# Supplementary material for: Multiorgan Molecular Landscape of Severe COVID‐19 Revealed by Consensus Gene Signatures and RAB8B Targeting
Source: J Med Virol. 2026 Apr 21;98(4):e70932. doi: 10.1002/jmv.70932 (PMC13100344; doi:10.1002/jmv.70932)
Supplement: Supplementary file 2 — Supporting File 2 [file JMV-98-e70932-s006.xlsx]

## Sheet: Studies
Paper	Study Title	Study Link	Data Deposited	Code Link	Included	Data Type	DEGs Provided
1	Systemic Tissue and Cellular Disruption from SARS-CoV-2 Infection revealed in COVID-19 Autopsies and Spatial Omics Tissue Maps	https://www.biorxiv.org/content/10.1101/2021.03.08.434433v1	https://www.cell.com/cell-reports-medicine/fulltext/S2666-3791(22)00022-2?_returnURL=https%3A%2F%2Flinkinghub.elsevier.com%2Fretrieve%2Fpii%2FS2666379122000222%3Fshowall%3Dtrue#fig2	NA	Yes	bulk RNA-seq	Yes
2	Shotgun transcriptome, spatial omics, and isothermal profiling of SARS-CoV-2 infection reveals unique host responses, viral diversification, and drug interactions	https://www.nature.com/articles/s41467-021-21361-7	https://www.ncbi.nlm.nih.gov/projects/gap/cgi-bin/study.cgi?study_id=phs002258.v1.p1	NA	Yes	bulk RNA-seq	Yes
3	COVID-19 tissue atlases reveal SARS-CoV-2 pathology and cellular targets	https://www.nature.com/articles/s41586-021-03570-8	GSE171668;DUOS-000126, DUOS-000127, DUOS-000128 and DUOS-000129	https://github.com/klarman-cell-observatory/covid19-autopsy	Yes	scRNA-seq	Yes
4	Identification of a potential mechanism of acute kidney injury during the COVID-19 outbreak: a study based on single-cell transcriptome analysis	https://link.springer.com/article/10.1007/s00134-020-06026-1	NA	NA	No	NA	No
5	Transcriptomic characteristics of bronchoalveolar lavage fluid and peripheral blood mononuclear cells in COVID-19 patients	https://www.tandfonline.com/doi/figure/10.1080/22221751.2020.1747363?scroll=top&needAccess=true	CRA002390	NA	Yes	bulk RNA-seq	Yes
6	Impaired local intrinsic immunity to SARS-CoV-2 infection in severe COVID-19	https://www.biorxiv.org/content/10.1101/2021.02.20.431155v1.full	NA	NA	Yes	scRNA-seq	Yes
7	A molecular single-cell lung atlas of lethal COVID-19	https://www.nature.com/articles/s41586-021-03569-1	GSE171524	NA	Yes	scRNA-seq	Yes
8	Immunophenotyping of COVID-19 and influenza highlights the role of type I interferons in development of severe COVID-19	https://immunology.sciencemag.org/content/5/49/eabd1554	GSE149689	NA	Yes	scRNA-seq	Yes
9	Single-Cell Omics Reveals Dyssynchrony of the Innate and Adaptive Immune System in Progressive COVID-19	https://www.medrxiv.org/content/10.1101/2020.07.16.20153437v1.full-text	GSE155224;GSE155223	NA	No	scRNA-seq	Yes
10	Systems biological assessment of immunity to mild versus severe COVID-19 infection in humans	https://science.sciencemag.org/content/369/6508/1210	GSE152418;GSE155673	NA	Yes	scRNA-seq+bulk RNA-seq	Yes
11	Single-cell landscape of bronchoalveolar immune cells in patients with COVID-19	https://www.nature.com/articles/s41591-020-0901-9	GSE145926	https://github.com/zhangzlab/covid_balf	Yes	scRNA-seq	Yes
12	Temporal and spatial heterogeneity of host response to SARS-CoV-2 pulmonary infection	https://www.nature.com/articles/s41467-020-20139-7	GSE150316	NA	No	bulk RNA-seq	Yes
13	Transcriptional and proteomic insights into the host response in fatal COVID-19 cases	https://www.pnas.org/content/117/45/28336	PRJNA646224	NA	Yes	bulk RNA-seq	Yes
14	Imbalance of Regulatory and Cytotoxic SARS-CoV-2-Reactive CD4+ T Cells in COVID-19	https://www.sciencedirect.com/science/article/abs/pii/S0092867420313076	GSE152522	https://github.com/vijaybioinfo/COVID19_2020	No	scRNA-seq	Yes
15	Large-Scale Multi-omic Analysis of COVID-19 Severity	https://www.cell.com/cell-systems/fulltext/S2405-4712(20)30371-9?_returnURL=https%3A%2F%2Flinkinghub.elsevier.com%2Fretrieve%2Fpii%2FS2405471220303719%3Fshowall%3Dtrue	GSE157103	NA	Yes	bulk RNA-seq	Yes
16	Single-Cell Sequencing of Peripheral Mononuclear Cells Reveals Distinct Immune Response Landscapes of COVID-19 and Influenza Patients	https://www.cell.com/immunity/fulltext/S1074-7613(20)30316-2	https://db.cngb.org/search/project/CNP0001102/	NA	No	NA	No
17	Virus-induced genetics revealed by multidimensional precision medicine transcriptional workflow applicable to COVID-19	https://journals.physiology.org/doi/full/10.1152/physiolgenomics.00045.2020	NA	NA	No	bulk RNA-seq	Yes
18	Platelet gene expression and function in patients with COVID-19	https://www.ncbi.nlm.nih.gov/pmc/articles/PMC7483430/	PRJNA634489	NA	Yes	bulk RNA-seq	Yes
19	Immune cell profiling of COVID-19 patients in the recovery stage by single-cell sequencing	https://www.nature.com/articles/s41421-020-0168-9	https://ngdc.cncb.ac.cn/gsa/browse/CRA002497	NA	No	scRNA-seq	No
20	A diagnostic host response biosignature for COVID-19 from RNA profiling of nasal swabs and blood	https://pubmed.ncbi.nlm.nih.gov/33536218/	GSE163151	NA	Yes	bulk RNA-seq	No
21	COVID-19 immune features revealed by a large-scale single-cell transcriptome atlas	https://www.ncbi.nlm.nih.gov/pmc/articles/PMC7857060/	GSE158055	NA	No	scRNA-seq	Yes
22	Time-resolved systems immunology reveals a late juncture linked to fatal COVID-19	https://www.ncbi.nlm.nih.gov/pmc/articles/PMC7874909/	GSE161918	https://github.com/niaid/covid19-time-resolved	Yes	scRNA-seq	No
23	Upper airway gene expression reveals suppressed immune responses to SARS-CoV-2 compared with other respiratory viruses	https://www.ncbi.nlm.nih.gov/pmc/articles/PMC7673985/	GSE156063	https://github.com/czbiohub/covid19-transcriptomics-pathogenesis-diagnostics-results	Yes	bulk RNA-seq	Yes
24	Dysregulated transcriptional responses to SARS-CoV-2 in the periphery	https://pubmed.ncbi.nlm.nih.gov/33597532/	GSE161731	NA	Yes	bulk RNA-seq	No
25	Longitudinal Multi-omics Analyses Identify Responses of Megakaryocytes, Erythroid Cells, and Plasmablasts as Hallmarks of Severe COVID-19	https://www.ncbi.nlm.nih.gov/pmc/articles/PMC7689306/	GSE161778;GSE161777	https://github.com/Systems-Immunology-IKMB/COVIDOMICS	Yes	scRNA-seq	Yes
26	Impaired immune signaling and changes in the lung microbiome precede secondary bacterial pneumonia in COVID-19	https://pubmed.ncbi.nlm.nih.gov/34013247/	GSE168019	NA	No	NA	No
27	Imbalanced Host Response to SARS-CoV-2 Drives Development of COVID-19	https://pubmed.ncbi.nlm.nih.gov/32416070/	GSE147507	NA	Yes	bulk RNA-seq	Yes
28	Comprehensive transcriptomic analysis of COVID-19 blood, lung, and airway	https://pubmed.ncbi.nlm.nih.gov/33782412/	CRA002390;PRJNA615032	NA	No	bulk RNA-seq	Yes
29	Immune transcriptomes of highly exposed SARS-CoV-2 asymptomatic seropositive versus seronegative individuals from the Ischgl community	https://pubmed.ncbi.nlm.nih.gov/33608566/	GSE162562	NA	Yes	bulk RNA-seq	Yes
30	Immunological Biomarkers of Fatal COVID-19: A Study of 868 Patients	https://pubmed.ncbi.nlm.nih.gov/34012444/	GSE155897; GSE153610	NA	Yes	bulk RNA-seq	Yes
31	Clonal expansion and activation of tissue-resident memory-like Th17 cells expressing GM-CSF in the lungs of severe COVID-19 patients	https://pubmed.ncbi.nlm.nih.gov/33622974/	GSE167118	NA	No	scRNA-seq	No
32	Transcriptomic similarities and differences in host response between SARS-CoV-2 and other viral infections	https://www.ncbi.nlm.nih.gov/pmc/articles/PMC7786129/	GSE152641	NA	No	bulk RNA-seq	Yes
33	Longitudinal transcriptome analyses show robust T cell immunity during recovery from COVID-19	https://www.ncbi.nlm.nih.gov/pmc/articles/PMC7758413/	GSE157859	NA	No	bulk RNA-seq	Yes
34	A single-cell and spatial atlas of autopsy tissues reveals pathology and cellular targets of SARS-CoV-2	https://www.ncbi.nlm.nih.gov/pmc/articles/PMC7924267/	GSE163530	NA	No	NA	Yes
35	Blocking of the CD80/86 axis as a therapeutic approach to prevent progression to more severe forms of COVID-19	https://arxiv.org/abs/2005.10055	GSE151161	https://github.com/Rheumatology-Research-Group/COVID-19_Abatacept	No	NA	No
36	Abnormality in the NK-cell population is prolonged in severe COVID-19 patients	https://www.sciencedirect.com/science/article/pii/S0091674921011428	GSE165461	NA	Yes	bulk RNA-seq	Yes
37	Multi-omic profiling reveals widespread dysregulation of innate immunity and hematopoiesis in COVID-19	https://www.biorxiv.org/content/10.1101/2020.12.18.423363v1	GSE174072	https://github.com/ajwilk/COVID_scMultiome	Yes	scRNA-seq	Yes
38	Whole blood transcriptome analysis reveals SARS-CoV-2 ORF8 as a potential therapeutic and vaccine target	https://www.ncbi.nlm.nih.gov/geo/query/acc.cgi?acc=GSE155454	GSE155454	NA	No	bulk RNA-seq	Yes
39	Two distinct immunopathological profiles in autopsy lungs of COVID-19	https://www.ncbi.nlm.nih.gov/pmc/articles/PMC7546638/	GSE151764	NA	Yes	bulk RNA-seq	Yes
40	CD177, a specific marker of neutrophil activation, is a hallmark of COVID-19 severity and death	https://www.medrxiv.org/content/10.1101/2020.12.12.20246934v1.full	GSE171110	NA	Yes	bulk RNA-seq	No
41	Immune dysregulation and autoreactivity correlate with disease severity in SARS-CoV-2-associated multisystem inflammatory syndrome in children	https://www.sciencedirect.com/science/article/pii/S1074761321001655	GSE166489	https://github.com/LucasiteLab/MIS-C_scRNAseq	No	NA	No
42	Deciphering the state of immune silence in fatal COVID-19 patients	https://www.ncbi.nlm.nih.gov/pmc/articles/PMC7935849/	GSE157344	NA	No	scRNA-seq	No
43	COVID-19 ARDS is characterized by a dysregulated host response that differs from cytokine storm and is modified by dexamethasone	https://www.ncbi.nlm.nih.gov/pmc/articles/PMC7814832/	GSE163426	https://github.com/AartikSarma/COVIDARDS	Yes	bulk RNA-seq	Yes
44	Longitudinal single-cell epitope and RNA-sequencing reveals the immunological impact of type 1 interferon autoantibodies in critical COVID-19	https://www.ncbi.nlm.nih.gov/pmc/articles/PMC7987018/	GSE168453	https://github.com/yelabucsf/scrna-parameter-estimation	No	scRNA-seq	Yes
45	Host transcriptomic profiling of COVID-19 patients with mild, moderate, and severe clinical outcomes	https://www.ncbi.nlm.nih.gov/pmc/articles/PMC7773686/	GSE162835	NA	Yes	bulk RNA-seq	Yes
46	Mucosal Associated Invariant T (MAIT) Cell Responses Differ by Sex in COVID-19	https://www.ncbi.nlm.nih.gov/pmc/articles/PMC8043578/	GSE171555	NA	Yes	scRNA-seq	No
47	Hydroxychloroquine Inhibits the Trained Innate Immune Response to Interferons	https://www.ncbi.nlm.nih.gov/pmc/articles/PMC7762774/	GSE159678	NA	No	bulk RNA-seq	Yes
48	Severely ill COVID-19 patients display impaired exhaustion features in SARS-CoV-2-reactive CD8+ T cells	https://www.ncbi.nlm.nih.gov/pmc/articles/PMC8101257/	GSE153931	https://github.com/vijaybioinfo/COVID19_2020	No	scRNA-seq	Yes
49	Low-Avidity CD4+ T Cell Responses to SARS-CoV-2 in Unexposed Individuals and Humans with Severe COVID-19	https://www.ncbi.nlm.nih.gov/pmc/articles/PMC7689350/	GSE162086	NA	No	scRNA-seq	No
50	Asymptomatic COVID-19: disease tolerance with efficient anti-viral immunity against SARS-CoV-2	https://www.ncbi.nlm.nih.gov/geo/query/acc.cgi?acc=GSE166424	GSE166424	NA	No	NA	No
51	Global absence and targeting of protective immune states in severe COVID-19	https://www.nature.com/articles/s41586-021-03234-7	GSE163668	https://github.com/UCSF-DSCOLAB/combes_et_al_COVID_2020	Yes	scRNA-seq	No
52	Neurological Manifestations of COVID-19 Feature T Cell Exhaustion and Dedifferentiated Monocytes in Cerebrospinal Fluid	https://www.ncbi.nlm.nih.gov/pmc/articles/PMC7831653/	GSE163005	NA	No	scRNA-seq	Yes
53	Dysregulation of brain and choroid plexus cell types in severe COVID-19	https://www.nature.com/articles/s41586-021-03710-0	GSE159812	NA	Yes	scRNA-seq	Yes
54	Single-cell RNA sequencing of blood antigen-presenting cells in severe COVID-19 reveals multi-process defects in antiviral immunity	https://www.nature.com/articles/s41556-021-00681-2#data-availability	GSE169346	https://github.com/MelissaSaichi/Covid_scRNAseq	Yes	scRNA-seq	Yes
55	Transcriptomic Characteristics and Impaired Immune Function of Patients Who Retest Positive for SARS-CoV-2 RNA	https://papers.ssrn.com/sol3/papers.cfm?abstract_id=3688869	GSE166253	NA	No	bulk RNA-seq	No
56	Cutting Edge: Distinct B Cell Repertoires Characterize Patients with Mild and Severe COVID-19	https://www.jimmunol.org/content/early/2021/05/28/jimmunol.2100135	GSE164381, GSE164379 (Gene expression)	https://bitbucket.org/kleinstein/projects/src/master/	No	scRNA-seq	No
57	Lung transplantation for patients with severe COVID-19	https://pubmed.ncbi.nlm.nih.gov/33257409/	GSE158127	NA	No	scRNA-seq	Yes
58	Natural mucosal barriers and COVID-19 in children	https://insight.jci.org/articles/view/148694	GSE172274	NA	No	bulk RNA-seq	No
59	SARS-CoV-2 in severe COVID-19 induces a TGF-β-dominated chronic immune response that does not target itself	https://www.ncbi.nlm.nih.gov/pmc/articles/PMC8010106/	GSE158038	NA	No	scRNA-seq	No
60	Impaired antibacterial immune signaling and changes in the lung microbiome precede secondary bacterial pneumonia in COVID-19	https://www.medrxiv.org/content/10.1101/2021.03.23.21253487v1	GSE168018	NA	No	bulk RNA-seq	Yes
61	Circuits between infected macrophages and T cells in SARS-CoV-2 pneumonia	https://www.nature.com/articles/s41586-020-03148-w	GSE155249	https://github.com/NUPulmonary/2020_Grant	No	scRNA-seq	Yes
62	Detection of SARS-CoV-2 genome and whole transcriptome sequencing in Frontal Cortex of COVID-19 patients	https://www.sciencedirect.com/science/article/pii/S0889159121001938	GSE164332	NA	Yes	bulk RNA-seq	No
63	Inflammation and Antiviral Immune Response Associated With Severe Progression of COVID-19	https://www.ncbi.nlm.nih.gov/pmc/articles/PMC7930228/	GSE164805	NA	No	bulk RNA-seq	Yes
64	A single-cell atlas of the peripheral immune response in patients with severe COVID-19	https://www.ncbi.nlm.nih.gov/pmc/articles/PMC7382903/	GSE150728	https://github.com/ajwilk/2020_Wilk_COVID	Yes	scRNA-seq	Yes
65	Single-cell immunophenotyping of the fetal immune response to maternal SARS-CoV-2 infection in late gestation	https://www.ncbi.nlm.nih.gov/pmc/articles/PMC7987103/	GSE165193	NA	No	scRNA-seq	No
66	Identification and characterization of a SARS-CoV-2 specific CD8 + T cell response with immunodominant features	https://www.ncbi.nlm.nih.gov/pmc/articles/PMC8110804/	GSE169503	NA	No	scRNA-seq	Yes
67	Maternal respiratory SARS-CoV-2 infection in pregnancy is associated with a robust inflammatory response at the maternal-fetal interface	https://www.ncbi.nlm.nih.gov/pmc/articles/PMC8084634/	GSE171381	NA	No	NA	No
68	The local and systemic response to SARS-CoV-2 infection in children and adults	https://www.medrxiv.org/node/317816.external-links.html	GSE168215	https://covid19cellatlas.org.	No	scRNA-seq	No
69	Metabolic programs define dysfunctional immune responses in severe COVID-19 patients	https://www.cell.com/cell-reports/fulltext/S2211-1247(21)00177-7?_returnURL=https%3A%2F%2Flinkinghub.elsevier.com%2Fretrieve%2Fpii%2FS2211124721001777%3Fshowall%3Dtrue#secsectitle0085	GSE166992	NA	No	scRNA-seq	No
70	Integrated analysis of multimodal single-cell data	https://www.biorxiv.org/content/10.1101/2020.10.12.335331v1	GSE164378	NA	No	scRNA-seq	No
71	Single-cell multiomic profiling of human lungs reveals cell-type-specific and age-dynamic control of SARS-CoV2 host genes	https://www.ncbi.nlm.nih.gov/pmc/articles/PMC7688309/	GSE161382, GSE161383	https://github.com/kjgaulton/pipelines/tree/master/lung_snATAC_pipeline	No	scRNA-seq	No
72	Macrophage expression and prognostic significance of the long pentraxin PTX3 in COVID-19	https://pubmed.ncbi.nlm.nih.gov/33208929/	GSE160351	https://figshare.com/articles/software/Macrophage_expression_and_prognostic_significance_of_the_long_pentraxin_PTX3_in_COVID-19_Custom_scripts_and_analyses/13140248; https://figshare.com/articles/COVID-19_severity_correlates_with_airway_epithelium-immune_cell_interactions_identified_by_single-cell_analysis/12436517	Yes	bulk RNA-seq	No
73	Cell-Type-Specific Immune Dysregulation in Severely Ill COVID-19 Patients	https://www.ncbi.nlm.nih.gov/pmc/articles/PMC7744012/	GSE154567	NA	No	scRNA-seq	Yes
74	Maternal respiratory SARS-CoV-2 infection in pregnancy is associated with a robust inflammatory response at the maternal-fetal interface	https://www.ncbi.nlm.nih.gov/pmc/articles/PMC8084634/	GSE171995;GSE171381	https://github.com/archavan/covid-placenta	No	scRNA-seq+bulk RNA-seq	No
75	Outcome of SARS-CoV-2 infection is linked to MAIT cell activation and cytotoxicity	https://www.nature.com/articles/s41590-021-00870-z	GSE164386	https://github.com/MatthieuRouland/MAIT-COVID19/	No	scRNA-seq	No
76	Single-cell analysis of two severe COVID-19 patients reveals a monocyte-associated and tocilizumab-responding cytokine storm	https://www.ncbi.nlm.nih.gov/pmc/articles/PMC7413381/	GSE150861	https://github.com/QuKunLab/COVID-19	No	scRNA-seq	No
77	In vivo antiviral host transcriptional response to SARS-CoV-2 by viral load, sex, and age	https://www.ncbi.nlm.nih.gov/pmc/articles/PMC7478592/	GSE154770;GSE152075	NA	Yes	bulk RNA-seq	Yes
78	SARS-CoV-2 infects and replicates in cells of the human endocrine and exocrine pancreas	https://www.nature.com/articles/s42255-021-00347-1	GSE159717	https://github.com/DanieleBarreca/picard	No	NA	No
79	Single-cell landscape of immunological responses in patients with COVID-19	https://www.nature.com/articles/s41590-020-0762-x	HRA000150	NA	Yes	scRNA-seq	Yes
80	Disease severity-specific neutrophil signatures in blood transcriptomes stratify COVID-19 patients	https://genomemedicine.biomedcentral.com/articles/10.1186/s13073-020-00823-5	EGAS00001004503	https://github.com/schultzelab/COVID-19-blood-bulk-RNA-Seq	Yes	bulk RNA-seq	Yes
81	COVID-19 severity correlates with airway epithelium–immune cell interactions identified by single-cell analysis	https://www.nature.com/articles/s41587-020-0602-4	EGAS00001004481	https://doi.org/10.6084/m9.figshare.12436517	No	scRNA-seq	No
82	Discriminating mild from critical COVID-19 by innate and adaptive immune single-cell profiling of bronchoalveolar lavages	https://www.nature.com/articles/s41422-020-00455-9	EGAS00001004717	http://covid19.lambrechtslab.org	No	scRNA-seq	No
83	Severe COVID-19 Is Marked by a Dysregulated Myeloid Cell Compartment	https://www.cell.com/cell/fulltext/S0092-8674(20)30992-2?_returnURL=https%3A%2F%2Flinkinghub.elsevier.com%2Fretrieve%2Fpii%2FS0092867420309922%3Fshowall%3Dtrue	EGAS00001004571	NA	No	scRNA-seq	No
84	Hypertension delays viral clearance and exacerbates airway hyperinflammation in patients with COVID-19	https://www.nature.com/articles/s41587-020-00796-1	EGAS00001004772	NA	No	scRNA-seq	Yes
85	SARS-CoV-2 mutations in MHC-I-restricted epitopes evade CD8+ T cell responses	https://immunology.sciencemag.org/content/6/57/eabg6461	EGAD00001006995, GSE166651	https://github.com/cancerbits	No	NA	Yes
86	High titers and low fucosylation of early human anti-SARS-CoV-2 IgG promote inflammation by alveolar macrophages	https://stm.sciencemag.org/content/early/2021/05/10/scitranslmed.abf8654/tab-pdf	EGAS00001005206; E-MTAB-10431	NA	No	bulk RNA-seq	No
87	Potent Neutralizing Antibodies against SARS-CoV-2 Identified by High-Throughput Single-Cell Sequencing of Convalescent Patients’ B Cells	https://www.cell.com/cell/fulltext/S0092-8674(20)30620-6?_returnURL=https%3A%2F%2Flinkinghub.elsevier.com%2Fretrieve%2Fpii%2FS0092867420306206%3Fshowall%3Dtrue	EGAS00001004412	NA	No	NA	No
88	Heightened Innate Immune Responses in the Respiratory Tract of COVID-19 Patients	https://www.cell.com/cell-host-microbe/fulltext/S1931-3128(20)30244-4?_returnURL=https%3A%2F%2Flinkinghub.elsevier.com%2Fretrieve%2Fpii%2FS1931312820302444%3Fshowall%3Dtrue	PRJCA002273	https://bigd.big.ac.cn/gsa	Yes	bulk RNA-seq	Yes
89	Single-cell longitudinal analysis of SARS-CoV-2 infection in human airway epithelium identifies target cells, alterations in gene expression, and cell state changes	https://journals.plos.org/plosbiology/article?id=10.1371%2Fjournal.pbio.3001143&ref=theprepping-com#pbio.3001143.s005	GSE166766	https://github.com/vandijklab/HBEC_SARS-CoV-2_scRNA-seq	No	scRNA-seq	Yes
90	Disruption of the CCL5/RANTES-CCR5 Pathway Restores Immune Homeostasis and Reduces Plasma Viral Load in Critical COVID-19	https://www.medrxiv.org/content/10.1101/2020.05.02.20084673v1.full-text	NA	NA	No	scRNA-seq	Yes
91	Adaptive immune responses to SARS-CoV-2 infection in severe versus mild individuals	https://www.nature.com/articles/s41392-020-00263-y	http://www.microbiome-bigdata.com/project/SARS-CoV-2/	NA	No	scRNA-seq	No
92	SARS-CoV-2 infects human adult donor eyes and hESC-derived ocular epithelium	https://pubmed.ncbi.nlm.nih.gov/34022129/	GSE164073,GSE165477	https://www.ncbi.nlm.nih.gov/geo/download/?acc=GSE165477&format=file&file=GSE165477%5FAnalysis%2Ehtml%2Egz	No	bulk RNA-seq	Yes
93	Infection of human Nasal Epithelial Cells with SARS-CoV-2 and a 382-nt deletion isolate lacking ORF8 reveals similar viral kinetics and host transcriptional profiles	https://www.ncbi.nlm.nih.gov/pmc/articles/PMC7746279/	GSE162131	NA	No	NA	No
94	Identification of Required Host Factors for SARS-CoV-2 Infection in Human Cells	https://www.ncbi.nlm.nih.gov/pmc/articles/PMC7584921/	GSE159522, GSE158298, GSE159519	NA	No	NA	Yes
95	Identification of SARS-CoV-2 Inhibitors using Lung and Colonic Organoids	https://www.ncbi.nlm.nih.gov/pmc/articles/PMC8034380/	GSE155241	https://github.com/shuibingchen/SARS_COV2	No	scRNA-seq+bulk RNA-seq	No
96	Transcriptional profiling of leukocytes in critically ill COVID19 patients: implications for interferon response and coagulation	https://www.ncbi.nlm.nih.gov/pmc/articles/PMC7729690/	GSE154998	NA	Yes	bulk RNA-seq	Yes
97	SARS-CoV-2 Receptors and Entry Genes Are Expressed in the Human Olfactory Neuroepithelium and Brain	https://www.ncbi.nlm.nih.gov/pmc/articles/PMC7685946/	GSE151973	https://github.com/leonfodoulian/SARS_CoV_2_anosmia	No	NA	No
98	A Treatment to Eliminate SARS-CoV-2 Replication in Human Airway Epithelial Cells Is Safe for Inhalation as an Aerosol in Healthy Human Subjects	https://pubmed.ncbi.nlm.nih.gov/32962996/	GSE150962	NA	No	NA	No
99	Differential microRNA expression in the peripheral blood from human patients with COVID‐19	https://www.ncbi.nlm.nih.gov/pmc/articles/PMC7536972/	NA	NA	No	bulk RNA-seq	No
100	A single-cell atlas of lymphocyte adaptive immune repertoires and transcriptomes reveals age-related differences in convalescent COVID-19 patients	https://www.biorxiv.org/content/10.1101/2021.02.12.430907v2	E-MTAB-10169	NA	No	scRNA-seq	No
101	The cellular immune response to COVID-19 deciphered by single cell multi-omics across three UK centres	https://www.medrxiv.org/content/10.1101/2021.01.13.21249725v1	E-MTAB-10026	Supp file. media-2.pdf, https://github.com/scCOVID-19/COVIDPBMC	No	scRNA-seq	No
102	A Dynamic Immune Response Shapes COVID-19 Progression	https://www.sciencedirect.com/science/article/pii/S1931312820301852	E-MTAB-8871	NA	No	NA	No
103	Maturation and persistence of the anti-SARS-CoV-2 memory B cell response	https://www.cell.com/cell/fulltext/S0092-8674(21)00093-3?_returnURL=https%3A%2F%2Flinkinghub.elsevier.com%2Fretrieve%2Fpii%2FS0092867421000933%3Fshowall%3Dtrue	E-MTAB-9995	NA	No	scRNA-seq	No
104	Longitudinal single-cell immune profiling revealed distinct innate immune response in asymptomatic COVID-19 patients	https://www.biorxiv.org/node/1514367.external-links.html	CNP0001250	https://github.com/YOU-k/covid_analysis	No	scRNA-seq	No
105	Temporal dynamics of the host molecular responses underlying severe COVID-19 progression and disease resolution	https://www.thelancet.com/journals/ebiom/article/PIIS2352-3964(21)00055-4/fulltext	E-MTAB-9721; E-MTAB-9719	NA	No	NA	No
106	Multi-Omics Resolves a Sharp Disease-State Shift between Mild and Moderate COVID-19	https://www.sciencedirect.com/science/article/pii/S0092867420314446	E-MTAB-9357	NA	No	NA	No
107	Elevated Calprotectin and Abnormal Myeloid Cell Subsets Discriminate Severe from Mild COVID-19	https://www.cell.com/cell/fulltext/S0092-8674(20)30993-4?_returnURL=https%3A%2F%2Flinkinghub.elsevier.com%2Fretrieve%2Fpii%2FS0092867420309934%3Fshowall%3Dtrue	E-MTAB-9221	NA	No	scRNA-seq	Yes
108	A human circulating immune cell landscape in aging and COVID-19	https://link.springer.com/article/10.1007%2Fs13238-020-00762-2	CRA002497;PRJCA002865	NA	No	scRNA-seq	Yes
109	Transcriptome of nasopharyngeal samples from COVID-19 patients and a comparative analysis with other SARS-CoV-2 infection models reveal disparate host responses against SARS-CoV-2	https://translational-medicine.biomedcentral.com/articles/10.1186/s12967-020-02695-0	GSE154244	NA	No	NA	No
110	Single-cell multi-omics analysis of the immune response in COVID-19	https://www.ncbi.nlm.nih.gov/pmc/articles/PMC8121667/	E-MTAB-10026	https://github.com/scCOVID-19/COVIDPBMC/	No	scRNA-seq	No
111	Longitudinal profiling of respiratory and systemic immune responses reveals myeloid cell-driven lung inflammation in severe COVID-19	https://www.ncbi.nlm.nih.gov/pmc/articles/PMC7951561/	https://www.covid19cellatlas.org/index.patient.html	www.github.com/simslab/cluster_diffex2018	No	scRNA-seq	Yes
112	Pathological and molecular examinations of postmortem testis biopsies reveal SARS-CoV-2 infection in the testis and spermatogenesis damage in COVID-19 patients	https://www.ncbi.nlm.nih.gov/pmc/articles/PMC7734388/	PRJNA661970	NA	Yes	bulk RNA-seq	Yes

## Sheet: Metadata
Paper	Tissue	Age (Stimate)	Sex	Race	Ethnicity	Hypertesion	Diabetes	Obesity	Cancer	Link
1	Heart, Kidney, Liver, Lung, Lymph node	Heart ( 66.6 covid; NA control) / Kidney (66.3 covid; NA control) / Liver (67.1 covid; NA control) / Lung (65.9 covid; NA control) / Lymph node (69.8 covid; NA control)	Heart = Female (40% covid; NA control) / Male (60% covid; NA control) | Kidney = Female (34.7% covid; NA control) / Male (65.3% covid; NA control) | Liver = Female (34.7% covid; NA control) / Male (65.3% covid; NA control) | Lung = Female (32.2% covid; NA control) / Male (67.8% covid; NA control) | Lymph node = Female (41.6% covid; NA control) / Male (58.4% covid; NA control)	Heart = White (44% covid; NA control) / Asian (12% covid; NA control) / Black (12% covid; NA control) / Hispanic (24% covid; NA control) / Unknown (8% covid; NA control) | Kidney = White (47.8% covid; NA control) / Asian (13% covid; NA control) / Black (8.6% covid; NA control) / Hispanic (26% covid; NA control) / Unknown (4.3% covid; NA control) | Liver = White (47.8% covid; NA control) / Asian (…	NA	Heart (64% covid; NA control) / Kidney (65.2% covid; NA control) / Liver (65.2% covid; NA control) / Lung (64.5% covid; NA control) / Lymph node (75% covid; NA control)	Heart (56% covid; NA control) / Kidney (52.1% covid; NA control) / Liver (56.5% covid; NA control) / Lung (54.8% covid; NA control) / Lymph node (50% covid; NA control)	Heart (8% covid; NA control) / Kidney (8.6% covid; NA control) / Liver (8.6% covid; NA control) / Lung (2.4% covid; NA control) / Lymph node (0% covid; NA control)	Heart (48% covid; NA control) / Kidney (43.4% covid; NA control) / Liver (52.1% covid; NA control) / Lung (45.1% covid; control) / Lymph node (58.3% covid; NA control)	https://www.cell.com/cms/10.1016/j.xcrm.2022.100522/attachment/85cf26c3-1de0-44ec-a7ce-862762e14d18/mmc2.xlsx
2	Nasopharyngeal swab	NA	NA	NA	NA	NA	NA	NA	NA	NA
3	Heart, Lung	NA	NA	NA	NA	NA	NA	NA	NA	https://static-content.springer.com/esm/art%3A10.1038%2Fs41586-021-03570-8/MediaObjects/41586_2021_3570_MOESM3_ESM.xlsx
5	BALF, Blood	45.3 covid; NA control	Female (0% covid; NA control) / Male ( 100% covid; NA control)	NA	NA	NA	NA	NA	NA	https://ndownloader.figstatic.com/files/38899318
6	Nasopharyngeal swab	62 covid; 58 control	Female (47.6% covid; 60% control) / Male (52.4% covid; 40% control)	Black/African American (61.9% covid; 66.7% control) / White (23.8% covid; 33.3% control) / American Indian (14.3% covid; 0% control)	Hispanic (4.8% covid; 0% control) / Not Hispanic (95.2% covid; 100% control)	81% covid; 86.7% control	71.4% covid; 40% control	100% covid; 100% control	NA	https://www.sciencedirect.com/science/article/pii/S0092867421008825?via%3Dihub#tbl1
7	Lung	60-69 covid; 60-69 control	Female (36.8% covid; 42.8% control) / Male (63.2% covid; 57.2% control)	Black/African American (0% covid; 66.7% control) / White (5.2% covid; 71.4% control) / Asian (0% covid; 14.3% control) / Other (69.6% covid; 0% control) / NA (26.3% covid; 14.3% control)	Hispanic (68.4% covid; 0% control) / Not Hispanic (10.6% covid; 71.5% control) / Not documented (21% covid; 28.5% control)	94.7% covid; 71.4% control	47.4% covid; 42.9% control	31.5% covid; 14.3% control	NA	https://static-content.springer.com/esm/art%3A10.1038%2Fs41586-021-03569-1/MediaObjects/41586_2021_3569_MOESM4_ESM.xlsx
8	Blood	NA	NA	NA	NA	50 % covid; NA control	0% covid; NA control	NA	NA	https://www.science.org/doi/suppl/10.1126/sciimmunol.abd1554/suppl_file/table_s3.xlsx
10	Blood	Hong Kong cohort (18-80 covid; 21-69 control) / Atlanta cohort (25-64 covid; 23-91 control)	Hong Kong cohort = Female (42% covid; 42% control) / Male ( 58% covid; 58% control) | Atlanta cohort = Female (45% covid; 58% control) / Male ( 54% covid; 42% control)	NA	NA	NA	NA	NA	NA	https://www.science.org/doi/10.1126/science.abc6261
11	BALF	59.8 covid; NA control	Female (33.3% covid; NA control) / Male ( 66.6% covid; NA control)	NA	NA	16.6.% covid; NA control	16.6% covid; NA control	NA	NA	https://static-content.springer.com/esm/art%3A10.1038%2Fs41591-020-0901-9/MediaObjects/41591_2020_901_MOESM1_ESM.pdf
13	Lung, Colon	68.4 covid; NA control	Female (44.4% covid; NA control) / Male ( 55.6% covid; NA control)	NA	NA	55.5.% covid; NA control	11.1% covid; NA control	NA	NA	https://www.pnas.org/doi/suppl/10.1073/pnas.2018030117/suppl_file/pnas.2018030117.sd01.xlsx
15	Blood	61.3 covid; 63.8 control	Female (37.3% covid; 50% control) / Male ( 62.7% covid; 50% control)	Black/African American (10.8% covid; 15.4% control) / White (45.1% covid; 80.8% control) / Asian (1.9% covid; 0% control) / Other (21.6% covid; 0% control)	Hispanic (20.6% covid; 3.8% control)	NA	NA	NA	NA	https://www.cell.com/action/showFullTableHTML?isHtml=true&tableId=tbl1&pii=S2405-4712%2820%2930371-9
18	Blood	54 covid; 49.9 control	Female (17.4% covid; 47% control) / Male ( 82.6% covid; 53% control)	NA	Hispanic (36.6% covid; 12% control)	39.2% covid; 0% control	41.4% covid; 0% control	NA	NA	https://pmc.ncbi.nlm.nih.gov/articles/PMC7483430/#T1
20	Nasopharyngeal swab, Blood	Nasopharyngeal swab (49 covid; 44 control) / Blood (74 covid; 36 control)	Nasopharyngeal swab = Female (51% covid; 74% control) / Male ( 49% covid; 26% control) | Blood = Female (71% covid; 50% control) / Male ( 29% covid; 50% control)	Nasopharygeal swab = Black/African American (8% covid; 8% control) / White (44% covid; 35% control) / Asian (19% covid; 31% control) / Latinx (8% covid; 9% control) / Other (22% covid; 17% control) | Blood = Black/African American (0% covid; 0% control) / White (14% covid; 15% control) / Asian (29% covid; 25% control) / Latinx (29% covid; 15% control) / Other (29% covid; 45% control)	NA	Nasopharyngeal swab (32% covid; 18% control) / Blood (86% covid; NA% control)	Nasopharyngeal swab (20% covid; 9% control) / Blood (86% covid; NA% control)	Nasopharyngeal swab (10% covid; 7% control) / Blood (0% covid; NA% control)	Nasopharyngeal swab (11% covid; 9% control) / Blood (43% covid; NA% control)	https://www.science.org/doi/suppl/10.1126/sciadv.abe5984/suppl_file/abe5984_sm.pdf
22	Blood	56.7 covid; 53 control	Female (16.6% covid; 21.3% control) / Male ( 83.4% covid; 78.6% control)	Black/African American (4.8% covid; NA% control) / White (86% covid; 21.4% control) / Asian (4.8% covid; 7.1% control) / Unknown (5% covid; 71.4% control)	NA	36% covid; NA control	19% covid; NA control	NA	26% covid; NA control	https://pmc.ncbi.nlm.nih.gov/articles/instance/7874909/bin/mmc1.pdf
23	Nasopharyngeal swab	47 covid; 57 control	Female (53.7% covid; 55% control) / Male ( 46.3% covid; 44% control)	Black/African American (3.2% covid; 16% control) / White (20.4% covid; 47% control) / Asian (13.9% covid; 20% control) / Native Hawaiian (1% covid; 0% control) / Other (29% covid; 9% control) / Unknown (32.2% covid; 8% control)	Not Hispanic or Latino (43% covid; 80% control) / Hispanic or Latino (22.5% covid; 11% control) / Other (34.4% covid; 9% control)	NA	NA	NA	NA	https://pmc.ncbi.nlm.nih.gov/articles/instance/7673985/bin/41467_2020_19587_MOESM1_ESM.pdf
24	Blood	46 covid; 18 control	Female (48% covid; 8% control) / Male ( 52% covid; 92% control)	Black/African American (21% covid; 5% control) / White (61% covid; 58% control) / Asian (13% covid; 37% control) / Native American (2% covid; 0% control) / Other (1% covid; 0% control)	NA	NA	NA	NA	NA	https://static-content.springer.com/esm/art%3A10.1038%2Fs41467-021-21289-y/MediaObjects/41467_2021_21289_MOESM1_ESM.pdf
25	Blood	59-64 covid; NA control	Female (42.8% covid; NA control) / Male ( 57.2% covid; NA control)	NA	Caucasian (92.8% covid; NA control) / Asian (7.2% covid; NA control)	43% covid; NA control	28% covid; NA control	7% covid; NA control	14% covid; NA control	https://pmc.ncbi.nlm.nih.gov/articles/instance/7689306/bin/mmc2.xlsx
27	Lung	NA	NA	NA	NA	NA	NA	NA	NA	NA
29	Blood	NA	NA	NA	NA	NA	NA	NA	NA	https://www.nature.com/articles/s41598-021-83110-6#MOESM2
30	Blood	60 covid; NA control	Female (51% covid; NA control) / Male ( 49% covid; NA control)	NA	NA	35% covid: NA control	11% covid; NA control	NA	NA	https://www.frontiersin.org/files/Articles/659018/fimmu-12-659018-HTML-r1/image_m/fimmu-12-659018-t001.jpg
36	Blood	59.25 covid; 35.1 control	Female (37.5% covid; 7.7% control) / Male (62.5% covid; 92.3% control)	NA	NA	37.5 % covid; 0% control	12.5% covid; 0% control	0 % covid; 0% control	0 % covid; 0% control	https://www.sciencedirect.com/science/article/pii/S0091674921011428#tblE1
37	Blood	50-59 covid; 40-49 control	Female (31.2% covid; 50% control) Male (68.8% covid; 50% control)	Black/African American (6.2% covid; NA control) / White (43.7% covid; NA control) / Asian (18.7% covid; NA control) / Unknown (6.2% covid; NA control) / Other (25% covid; NA control)	Not Hispanic or Latino (37.5% covid; NA control) / Hispanic or Latino (56.2% covid; NA control) / Unknown (6.2% covid; NA control)	NA	NA	62.5% covid; NA control	NA	https://cdn.rupress.org/rup/content_public/journal/jem/218/8/10.1084_jem.20210582/5/jem_20210582_tables1.xlsx?Expires=1756215953&Signature=bZLa5oN4Pv0fJI0awT0qP43vqVNHC6HRH7EVmQBdSw4JQTJZWd~6dN8YKswoCkuuUi7WKxuZksqcudxsLS8YCTrF8TxMIXK0PnYzGR~wr88eXXiPPGFGpCEMRRv93IlBRQ306QTPwqdieTHuc~5xRMcUqxIbZ5kZQz1I43HdMK0fI1QtTsUlKBkFJOIZm2jP~dJX43y27qMJuoahDHXeKp0~uPRRRct7E6~ERqKJR9AakYCUt9A0rxhHV8zAAhSXlZYX…
39	Lung	75 covid; 81.3 control	Female (19% covid; 16.7% control) / Male (81% covid; 83.33%control)	NA	NA	100% covid; NA control	50% covid; NA control	31.25% covid; NA control	0% covid; NA control	https://pmc.ncbi.nlm.nih.gov/articles/PMC7546638/#MOESM1
40	Blood	60 covid; NA control	Female (20% covid; NA control) / Male (80% covid; NA control)	NA	NA	36% covid; NA control	20% covid; NA control	38% covid; NA control	NA	https://www.sciencedirect.com/science/article/pii/S2589004221006799?via%3Dihub#tbl1
43	Trachea Aspirate	54.8 covid; 61.4 control	Female (40% covid; 37.5% control) / Male (60% covid; 62.5% controle)	African American (0% covid; 6.2% control) / Asian (20% covid; 12.5% control) / Caucasian (6.7% covid; 71.9% control) / Other (73.3% covid; 9.4% control)	Hispanic (53.3% covid; 9.4% control)	NA	NA	NA	NA	https://pmc.ncbi.nlm.nih.gov/articles/PMC7814832/#T1
45	Nasopharyngeal swab	68 covid; NA control	Female (33.3% covid; NA control) / Male (66.7% covid; NA control)	NA	NA	33,33% covid; NA control	66,66% covid; NA control	NA	0% covid; NA control	https://pmc.ncbi.nlm.nih.gov/articles/PMC7773686/#t0005
46	Blood	59.4 covid; 39.7 control	Female (55% covid; 50% control) / Male (45% covid; 50% control)	African American (55.5% covid; 30% control) / White (33.3% covid; 70% control) / Other (11.1% covid; 0% control)	NA	NA	NA	NA	NA	https://pmc.ncbi.nlm.nih.gov/articles/PMC8043578/#tbl1
51	Blood	54 covid; 38 control	Female (40% covid; 42.8% control) / Male (60% covid; 57.2% control)	NA	NA	NA	NA	NA	NA	https://static-content.springer.com/esm/art%3A10.1038%2Fs41586-021-03234-7/MediaObjects/41586_2021_3234_MOESM1_ESM.pdf
53	Brain	66.1 covid; 78 control	Female (13.33% covid; 15.38%) / Male (86.66% covid; 84.61% control)	NA	NA	NA	NA	NA	NA	https://static-content.springer.com/esm/art%3A10.1038%2Fs41586-021-03710-0/MediaObjects/41586_2021_3710_MOESM3_ESM.xlsx
54	Blood	68 covid; 71.5 control	Female (0% covid; 50% control) / Male (93.33% covid; 50% control)	NA	NA	80% covid; 50% control	10% covid; 25% control	20% covid; 25% control	NA	https://static-content.springer.com/esm/art%3A10.1038%2Fs41556-021-00681-2/MediaObjects/41556_2021_681_MOESM3_ESM.xlsx
62	Brain	83.1 covid; 84.1 control	Female (55.55% covid; 50% control) / Male (44.44% covid; 50% control)	NA	NA	NA	NA	NA	NA	https://ars.els-cdn.com/content/image/1-s2.0-S0889159121001938-mmc1.docx
64	Blood	40-49 covid; NA control	Female (0% covid; NA control) / Male (100% covid; NA control)	NA	NA	NA	NA	NA	NA	https://pmc.ncbi.nlm.nih.gov/articles/PMC7382903/#F1
72	Blood	65.2 covid; NA control	Female (33% covid; NA control) / Male (67% covid: NA control)	NA	NA	52% covid; NA control	30% covid; NA control	NA	NA	https://static-content.springer.com/esm/art%3A10.1038%2Fs41590-020-00832-x/MediaObjects/41590_2020_832_MOESM1_ESM.pdf
77	Nasopharyngeal swab	54 covid; 46.5 control	Female (47% covid; 44% control) / Male (41% covid; 55% control) / Unknown (12% covid)	NA	NA	NA	NA	NA	NA	https://pmc.ncbi.nlm.nih.gov/articles/PMC7478592/#pbio.3000849.t001
79	Blood	61.7 covid; 39.8 control	Female (50% covid; 0% control) / Male (50% covid; 100% control)	NA	NA	50% covid; NA control	25% covid; NA control	0% covid; NA control	NA	https://static-content.springer.com/esm/art%3A10.1038%2Fs41590-020-0762-x/MediaObjects/41590_2020_762_MOESM3_ESM.xlsx
80	Blood	64.1 covid; NA control	Female (14% covid; NA control) / Male (86% covid; NA control)	NA	NA	38.1% covid; NA control	23.8% covid; NA control	NA	NA	https://static-content.springer.com/esm/art%3A10.1186%2Fs13073-020-00823-5/MediaObjects/13073_2020_823_MOESM1_ESM.xlsx
88	BALF	49 covid; NA control	Female (38% covid; NA control) / Male (62% covid; NA control)	NA	NA	NA	NA	NA	NA	https://www.cell.com/cms/10.1016/j.chom.2020.04.017/attachment/563ebc2f-b570-462a-be50-0b78affb1827/mmc2.xlsx
96	Blood	60 covid; 60 control	Female (71% covid; 71% control) / Male (28% covid; 28% control )	NA	NA	57.1% covid; 85.7% control	28.6% covid; 42.9% control	NA	14.3% covid; 14.3 control	https://pmc.ncbi.nlm.nih.gov/articles/PMC7729690/#Tab1
112	Testis	71.67 covid; NA control	Female (0% covid; NA control) / Male (100% covid; NA control )	NA	NA	100% covid; NA control	NA	NA	NA	https://pmc.ncbi.nlm.nih.gov/articles/instance/7734388/bin/41423_2020_604_MOESM6_ESM.docx

## Sheet: README
Paper	Number Assigned for Internal Organization
Study Title	Title of the study
Study Link	Link to the study
Data Deposited	Database Where the Data Was Deposited by the Authors
Code Link	Link to the Code Used by the Authors
Included	Whether the Study Was Included in Our Project or Not
Data Type	Type of Sequencing (single-cell RNA or bulk RNA)
DEGs Provided	Whether the Authors Provide the List of Differentially Expressed Genes
