# Supplementary material for: Multiorgan Molecular Landscape of Severe COVID‐19 Revealed by Consensus Gene Signatures and RAB8B Targeting
Source: J Med Virol. 2026 Apr 21;98(4):e70932. doi: 10.1002/jmv.70932 (PMC13100344; doi:10.1002/jmv.70932)
Supplement: Supplementary file 3 — Supporting File 3 [file JMV-98-e70932-s010.xlsx]

## Sheet: Consensus_DEGs_bk
Gene	Blood	NasopharyngealSwab	Lung	Brain	Colon	Heart	Kidney	Liver	Lymph Node	Testis	Trachea Aspirate
A1BG-AS1	NA	NA	NA	NA	-3.87732	NA	NA	NA	NA	NA	NA
A2ML1-AS1	NA	NA	NA	NA	NA	NA	NA	NA	NA	3.52697	NA
A3GALT2	1.78139	NA	NA	NA	NA	NA	NA	NA	NA	NA	NA
AADAC	NA	NA	NA	NA	-4.59653	NA	NA	NA	NA	NA	NA
AADACP1	NA	NA	NA	NA	-3.31836	2.90941	NA	NA	NA	NA	NA
AADAT	NA	NA	NA	NA	NA	NA	NA	NA	NA	NA	-2.18
AAGAB	NA	NA	NA	NA	NA	NA	NA	NA	NA	NA	1.16
AAK1	NA	NA	NA	NA	NA	NA	NA	NA	-1.37688	NA	NA
AAMDC	NA	NA	NA	NA	NA	-1.68731	NA	NA	NA	NA	NA
AASS	NA	NA	NA	NA	1.30167	NA	NA	NA	NA	NA	NA
AATK	1.49832	NA	NA	NA	NA	NA	NA	NA	NA	NA	-1.47
ABAT	NA	NA	NA	NA	NA	-1.28951	NA	NA	NA	NA	NA
ABC13-47488600E17.1	NA	NA	NA	NA	NA	NA	NA	NA	NA	-3.89546	NA
ABC14-1188822O7.1	NA	NA	NA	NA	NA	NA	NA	NA	NA	-7.74961	NA
ABCA1	1.86261	NA	NA	NA	1.84646	NA	NA	NA	NA	NA	NA
ABCA13	3.2917	NA	NA	NA	NA	NA	NA	NA	NA	NA	NA
ABCA2	NA	NA	NA	NA	NA	NA	NA	NA	NA	NA	-1.67
ABCA9-AS1	NA	NA	NA	NA	2.12994	NA	NA	NA	NA	NA	NA
ABCB1	-1.48889	NA	NA	NA	NA	1.9505	NA	NA	NA	NA	NA
ABCB5	NA	NA	NA	NA	2.2955	NA	NA	NA	NA	NA	NA
ABCB9	1.33838	NA	NA	NA	NA	NA	NA	NA	NA	NA	NA
ABCC13	4.23637	NA	NA	NA	-3.87532	NA	NA	4.35194	NA	NA	NA
ABCC2	NA	NA	2.0491	NA	NA	1.78371	NA	NA	NA	NA	NA
ABCC3	1.29196	NA	NA	NA	NA	NA	NA	NA	NA	NA	NA
ABCC4	NA	NA	NA	NA	1.19724	1.84667	NA	NA	NA	NA	NA
ABCC6	NA	NA	NA	NA	-2.62105	NA	-2.83103	NA	NA	NA	NA
ABCC8	2.30461	NA	NA	NA	NA	NA	NA	NA	NA	NA	NA
ABCC9	NA	NA	NA	NA	1.77754	NA	NA	NA	NA	NA	NA
ABCD2	-1.46192	NA	NA	NA	NA	NA	NA	NA	NA	NA	NA
ABCD4	NA	NA	NA	NA	NA	NA	NA	NA	NA	NA	-1.3
ABCG4	NA	NA	NA	NA	NA	NA	NA	NA	NA	NA	-1.7
ABCG8	NA	NA	NA	NA	-3.85583	NA	NA	NA	NA	NA	NA
ABHD10	NA	NA	NA	NA	NA	NA	NA	NA	-1.22772	NA	NA
ABHD11-AS1	NA	NA	NA	NA	-4.20409	NA	NA	NA	NA	NA	NA
ABHD13	NA	NA	NA	NA	NA	NA	NA	NA	-1.78842	NA	NA
ABHD14A	NA	NA	NA	NA	NA	NA	-1.71163	NA	NA	NA	NA
ABHD15-AS1	NA	NA	1.90157	NA	NA	NA	NA	NA	NA	NA	NA
ABHD16B	NA	NA	NA	NA	NA	NA	NA	NA	NA	-6.0343	NA
ABHD3	NA	NA	NA	NA	NA	NA	NA	NA	NA	NA	1.36
ABHD6	NA	NA	NA	NA	NA	NA	-1.61719	NA	NA	NA	NA
ABI1	NA	NA	NA	NA	NA	NA	NA	NA	NA	NA	1.36
ABLIM1	-1.22784	NA	NA	NA	NA	-1.32422	NA	NA	NA	NA	NA
ABLIM2	-1.19376	NA	NA	NA	NA	NA	NA	NA	NA	NA	NA
ABLIM3	2.36145	NA	NA	NA	NA	NA	NA	NA	NA	NA	NA
ABO	NA	NA	NA	NA	NA	NA	NA	4.23343	NA	NA	NA
ABRA	NA	NA	NA	NA	-3.72437	NA	NA	NA	NA	NA	NA
ABRACL	NA	NA	NA	NA	NA	NA	NA	NA	-1.66601	NA	1.39
AC000093.1	1.35902	NA	NA	NA	NA	NA	NA	NA	NA	NA	NA
AC000120.7	NA	NA	NA	NA	NA	NA	NA	NA	NA	3.31622	NA
AC000123.2	NA	NA	NA	NA	NA	NA	NA	NA	NA	5.90382	NA
AC000123.3	NA	NA	NA	NA	NA	NA	NA	NA	-2.12542	NA	NA
AC002057.1	NA	NA	NA	NA	NA	-2.58791	NA	NA	NA	NA	NA
AC002057.2	NA	NA	NA	NA	NA	-3.03909	NA	NA	NA	NA	NA
AC002074.1	NA	NA	NA	NA	NA	2.16141	NA	NA	NA	NA	NA
AC002398.1	NA	NA	NA	NA	NA	3.53538	NA	NA	NA	NA	NA
AC002401.1	NA	NA	NA	NA	NA	NA	NA	NA	3.60744	NA	NA
AC002553.2	NA	NA	NA	NA	NA	1.98831	NA	NA	-2.84225	NA	NA
AC002558.3	NA	NA	NA	NA	NA	1.46009	NA	NA	NA	NA	NA
AC003104.1	NA	NA	NA	NA	NA	NA	NA	NA	NA	5.53311	NA
AC004067.1	NA	NA	NA	NA	NA	NA	NA	NA	-3.70692	NA	NA
AC004148.1	NA	NA	NA	NA	NA	NA	NA	NA	-2.14832	NA	NA
AC004223.2	NA	NA	NA	NA	NA	3.06292	NA	2.90026	NA	NA	NA
AC004231.2	NA	NA	NA	NA	NA	NA	NA	NA	NA	-7.91288	NA
AC004257.1	NA	NA	NA	NA	NA	3.77391	NA	NA	7.13831	NA	NA
AC004264.1	NA	NA	NA	NA	NA	3.85873	NA	NA	NA	NA	NA
AC004381.3	NA	NA	NA	NA	NA	NA	NA	NA	-3.33612	NA	NA
AC004381.6	NA	NA	NA	NA	NA	NA	NA	NA	NA	-3.85068	NA
AC004453.1	-1.47619	NA	NA	NA	NA	NA	NA	NA	NA	NA	NA
AC004490.1	NA	NA	NA	NA	NA	NA	NA	NA	NA	-5.41469	NA
AC004492.1	NA	NA	NA	NA	NA	NA	NA	NA	-2.23713	NA	NA
AC004585.1	NA	NA	NA	NA	NA	NA	NA	NA	-2.09321	NA	NA
AC004691.5	NA	NA	NA	NA	NA	NA	NA	NA	NA	4.49782	NA
AC004816.2	NA	NA	NA	NA	NA	2.74475	NA	NA	NA	NA	NA
AC004832.3	NA	NA	NA	NA	NA	NA	NA	NA	NA	NA	-2.48
AC004837.4	NA	NA	NA	NA	NA	NA	NA	NA	-2.57518	NA	NA
AC004879.2	NA	NA	NA	NA	NA	-2.27859	NA	NA	NA	NA	NA
AC004951.3	NA	NA	NA	NA	NA	NA	NA	NA	4.20088	NA	NA
AC004969.1	NA	NA	NA	NA	NA	-2.5871	NA	NA	NA	NA	NA
AC004986.1	NA	NA	NA	NA	NA	1.94701	NA	NA	NA	NA	NA
AC005034.6	NA	NA	NA	NA	NA	NA	NA	NA	-1.67605	NA	NA
AC005041.4	NA	NA	NA	NA	NA	NA	NA	NA	5.3842	NA	NA
AC005086.2	NA	NA	NA	NA	NA	NA	NA	NA	4.01371	NA	NA
AC005224.2	NA	NA	NA	NA	NA	NA	NA	NA	-2.31219	NA	NA
AC005326.1	NA	NA	NA	NA	NA	4.08389	NA	NA	NA	NA	NA
AC005329.3	NA	NA	NA	NA	NA	NA	NA	NA	4.62513	NA	NA
AC005332.2	NA	NA	NA	NA	NA	NA	NA	NA	-2.67794	NA	NA
AC005550.3	NA	NA	NA	NA	NA	NA	NA	NA	NA	5.53267	NA
AC005586.1	NA	NA	NA	NA	NA	-1.68806	NA	NA	NA	NA	NA
AC005625.1	NA	NA	NA	NA	NA	NA	NA	NA	NA	-5.73789	NA
AC005695.2	NA	NA	NA	NA	NA	2.50729	NA	NA	NA	NA	NA
AC005740.5	NA	NA	NA	NA	NA	3.44085	NA	NA	NA	NA	NA
AC005776.1	NA	NA	NA	NA	NA	2.88706	NA	NA	NA	NA	NA
AC005776.2	NA	NA	NA	NA	NA	2.69159	NA	NA	NA	NA	NA
AC005785.1	NA	NA	NA	NA	NA	NA	NA	NA	2.92328	NA	NA
AC005831.1	NA	NA	NA	NA	NA	NA	NA	NA	-2.04869	NA	NA
AC005842.1	NA	NA	NA	NA	NA	NA	NA	NA	-3.50107	NA	NA
AC005943.2	NA	NA	NA	NA	NA	NA	NA	NA	NA	-4.02887	NA
AC006064.4	NA	NA	NA	NA	NA	NA	NA	NA	2.96023	NA	NA
AC006128.1	NA	NA	NA	NA	NA	NA	NA	NA	3.21348	NA	NA
AC006449.3	NA	NA	NA	NA	NA	NA	NA	NA	2.30114	NA	NA
AC006452.1	NA	NA	NA	NA	NA	2.19461	NA	NA	NA	NA	NA
AC006486.2	NA	NA	NA	NA	NA	NA	NA	NA	2.94282	NA	NA
AC006946.15	NA	NA	NA	NA	NA	NA	NA	NA	NA	-5.59071	NA
AC007038.1	NA	NA	NA	NA	NA	NA	NA	NA	-2.94169	NA	NA
AC007272.1	NA	NA	NA	NA	NA	3.15212	NA	NA	NA	NA	NA
AC007278.1	NA	NA	NA	NA	NA	NA	4.52743	2.61181	NA	NA	NA
AC007318.1	NA	NA	NA	NA	NA	-1.71473	NA	NA	NA	NA	NA
AC007342.5	NA	NA	NA	NA	NA	NA	NA	NA	-4.43788	NA	NA
AC007342.6	NA	NA	NA	NA	NA	NA	NA	NA	-1.80054	NA	NA
AC007342.7	NA	NA	NA	NA	NA	NA	NA	NA	-2.41287	NA	NA
AC007376.2	NA	NA	NA	NA	NA	2.10624	NA	NA	NA	NA	NA
AC007406.5	NA	NA	NA	NA	NA	NA	NA	NA	-2.23917	NA	NA
AC007448.4	NA	NA	NA	NA	NA	NA	NA	NA	4.58111	NA	NA
AC007599.2	NA	NA	NA	NA	NA	NA	NA	NA	-1.49295	NA	NA
AC007622.1	NA	NA	NA	NA	NA	3.07019	NA	NA	NA	NA	NA
AC007688.2	NA	NA	NA	NA	NA	5.29033	NA	NA	NA	NA	NA
AC007952.2	NA	NA	NA	NA	NA	NA	NA	NA	6.56569	NA	NA
AC007952.9	NA	NA	NA	NA	NA	NA	NA	NA	4.80799	NA	NA
AC008124.1	NA	NA	NA	NA	NA	NA	NA	NA	-1.48563	NA	NA
AC008132.13	NA	NA	NA	NA	NA	NA	NA	NA	NA	-4.22966	NA
AC008147.1	NA	NA	NA	NA	NA	2.16496	NA	NA	NA	NA	NA
AC008147.2	NA	NA	NA	NA	NA	1.89863	NA	NA	NA	NA	NA
AC008170.1	NA	NA	NA	NA	NA	4.51157	NA	NA	NA	NA	NA
AC008264.1	NA	NA	NA	NA	NA	2.03492	NA	NA	NA	NA	NA
AC008267.1	NA	NA	NA	NA	NA	NA	NA	NA	3.37458	NA	NA
AC008440.5	NA	NA	NA	NA	NA	NA	NA	NA	NA	5.84709	NA
AC008443.7	1.6736	NA	NA	NA	NA	NA	NA	NA	NA	NA	NA
AC008507.1	-1.22673	NA	NA	NA	NA	NA	NA	NA	-2.35469	NA	NA
AC008534.1	NA	NA	NA	NA	NA	2.2796	NA	NA	NA	NA	NA
AC008555.7	NA	NA	NA	NA	NA	NA	NA	NA	-2.85816	NA	NA
AC008736.1	NA	NA	NA	NA	NA	-1.90355	NA	NA	NA	NA	NA
AC008763.3	NA	NA	NA	NA	NA	NA	NA	NA	NA	NA	2.79
AC008770.4	NA	NA	NA	NA	NA	NA	NA	NA	NA	NA	1.78
AC008850.2	NA	NA	NA	NA	NA	NA	NA	NA	-2.5863	NA	NA
AC008957.3	NA	NA	NA	NA	NA	NA	NA	NA	-3.23746	NA	NA
AC008964.1	NA	NA	NA	NA	NA	NA	NA	NA	-3.25392	NA	NA
AC008966.1	NA	NA	NA	NA	NA	-1.4487	NA	NA	NA	NA	NA
AC009032.1	NA	NA	NA	NA	NA	NA	NA	NA	-2.21303	NA	NA
AC009054.2	NA	NA	NA	NA	NA	NA	NA	NA	-1.72396	NA	NA
AC009065.2	NA	NA	NA	NA	NA	NA	NA	NA	4.98976	NA	NA
AC009088.1	NA	NA	NA	NA	NA	NA	NA	NA	-2.56777	NA	NA
AC009108.3	NA	NA	NA	NA	NA	2.70213	NA	NA	NA	NA	NA
AC009238.6	NA	NA	NA	NA	NA	NA	NA	NA	NA	-4.59224	NA
AC009303.4	NA	NA	NA	NA	NA	-1.61123	NA	NA	NA	NA	NA
AC009318.2	NA	NA	NA	NA	NA	NA	NA	NA	-2.41962	NA	NA
AC009319.1	NA	NA	NA	NA	NA	NA	NA	NA	10.2196	NA	NA
AC009690.2	NA	NA	NA	NA	NA	NA	NA	NA	6.6813	NA	NA
AC009754.1	NA	NA	NA	NA	NA	NA	NA	NA	-2.49475	NA	NA
AC009779.2	NA	NA	NA	NA	NA	2.59836	NA	NA	NA	NA	NA
AC009899.1	NA	NA	NA	NA	NA	3.02388	NA	NA	NA	NA	NA
AC009951.4	NA	NA	NA	NA	NA	NA	NA	NA	-2.09837	NA	NA
AC009974.1	NA	NA	NA	NA	NA	2.57392	NA	NA	NA	NA	NA
AC010136.1	NA	NA	NA	NA	NA	NA	NA	NA	3.03239	NA	NA
AC010186.3	NA	NA	NA	NA	NA	NA	NA	NA	-1.83437	NA	NA
AC010198.2	NA	NA	NA	NA	NA	2.05523	NA	NA	NA	NA	NA
AC010261.1	NA	NA	NA	NA	NA	1.80974	NA	NA	NA	NA	NA
AC010323.2	NA	NA	NA	NA	NA	2.54812	NA	NA	NA	NA	NA
AC010332.3	-1.42683	NA	NA	NA	NA	NA	NA	NA	NA	NA	NA
AC010422.8	NA	NA	NA	NA	NA	2.00499	NA	NA	1.88232	NA	NA
AC010504.1	NA	NA	NA	NA	NA	1.48869	NA	NA	NA	NA	NA
AC010623.1	NA	NA	NA	NA	NA	NA	NA	NA	-2.36503	NA	NA
AC010727.1	NA	NA	NA	NA	NA	2.2646	NA	NA	NA	NA	NA
AC010761.1	NA	NA	NA	NA	NA	NA	NA	NA	2.95386	NA	NA
AC010894.2	NA	NA	NA	NA	NA	-2.08201	NA	NA	NA	NA	NA
AC010894.3	NA	NA	NA	NA	NA	NA	NA	NA	2.71469	NA	NA
AC010976.1	NA	NA	NA	NA	NA	NA	NA	NA	3.76739	NA	NA
AC010976.2	NA	NA	NA	NA	NA	NA	NA	NA	5.1147	NA	NA
AC010978.1	NA	NA	NA	NA	NA	NA	NA	NA	3.02658	NA	NA
AC010998.2	NA	NA	NA	NA	NA	1.95524	NA	NA	NA	NA	NA
AC011008.2	NA	NA	NA	NA	NA	NA	NA	NA	3.96908	NA	NA
AC011284.3	NA	NA	NA	NA	NA	NA	NA	NA	NA	6.07085	NA
AC011447.4	NA	NA	NA	NA	NA	3.31687	NA	NA	NA	NA	NA
AC011455.6	NA	NA	NA	NA	NA	-1.35029	NA	NA	NA	NA	NA
AC011471.3	NA	NA	NA	NA	NA	NA	NA	NA	3.62849	NA	NA
AC011472.5	NA	NA	NA	NA	NA	2.30937	NA	NA	NA	NA	NA
AC011498.3	NA	NA	NA	NA	NA	NA	NA	NA	4.16034	NA	NA
AC011498.4	2.47614	NA	NA	NA	NA	NA	NA	NA	NA	NA	NA
AC011498.6	NA	NA	NA	NA	NA	NA	NA	NA	2.22188	NA	NA
AC011526.1	NA	NA	NA	NA	NA	3.5002	NA	NA	NA	NA	NA
AC011558.5	NA	NA	NA	NA	NA	NA	NA	NA	NA	4.13411	NA
AC011603.3	NA	NA	NA	NA	NA	1.66296	NA	NA	NA	NA	NA
AC011751.1	NA	NA	NA	NA	NA	5.91898	NA	NA	NA	NA	NA
AC011753.2	NA	NA	NA	NA	NA	1.79915	NA	NA	NA	NA	NA
AC011825.2	NA	NA	NA	NA	NA	1.9725	NA	NA	NA	NA	NA
AC011912.1	NA	NA	NA	NA	NA	NA	NA	NA	-2.25195	NA	NA
AC011939.3	NA	NA	NA	NA	NA	NA	NA	NA	-2.34059	NA	NA
AC012066.1	NA	NA	NA	NA	NA	1.74507	NA	NA	NA	NA	NA
AC012181.2	NA	NA	NA	NA	NA	NA	NA	NA	2.56292	NA	NA
AC012443.2	NA	NA	NA	NA	NA	NA	NA	NA	2.16835	NA	NA
AC012467.2	NA	NA	NA	NA	NA	-1.28367	NA	NA	-1.51894	NA	NA
AC012513.3	NA	NA	NA	NA	NA	NA	NA	NA	-1.71443	NA	NA
AC012513.4	NA	NA	NA	NA	NA	NA	NA	NA	NA	7.63765	NA
AC012569.1	2.19773	NA	NA	NA	NA	NA	NA	NA	NA	NA	NA
AC012615.6	NA	NA	NA	NA	NA	NA	NA	NA	4.61516	NA	NA
AC013275.1	NA	NA	NA	NA	NA	-4.13824	NA	NA	NA	NA	NA
AC013403.2	NA	NA	NA	NA	NA	NA	NA	NA	-2.44412	NA	NA
AC013452.3	NA	NA	NA	NA	NA	3.18116	NA	NA	NA	NA	NA
AC013461.1	NA	NA	NA	NA	NA	NA	NA	NA	NA	2.60067	NA
AC013486.1	NA	NA	NA	NA	NA	NA	NA	NA	2.90334	NA	NA
AC015631.1	NA	NA	NA	NA	NA	2.34234	NA	NA	NA	NA	NA
AC015813.1	NA	NA	NA	NA	NA	NA	NA	NA	-1.50755	NA	NA
AC015987.1	NA	NA	NA	NA	NA	NA	NA	NA	4.1817	NA	NA
AC016355.1	NA	NA	NA	NA	NA	-1.61258	NA	NA	NA	NA	NA
AC016405.3	NA	NA	NA	NA	NA	-1.9317	NA	NA	NA	NA	NA
AC016549.1	NA	NA	NA	NA	NA	NA	NA	NA	NA	5.20636	NA
AC016831.6	NA	NA	NA	NA	NA	NA	NA	NA	-1.97408	NA	NA
AC016949.1	NA	NA	NA	NA	NA	1.96437	NA	NA	NA	NA	NA
AC016957.2	NA	NA	NA	NA	NA	NA	NA	NA	-1.55811	NA	NA
AC017028.1	NA	NA	NA	NA	NA	NA	NA	NA	3.64684	NA	NA
AC017071.1	NA	NA	NA	NA	NA	NA	NA	NA	-2.05573	NA	NA
AC017116.11	NA	NA	NA	NA	NA	NA	NA	NA	NA	-4.06971	NA
AC018398.1	NA	NA	NA	NA	NA	NA	NA	NA	3.78242	NA	NA
AC018529.2	NA	NA	NA	NA	NA	NA	NA	NA	-2.73978	NA	NA
AC018638.1	NA	NA	NA	NA	NA	1.96803	NA	4.29984	7.69379	NA	NA
AC018638.2	NA	NA	NA	NA	NA	NA	NA	NA	2.74075	NA	NA
AC018638.4	1.20341	NA	NA	NA	NA	NA	NA	NA	1.56813	NA	NA
AC018638.5	NA	NA	NA	NA	NA	NA	NA	NA	1.46016	NA	NA
AC018638.7	NA	NA	NA	NA	NA	NA	NA	NA	-1.97996	NA	NA
AC018638.8	1.59527	NA	NA	NA	NA	NA	NA	NA	NA	NA	NA
AC018644.1	NA	NA	NA	NA	NA	2.02864	NA	NA	NA	NA	NA
AC018892.9	NA	NA	NA	NA	NA	NA	NA	NA	NA	-4.53677	NA
AC019131.2	NA	NA	NA	NA	NA	NA	NA	NA	-2.94462	NA	NA
AC019226.1	NA	NA	NA	NA	NA	NA	NA	NA	-2.30255	NA	NA
AC020741.1	NA	NA	NA	NA	NA	NA	NA	NA	7.45068	NA	NA
AC020904.2	NA	NA	NA	NA	NA	NA	NA	NA	4.1095	NA	NA
AC021016.2	NA	NA	NA	NA	NA	NA	NA	NA	-2.18555	NA	NA
AC021087.5	NA	NA	NA	NA	NA	NA	NA	NA	NA	NA	1.46
AC021594.2	NA	NA	NA	NA	NA	4.76334	NA	NA	NA	NA	NA
AC022034.1	NA	NA	NA	NA	NA	-1.79769	NA	NA	NA	NA	NA
AC022069.1	NA	NA	NA	NA	NA	2.95414	NA	NA	NA	NA	NA
AC022075.1	NA	NA	NA	NA	NA	NA	NA	NA	2.86926	NA	NA
AC022079.1	NA	NA	NA	NA	NA	NA	NA	NA	-3.62062	NA	NA
AC022137.4	NA	NA	NA	NA	NA	1.73437	NA	NA	NA	NA	NA
AC022217.2	2.35421	NA	NA	NA	NA	NA	NA	NA	NA	NA	NA
AC022509.3	NA	NA	NA	NA	NA	NA	NA	NA	2.25626	NA	NA
AC022784.1	NA	NA	NA	NA	NA	-1.45996	NA	NA	NA	NA	NA
AC023818.1	NA	NA	NA	NA	NA	NA	NA	NA	3.35834	NA	NA
AC023825.1	NA	NA	NA	NA	NA	2.23616	NA	NA	NA	NA	NA
AC024084.1	NA	NA	NA	NA	NA	NA	NA	NA	NA	4.91497	NA
AC024257.3	NA	NA	NA	NA	NA	NA	NA	NA	-2.21523	NA	NA
AC024896.1	NA	NA	NA	NA	NA	NA	NA	NA	-2.98206	NA	NA
AC025171.4	NA	NA	NA	NA	NA	1.70523	NA	NA	NA	NA	NA
AC025175.2	NA	NA	NA	NA	NA	1.83227	NA	NA	NA	NA	NA
AC025442.2	NA	NA	NA	NA	NA	NA	NA	NA	-1.95315	NA	NA
AC025449.1	-1.22775	NA	NA	NA	NA	NA	NA	NA	NA	NA	NA
AC025754.1	NA	NA	NA	NA	NA	3.25169	NA	NA	NA	NA	NA
AC025884.1	-1.20975	NA	NA	NA	NA	NA	NA	NA	NA	NA	NA
AC026150.6	NA	NA	NA	NA	NA	NA	NA	NA	NA	-5.71776	NA
AC026347.1	NA	NA	NA	NA	NA	NA	NA	NA	-2.83194	NA	NA
AC026356.2	NA	NA	NA	NA	NA	1.86305	NA	NA	NA	NA	NA
AC026427.2	NA	NA	NA	NA	NA	1.99631	NA	NA	NA	NA	NA
AC026471.6	NA	NA	NA	NA	NA	NA	NA	NA	NA	-7.58816	NA
AC026740.3	NA	NA	NA	NA	NA	NA	NA	NA	5.30736	NA	NA
AC027097.1	NA	NA	NA	NA	NA	1.53805	NA	NA	NA	NA	NA
AC027097.2	NA	NA	NA	NA	NA	1.85259	NA	NA	NA	NA	NA
AC027514.1	NA	NA	NA	NA	NA	NA	NA	NA	-2.79731	NA	NA
AC027544.4	NA	NA	NA	NA	NA	3.52776	NA	NA	NA	NA	NA
AC027612.4	NA	NA	NA	NA	NA	NA	NA	NA	NA	-6.82474	NA
AC027796.4	NA	NA	NA	NA	NA	NA	NA	NA	1.66096	NA	NA
AC034193.1	NA	NA	NA	NA	NA	2.39368	1.54639	2.60912	4.60759	NA	NA
AC034228.4	NA	NA	NA	NA	NA	NA	NA	NA	NA	-5.67581	NA
AC036222.1	NA	NA	NA	NA	NA	NA	NA	NA	-3.85656	NA	NA
AC037441.1	NA	NA	NA	NA	NA	-2.00329	NA	NA	NA	NA	NA
AC037459.1	NA	NA	NA	NA	NA	NA	NA	NA	NA	NA	-3.88
AC037459.4	NA	NA	NA	NA	NA	NA	NA	NA	-2.39565	NA	NA
AC040173.2	NA	NA	NA	NA	NA	-1.95086	NA	NA	NA	NA	NA
AC048341.1	NA	NA	NA	NA	NA	NA	NA	NA	-1.7346	NA	NA
AC048341.2	NA	NA	NA	NA	NA	NA	NA	NA	-1.8152	NA	NA
AC048344.4	NA	NA	NA	NA	NA	2.58158	NA	NA	NA	NA	NA
AC048351.2	-1.33402	NA	NA	NA	NA	NA	NA	NA	NA	NA	NA
AC055822.1	NA	NA	NA	NA	NA	NA	NA	NA	-2.7117	NA	NA
AC055845.1	NA	NA	NA	NA	NA	NA	NA	NA	9.56546	NA	NA
AC060766.6	NA	NA	NA	NA	NA	2.59084	NA	NA	NA	NA	NA
AC061992.2	NA	NA	NA	NA	NA	3.70912	NA	NA	NA	NA	NA
AC063952.1	NA	NA	NA	NA	NA	NA	NA	NA	6.34966	NA	NA
AC063965.2	NA	NA	NA	NA	NA	NA	NA	NA	-3.42597	NA	NA
AC063977.2	1.32299	NA	NA	NA	NA	NA	NA	NA	NA	NA	NA
AC066616.2	1.74242	NA	NA	NA	NA	NA	NA	NA	NA	NA	NA
AC067930.3	NA	NA	NA	NA	NA	2.92262	NA	NA	NA	NA	NA
AC067930.5	NA	NA	NA	NA	NA	NA	NA	NA	3.13172	NA	NA
AC067930.8	NA	NA	NA	NA	NA	2.29856	NA	NA	NA	NA	NA
AC068234.2	NA	NA	NA	NA	NA	2.08039	NA	NA	NA	NA	NA
AC068234.3	NA	NA	NA	NA	NA	2.74785	NA	NA	NA	NA	NA
AC068254.2	NA	NA	NA	NA	NA	NA	NA	NA	3.80396	NA	NA
AC068338.3	NA	NA	NA	NA	NA	-1.71131	NA	NA	NA	NA	NA
AC068580.4	1.52394	NA	NA	NA	NA	NA	NA	NA	NA	NA	NA
AC068587.4	NA	NA	NA	NA	NA	NA	NA	NA	-1.49411	NA	NA
AC068700.1	NA	NA	NA	NA	NA	NA	NA	NA	-3.28372	NA	NA
AC068733.3	NA	NA	NA	NA	NA	-1.30881	NA	NA	NA	NA	NA
AC068987.2	NA	NA	NA	NA	NA	NA	NA	NA	-2.03997	NA	NA
AC069410.1	NA	NA	NA	NA	NA	NA	NA	5.31568	NA	NA	NA
AC069528.2	NA	NA	NA	NA	NA	2.32879	NA	NA	NA	NA	NA
AC073109.1	NA	NA	NA	NA	NA	1.97143	NA	NA	NA	NA	NA
AC073114.1	NA	NA	NA	NA	NA	3.40697	NA	NA	NA	NA	NA
AC073349.2	NA	NA	NA	NA	NA	NA	NA	NA	9.15311	NA	NA
AC073365.1	NA	NA	NA	NA	NA	2.35741	NA	NA	NA	NA	NA
AC073487.1	NA	NA	NA	NA	NA	1.52861	NA	NA	NA	NA	NA
AC073517.1	NA	NA	NA	NA	NA	NA	NA	NA	2.57436	NA	NA
AC073548.1	NA	NA	NA	NA	NA	NA	NA	NA	2.09593	NA	NA
AC073548.2	NA	NA	NA	NA	NA	NA	NA	NA	8.8317	NA	NA
AC073569.1	NA	NA	NA	NA	NA	NA	NA	NA	3.56581	NA	NA
AC073569.3	NA	NA	NA	NA	NA	NA	NA	NA	-1.99831	NA	NA
AC073585.1	-1.39759	NA	NA	NA	NA	NA	NA	NA	NA	NA	NA
AC074212.1	NA	NA	NA	NA	NA	NA	NA	NA	2.72197	NA	NA
AC078795.1	NA	NA	NA	NA	NA	NA	NA	NA	-1.67922	NA	NA
AC079313.1	NA	NA	NA	NA	NA	2.01823	NA	NA	NA	NA	NA
AC079331.2	NA	NA	NA	NA	NA	2.77484	NA	NA	NA	NA	NA
AC079331.3	NA	NA	NA	NA	NA	2.01323	NA	NA	NA	NA	NA
AC079807.3	NA	NA	NA	NA	NA	NA	NA	NA	NA	3.48846	NA
AC079866.1	NA	NA	NA	NA	NA	2.07671	NA	NA	NA	NA	NA
AC079907.2	NA	NA	NA	NA	NA	2.77348	NA	NA	NA	NA	NA
AC083798.2	NA	NA	NA	NA	NA	NA	NA	NA	-1.81857	NA	NA
AC083805.1	NA	NA	NA	NA	NA	NA	NA	NA	5.93563	NA	NA
AC083843.3	NA	NA	NA	NA	NA	NA	NA	NA	-1.93692	NA	NA
AC083870.1	NA	NA	NA	NA	NA	NA	NA	NA	-2.22401	NA	NA
AC083900.1	NA	NA	NA	NA	NA	NA	NA	NA	-1.95006	NA	NA
AC084117.1	NA	NA	NA	NA	NA	2.17162	NA	NA	NA	NA	NA
AC084824.5	NA	NA	NA	NA	NA	NA	NA	NA	-2.724	NA	NA
AC084871.1	2.92988	NA	NA	NA	NA	NA	NA	NA	NA	NA	NA
AC087164.1	NA	NA	NA	NA	NA	3.62843	NA	NA	NA	NA	NA
AC087280.1	NA	NA	NA	NA	NA	4.00365	NA	NA	NA	NA	NA
AC087284.1	NA	NA	NA	NA	NA	NA	NA	NA	-1.92662	NA	NA
AC087392.1	NA	NA	NA	NA	NA	2.51262	NA	NA	NA	NA	NA
AC087457.1	NA	NA	NA	NA	NA	-2.27757	NA	NA	NA	NA	NA
AC087501.1	NA	NA	NA	NA	NA	1.67118	NA	NA	NA	NA	NA
AC087501.2	NA	NA	NA	NA	NA	2.70819	NA	NA	NA	NA	NA
AC087501.4	NA	NA	NA	NA	NA	NA	NA	NA	-1.63496	NA	NA
AC087627.1	NA	NA	NA	NA	NA	3.08488	NA	NA	NA	NA	NA
AC087672.1	NA	NA	NA	NA	NA	3.35565	NA	NA	NA	NA	NA
AC087854.1	NA	NA	NA	NA	NA	NA	NA	NA	-2.66617	NA	NA
AC090044.1	NA	NA	NA	NA	NA	3.33608	NA	NA	NA	NA	NA
AC090198.1	NA	NA	NA	NA	NA	NA	NA	NA	-1.48087	NA	NA
AC090204.1	NA	NA	NA	NA	NA	-1.45455	NA	NA	NA	NA	NA
AC090241.3	NA	NA	NA	NA	NA	NA	NA	NA	-2.31234	NA	NA
AC090498.1	NA	NA	NA	NA	NA	-1.65698	NA	NA	NA	NA	NA
AC090559.1	NA	NA	NA	NA	NA	NA	NA	NA	-2.28948	NA	NA
AC090739.1	NA	NA	NA	NA	NA	NA	NA	NA	-2.35612	NA	NA
AC090826.3	NA	NA	NA	NA	NA	2.62124	NA	NA	NA	NA	NA
AC090844.3	NA	NA	NA	NA	NA	3.58158	NA	NA	NA	NA	NA
AC090948.1	NA	NA	NA	NA	NA	NA	NA	NA	-2.9495	NA	NA
AC090948.2	NA	NA	NA	NA	NA	NA	NA	NA	-2.42432	NA	NA
AC090948.3	NA	NA	NA	NA	NA	NA	NA	NA	-2.20147	NA	NA
AC090970.1	NA	NA	NA	NA	NA	1.55368	NA	NA	NA	NA	NA
AC091045.2	NA	NA	NA	NA	NA	NA	NA	NA	3.58866	NA	NA
AC091231.2	NA	NA	NA	NA	NA	1.88914	NA	NA	NA	NA	NA
AC091825.2	NA	NA	NA	NA	NA	2.35715	NA	NA	NA	NA	NA
AC091925.2	NA	NA	NA	NA	NA	NA	NA	NA	-3.3701	NA	NA
AC091953.1	NA	NA	NA	NA	NA	5.38604	NA	NA	NA	NA	NA
AC092068.2	NA	NA	NA	NA	NA	NA	NA	NA	2.09188	NA	NA
AC092119.2	NA	NA	NA	NA	NA	NA	NA	NA	-1.92299	NA	NA
AC092135.2	NA	NA	NA	NA	NA	2.23348	NA	NA	NA	NA	NA
AC092338.3	NA	NA	NA	NA	NA	NA	NA	NA	-2.35605	NA	NA
AC092384.2	NA	NA	NA	NA	NA	NA	NA	NA	4.85598	NA	NA
AC092384.3	NA	NA	NA	NA	NA	NA	NA	NA	1.59991	NA	NA
AC092490.1	NA	NA	NA	NA	NA	3.26991	5.35908	5.78469	NA	NA	NA
AC092566.1	NA	NA	NA	NA	NA	NA	NA	NA	NA	-7.39006	NA
AC092645.2	NA	NA	NA	NA	NA	NA	NA	NA	-2.17374	NA	NA
AC092692.1	NA	NA	NA	NA	NA	NA	NA	NA	-3.27544	NA	NA
AC092745.4	NA	NA	NA	NA	NA	2.32042	NA	NA	NA	NA	NA
AC092747.4	NA	NA	NA	NA	NA	NA	NA	NA	-1.90021	NA	NA
AC092794.1	NA	NA	NA	NA	NA	NA	NA	NA	-2.44815	NA	NA
AC092881.1	NA	NA	NA	NA	NA	NA	NA	NA	NA	3.86288	NA
AC093157.2	NA	NA	NA	NA	NA	NA	NA	NA	-2.84208	NA	NA
AC093249.2	NA	NA	NA	NA	NA	NA	NA	NA	1.75135	NA	NA
AC093297.2	NA	NA	NA	NA	NA	NA	NA	NA	-1.9587	NA	NA
AC093323.1	NA	NA	NA	NA	NA	NA	NA	NA	NA	NA	-1.87
AC093330.3	NA	NA	NA	NA	NA	NA	NA	NA	4.44657	NA	NA
AC093512.2	1.61537	NA	NA	NA	NA	NA	NA	NA	NA	NA	NA
AC093525.9	NA	NA	NA	NA	NA	NA	NA	NA	5.08244	NA	NA
AC093591.2	NA	NA	NA	NA	NA	NA	NA	NA	-2.36087	NA	NA
AC093663.2	NA	NA	NA	NA	NA	1.62824	NA	NA	NA	NA	NA
AC093849.3	NA	NA	NA	NA	NA	2.29293	NA	NA	NA	NA	NA
AC093884.1	NA	NA	NA	NA	NA	NA	NA	NA	NA	NA	2.34
AC094105.2	NA	NA	NA	NA	NA	NA	NA	NA	9.12517	NA	NA
AC096531.2	NA	NA	NA	NA	NA	2.70938	NA	NA	NA	NA	NA
AC096720.2	NA	NA	NA	NA	NA	2.218	NA	NA	NA	NA	NA
AC096992.2	NA	NA	NA	NA	NA	NA	NA	NA	-1.69956	NA	NA
AC097372.2	NA	NA	NA	NA	NA	NA	NA	NA	-2.88201	NA	NA
AC097381.1	NA	NA	NA	NA	NA	NA	NA	NA	NA	-7.1287	NA
AC097460.2	NA	NA	NA	NA	NA	NA	NA	NA	-2.86849	NA	NA
AC097461.4	NA	NA	NA	NA	NA	NA	NA	NA	NA	5.16757	NA
AC097522.2	NA	NA	NA	NA	NA	-2.74887	NA	NA	NA	NA	NA
AC098679.4	NA	NA	NA	NA	NA	3.32083	NA	NA	NA	NA	NA
AC099489.1	1.78671	NA	NA	NA	NA	NA	NA	NA	NA	NA	NA
AC099489.2	1.40049	NA	NA	NA	NA	NA	NA	NA	NA	NA	NA
AC099668.5	NA	NA	NA	NA	NA	NA	NA	NA	NA	-6.85909	NA
AC099804.1	NA	NA	NA	NA	NA	NA	NA	NA	-1.47685	NA	NA
AC100756.4	NA	NA	NA	NA	NA	-2.19309	NA	NA	NA	NA	NA
AC100774.1	NA	NA	NA	NA	NA	NA	NA	NA	-1.94471	NA	NA
AC103691.1	NA	NA	NA	NA	NA	5.53532	6.55471	7.4984	NA	NA	NA
AC103705.1	NA	NA	NA	NA	NA	2.94447	NA	NA	NA	NA	NA
AC103810.5	NA	NA	NA	NA	NA	2.24266	NA	NA	NA	NA	NA
AC104118.1	NA	NA	NA	NA	NA	NA	NA	NA	-2.70524	NA	NA
AC104134.1	NA	NA	NA	NA	NA	NA	NA	NA	3.90268	NA	NA
AC104162.2	NA	NA	NA	NA	NA	NA	NA	NA	-1.22147	NA	NA
AC104389.6	NA	NA	NA	NA	NA	5.83132	NA	NA	NA	NA	NA
AC104447.1	NA	NA	NA	NA	NA	NA	NA	NA	-1.83087	NA	NA
AC104530.1	NA	NA	NA	NA	NA	NA	NA	2.84285	1.74014	NA	NA
AC104561.2	1.9102	NA	NA	NA	NA	NA	NA	NA	NA	NA	NA
AC104819.2	NA	NA	NA	NA	NA	2.7929	NA	3.32429	NA	NA	NA
AC104837.2	2.48024	NA	NA	NA	NA	NA	NA	NA	NA	NA	NA
AC105101.1	NA	NA	NA	NA	NA	2.33662	NA	NA	3.76105	NA	NA
AC105233.5	NA	NA	NA	NA	NA	NA	NA	NA	-2.47207	NA	NA
AC105339.4	2.43077	NA	NA	NA	NA	NA	NA	NA	NA	NA	NA
AC105384.2	NA	NA	NA	NA	NA	4.3155	NA	NA	NA	NA	NA
AC105450.1	NA	NA	NA	NA	NA	2.45013	NA	NA	NA	NA	NA
AC106793.1	NA	NA	NA	NA	NA	-2.45312	NA	NA	NA	NA	NA
AC107027.3	NA	NA	NA	NA	NA	NA	NA	NA	-2.48317	NA	NA
AC107068.2	NA	NA	NA	NA	NA	NA	NA	NA	9.65734	NA	NA
AC107398.3	NA	NA	NA	NA	NA	-2.52975	NA	NA	NA	NA	NA
AC107464.3	NA	NA	NA	NA	NA	NA	NA	NA	2.37996	NA	NA
AC107959.5	NA	NA	NA	NA	NA	NA	NA	NA	NA	NA	-2.25
AC108463.1	1.39595	NA	NA	NA	NA	2.15466	NA	NA	NA	NA	NA
AC108463.3	NA	NA	NA	NA	NA	2.50885	NA	NA	NA	NA	NA
AC108861.1	NA	NA	NA	NA	NA	-1.89674	NA	NA	NA	NA	NA
AC109460.2	NA	NA	NA	NA	NA	NA	NA	NA	4.89817	NA	NA
AC110769.3	NA	NA	NA	NA	NA	NA	NA	NA	-1.58784	NA	NA
AC110792.3	NA	NA	NA	NA	NA	NA	NA	NA	-2.45359	NA	NA
AC111149.1	NA	NA	NA	NA	NA	2.51992	NA	NA	NA	NA	NA
AC111170.1	NA	NA	NA	NA	NA	2.14212	NA	NA	NA	NA	NA
AC111182.2	NA	NA	NA	NA	NA	NA	NA	NA	3.9442	NA	NA
AC112254.1	NA	NA	NA	NA	NA	2.11942	NA	NA	NA	NA	NA
AC112777.1	3.29021	NA	NA	NA	NA	NA	NA	NA	NA	NA	NA
AC113349.1	NA	NA	NA	NA	NA	NA	NA	NA	4.33361	NA	NA
AC113404.1	NA	NA	NA	NA	NA	NA	NA	NA	NA	2.93383	NA
AC114316.1	NA	NA	NA	NA	NA	-2.37256	NA	NA	NA	NA	NA
AC114341.1	NA	NA	NA	NA	NA	NA	NA	NA	2.40885	NA	NA
AC114498.2	NA	NA	NA	NA	NA	NA	NA	NA	19.6797	NA	NA
AC114781.1	2.28165	NA	NA	NA	NA	NA	NA	NA	NA	NA	NA
AC114980.1	NA	NA	NA	NA	NA	NA	NA	NA	-1.62516	NA	NA
AC115102.1	NA	NA	NA	NA	NA	2.01986	NA	NA	NA	NA	NA
AC115284.4	NA	NA	NA	NA	NA	2.88272	NA	NA	NA	NA	NA
AC115522.1	NA	NA	NA	NA	NA	3.01007	NA	NA	NA	NA	NA
AC116050.1	NA	NA	NA	NA	NA	2.51638	NA	NA	NA	NA	NA
AC116158.1	NA	NA	NA	NA	NA	NA	NA	NA	-1.96273	NA	NA
AC116158.3	NA	NA	NA	NA	NA	NA	NA	NA	-1.76524	NA	NA
AC116351.1	NA	NA	NA	NA	NA	-1.59203	NA	NA	NA	NA	NA
AC116353.5	1.90637	NA	NA	NA	NA	NA	NA	NA	NA	NA	NA
AC116353.6	1.88962	NA	NA	NA	NA	NA	NA	NA	NA	NA	NA
AC116366.2	NA	NA	NA	NA	NA	NA	NA	NA	3.47145	NA	NA
AC116914.2	NA	NA	NA	NA	NA	NA	NA	NA	5.72514	NA	NA
AC117382.1	NA	NA	NA	NA	NA	1.89283	NA	NA	NA	NA	NA
AC117453.1	NA	NA	NA	NA	NA	-3.19328	NA	NA	NA	NA	NA
AC117489.1	NA	NA	NA	NA	NA	-1.98159	NA	NA	NA	NA	NA
AC118553.2	NA	NA	NA	NA	NA	NA	NA	NA	NA	NA	1.19
AC119673.1	NA	NA	NA	NA	NA	NA	NA	NA	-2.18355	NA	NA
AC119751.3	NA	NA	NA	NA	NA	2.86935	NA	NA	NA	NA	NA
AC119751.6	NA	NA	NA	NA	NA	6.76751	NA	NA	NA	NA	NA
AC121251.1	NA	NA	NA	NA	NA	NA	NA	NA	3.13598	NA	NA
AC122688.4	NA	NA	NA	NA	NA	NA	NA	NA	6.68549	NA	NA
AC122718.1	NA	NA	NA	NA	NA	2.57405	NA	NA	NA	NA	NA
AC124016.3	NA	NA	NA	NA	NA	NA	NA	NA	-3.40139	NA	NA
AC124242.1	NA	NA	NA	NA	NA	-1.56758	NA	NA	NA	NA	NA
AC124319.1	NA	NA	NA	NA	NA	1.95651	NA	NA	NA	NA	NA
AC125494.1	NA	NA	NA	NA	NA	1.76601	NA	NA	NA	NA	NA
AC125611.2	NA	NA	NA	NA	NA	2.34455	NA	NA	NA	NA	NA
AC125612.1	NA	NA	NA	NA	NA	2.10671	NA	NA	NA	NA	NA
AC126323.1	NA	NA	NA	NA	NA	NA	NA	NA	6.7003	NA	NA
AC126468.1	NA	NA	NA	NA	NA	-2.30593	NA	NA	NA	NA	NA
AC126544.2	NA	NA	NA	NA	NA	NA	NA	NA	21.072	NA	NA
AC127502.2	NA	NA	NA	NA	NA	NA	NA	NA	-1.50513	NA	NA
AC130456.3	NA	NA	NA	NA	NA	4.21599	NA	6.56533	NA	NA	NA
AC130814.1	NA	NA	NA	NA	NA	NA	NA	NA	2.08097	NA	NA
AC131009.3	NA	NA	NA	NA	NA	2.22424	NA	NA	NA	NA	NA
AC131011.2	NA	NA	NA	NA	NA	NA	NA	NA	2.69088	NA	NA
AC131212.3	NA	NA	NA	NA	NA	NA	NA	NA	1.48722	NA	NA
AC131392.2	NA	NA	NA	NA	NA	NA	NA	NA	5.29527	NA	NA
AC132068.1	NA	NA	NA	NA	NA	2.06244	NA	NA	NA	NA	NA
AC132192.1	NA	NA	NA	NA	NA	2.11223	NA	NA	NA	NA	NA
AC132872.3	NA	NA	NA	NA	NA	NA	NA	NA	3.36292	NA	NA
AC133961.1	NA	NA	NA	NA	NA	2.97416	NA	NA	NA	NA	NA
AC135782.3	NA	NA	NA	NA	NA	NA	NA	NA	1.49715	NA	NA
AC136469.1	NA	NA	NA	NA	NA	NA	NA	NA	8.04574	NA	NA
AC136469.2	NA	NA	NA	NA	NA	NA	NA	NA	2.32043	NA	NA
AC138207.9	NA	NA	NA	NA	NA	NA	NA	NA	-2.15272	NA	NA
AC138409.1	1.79399	NA	NA	NA	NA	NA	NA	NA	NA	NA	NA
AC139491.7	-1.58504	NA	NA	NA	NA	NA	2.16669	NA	NA	NA	NA
AC139495.2	2.73098	NA	NA	NA	NA	NA	NA	NA	NA	NA	NA
AC139792.3	NA	NA	NA	NA	NA	NA	NA	NA	-2.77404	NA	NA
AC141586.1	NA	NA	NA	NA	NA	NA	NA	NA	2.05861	NA	NA
AC141930.1	NA	NA	NA	NA	NA	2.9358	NA	NA	NA	NA	NA
AC141930.2	NA	NA	NA	NA	NA	2.53866	NA	NA	NA	NA	NA
AC144521.1	NA	NA	NA	NA	NA	NA	NA	NA	-3.24913	NA	NA
AC145098.1	NA	NA	NA	NA	NA	NA	NA	NA	3.79003	NA	NA
AC232271.1	NA	NA	NA	NA	NA	NA	NA	NA	-1.72554	NA	NA
AC233755.2	2.50204	NA	NA	NA	NA	NA	NA	NA	NA	NA	NA
AC234063.1	NA	NA	NA	NA	NA	2.94631	NA	NA	NA	NA	NA
AC234781.2	NA	NA	NA	NA	NA	3.13097	NA	NA	NA	NA	NA
AC234781.4	NA	NA	NA	NA	NA	2.63066	NA	NA	NA	NA	NA
AC239859.5	NA	NA	NA	NA	NA	2.02233	NA	NA	NA	NA	NA
AC242842.1	NA	NA	NA	NA	NA	NA	NA	NA	-1.89748	NA	NA
AC243654.2	NA	NA	NA	NA	NA	1.65893	NA	NA	NA	NA	NA
AC243919.1	-1.25438	NA	NA	NA	NA	NA	NA	NA	NA	NA	NA
AC244131.2	NA	NA	NA	NA	NA	2.79286	NA	NA	NA	NA	NA
AC244157.2	-1.99875	NA	NA	NA	NA	NA	NA	NA	NA	NA	NA
AC244517.1	NA	NA	NA	NA	NA	2.13325	NA	NA	NA	NA	NA
AC245052.4	NA	NA	NA	NA	NA	NA	NA	NA	2.08787	NA	NA
AC245060.5	NA	NA	NA	NA	NA	2.73186	NA	NA	NA	NA	NA
AC245297.1	NA	NA	NA	NA	NA	-1.56941	NA	NA	NA	NA	NA
AC245407.2	NA	NA	NA	NA	NA	NA	NA	NA	-1.72194	NA	NA
AC245884.2	2.74806	NA	NA	NA	NA	NA	NA	NA	NA	NA	NA
AC245884.7	2.54063	NA	NA	NA	NA	NA	NA	NA	NA	NA	NA
AC253576.2	NA	NA	NA	NA	NA	NA	NA	NA	-2.40292	NA	NA
ACAD10	NA	NA	NA	NA	NA	NA	-1.31918	NA	NA	NA	NA
ACADL	NA	NA	-2.63316	NA	NA	NA	NA	NA	NA	3.81081	NA
ACADM	NA	NA	NA	NA	NA	-1.74147	NA	NA	NA	NA	NA
ACADSB	NA	NA	NA	NA	NA	-1.99541	NA	NA	NA	NA	NA
ACADVL	NA	NA	NA	NA	NA	NA	NA	NA	1.81538	NA	NA
ACAP1	NA	NA	NA	NA	NA	NA	NA	NA	NA	NA	-1.22
ACAP2	NA	1.38097	NA	NA	NA	NA	NA	NA	NA	NA	NA
ACAP2-IT1	NA	NA	NA	NA	NA	NA	NA	NA	-2.82002	NA	NA
ACAP3	NA	NA	NA	NA	NA	NA	NA	NA	1.68281	NA	NA
ACAT1	NA	NA	NA	NA	NA	-1.85121	NA	NA	NA	NA	NA
ACAT2	NA	NA	NA	NA	NA	NA	NA	NA	NA	NA	2.07
ACBD5	NA	NA	NA	NA	NA	-1.1166	NA	NA	NA	NA	NA
ACCSL	2.46921	NA	NA	NA	NA	NA	NA	NA	NA	NA	NA
ACE3P	NA	NA	NA	NA	NA	NA	NA	NA	NA	-7.17341	NA
ACER2	1.47682	NA	NA	NA	NA	NA	NA	NA	NA	NA	NA
ACER3	NA	NA	NA	NA	NA	NA	NA	NA	-1.31781	NA	NA
ACHE	1.57789	NA	NA	NA	NA	NA	NA	NA	NA	NA	NA
ACKR1	NA	NA	NA	NA	2.17904	NA	NA	NA	NA	NA	NA
ACKR2	NA	NA	NA	NA	NA	NA	NA	NA	NA	NA	-1.64
ACKR3	-1.31818	NA	NA	NA	1.67889	NA	NA	NA	NA	NA	NA
ACKR4P1	NA	NA	NA	NA	NA	-3.21275	NA	NA	NA	NA	NA
ACLY	NA	NA	NA	NA	NA	NA	-1.4037	NA	NA	NA	NA
ACO2	NA	NA	NA	NA	NA	-1.6041	NA	NA	NA	NA	NA
ACOD1	1.57659	NA	NA	NA	NA	NA	NA	NA	NA	NA	NA
ACOT1	NA	NA	NA	NA	NA	NA	NA	NA	NA	NA	-2.22
ACOT2	NA	NA	NA	NA	NA	-1.66857	NA	NA	NA	NA	-2.69
ACOT7	1.8132	NA	NA	NA	NA	NA	NA	NA	NA	NA	NA
ACOX1	NA	NA	NA	NA	NA	-1.16196	NA	NA	NA	NA	NA
ACOX2	2.28958	NA	NA	NA	NA	-1.22231	NA	NA	NA	NA	NA
ACOXL	2.97986	NA	NA	NA	NA	NA	NA	NA	2.89217	NA	NA
ACOXL-AS1	NA	NA	-2.86105	NA	NA	NA	NA	NA	NA	NA	NA
ACRBP	1.45265	NA	NA	NA	NA	NA	NA	NA	NA	NA	NA
ACSBG2	NA	NA	NA	NA	-4.02169	NA	NA	NA	NA	NA	NA
ACSL1	1.79691	NA	2.2923	NA	NA	-1.58509	NA	NA	NA	NA	NA
ACSL3	NA	NA	NA	NA	NA	NA	NA	NA	NA	2.39488	NA
ACSL4	NA	NA	NA	NA	1.54342	NA	NA	2.37794	NA	NA	NA
ACSL6	NA	NA	NA	NA	NA	NA	NA	NA	-2.46439	NA	NA
ACSM1	NA	-2.57195	NA	NA	NA	NA	NA	NA	NA	NA	NA
ACSM6	NA	NA	NA	NA	-3.69766	NA	NA	NA	NA	NA	NA
ACSS1	NA	NA	-2.14051	NA	NA	NA	NA	NA	NA	NA	NA
ACSS2	NA	NA	NA	NA	NA	-1.22389	NA	NA	NA	NA	NA
ACSS3	1.66605	NA	NA	NA	NA	NA	NA	NA	NA	NA	-1.31
ACTA2	NA	3.79644	NA	NA	NA	NA	NA	NA	NA	NA	NA
ACTA2-AS1	NA	NA	NA	NA	NA	NA	NA	NA	-2.13379	NA	NA
ACTC1	NA	NA	NA	NA	NA	-2.40017	NA	NA	NA	NA	NA
ACTL6B	NA	NA	NA	NA	NA	NA	NA	NA	NA	-6.83375	NA
ACTL7A	NA	NA	NA	NA	NA	NA	NA	NA	NA	-4.4073	NA
ACTL7B	NA	NA	NA	NA	NA	NA	NA	NA	NA	-5.00157	NA
ACTL9	NA	NA	NA	NA	NA	NA	NA	NA	NA	-5.03892	NA
ACTN1	1.36388	NA	1.26081	NA	NA	NA	NA	NA	NA	NA	NA
ACTN2	NA	NA	NA	NA	NA	-1.64996	NA	NA	NA	NA	NA
ACTR10	NA	NA	NA	NA	NA	NA	NA	NA	-1.15532	NA	1.16
ACTR1A	NA	NA	NA	NA	NA	-1.01774	NA	NA	NA	NA	NA
ACTR2	NA	NA	NA	NA	NA	NA	NA	NA	-1.7618	NA	NA
ACTR3	NA	NA	NA	NA	NA	NA	NA	NA	-1.57796	NA	NA
ACTRT2	NA	NA	NA	NA	NA	NA	NA	NA	NA	-4.6768	NA
ACVR1B	1.32538	NA	NA	NA	NA	NA	NA	NA	NA	NA	NA
ACVR1C	-1.39693	NA	NA	NA	NA	-2.36538	NA	NA	-2.65799	4.49366	NA
ACVR2A	-1.08656	NA	NA	NA	NA	NA	NA	NA	NA	2.68495	NA
ACVR2B	-1.1629	NA	NA	NA	NA	NA	NA	NA	NA	NA	NA
ACVRL1	1.35778	NA	NA	NA	NA	NA	NA	NA	NA	NA	NA
ACY3	NA	NA	NA	NA	-6.79632	NA	NA	NA	NA	NA	NA
ADAL	NA	NA	NA	NA	NA	-1.38124	NA	NA	NA	NA	NA
ADAM12	-1.804	NA	2.34253	NA	NA	NA	NA	NA	NA	NA	NA
ADAM19	1.18138	NA	NA	NA	NA	NA	NA	NA	NA	NA	NA
ADAM1B	NA	NA	NA	NA	NA	-1.52964	NA	NA	NA	NA	NA
ADAM23	-1.60708	NA	NA	NA	NA	-1.69736	NA	NA	NA	NA	NA
ADAM29	NA	NA	NA	NA	-6.30011	NA	NA	NA	NA	NA	NA
ADAM9	1.64454	NA	NA	NA	1.22072	NA	NA	NA	NA	NA	NA
ADAMDEC1	NA	NA	NA	NA	NA	NA	NA	NA	-1.70443	NA	NA
ADAMTS10	-1.40945	NA	NA	NA	NA	NA	NA	NA	NA	NA	NA
ADAMTS14	NA	NA	NA	NA	-3.22218	NA	NA	NA	NA	NA	NA
ADAMTS15	NA	NA	NA	NA	-3.04502	-1.37619	NA	NA	2.5419	NA	NA
ADAMTS18	NA	NA	NA	NA	NA	-4.8907	NA	NA	NA	NA	NA
ADAMTS2	6.43558	NA	NA	NA	NA	NA	NA	NA	1.71886	NA	NA
ADAMTS3	3.78165	NA	NA	NA	NA	NA	NA	NA	NA	NA	NA
ADAMTS4	NA	NA	NA	NA	2.05967	NA	NA	NA	NA	NA	NA
ADAMTS5	-2.47022	NA	NA	NA	NA	NA	NA	NA	NA	NA	NA
ADAMTS7P3	NA	NA	NA	NA	NA	NA	NA	NA	NA	-5.65213	NA
ADAMTS8	NA	NA	NA	NA	NA	NA	NA	NA	3.52673	NA	NA
ADAMTS9	2.47219	NA	NA	NA	NA	2.4628	NA	NA	NA	NA	NA
ADAMTS9-AS1	NA	NA	NA	NA	NA	3.18547	NA	NA	NA	NA	NA
ADAMTSL4	1.49061	NA	NA	NA	NA	NA	NA	NA	NA	NA	NA
ADAMTSL4-AS2	NA	NA	NA	NA	-4.39214	NA	NA	NA	NA	NA	NA
ADAP1	NA	NA	NA	NA	NA	NA	NA	NA	NA	NA	-1.98
ADARB2	NA	NA	NA	NA	1.65822	NA	NA	NA	NA	NA	NA
ADAT2	-1.17698	NA	NA	NA	NA	NA	NA	NA	NA	NA	NA
ADCK2	NA	4.75171	NA	NA	NA	NA	NA	NA	NA	NA	-1.67
ADCY3	1.32801	NA	NA	NA	NA	NA	NA	NA	NA	NA	NA
ADCY4	1.3804	NA	NA	NA	NA	NA	NA	NA	NA	NA	NA
ADCY6	1.65513	NA	NA	NA	NA	NA	NA	NA	NA	NA	NA
ADCY8	NA	NA	-4.77032	NA	NA	NA	NA	NA	NA	NA	NA
ADGRA3	-1.76065	NA	NA	NA	NA	NA	NA	NA	NA	NA	-1.79
ADGRD1	-1.44502	NA	NA	NA	NA	NA	NA	NA	NA	NA	NA
ADGRE1	1.11761	NA	NA	NA	NA	NA	NA	NA	NA	NA	NA
ADGRE2	1.37319	NA	NA	NA	NA	NA	NA	NA	NA	NA	NA
ADGRE3	-2.075	NA	NA	NA	NA	NA	NA	NA	NA	NA	NA
ADGRE4P	-1.77751	NA	NA	NA	-3.75729	NA	NA	NA	NA	NA	NA
ADGRF1	NA	NA	NA	NA	NA	4.34414	NA	6.42265	NA	NA	NA
ADGRF2	NA	NA	NA	NA	NA	NA	NA	NA	NA	NA	-2.57
ADGRF3	NA	NA	NA	NA	-3.19469	NA	NA	NA	NA	NA	NA
ADGRG1	NA	NA	NA	NA	NA	NA	NA	NA	2.07803	NA	NA
ADGRG3	2.31862	NA	2.3011	NA	NA	NA	NA	NA	NA	NA	NA
ADGRG6	-1.50122	NA	NA	NA	NA	NA	NA	NA	NA	NA	NA
ADGRL1	NA	NA	NA	NA	NA	NA	NA	NA	1.79735	NA	NA
ADGRL4	NA	NA	NA	NA	2.18498	1.63239	NA	NA	NA	NA	NA
ADH1B	NA	NA	NA	NA	1.88676	NA	NA	NA	NA	NA	NA
ADH5	NA	NA	NA	NA	1.37784	-1.38155	NA	NA	NA	NA	NA
ADHFE1	-1.27289	NA	NA	NA	NA	-1.62826	NA	NA	NA	NA	NA
ADI1	NA	NA	NA	NA	NA	-1.93596	NA	NA	NA	NA	NA
ADIPOQ	NA	NA	NA	NA	NA	-4.07462	NA	NA	NA	NA	NA
ADIPOQ-AS1	NA	NA	NA	NA	NA	-3.97544	NA	NA	NA	NA	NA
ADK	NA	NA	NA	NA	NA	NA	NA	NA	NA	NA	1.03
ADM	2.49987	NA	2.14589	NA	2.11682	NA	NA	NA	1.96765	NA	NA
ADM-DT	1.49788	NA	NA	NA	NA	NA	NA	NA	NA	NA	NA
ADM2	1.45199	NA	NA	NA	NA	NA	NA	NA	NA	NA	NA
ADM5	NA	NA	NA	NA	NA	NA	NA	NA	2.60108	NA	NA
ADO	NA	NA	NA	NA	1.31101	NA	NA	NA	-1.29538	NA	NA
ADORA1	-2.31047	NA	NA	NA	NA	-1.348	NA	NA	NA	NA	NA
ADORA2B	1.46404	NA	NA	NA	NA	NA	NA	NA	3.13038	NA	NA
ADPRM	NA	NA	NA	NA	NA	NA	NA	NA	-1.74842	NA	NA
ADRA2A	1.67419	NA	2.1858	NA	NA	NA	NA	NA	NA	NA	NA
ADTRP	NA	NA	NA	NA	NA	NA	NA	NA	-1.9202	-6.11749	-1.57
AEBP2	NA	NA	NA	NA	1.10612	NA	NA	NA	NA	NA	NA
AF001548.3	NA	NA	NA	NA	NA	NA	NA	NA	NA	3.75774	NA
AF111167.2	NA	NA	NA	NA	NA	-2.36529	NA	NA	NA	NA	NA
AF127577.10	NA	NA	NA	NA	NA	NA	NA	NA	NA	6.24673	NA
AF127577.13	NA	NA	NA	NA	NA	NA	NA	NA	NA	4.37462	NA
AF230666.2	NA	NA	NA	NA	NA	NA	NA	NA	-1.57677	NA	NA
AFAP1L1	NA	NA	NA	NA	NA	NA	NA	NA	NA	NA	-1.9
AFAP1L2	1.97738	NA	NA	NA	NA	NA	NA	NA	NA	NA	NA
AFF2	1.34949	NA	NA	NA	NA	NA	NA	2.91774	NA	NA	NA
AFF3	NA	NA	-1.38942	NA	NA	NA	NA	NA	NA	NA	NA
AGAP1	-1.13369	NA	NA	NA	NA	NA	NA	NA	NA	NA	NA
AGAP12P	NA	NA	NA	NA	NA	-2.26181	NA	NA	NA	NA	NA
AGAP7P	-1.31123	NA	NA	NA	-3.79509	NA	NA	NA	NA	NA	NA
AGBL1	NA	NA	-5.02852	NA	NA	NA	NA	NA	NA	NA	NA
AGBL2	NA	NA	NA	NA	NA	2.46502	NA	NA	NA	NA	NA
AGBL3	NA	NA	NA	NA	NA	NA	NA	NA	-1.27261	NA	NA
AGBL5-IT1	NA	NA	NA	NA	-3.56404	NA	NA	NA	NA	NA	NA
AGER	NA	NA	NA	NA	NA	NA	NA	3.13241	NA	NA	NA
AGFG1	1.09269	NA	NA	NA	NA	NA	NA	NA	NA	NA	NA
AGFG2	-1.10548	NA	NA	NA	NA	NA	NA	NA	NA	NA	NA
AGGF1	NA	NA	NA	NA	NA	NA	NA	NA	-1.16737	NA	-1.4
AGGF1P3	NA	NA	NA	NA	NA	4.77481	NA	NA	NA	NA	NA
AGL	NA	NA	NA	NA	NA	-1.89267	NA	NA	NA	NA	NA
AGO3	NA	NA	NA	NA	NA	NA	NA	NA	NA	2.56216	NA
AGPAT1	1.32554	NA	NA	NA	NA	NA	NA	NA	NA	NA	NA
AGPAT2	1.33316	NA	NA	NA	NA	NA	NA	NA	NA	NA	NA
AGPAT3	NA	NA	NA	NA	NA	NA	-1.34833	NA	NA	NA	NA
AGPAT5	NA	NA	NA	NA	NA	NA	NA	NA	-1.74144	NA	NA
AGPS	NA	NA	NA	NA	NA	NA	NA	NA	-1.30059	NA	NA
AGR2	NA	NA	NA	NA	NA	2.52977	NA	NA	NA	NA	NA
AGTPBP1	NA	NA	NA	1.24069	NA	NA	NA	1.70824	NA	NA	NA
AGTR1	NA	NA	NA	NA	NA	NA	NA	NA	NA	3.98556	NA
AGTRAP	1.44831	NA	NA	NA	NA	NA	NA	NA	NA	NA	NA
AHNAK	NA	NA	-1.99001	NA	NA	NA	NA	NA	NA	NA	NA
AHR	NA	NA	NA	NA	1.14846	NA	NA	NA	NA	2.9473	NA
AHRR	NA	NA	NA	NA	-3.59151	NA	NA	NA	NA	NA	NA
AHSP	7.48109	NA	NA	NA	NA	4.09539	8.05946	7.82115	NA	NA	NA
AIDA	NA	NA	NA	NA	1.44779	NA	NA	NA	NA	NA	NA
AIF1	NA	NA	NA	NA	NA	NA	NA	NA	-1.85415	NA	NA
AIF1L	2.0536	NA	NA	2.14585	NA	NA	NA	NA	1.66412	NA	-3.91
AIFM1	NA	NA	NA	NA	NA	-1.83886	NA	NA	NA	NA	NA
AIG1	NA	NA	NA	NA	NA	-1.7044	NA	NA	NA	NA	NA
AIM2	1.69158	NA	NA	NA	NA	NA	4.2431	NA	NA	NA	1.5
AIMP1	NA	NA	NA	NA	NA	NA	NA	NA	NA	NA	-1.69
AIMP2	NA	NA	NA	NA	NA	-1.5282	NA	NA	NA	NA	NA
AJAP1	-1.73823	NA	NA	NA	NA	NA	NA	NA	-1.88601	NA	NA
AJM1	NA	NA	NA	NA	NA	NA	NA	NA	1.68449	NA	NA
AK1	NA	NA	NA	NA	NA	NA	NA	NA	2.55683	NA	NA
AK2	NA	NA	NA	NA	NA	NA	NA	NA	NA	NA	-1.07
AK4	1.62677	NA	NA	NA	1.64413	-1.64765	NA	NA	NA	2.79607	NA
AK5	-1.81106	NA	NA	NA	NA	NA	NA	NA	-3.14093	NA	NA
AK6	NA	NA	NA	NA	NA	NA	NA	NA	-1.50829	NA	NA
AKAP1	NA	NA	NA	NA	NA	-1.42664	NA	NA	NA	-4.05087	NA
AKAP12	NA	NA	NA	NA	NA	NA	NA	NA	1.88657	NA	NA
AKAP6	NA	NA	NA	NA	1.61092	NA	NA	NA	NA	NA	NA
AKIP1	NA	NA	NA	NA	NA	-0.90835	NA	NA	NA	NA	NA
AKR1B1	NA	NA	NA	NA	NA	-1.35553	NA	NA	NA	NA	NA
AKR1B10	NA	NA	4.54213	NA	NA	NA	NA	NA	NA	NA	-1.97
AKR1C2	NA	NA	NA	NA	NA	NA	NA	NA	NA	NA	-1.47
AKR1C4	NA	NA	NA	NA	NA	3.20164	NA	NA	NA	NA	-2.16
AKR1D1P1	-1.61683	NA	NA	NA	NA	NA	NA	NA	NA	NA	NA
AKR7A2	NA	NA	NA	NA	NA	-1.31492	NA	NA	NA	NA	NA
AKT1	NA	NA	NA	NA	NA	NA	NA	NA	NA	NA	-1.26
AKT3	NA	NA	NA	NA	1.37151	1.47637	NA	NA	NA	NA	NA
AL008726.2	NA	NA	NA	NA	NA	3.18117	NA	NA	NA	NA	NA
AL021155.5	NA	NA	NA	NA	NA	NA	NA	NA	-2.40025	NA	NA
AL021368.2	NA	NA	NA	NA	NA	NA	NA	NA	-1.38598	NA	NA
AL021392.1	NA	NA	NA	NA	NA	-1.95015	NA	NA	NA	NA	NA
AL021707.6	NA	NA	NA	NA	NA	NA	NA	NA	1.59238	NA	NA
AL021807.1	NA	NA	NA	NA	NA	NA	NA	NA	5.05646	NA	NA
AL022069.1	NA	NA	NA	NA	NA	NA	NA	NA	2.69648	NA	NA
AL022162.1	NA	NA	NA	NA	NA	-1.91864	NA	NA	NA	NA	NA
AL022311.1	NA	NA	NA	NA	NA	1.47588	NA	NA	NA	NA	NA
AL022322.2	NA	NA	NA	NA	NA	NA	NA	NA	2.76622	NA	NA
AL031123.1	NA	NA	NA	NA	NA	-1.94391	NA	NA	NA	NA	NA
AL031320.2	NA	NA	NA	NA	NA	NA	NA	NA	-2.3472	NA	NA
AL031595.1	NA	NA	NA	NA	NA	NA	NA	NA	3.89285	NA	NA
AL031602.2	NA	NA	NA	NA	NA	2.02767	NA	NA	NA	NA	NA
AL031658.1	NA	NA	NA	NA	NA	NA	NA	NA	5.28825	NA	NA
AL031714.1	NA	NA	NA	NA	NA	NA	NA	NA	3.16189	NA	NA
AL031716.1	NA	NA	NA	NA	NA	2.9923	NA	NA	NA	NA	NA
AL031775.1	NA	NA	NA	NA	NA	NA	NA	NA	-2.42092	NA	NA
AL031777.1	2.62484	NA	NA	NA	NA	NA	NA	NA	NA	NA	NA
AL031777.2	NA	NA	NA	NA	NA	NA	NA	NA	NA	NA	2.51
AL033523.2	NA	NA	NA	NA	NA	3.55014	NA	NA	NA	NA	NA
AL034397.3	NA	NA	NA	NA	NA	NA	NA	NA	-2.67836	NA	NA
AL034405.1	NA	NA	NA	NA	NA	2.1221	NA	NA	NA	NA	NA
AL034417.4	NA	NA	NA	NA	NA	2.78607	NA	NA	NA	NA	NA
AL035106.1	NA	NA	NA	NA	NA	NA	NA	NA	4.31622	NA	NA
AL035252.6	NA	NA	NA	NA	NA	NA	NA	NA	4.47072	NA	NA
AL035670.1	NA	NA	NA	NA	NA	-1.66142	NA	NA	NA	NA	NA
AL049629.1	NA	NA	NA	NA	NA	3.41864	NA	NA	NA	NA	NA
AL049634.1	1.24468	NA	NA	NA	NA	NA	NA	NA	NA	NA	NA
AL049634.2	1.26083	NA	NA	NA	NA	NA	NA	NA	NA	NA	NA
AL049757.2	1.31643	NA	NA	NA	NA	NA	NA	NA	NA	NA	NA
AL049779.4	NA	NA	NA	NA	NA	NA	NA	NA	-1.67744	NA	NA
AL049830.3	NA	NA	NA	NA	NA	NA	NA	NA	-3.12908	NA	NA
AL049840.2	NA	NA	NA	NA	NA	NA	NA	NA	6.10732	NA	NA
AL049840.4	NA	NA	NA	NA	NA	NA	NA	NA	3.96165	NA	NA
AL078461.1	NA	NA	NA	NA	NA	2.5283	NA	NA	NA	NA	NA
AL078600.1	NA	NA	NA	NA	NA	NA	NA	NA	-1.98985	NA	NA
AL078612.3	NA	NA	NA	NA	NA	2.68177	NA	NA	NA	NA	NA
AL079343.1	NA	NA	NA	NA	NA	2.40486	NA	NA	NA	NA	NA
AL080248.1	NA	NA	NA	NA	NA	-2.14496	NA	NA	NA	NA	NA
AL109628.2	NA	NA	NA	NA	NA	2.74843	NA	NA	NA	NA	NA
AL109809.1	1.36351	NA	NA	NA	NA	NA	NA	NA	NA	NA	NA
AL109918.1	2.6378	NA	NA	NA	NA	NA	NA	NA	NA	NA	NA
AL109927.1	NA	NA	NA	NA	NA	NA	NA	NA	NA	6.32895	NA
AL109930.1	NA	NA	NA	NA	NA	2.60944	NA	NA	NA	NA	NA
AL117187.1	2.45549	NA	NA	NA	NA	NA	NA	NA	NA	NA	NA
AL121652.1	NA	NA	NA	NA	NA	NA	NA	NA	-3.28082	NA	NA
AL121656.5	NA	NA	NA	NA	NA	NA	NA	NA	NA	-6.40193	NA
AL121839.2	NA	NA	NA	NA	NA	NA	NA	NA	-2.54037	NA	NA
AL121933.2	NA	NA	NA	NA	NA	NA	NA	NA	-2.03511	NA	NA
AL121985.1	NA	NA	NA	NA	NA	2.5742	NA	NA	NA	NA	NA
AL133230.2	NA	NA	NA	NA	NA	NA	NA	NA	5.46341	NA	NA
AL133243.1	NA	NA	NA	NA	NA	NA	NA	NA	NA	6.83899	NA
AL133330.1	NA	NA	NA	NA	NA	NA	NA	NA	-1.70897	NA	NA
AL133415.1	NA	NA	NA	NA	NA	NA	NA	NA	3.97683	NA	NA
AL133517.1	2.16722	NA	NA	NA	NA	NA	NA	NA	NA	NA	NA
AL135791.1	NA	NA	NA	NA	NA	NA	NA	NA	3.66569	NA	NA
AL135905.2	NA	NA	NA	NA	NA	NA	NA	NA	NA	NA	1.1
AL135960.1	NA	NA	NA	NA	NA	2.06797	NA	NA	NA	NA	NA
AL135978.2	NA	NA	NA	NA	NA	NA	NA	NA	-1.82972	NA	NA
AL136038.5	NA	NA	NA	NA	NA	2.82644	NA	NA	NA	NA	NA
AL136295.5	1.15805	NA	NA	NA	NA	NA	NA	NA	NA	NA	NA
AL136305.1	NA	NA	NA	NA	NA	-2.09373	NA	NA	NA	NA	NA
AL136981.2	NA	NA	NA	NA	NA	NA	NA	NA	-1.85937	NA	NA
AL137026.3	NA	NA	NA	NA	NA	2.92036	NA	NA	NA	NA	NA
AL137157.1	NA	NA	NA	NA	NA	2.02801	NA	NA	NA	NA	NA
AL137856.1	NA	NA	NA	NA	NA	NA	NA	NA	-2.91276	NA	NA
AL138756.1	NA	NA	NA	NA	NA	NA	NA	NA	-1.70008	NA	NA
AL138778.1	NA	NA	NA	NA	NA	NA	NA	NA	-2.5737	NA	NA
AL138820.1	NA	NA	NA	NA	NA	NA	NA	NA	-2.25395	NA	NA
AL138955.1	NA	NA	NA	NA	NA	NA	NA	NA	-1.72572	NA	NA
AL138963.4	NA	NA	NA	NA	NA	NA	NA	NA	1.95925	NA	NA
AL139317.3	NA	NA	NA	NA	NA	NA	NA	NA	-1.85221	NA	NA
AL139384.2	NA	NA	NA	NA	NA	NA	NA	NA	2.98002	NA	NA
AL157786.1	NA	NA	NA	NA	NA	1.8754	NA	NA	NA	NA	NA
AL157834.1	NA	NA	NA	NA	NA	2.87343	NA	NA	NA	NA	NA
AL157935.1	NA	NA	NA	NA	NA	2.40828	NA	NA	NA	NA	NA
AL158164.1	NA	NA	NA	NA	NA	2.29741	NA	NA	NA	NA	NA
AL158206.1	NA	NA	NA	NA	NA	1.72001	NA	NA	NA	NA	NA
AL159169.2	NA	NA	NA	NA	NA	NA	NA	NA	-2.13681	NA	NA
AL161891.1	NA	NA	NA	NA	NA	NA	NA	NA	-1.95863	NA	NA
AL162574.1	NA	NA	NA	NA	NA	4.09517	NA	NA	NA	NA	NA
AL162741.1	NA	NA	NA	NA	NA	3.04416	NA	NA	5.0814	NA	NA
AL353662.3	NA	NA	NA	NA	NA	1.77723	NA	NA	NA	NA	NA
AL353763.2	NA	NA	NA	NA	NA	NA	NA	NA	-1.90936	NA	NA
AL353804.2	NA	NA	NA	NA	NA	2.7385	NA	NA	NA	NA	NA
AL354813.1	NA	NA	NA	NA	NA	2.17033	NA	NA	NA	NA	NA
AL354877.1	1.83644	NA	NA	NA	NA	NA	NA	NA	NA	NA	NA
AL354993.1	NA	NA	NA	NA	NA	2.25052	NA	NA	NA	NA	NA
AL354993.2	NA	NA	NA	NA	NA	2.40936	NA	NA	NA	NA	NA
AL355303.2	NA	NA	NA	NA	NA	2.92757	NA	NA	NA	NA	NA
AL355355.2	NA	NA	NA	NA	NA	-1.38831	NA	NA	NA	NA	NA
AL355816.2	NA	NA	NA	NA	NA	NA	NA	NA	-3.33174	NA	NA
AL356019.2	NA	NA	NA	NA	NA	NA	NA	NA	-1.99443	NA	NA
AL356235.1	NA	NA	NA	NA	NA	NA	NA	NA	-1.80477	NA	NA
AL356273.6	NA	NA	NA	NA	NA	NA	NA	NA	-4.1084	NA	NA
AL356362.1	NA	NA	NA	NA	NA	3.15444	NA	NA	NA	NA	NA
AL356417.3	NA	NA	NA	NA	NA	NA	NA	NA	-2.72431	NA	NA
AL356481.2	NA	NA	NA	NA	NA	NA	NA	NA	2.6842	NA	NA
AL356785.1	NA	NA	NA	NA	NA	2.67311	NA	NA	NA	NA	NA
AL357033.3	NA	NA	NA	NA	NA	2.43894	NA	NA	NA	NA	NA
AL357033.4	NA	NA	NA	NA	NA	2.1567	NA	NA	NA	NA	NA
AL357093.2	NA	NA	NA	NA	NA	NA	NA	NA	2.70211	NA	NA
AL357141.1	NA	NA	NA	NA	NA	-1.82115	NA	NA	NA	NA	NA
AL357146.1	NA	NA	NA	NA	NA	-1.87104	NA	NA	NA	NA	NA
AL357507.1	NA	NA	NA	NA	NA	2.68421	NA	NA	NA	NA	NA
AL357552.2	NA	NA	NA	NA	NA	1.79845	NA	NA	NA	NA	NA
AL357552.3	NA	NA	NA	NA	NA	1.74162	NA	NA	NA	NA	NA
AL358075.1	NA	NA	NA	NA	NA	2.39291	NA	NA	NA	NA	NA
AL358178.1	NA	NA	NA	NA	NA	1.91076	NA	NA	NA	NA	NA
AL359091.3	NA	NA	NA	NA	NA	NA	NA	NA	3.65476	NA	NA
AL359094.1	NA	NA	NA	NA	NA	1.72193	NA	NA	NA	NA	NA
AL359220.1	NA	NA	NA	NA	NA	1.83468	NA	NA	NA	NA	NA
AL360169.2	NA	NA	NA	NA	NA	2.48672	NA	NA	2.48114	NA	NA
AL360178.2	NA	NA	NA	NA	NA	NA	NA	NA	5.81792	NA	NA
AL360219.1	NA	NA	NA	NA	NA	4.11959	NA	NA	NA	NA	NA
AL360270.2	NA	NA	NA	NA	NA	NA	NA	NA	-2.28572	NA	NA
AL365181.2	NA	NA	NA	NA	NA	2.58837	NA	NA	NA	NA	NA
AL365181.3	NA	NA	NA	NA	NA	NA	NA	NA	2.4084	NA	NA
AL365259.1	NA	NA	NA	NA	NA	-2.13574	NA	NA	NA	NA	NA
AL365295.1	NA	NA	NA	NA	NA	2.01059	NA	NA	NA	NA	NA
AL365295.2	NA	NA	NA	NA	NA	2.53563	NA	NA	NA	NA	NA
AL365357.1	NA	NA	NA	NA	NA	NA	NA	4.00231	NA	NA	NA
AL365475.1	NA	NA	NA	NA	NA	2.51521	NA	NA	NA	NA	NA
AL390728.4	NA	NA	NA	NA	NA	1.71673	NA	NA	NA	NA	NA
AL390728.6	NA	NA	NA	NA	NA	NA	NA	NA	-1.74805	NA	NA
AL390879.1	NA	NA	NA	NA	NA	1.75391	NA	NA	1.67363	NA	NA
AL391095.2	NA	NA	NA	NA	NA	2.68063	NA	NA	NA	NA	NA
AL391097.1	NA	NA	NA	NA	NA	2.3253	NA	NA	NA	NA	NA
AL391097.2	NA	NA	NA	NA	NA	2.19688	NA	NA	NA	NA	NA
AL391097.3	NA	NA	NA	NA	NA	2.21362	NA	NA	NA	NA	NA
AL391280.2	1.28267	NA	NA	NA	NA	NA	NA	NA	NA	NA	NA
AL391335.1	NA	NA	NA	NA	NA	NA	NA	NA	7.68018	NA	NA
AL391987.2	NA	NA	NA	NA	NA	NA	NA	NA	3.68986	NA	NA
AL442663.2	NA	NA	NA	NA	NA	2.16186	NA	NA	NA	NA	NA
AL445523.1	NA	NA	NA	NA	NA	2.79799	NA	NA	NA	NA	NA
AL445649.1	NA	NA	NA	NA	NA	2.81964	NA	NA	NA	NA	NA
AL450344.1	NA	NA	NA	NA	NA	1.98926	NA	NA	NA	NA	NA
AL450344.2	NA	NA	NA	NA	NA	2.44012	NA	NA	NA	NA	NA
AL450344.3	NA	NA	NA	NA	NA	2.09358	NA	NA	NA	NA	NA
AL450992.6	NA	NA	NA	NA	NA	NA	NA	NA	NA	-6.92905	NA
AL451069.1	NA	NA	NA	NA	NA	-1.85853	NA	NA	NA	NA	NA
AL451123.2	NA	NA	NA	NA	NA	NA	NA	NA	-1.99427	NA	NA
AL451165.2	NA	NA	NA	NA	NA	-1.49396	NA	NA	NA	NA	NA
AL512662.2	NA	NA	NA	NA	NA	-1.40604	NA	NA	NA	NA	NA
AL513412.1	NA	NA	NA	NA	NA	NA	NA	NA	-1.61488	NA	NA
AL513487.1	NA	NA	NA	NA	NA	-2.10835	NA	NA	NA	NA	NA
AL513497.1	NA	NA	NA	NA	NA	NA	NA	NA	3.4432	NA	NA
AL513548.3	NA	NA	NA	NA	NA	NA	NA	NA	-4.14871	NA	NA
AL589182.3	NA	NA	NA	NA	NA	5.42384	NA	NA	NA	NA	NA
AL589743.1	NA	NA	NA	NA	NA	3.7381	NA	NA	1.59045	NA	NA
AL589743.5	NA	NA	NA	NA	NA	5.96605	NA	NA	NA	NA	NA
AL590004.3	NA	NA	NA	NA	NA	-2.14051	NA	NA	NA	NA	NA
AL590027.1	NA	NA	NA	NA	NA	-2.75328	NA	NA	NA	NA	NA
AL590666.2	NA	NA	NA	NA	NA	NA	NA	NA	2.86646	NA	NA
AL590666.5	NA	NA	NA	NA	NA	NA	NA	NA	4.03982	NA	NA
AL590762.5	NA	NA	NA	NA	NA	3.86498	NA	NA	NA	NA	NA
AL590822.3	NA	NA	NA	NA	NA	NA	NA	NA	5.11715	NA	NA
AL591378.1	NA	NA	NA	NA	NA	4.14549	NA	NA	NA	NA	NA
AL591501.1	NA	NA	NA	NA	NA	3.10001	NA	NA	NA	NA	NA
AL591721.1	NA	NA	NA	NA	NA	1.58429	NA	NA	NA	NA	NA
AL591846.2	NA	NA	NA	NA	NA	NA	NA	NA	-5.16225	NA	NA
AL591926.7	NA	NA	NA	NA	NA	4.57342	NA	NA	NA	NA	NA
AL591926.8	NA	NA	NA	NA	NA	3.16058	NA	NA	5.26342	NA	NA
AL592148.3	NA	NA	NA	NA	NA	NA	NA	NA	-1.94588	NA	NA
AL596325.2	NA	NA	NA	NA	NA	2.10862	NA	NA	NA	NA	NA
AL606748.2	NA	NA	NA	NA	NA	2.85344	NA	NA	NA	NA	NA
AL607028.1	NA	NA	NA	NA	NA	2.09508	NA	NA	NA	NA	NA
AL627308.2	NA	NA	NA	NA	NA	1.8925	NA	NA	NA	NA	NA
AL627309.7	2.23389	NA	NA	NA	NA	NA	NA	NA	3.88545	NA	NA
AL669831.4	NA	NA	NA	NA	NA	NA	NA	NA	-2.10733	NA	NA
AL683842.1	1.91329	NA	NA	NA	NA	NA	NA	NA	NA	NA	NA
AL691432.2	NA	NA	NA	NA	NA	-1.39518	NA	NA	NA	NA	NA
AL773572.7	NA	NA	NA	NA	NA	NA	NA	NA	NA	4.80505	NA
AL807752.6	NA	NA	NA	NA	NA	NA	NA	NA	NA	NA	-2.4
AL929091.1	NA	NA	NA	NA	NA	2.38123	NA	NA	NA	NA	NA
AL929602.1	NA	NA	NA	NA	NA	5.35407	NA	NA	NA	NA	NA
ALAD	NA	NA	NA	NA	NA	-1.45056	NA	NA	NA	NA	NA
ALAS1	NA	NA	NA	NA	NA	-1.81717	NA	NA	NA	NA	NA
ALAS2	6.64443	NA	NA	NA	NA	NA	7.43932	7.34451	NA	NA	NA
ALB	NA	NA	NA	NA	3.36953	4.53147	NA	NA	5.36299	NA	NA
ALDH16A1	NA	NA	NA	NA	NA	NA	NA	NA	NA	NA	-1.79
ALDH1A1	-1.40919	NA	NA	NA	NA	NA	NA	NA	NA	NA	NA
ALDH1A2	2.17469	NA	NA	NA	NA	NA	NA	NA	NA	NA	NA
ALDH1B1	NA	NA	NA	NA	NA	-1.8248	NA	NA	NA	NA	NA
ALDH1L1	NA	NA	NA	NA	NA	-1.74972	NA	NA	NA	NA	NA
ALDH1L1-AS2	NA	NA	NA	NA	NA	-1.83149	NA	NA	NA	NA	NA
ALDH1L2	2.61656	NA	NA	NA	NA	NA	NA	NA	NA	NA	NA
ALDH2	NA	NA	NA	NA	NA	-1.82366	NA	NA	NA	NA	NA
ALDH3A1	NA	NA	2.63793	NA	NA	NA	NA	NA	NA	NA	NA
ALDH3A2	NA	NA	NA	NA	NA	NA	NA	NA	NA	NA	-1.16
ALDH4A1	NA	NA	NA	NA	NA	-1.39257	NA	NA	NA	NA	NA
ALDH5A1	NA	NA	NA	NA	NA	-1.48745	NA	NA	NA	NA	NA
ALDH6A1	NA	NA	NA	NA	NA	-1.52642	NA	NA	NA	2.44141	NA
ALDH7A1	1.20475	NA	NA	NA	NA	NA	NA	NA	NA	NA	NA
ALDH9A1	NA	NA	NA	NA	NA	-1.29866	NA	NA	NA	NA	-1.27
ALDOB	NA	NA	NA	NA	-4.84273	NA	NA	NA	NA	NA	-1.67
ALDOC	NA	NA	NA	NA	NA	-2.2981	NA	NA	NA	NA	NA
ALG10B	NA	NA	NA	NA	NA	NA	NA	NA	-1.53835	4.17352	NA
ALG1L6P	NA	NA	NA	NA	NA	NA	NA	NA	2.34511	NA	NA
ALG6	NA	NA	NA	NA	NA	NA	NA	NA	-1.67369	4.89635	NA
ALKBH7	NA	NA	NA	NA	NA	-1.57984	NA	NA	2.78392	NA	NA
ALOX12	1.95503	NA	NA	NA	NA	NA	NA	NA	NA	NA	NA
ALOX15	NA	NA	NA	NA	NA	-2.10803	NA	NA	NA	NA	NA
ALOX15B	2.72498	NA	NA	NA	NA	NA	NA	NA	NA	NA	NA
ALOX5	1.72622	NA	NA	NA	NA	NA	NA	NA	NA	NA	NA
ALOX5AP	1.7442	NA	3.47483	NA	NA	NA	NA	NA	NA	NA	NA
ALOXE3	NA	NA	NA	NA	NA	4.80857	NA	NA	NA	NA	NA
ALPI	NA	NA	NA	NA	-3.76118	NA	NA	NA	NA	NA	NA
ALPK1	1.25781	NA	NA	NA	NA	NA	NA	NA	NA	NA	NA
ALPK3	1.56333	NA	NA	NA	NA	NA	NA	NA	NA	NA	-2.38
ALPL	2.68582	NA	NA	NA	NA	NA	NA	NA	NA	NA	NA
ALS2CL	-1.47296	NA	NA	NA	NA	NA	NA	NA	NA	NA	NA
ALX4	NA	NA	NA	NA	-2.98814	NA	NA	NA	NA	NA	NA
AMBP	NA	NA	NA	NA	NA	2.98446	NA	NA	NA	NA	NA
AMD1	NA	NA	NA	NA	1.10137	NA	NA	NA	NA	2.60659	NA
AMDHD1	NA	NA	NA	NA	NA	NA	NA	NA	NA	NA	-1.61
AMFR	NA	NA	NA	NA	NA	NA	NA	NA	NA	NA	-1.69
AMH	NA	-2.68283	NA	NA	NA	NA	NA	NA	NA	NA	NA
AMHR2	NA	NA	NA	NA	NA	NA	NA	NA	7.53165	NA	NA
AMIGO1	-1.56671	NA	NA	NA	NA	NA	NA	NA	NA	NA	NA
AMMECR1	NA	NA	NA	NA	NA	NA	NA	NA	-1.55426	NA	NA
AMN	NA	-2.20584	NA	NA	NA	NA	NA	NA	NA	NA	NA
AMPH	3.06176	NA	NA	NA	NA	NA	NA	NA	NA	NA	NA
ANAPC10	NA	NA	NA	NA	NA	NA	NA	NA	-1.5772	NA	NA
ANAPC13	NA	NA	NA	NA	1.26186	NA	NA	NA	NA	NA	1.45
ANAPC16	NA	NA	NA	NA	1.01204	NA	NA	NA	NA	NA	NA
ANAPC1P1	-1.65203	NA	NA	NA	NA	NA	NA	NA	NA	NA	NA
ANAPC2	NA	NA	NA	NA	-2.46028	NA	NA	NA	NA	NA	NA
ANG	1.48426	NA	NA	NA	NA	NA	NA	NA	NA	NA	NA
ANGPT2	NA	NA	NA	NA	NA	2.5482	NA	NA	NA	NA	NA
ANGPTL1	NA	NA	NA	NA	1.4317	NA	NA	NA	NA	NA	NA
ANGPTL3	NA	NA	NA	NA	NA	NA	NA	NA	NA	5.43951	NA
ANGPTL4	NA	NA	NA	NA	NA	NA	NA	NA	3.80257	NA	-1.74
ANGPTL7	NA	NA	NA	NA	NA	NA	NA	NA	-3.57612	NA	NA
ANK1	2.17411	NA	NA	NA	NA	NA	3.71283	6.31243	NA	NA	NA
ANKFY1	NA	NA	NA	NA	NA	NA	NA	NA	NA	NA	1.09
ANKHD1	NA	NA	NA	NA	NA	NA	NA	NA	NA	NA	1.07
ANKHD1-EIF4EBP3	NA	NA	NA	NA	NA	NA	NA	NA	-1.5487	NA	1.12
ANKLE1	NA	NA	NA	NA	NA	NA	NA	NA	2.24634	NA	NA
ANKRD1	NA	NA	NA	NA	NA	NA	NA	7.36911	NA	NA	NA
ANKRD10-IT1	NA	NA	NA	NA	NA	NA	NA	NA	-1.44253	6.742	NA
ANKRD12	NA	1.89278	NA	NA	NA	NA	1.60787	NA	NA	NA	1.26
ANKRD18A	NA	NA	NA	NA	NA	NA	NA	3.17795	NA	NA	NA
ANKRD18B	NA	NA	NA	NA	NA	3.43099	NA	3.40076	NA	NA	NA
ANKRD19P	NA	NA	NA	NA	NA	NA	NA	NA	NA	-3.81003	NA
ANKRD2	2.087	NA	NA	NA	NA	NA	NA	NA	NA	NA	NA
ANKRD20A1	NA	NA	NA	NA	NA	2.43738	NA	NA	NA	NA	NA
ANKRD20A4P	NA	NA	NA	NA	-5.08487	NA	NA	NA	NA	NA	NA
ANKRD20A7P	NA	NA	NA	NA	NA	2.06592	NA	NA	NA	NA	NA
ANKRD20A9P	3.37557	NA	NA	NA	NA	NA	NA	NA	NA	NA	NA
ANKRD22	2.63487	NA	4.47721	NA	NA	NA	NA	NA	NA	NA	NA
ANKRD24	NA	NA	NA	NA	NA	NA	NA	NA	NA	-3.59833	NA
ANKRD26P3	NA	NA	NA	NA	NA	NA	NA	NA	NA	-4.61621	NA
ANKRD29	NA	NA	-2.66018	NA	NA	NA	NA	NA	NA	NA	NA
ANKRD30BL	NA	NA	NA	NA	3.21217	NA	NA	NA	NA	NA	-3.05
ANKRD33B	1.44727	NA	NA	NA	NA	NA	NA	NA	NA	NA	NA
ANKRD34B	2.44255	NA	NA	NA	NA	NA	NA	NA	NA	NA	NA
ANKRD36	NA	NA	NA	NA	NA	1.70441	NA	1.77152	NA	NA	NA
ANKRD36BP1	NA	NA	NA	NA	NA	NA	NA	NA	NA	6.25135	NA
ANKRD36BP2	NA	NA	NA	NA	NA	2.91661	4.74795	4.58163	NA	NA	NA
ANKRD37	NA	NA	NA	NA	NA	NA	NA	NA	2.62422	NA	NA
ANKRD40	NA	NA	NA	1.33506	NA	NA	NA	NA	NA	NA	NA
ANKRD42	NA	NA	NA	NA	1.60654	NA	NA	NA	NA	NA	NA
ANKRD53	NA	NA	NA	NA	NA	NA	NA	NA	NA	-4.00169	NA
ANKRD62	NA	NA	NA	NA	NA	4.1598	NA	NA	NA	NA	NA
ANKRD62P1-PARP4P3	NA	NA	NA	NA	NA	3.95539	NA	NA	NA	NA	NA
ANKRD9	1.78276	NA	NA	NA	NA	NA	NA	NA	NA	NA	NA
ANKS1B	NA	NA	NA	NA	NA	NA	NA	2.43211	NA	NA	NA
ANKS3	NA	NA	NA	NA	NA	NA	NA	NA	NA	NA	-1.4
ANLN	2.76505	NA	2.76398	NA	NA	NA	NA	NA	NA	NA	NA
ANO10	1.21068	NA	NA	NA	NA	NA	NA	NA	NA	NA	-1.07
ANO2	2.53132	NA	NA	NA	NA	NA	NA	NA	NA	NA	NA
ANO5	NA	NA	NA	NA	NA	-1.81347	NA	NA	NA	NA	NA
ANO9	-1.37488	NA	NA	NA	NA	NA	NA	NA	NA	NA	NA
ANOS2P	NA	NA	NA	NA	NA	NA	9.18978	NA	NA	NA	NA
ANP32B	NA	NA	NA	1.52225	NA	NA	NA	NA	NA	NA	NA
ANP32E	NA	NA	NA	NA	1.27614	NA	NA	NA	NA	NA	NA
ANPEP	1.52158	NA	NA	NA	NA	NA	NA	-1.30625	NA	NA	NA
ANTXR1	NA	NA	NA	NA	1.27142	NA	NA	1.72073	NA	NA	NA
ANTXRLP1	-1.49824	NA	NA	NA	-4.22784	NA	NA	NA	NA	NA	NA
ANXA1	NA	NA	NA	NA	NA	NA	NA	2.27663	NA	NA	NA
ANXA2R	-1.21981	NA	NA	NA	NA	NA	NA	NA	NA	NA	NA
ANXA3	3.01033	NA	NA	NA	NA	NA	NA	2.63975	NA	NA	NA
ANXA5	NA	NA	NA	NA	1.19816	NA	NA	NA	NA	NA	NA
ANXA6	NA	NA	NA	NA	NA	-1.29575	NA	NA	NA	NA	NA
ANXA8	2.0288	NA	NA	NA	NA	NA	NA	NA	NA	NA	NA
AOC1	3.20737	NA	NA	NA	NA	NA	-2.6067	NA	NA	NA	NA
AOC3	NA	NA	NA	NA	NA	-1.25687	NA	NA	NA	NA	-1.67
AOX1	NA	NA	NA	NA	2.53749	NA	NA	NA	NA	NA	NA
AP000254.2	NA	NA	NA	NA	NA	NA	NA	NA	-2.43507	NA	NA
AP000350.7	NA	NA	NA	NA	NA	NA	NA	NA	3.67891	NA	NA
AP000525.1	NA	NA	NA	NA	NA	2.82609	NA	NA	NA	NA	NA
AP000526.1	NA	NA	NA	NA	NA	5.1029	NA	NA	NA	NA	NA
AP000560.1	NA	NA	NA	NA	NA	NA	NA	NA	-1.67741	NA	NA
AP000662.1	NA	NA	NA	NA	NA	2.20159	NA	NA	NA	NA	NA
AP000695.1	NA	NA	NA	NA	NA	3.01327	NA	NA	NA	NA	NA
AP000695.2	NA	NA	NA	NA	NA	3.05314	NA	NA	NA	NA	NA
AP000766.1	NA	NA	NA	NA	NA	NA	NA	NA	-1.97291	NA	NA
AP000769.1	NA	NA	NA	NA	NA	NA	NA	NA	NA	4.39372	NA
AP000866.5	NA	NA	NA	NA	NA	2.38387	NA	NA	NA	NA	NA
AP000866.6	-1.18837	NA	NA	NA	NA	NA	NA	NA	NA	NA	NA
AP000919.4	NA	NA	NA	NA	NA	NA	NA	NA	2.68516	NA	NA
AP000926.1	NA	NA	NA	NA	NA	2.58276	NA	NA	NA	NA	NA
AP001020.2	NA	NA	NA	NA	NA	2.26361	NA	NA	NA	NA	NA
AP001033.4	NA	NA	NA	NA	NA	NA	NA	NA	-2.56455	NA	NA
AP001160.3	NA	NA	NA	NA	NA	-1.97642	NA	NA	NA	NA	NA
AP001273.1	NA	NA	NA	NA	NA	NA	NA	NA	-2.43368	NA	NA
AP001429.1	NA	NA	NA	NA	NA	NA	NA	NA	NA	4.13808	NA
AP001442.1	NA	NA	NA	NA	NA	1.8779	NA	NA	NA	NA	NA
AP001610.2	NA	NA	NA	NA	NA	NA	NA	NA	5.24633	NA	NA
AP001922.3	NA	NA	NA	NA	NA	-2.65841	NA	NA	NA	NA	NA
AP001970.1	NA	NA	NA	NA	NA	2.64418	NA	NA	NA	NA	NA
AP002433.2	NA	NA	NA	NA	NA	NA	NA	NA	-1.91044	NA	NA
AP002490.1	NA	NA	NA	NA	NA	NA	NA	NA	1.30879	NA	NA
AP002518.1	NA	NA	NA	NA	NA	2.35301	NA	NA	NA	NA	NA
AP002954.4	NA	NA	NA	NA	NA	NA	NA	NA	NA	4.40458	NA
AP002989.1	NA	NA	NA	NA	NA	2.38533	NA	NA	NA	NA	NA
AP003065.3	NA	NA	NA	NA	NA	NA	NA	NA	4.24751	NA	NA
AP003108.2	NA	NA	NA	NA	NA	NA	NA	NA	-1.41222	NA	NA
AP003110.1	NA	NA	NA	NA	NA	NA	NA	NA	-2.8182	NA	NA
AP003168.2	NA	NA	NA	NA	NA	2.60881	NA	NA	NA	NA	NA
AP003467.2	NA	NA	NA	NA	NA	1.81531	NA	NA	NA	NA	NA
AP003472.2	NA	NA	NA	NA	NA	-2.02929	NA	NA	NA	NA	NA
AP003486.1	NA	NA	NA	NA	NA	NA	NA	NA	-1.4281	NA	NA
AP004782.1	NA	NA	NA	NA	NA	-2.27399	NA	NA	NA	NA	NA
AP005212.2	NA	NA	NA	NA	NA	NA	NA	NA	3.02285	NA	NA
AP005329.2	NA	NA	NA	NA	NA	-2.13506	NA	NA	NA	NA	NA
AP006259.1	NA	NA	NA	NA	NA	1.57397	NA	NA	2.20299	NA	NA
AP006621.1	NA	NA	NA	NA	NA	NA	NA	NA	6.36074	NA	NA
AP006621.3	NA	NA	NA	NA	NA	NA	NA	NA	1.67182	NA	NA
AP1AR	NA	NA	NA	NA	NA	NA	NA	NA	-1.70968	NA	1.46
AP1S1	1.15801	NA	NA	NA	NA	NA	NA	NA	NA	NA	NA
AP1S2	NA	NA	NA	NA	1.58041	NA	1.85467	NA	-1.94546	3.43055	NA
AP1S3	NA	NA	NA	NA	NA	NA	NA	2.25825	NA	NA	NA
AP2A2	NA	NA	NA	NA	NA	NA	NA	NA	NA	NA	-1.35
AP2M1	NA	NA	NA	NA	NA	-1.03431	NA	NA	NA	NA	-1.02
AP2S1	NA	NA	NA	NA	NA	-1.17358	NA	NA	NA	NA	-1.72
AP3B2	2.23699	NA	NA	NA	NA	NA	NA	NA	NA	NA	NA
AP3S1	NA	NA	NA	NA	NA	NA	NA	NA	NA	3.23175	NA
AP5B1	1.90731	NA	NA	NA	NA	NA	NA	NA	NA	NA	NA
AP5M1	NA	NA	NA	NA	NA	NA	NA	NA	-1.453	NA	NA
APBB1	-1.24465	NA	NA	NA	NA	NA	NA	NA	NA	NA	NA
APBB2	1.42655	NA	NA	NA	NA	NA	NA	NA	NA	NA	NA
APCS	NA	NA	NA	NA	NA	5.26401	NA	NA	NA	NA	NA
APEH	NA	NA	NA	NA	NA	-1.18771	NA	NA	NA	NA	NA
API5	NA	NA	NA	NA	NA	NA	NA	NA	-1.42262	NA	NA
APLF	NA	NA	NA	NA	NA	NA	1.93554	NA	NA	NA	NA
APLP1	1.52932	NA	NA	NA	NA	NA	NA	NA	NA	NA	NA
APOA1	NA	NA	NA	NA	NA	-2.50891	NA	NA	5.86385	NA	NA
APOA2	NA	NA	NA	NA	NA	NA	NA	NA	3.92106	NA	NA
APOB	NA	NA	NA	NA	NA	NA	NA	NA	4.51399	NA	NA
APOBEC2	NA	NA	NA	NA	NA	NA	NA	NA	-4.30401	NA	NA
APOBEC3A	1.50807	NA	NA	NA	-5.96643	NA	NA	NA	NA	NA	NA
APOBEC3B	2.33313	NA	NA	NA	NA	NA	NA	NA	NA	NA	NA
APOBEC3C	NA	NA	NA	NA	NA	-1.35936	NA	NA	NA	NA	NA
APOBR	1.77057	NA	NA	NA	-3.70994	NA	NA	NA	NA	NA	NA
APOC3	NA	NA	NA	NA	NA	4.62087	NA	NA	NA	NA	NA
APOD	NA	NA	NA	NA	2.5013	NA	NA	NA	NA	NA	-1.68
APOE	2.5429	NA	NA	NA	NA	NA	NA	NA	NA	NA	-2.14
APOF	NA	NA	NA	NA	NA	5.2033	NA	NA	NA	NA	NA
APOH	NA	NA	NA	NA	NA	4.80113	NA	NA	NA	NA	NA
APOL1	NA	NA	NA	NA	NA	1.52389	NA	NA	NA	NA	1.19
APOL3	NA	NA	NA	NA	NA	NA	NA	NA	NA	NA	1.56
APOLD1	NA	NA	NA	NA	1.96751	NA	NA	NA	NA	NA	NA
APOM	NA	NA	NA	NA	-5.00499	NA	NA	NA	NA	NA	NA
APOO	NA	NA	NA	NA	NA	-1.8482	NA	NA	NA	NA	NA
APOOL	NA	NA	NA	NA	NA	NA	NA	NA	NA	3.84363	NA
APPBP2	NA	NA	NA	NA	NA	NA	NA	NA	NA	2.73254	NA
APPL1	NA	NA	NA	NA	1.05463	NA	NA	NA	-1.15259	NA	NA
AQP1	NA	NA	-2.28642	NA	NA	NA	NA	NA	NA	NA	NA
AQP10	1.95909	-3.07641	NA	NA	NA	NA	NA	NA	NA	NA	NA
AQP4	NA	NA	NA	NA	2.98037	NA	NA	4.08928	NA	NA	NA
AQP5	NA	NA	NA	NA	NA	NA	NA	NA	NA	-4.45913	NA
AQP7	NA	NA	NA	NA	-4.05429	NA	NA	NA	NA	NA	NA
AQP8	NA	NA	NA	NA	-6.11517	NA	NA	NA	NA	NA	NA
AQP9	1.53213	NA	3.87014	NA	NA	NA	NA	NA	NA	NA	NA
AQR	NA	NA	NA	NA	NA	NA	NA	NA	NA	NA	1.34
AR	NA	NA	NA	NA	NA	-1.44754	NA	NA	NA	NA	NA
ARAP2	NA	NA	NA	NA	NA	NA	NA	NA	NA	NA	1.3
ARC	NA	NA	-3.07479	NA	NA	NA	NA	NA	NA	NA	NA
AREG	NA	NA	NA	NA	NA	NA	NA	3.80059	NA	NA	NA
ARF1P2	NA	NA	NA	NA	-3.3841	NA	NA	NA	NA	NA	NA
ARF4	NA	NA	NA	NA	NA	NA	NA	NA	NA	2.9467	NA
ARFGAP1	NA	NA	NA	NA	NA	NA	NA	NA	NA	NA	-1.3
ARFGEF3	2.39654	NA	NA	NA	NA	NA	NA	NA	NA	NA	NA
ARFIP1	NA	NA	NA	NA	NA	NA	NA	NA	NA	2.75974	NA
ARG1	3.51324	NA	NA	NA	NA	NA	4.11391	NA	NA	NA	NA
ARG2	1.48287	NA	NA	NA	NA	NA	NA	NA	3.16458	NA	NA
ARGLU1	NA	NA	NA	NA	NA	1.59913	NA	NA	NA	NA	NA
ARHGAP11A	NA	NA	1.83119	NA	NA	NA	NA	NA	NA	NA	NA
ARHGAP15	NA	NA	NA	NA	NA	NA	3.16563	NA	NA	NA	NA
ARHGAP19	NA	-1.98326	NA	NA	NA	NA	NA	NA	NA	NA	NA
ARHGAP19-SLIT1	NA	NA	NA	NA	NA	NA	NA	NA	NA	NA	3.17
ARHGAP23	1.42684	NA	NA	NA	NA	NA	NA	NA	NA	NA	NA
ARHGAP25	NA	2.44517	NA	NA	NA	NA	NA	NA	NA	NA	NA
ARHGAP27	NA	NA	NA	NA	-2.70027	NA	NA	NA	NA	NA	NA
ARHGAP27P2	-1.29751	NA	NA	NA	NA	NA	NA	NA	NA	NA	NA
ARHGAP29	1.42057	NA	NA	NA	1.49178	NA	NA	NA	NA	NA	NA
ARHGAP29-AS1	NA	NA	NA	NA	-3.14504	NA	NA	NA	NA	NA	NA
ARHGAP4	NA	NA	NA	NA	NA	NA	NA	NA	NA	NA	-1.4
ARHGAP42	1.42356	NA	NA	NA	NA	NA	NA	NA	NA	NA	NA
ARHGAP44	1.24643	NA	-2.19949	NA	NA	NA	NA	NA	NA	NA	NA
ARHGAP6	1.74714	NA	NA	NA	NA	NA	NA	NA	NA	NA	NA
ARHGAP9	NA	NA	NA	NA	NA	NA	2.54181	NA	NA	NA	NA
ARHGEF11	1.22998	NA	NA	NA	NA	NA	NA	NA	NA	NA	NA
ARHGEF12	1.56426	NA	NA	NA	NA	NA	NA	NA	NA	NA	NA
ARHGEF15	NA	NA	NA	NA	NA	NA	NA	NA	1.50951	NA	NA
ARHGEF16	NA	NA	NA	NA	NA	NA	NA	NA	3.20817	NA	NA
ARHGEF17	1.58355	NA	NA	NA	NA	NA	NA	NA	1.39081	NA	NA
ARHGEF3	NA	NA	NA	NA	NA	NA	NA	NA	-1.18733	NA	NA
ARHGEF33	NA	NA	NA	NA	NA	NA	NA	NA	NA	NA	-2.75
ARHGEF34P	1.94691	NA	NA	NA	-3.01462	NA	NA	NA	NA	NA	NA
ARHGEF4	-1.17431	NA	NA	NA	NA	NA	NA	NA	NA	NA	NA
ARHGEF5	NA	NA	-2.08921	NA	NA	NA	NA	NA	NA	NA	NA
ARHGEF6	NA	NA	NA	NA	NA	-1.04665	NA	NA	NA	NA	NA
ARHGEF9	NA	NA	NA	NA	NA	-1.26338	NA	NA	NA	NA	NA
ARID3A	1.38582	NA	NA	NA	NA	NA	NA	NA	NA	NA	NA
ARID4A	NA	1.60516	NA	NA	NA	NA	NA	NA	NA	NA	NA
ARID4B	NA	1.59356	NA	NA	NA	NA	NA	NA	NA	NA	NA
ARID5B	NA	NA	NA	NA	NA	NA	NA	NA	NA	NA	1.14
ARL1	NA	NA	NA	NA	NA	NA	NA	NA	NA	2.82413	NA
ARL13B	NA	NA	NA	NA	1.1988	NA	NA	NA	NA	NA	-1.27
ARL14EP	-1.03778	NA	NA	NA	NA	NA	NA	NA	-1.35533	NA	NA
ARL14EPL	NA	NA	NA	NA	3.72797	NA	NA	NA	NA	NA	NA
ARL15	NA	NA	NA	NA	NA	NA	NA	NA	NA	4.01005	1.56
ARL17A	NA	NA	NA	NA	NA	NA	NA	NA	NA	NA	-1.26
ARL2	NA	NA	NA	NA	NA	-1.34397	NA	NA	NA	NA	NA
ARL4A	NA	NA	NA	NA	NA	NA	NA	NA	NA	NA	1.37
ARL4AP5	NA	NA	NA	NA	NA	2.5227	NA	NA	NA	NA	NA
ARL4C	-1.21883	NA	NA	NA	NA	NA	NA	NA	NA	NA	NA
ARL5A	NA	NA	NA	NA	1.09259	NA	NA	NA	-1.45491	3.26174	1.63
ARL5B	NA	NA	NA	NA	1.25046	NA	NA	NA	NA	4.02111	1.48
ARL6	-1.09045	NA	NA	NA	NA	NA	NA	NA	NA	NA	NA
ARL6IP4	NA	NA	NA	NA	NA	NA	NA	NA	NA	NA	-1.61
ARL6IP5	NA	NA	NA	NA	NA	NA	NA	NA	NA	NA	1.47
ARL8B	NA	NA	NA	NA	NA	NA	NA	NA	-1.28791	2.95893	1.11
ARMC1	NA	NA	NA	NA	NA	NA	NA	NA	-1.33257	NA	NA
ARMC10	NA	NA	NA	NA	NA	NA	NA	NA	-1.31515	NA	NA
ARMC12	2.34045	NA	NA	NA	NA	NA	NA	NA	NA	NA	NA
ARMC3	NA	NA	NA	NA	NA	NA	NA	NA	3.92465	NA	NA
ARMC5	NA	NA	NA	NA	-2.8059	NA	NA	NA	NA	NA	NA
ARMCX2	NA	NA	NA	NA	1.30552	NA	NA	NA	NA	NA	NA
ARMCX4	NA	NA	-1.96824	NA	NA	NA	NA	NA	NA	NA	NA
ARMH4	1.73282	NA	NA	NA	NA	NA	NA	NA	NA	NA	NA
ARMT1	NA	NA	NA	NA	NA	NA	NA	NA	NA	3.03735	NA
ARNTL2	1.88583	NA	2.8472	NA	NA	NA	2.36255	NA	NA	NA	NA
ARPC1A	NA	NA	NA	NA	NA	-0.957429	NA	NA	NA	NA	NA
ARPC5	NA	NA	NA	NA	NA	NA	NA	NA	-1.44536	NA	NA
ARPP19	NA	NA	NA	NA	1.77046	NA	NA	NA	-1.61017	NA	NA
ARR3	NA	NA	NA	NA	-3.24936	NA	NA	NA	NA	NA	NA
ARRB1	NA	NA	-2.26063	NA	NA	NA	NA	NA	NA	NA	NA
ARRDC1	NA	NA	NA	NA	NA	NA	NA	NA	NA	NA	-1.43
ARRDC3	NA	NA	NA	NA	1.13272	NA	NA	NA	NA	NA	1.3
ARRDC4	NA	NA	NA	NA	1.75015	NA	NA	NA	NA	NA	NA
ARRDC5	NA	NA	NA	NA	-4.10432	NA	NA	NA	NA	NA	NA
ARSA	NA	NA	NA	NA	NA	NA	NA	NA	1.40273	NA	NA
ARSB	NA	NA	NA	NA	NA	NA	-1.21713	NA	NA	NA	NA
ARSD	NA	NA	NA	NA	NA	NA	-2.04309	NA	NA	NA	NA
ARSDP1	NA	NA	NA	NA	NA	NA	7.80991	NA	NA	NA	NA
ARSLP1	NA	NA	NA	NA	-4.06398	NA	NA	NA	NA	NA	NA
ART3	NA	NA	NA	NA	NA	NA	NA	NA	NA	NA	-3.48
ASAH1	NA	NA	NA	NA	NA	-1.57761	NA	NA	NA	NA	1.67
ASAH2	NA	NA	NA	NA	NA	NA	NA	NA	-2.46673	NA	NA
ASAP1	NA	NA	NA	NA	NA	NA	NA	1.41523	NA	NA	NA
ASAP1-IT2	NA	NA	NA	NA	NA	1.69083	NA	NA	NA	NA	NA
ASAP2	1.61003	NA	NA	NA	NA	NA	NA	NA	NA	NA	NA
ASB10	NA	NA	NA	NA	NA	-1.84074	NA	NA	NA	NA	NA
ASB12	NA	NA	NA	NA	NA	-2.22463	NA	NA	NA	NA	NA
ASB13	NA	NA	NA	NA	-2.20682	NA	NA	NA	NA	NA	NA
ASB15	2.00311	NA	NA	NA	NA	-2.00068	NA	NA	NA	NA	NA
ASB18	2.00016	NA	NA	NA	NA	NA	NA	NA	NA	NA	NA
ASB4	NA	NA	NA	NA	NA	-1.9186	NA	NA	NA	NA	NA
ASB8	NA	NA	NA	NA	NA	-1.27178	NA	NA	NA	NA	NA
ASCC1	NA	NA	NA	NA	1.42274	NA	NA	NA	NA	NA	NA
ASDURF	NA	NA	NA	NA	2.53401	NA	NA	NA	NA	NA	NA
ASF1A	NA	NA	NA	NA	NA	NA	NA	NA	-1.51557	3.21755	NA
ASF1B	1.30214	NA	NA	NA	NA	NA	NA	NA	NA	NA	NA
ASGR1	NA	NA	NA	NA	NA	NA	NA	NA	2.5775	NA	NA
ASGR2	1.61947	NA	NA	NA	NA	NA	NA	NA	NA	NA	NA
ASIC3	NA	NA	NA	NA	-4.06974	NA	NA	NA	NA	NA	NA
ASMTL-AS1	NA	NA	NA	NA	NA	NA	NA	NA	NA	-4.35737	NA
ASNSD1	NA	NA	NA	NA	NA	NA	NA	NA	NA	3.05388	NA
ASPG	2.54767	NA	NA	NA	NA	NA	NA	NA	NA	NA	NA
ASPH	1.60612	NA	NA	NA	NA	NA	NA	NA	NA	NA	NA
ASPHD2	NA	NA	NA	NA	NA	NA	NA	NA	NA	NA	1.67
ASPM	2.79828	NA	2.57729	NA	NA	NA	4.08487	NA	NA	NA	NA
ASPN	NA	NA	NA	NA	NA	NA	NA	NA	NA	4.27537	1.87
ASPRV1	1.43409	NA	NA	NA	NA	NA	NA	NA	NA	NA	NA
ASRGL1	NA	NA	NA	NA	NA	2.11531	NA	NA	NA	NA	NA
ASS1	3.42892	NA	NA	NA	NA	NA	NA	NA	NA	NA	NA
ASZ1	NA	NA	NA	NA	NA	NA	NA	NA	NA	NA	-2.47
ATAD3A	NA	NA	NA	NA	NA	NA	NA	NA	1.6208	-3.55232	NA
ATAT1	NA	NA	NA	NA	NA	NA	NA	NA	NA	NA	-1.6
ATCAY	NA	NA	NA	NA	NA	NA	NA	NA	NA	NA	-1.85
ATF2	NA	NA	NA	NA	NA	NA	NA	NA	NA	NA	1.51
ATF3	NA	NA	NA	NA	NA	NA	NA	NA	2.7628	NA	NA
ATF4	NA	NA	NA	NA	NA	NA	NA	NA	1.19836	NA	NA
ATF7IP2	-1.15684	NA	NA	NA	NA	NA	NA	NA	NA	NA	NA
ATG10	NA	NA	NA	NA	NA	NA	NA	NA	NA	2.84397	NA
ATG12	NA	NA	NA	NA	NA	NA	NA	NA	NA	2.63071	NA
ATG2A	NA	NA	NA	NA	NA	NA	NA	NA	1.45444	NA	NA
ATG3	NA	1.6742	NA	NA	NA	NA	NA	NA	NA	NA	NA
ATG4B	NA	NA	NA	NA	NA	NA	NA	NA	1.1001	NA	NA
ATG5	NA	NA	NA	NA	NA	NA	NA	NA	NA	NA	1.37
ATG9B	-1.40868	NA	NA	NA	NA	NA	NA	NA	NA	NA	NA
ATL3	NA	NA	NA	NA	1.53763	NA	NA	NA	NA	NA	NA
ATM	-1.20445	NA	NA	NA	NA	NA	NA	NA	NA	NA	NA
ATN1	NA	NA	NA	NA	NA	NA	NA	NA	1.45423	NA	-1.61
ATP10A	NA	NA	-2.0884	NA	NA	NA	NA	NA	NA	NA	NA
ATP11A	1.09021	NA	NA	NA	NA	NA	NA	NA	NA	NA	NA
ATP11C	NA	NA	NA	NA	NA	1.42063	NA	NA	NA	NA	NA
ATP13A4	NA	NA	NA	NA	NA	NA	NA	3.68114	NA	NA	NA
ATP1A2	NA	NA	NA	NA	NA	-1.47971	NA	NA	NA	NA	NA
ATP1A3	NA	NA	NA	NA	NA	-3.14572	NA	NA	NA	NA	NA
ATP1B1	NA	NA	NA	NA	NA	-1.68707	-2.08989	NA	NA	NA	NA
ATP1B2	1.44135	NA	NA	NA	NA	NA	NA	NA	NA	NA	NA
ATP1B3-AS1	NA	NA	NA	NA	NA	NA	NA	NA	NA	5.08264	NA
ATP2A1	1.45835	NA	NA	NA	NA	NA	NA	NA	NA	NA	NA
ATP2A3	NA	NA	NA	NA	NA	NA	NA	NA	NA	NA	-1.37
ATP2C2	2.70588	NA	NA	NA	NA	NA	NA	NA	3.9013	NA	NA
ATP5E	NA	NA	NA	NA	NA	NA	NA	NA	NA	2.86773	NA
ATP5F1A	NA	NA	NA	NA	NA	-2.09207	NA	NA	NA	NA	NA
ATP5F1B	NA	NA	NA	NA	NA	-2.13218	NA	NA	NA	NA	NA
ATP5F1C	NA	NA	NA	NA	NA	-1.50017	NA	NA	NA	NA	0.88
ATP5F1D	NA	NA	NA	NA	NA	NA	NA	NA	1.5721	NA	NA
ATP5F1E	NA	NA	NA	NA	NA	-1.46285	NA	NA	NA	NA	NA
ATP5IF1	NA	NA	NA	NA	NA	-1.45993	NA	NA	NA	NA	NA
ATP5MC1	NA	NA	NA	NA	NA	-1.93452	NA	NA	NA	NA	NA
ATP5MC2	NA	NA	NA	NA	NA	-1.38702	NA	NA	NA	NA	NA
ATP5MC2P3	NA	NA	NA	NA	-2.9906	NA	NA	NA	NA	NA	NA
ATP5MC3	NA	NA	NA	NA	NA	-2.59722	NA	NA	-1.31775	NA	NA
ATP5MD	NA	NA	NA	NA	NA	NA	NA	NA	-1.32032	NA	NA
ATP5ME	NA	NA	NA	NA	NA	-1.89094	NA	NA	NA	NA	NA
ATP5MF	NA	NA	NA	NA	NA	-1.80367	NA	NA	NA	NA	NA
ATP5MFP4	NA	NA	NA	NA	-4.19183	NA	NA	NA	NA	NA	NA
ATP5MG	NA	NA	NA	NA	NA	-1.79026	NA	NA	-1.61157	NA	NA
ATP5MPL	NA	NA	NA	NA	NA	-2.12464	NA	NA	NA	NA	NA
ATP5PB	NA	NA	NA	NA	NA	-1.61852	NA	NA	-1.06897	NA	NA
ATP5PD	NA	NA	NA	NA	NA	-1.48763	NA	NA	NA	NA	NA
ATP5PF	NA	NA	NA	NA	NA	-1.71334	NA	NA	NA	NA	NA
ATP5PO	NA	NA	NA	NA	NA	-1.86785	NA	NA	NA	NA	NA
ATP6AP1	NA	NA	NA	NA	NA	-1.34926	-1.41487	-1.1104	NA	NA	NA
ATP6V0C	NA	NA	NA	NA	NA	-1.43099	NA	NA	NA	NA	NA
ATP6V0D1	NA	NA	NA	NA	NA	-1.08517	NA	NA	NA	NA	NA
ATP6V0E1	NA	NA	NA	NA	NA	NA	NA	NA	NA	NA	1.76
ATP6V1A	NA	NA	NA	NA	NA	NA	NA	NA	NA	NA	1.43
ATP6V1B2	NA	NA	NA	NA	NA	NA	NA	NA	NA	NA	1.12
ATP6V1C1	NA	NA	NA	NA	1.25285	NA	NA	NA	NA	NA	2.03
ATP6V1D	NA	NA	NA	NA	NA	NA	NA	NA	NA	NA	1.78
ATP6V1E1	NA	NA	NA	NA	NA	-1.20356	NA	NA	NA	NA	1.58
ATP6V1H	NA	NA	NA	NA	NA	NA	NA	NA	NA	NA	0.99
ATP8A2	-1.20322	NA	NA	NA	NA	NA	NA	NA	NA	NA	NA
ATP8B1	NA	NA	NA	NA	NA	1.27753	NA	NA	NA	NA	NA
ATP8B3	NA	NA	NA	NA	NA	NA	NA	NA	NA	-5.03251	NA
ATP8B4	NA	2.15204	NA	NA	NA	NA	NA	NA	-1.46974	NA	NA
ATP9A	1.78537	NA	NA	NA	NA	NA	NA	NA	NA	NA	NA
ATPAF1	NA	NA	NA	NA	NA	-1.57862	NA	NA	NA	NA	NA
ATPIF1	NA	NA	NA	NA	NA	NA	NA	NA	NA	-3.74636	NA
ATRAID	NA	NA	NA	NA	NA	-1.2895	NA	NA	NA	NA	NA
ATRNL1	NA	NA	NA	NA	2.08638	NA	NA	NA	NA	NA	NA
ATRX	NA	1.18937	NA	NA	NA	NA	NA	NA	NA	NA	1.3
ATXN1-AS1	NA	NA	NA	NA	NA	NA	NA	NA	2.53805	NA	NA
ATXN7L3B	NA	NA	-0.773091	NA	NA	NA	NA	NA	NA	3.25303	NA
AUNIP	1.84449	NA	NA	NA	NA	NA	NA	NA	NA	NA	NA
AURKA	1.45051	NA	NA	NA	NA	NA	NA	NA	NA	NA	NA
AURKB	2.81344	NA	2.7787	NA	NA	NA	3.79471	NA	NA	NA	NA
AUTS2	-1.50299	NA	NA	NA	NA	NA	NA	NA	NA	NA	NA
AVL9	NA	NA	NA	NA	NA	NA	NA	NA	NA	NA	0.78
AVPR1B	NA	NA	NA	NA	-5.55369	NA	NA	NA	NA	NA	NA
AWAT1	NA	NA	NA	NA	-3.57634	NA	NA	NA	NA	NA	NA
AXIN1	NA	-1.54312	NA	NA	NA	NA	NA	NA	NA	NA	NA
AXIN2	-1.47102	NA	-2.09267	NA	NA	NA	NA	NA	NA	NA	NA
AXL	NA	NA	NA	NA	1.38358	NA	NA	NA	NA	NA	NA
AZI2	NA	NA	NA	NA	1.22728	NA	NA	NA	NA	NA	NA
AZIN2	-1.23222	NA	NA	NA	NA	NA	NA	NA	NA	NA	NA
AZU1	3.0337	NA	NA	NA	NA	NA	NA	NA	NA	NA	NA
B2M	NA	NA	NA	NA	NA	NA	NA	NA	NA	NA	1.57
B3GALNT1	NA	NA	NA	NA	NA	-1.29703	NA	NA	NA	NA	NA
B3GALT2	-2.38911	NA	NA	NA	NA	-1.49135	NA	NA	-2.38375	4.58132	NA
B3GALT5	NA	NA	NA	NA	-4.58218	NA	NA	NA	NA	NA	NA
B3GALT5-AS1	NA	NA	NA	NA	-7.12251	NA	NA	NA	NA	NA	NA
B3GALT6	NA	NA	NA	NA	NA	NA	NA	NA	NA	NA	-1.62
B3GNT2	NA	NA	NA	NA	NA	NA	NA	NA	-1.57334	NA	NA
B3GNT4	NA	NA	NA	NA	-3.28145	NA	NA	NA	NA	NA	NA
B3GNT7	NA	NA	NA	NA	-4.05405	NA	NA	NA	NA	NA	NA
B3GNT8	1.40278	NA	NA	NA	NA	NA	NA	NA	NA	NA	NA
B3GNT9	NA	NA	NA	NA	NA	NA	NA	NA	1.41404	NA	NA
B4GALNT3	NA	NA	NA	NA	NA	NA	NA	NA	NA	-4.36616	NA
B4GALT1	NA	NA	NA	NA	NA	NA	NA	NA	NA	2.76689	NA
B4GALT1-AS1	NA	NA	NA	NA	-2.58976	NA	NA	NA	NA	NA	NA
B4GALT2	1.4413	NA	NA	NA	NA	NA	NA	NA	NA	NA	NA
B4GALT5	2.01478	NA	NA	NA	NA	NA	NA	NA	NA	NA	NA
B4GALT6	NA	NA	NA	NA	NA	NA	NA	NA	NA	2.70722	NA
B4GAT1	NA	NA	NA	NA	NA	-1.49088	NA	NA	NA	NA	NA
B9D1	1.71337	NA	NA	NA	NA	NA	NA	NA	NA	NA	NA
BAAT	NA	NA	NA	NA	NA	NA	NA	NA	4.72809	NA	NA
BACH2	-1.2783	NA	NA	NA	NA	NA	NA	NA	NA	NA	NA
BAG1	-1.71216	NA	NA	NA	NA	NA	NA	NA	NA	NA	NA
BAG2	NA	NA	NA	NA	1.76851	NA	NA	NA	NA	NA	NA
BAG4	NA	NA	NA	NA	NA	NA	NA	NA	-1.10795	2.77141	NA
BAIAP2	NA	NA	-1.99997	NA	NA	NA	NA	NA	NA	NA	NA
BAIAP3	NA	NA	NA	NA	-5.06586	NA	NA	NA	3.63104	NA	-2.4
BAMBI	3.00721	NA	NA	NA	NA	-1.43455	NA	NA	NA	NA	NA
BANF1	NA	NA	NA	NA	NA	-1.13633	NA	NA	NA	NA	-1.29
BANK1	NA	NA	NA	NA	NA	NA	NA	4.43992	NA	NA	NA
BARX2	NA	NA	NA	NA	-2.94072	NA	NA	NA	NA	NA	NA
BASP1	1.87792	NA	2.07665	NA	NA	NA	NA	NA	NA	NA	NA
BATF2	2.32843	NA	NA	NA	NA	NA	NA	NA	NA	NA	NA
BATF3	NA	NA	NA	NA	NA	1.93208	NA	NA	NA	NA	NA
BAZ1B	NA	NA	NA	0.744628	NA	NA	NA	NA	NA	NA	NA
BAZ2B	NA	1.35479	NA	NA	NA	NA	NA	NA	NA	NA	NA
BBIP1	NA	NA	NA	NA	NA	NA	NA	NA	NA	2.45814	0.91
BBOX1	NA	NA	NA	NA	NA	2.88889	NA	NA	NA	NA	NA
BBOX1-AS1	NA	NA	NA	NA	NA	3.34304	NA	NA	NA	NA	NA
BBS10	-1.159	NA	NA	NA	NA	NA	NA	NA	NA	4.2043	NA
BCAN	NA	NA	NA	NA	-3.38446	NA	NA	NA	NA	NA	NA
BCAS2	NA	NA	NA	NA	NA	NA	NA	NA	NA	NA	1.31
BCAT1	1.51948	NA	NA	NA	2.26203	NA	NA	NA	NA	3.05228	NA
BCKDHA	NA	NA	NA	NA	NA	NA	NA	NA	NA	NA	1.28
BCKDHB	NA	NA	NA	NA	NA	-1.29218	NA	NA	NA	NA	NA
BCKDK	NA	NA	NA	NA	NA	-1.4955	NA	NA	NA	NA	NA
BCL11B	-1.49041	NA	NA	NA	NA	NA	NA	NA	-1.88392	NA	NA
BCL2A1	1.56842	4.23272	2.40109	NA	NA	NA	4.16103	3.16224	NA	NA	NA
BCL2L1	NA	NA	NA	NA	NA	NA	NA	NA	1.63908	NA	NA
BCL2L10	NA	-3.96778	NA	NA	-5.61506	NA	NA	NA	NA	NA	NA
BCL3	1.79383	NA	NA	NA	NA	NA	NA	NA	NA	NA	NA
BCL6	2.27773	NA	NA	NA	NA	NA	NA	NA	NA	NA	NA
BCL7C	NA	NA	NA	NA	NA	NA	NA	NA	NA	NA	1.14
BCL9L	-1.10135	NA	NA	NA	NA	NA	NA	NA	NA	NA	NA
BCLAF3	NA	NA	NA	NA	NA	NA	NA	1.13779	NA	NA	NA
BCOR	NA	NA	-2.5222	NA	NA	NA	NA	NA	NA	NA	NA
BCORL1	NA	NA	NA	NA	NA	NA	NA	NA	NA	NA	-1.23
BCR	NA	NA	NA	NA	NA	NA	NA	NA	1.06446	NA	-1.25
BCRP1	NA	NA	NA	NA	NA	NA	NA	NA	NA	-5.62609	NA
BCRP2	NA	NA	NA	NA	NA	NA	NA	NA	NA	-4.72334	NA
BCRP3	NA	NA	NA	NA	NA	NA	NA	NA	NA	-4.26416	NA
BCRP4	NA	NA	NA	NA	NA	NA	NA	NA	NA	-7.66711	NA
BCRP6	NA	NA	NA	NA	NA	NA	NA	NA	NA	-5.76401	NA
BCRP7	NA	NA	NA	NA	NA	NA	NA	NA	NA	-5.56968	NA
BCYRN1	NA	NA	NA	NA	2.26542	NA	NA	NA	NA	5.04263	NA
BDH1	NA	NA	NA	NA	NA	-1.89354	NA	NA	NA	NA	NA
BDP1	NA	NA	NA	0.646445	NA	NA	NA	1.24923	NA	NA	NA
BEND2	1.8385	NA	NA	NA	NA	NA	NA	NA	NA	NA	NA
BEND3P1	NA	NA	NA	NA	NA	NA	NA	NA	3.99657	NA	NA
BEND6	NA	4.117	2.40274	NA	NA	NA	NA	NA	NA	NA	NA
BEND7	2.13875	NA	NA	NA	NA	NA	NA	NA	NA	NA	NA
BEND7P1	NA	NA	NA	NA	-4.04024	NA	NA	NA	NA	NA	NA
BEST3	2.30966	NA	NA	NA	NA	NA	NA	7.03037	NA	NA	NA
BET1	NA	NA	NA	NA	NA	NA	NA	NA	NA	3.09825	NA
BEX1	2.09283	NA	NA	NA	NA	NA	NA	NA	NA	NA	NA
BEX3	1.67726	NA	NA	NA	NA	NA	NA	NA	NA	NA	NA
BEX4	NA	NA	NA	NA	1.62444	NA	NA	NA	NA	NA	NA
BEX5	-1.1338	NA	NA	NA	NA	NA	NA	NA	NA	NA	NA
BFSP2	1.61823	NA	NA	NA	NA	NA	NA	NA	NA	NA	NA
BGN	NA	NA	NA	NA	NA	NA	NA	NA	2.96796	NA	NA
BHLHA15	3.55304	NA	NA	NA	NA	NA	NA	NA	NA	NA	NA
BHLHE41	1.14546	NA	NA	NA	NA	NA	NA	NA	NA	NA	NA
BHMG1	NA	NA	NA	NA	NA	NA	NA	NA	NA	-4.25578	NA
BICC1	NA	NA	NA	NA	NA	NA	NA	NA	NA	NA	-2.37
BICD1	NA	NA	NA	NA	NA	NA	NA	1.6411	NA	NA	NA
BICDL1	-1.37401	NA	NA	NA	NA	NA	NA	NA	NA	NA	NA
BICDL2	1.90595	NA	NA	NA	NA	3.99379	NA	NA	NA	NA	NA
BIK	1.54588	NA	NA	NA	NA	NA	NA	NA	NA	NA	NA
BIN2	NA	2.79029	NA	NA	NA	NA	2.50262	1.62547	NA	NA	NA
BIRC3	NA	2.15085	NA	NA	NA	NA	2.45872	NA	-1.51964	NA	1.11
BIRC5	2.93574	NA	2.30242	NA	NA	NA	NA	NA	NA	NA	-2.65
BIRC6	NA	NA	NA	NA	NA	NA	NA	NA	NA	NA	1.3
BIRC7	-4.11209	NA	NA	NA	NA	NA	NA	NA	NA	NA	NA
BISPR	NA	NA	NA	NA	NA	1.8053	NA	NA	NA	NA	NA
BLOC1S2	NA	NA	NA	NA	NA	NA	NA	NA	-1.60294	NA	NA
BLVRA	NA	NA	NA	NA	NA	NA	NA	NA	NA	NA	-1.82
BLZF1	NA	NA	NA	NA	NA	NA	NA	NA	NA	NA	1.1
BMI1	NA	NA	NA	NA	NA	NA	NA	NA	-1.47831	NA	NA
BMP3	NA	NA	-2.82641	NA	NA	NA	NA	NA	-2.82046	NA	NA
BMP6	1.60139	NA	NA	NA	NA	NA	NA	NA	NA	NA	NA
BMP8A	1.18214	NA	NA	NA	NA	NA	NA	NA	NA	NA	NA
BMP8B	1.19767	NA	NA	NA	NA	NA	NA	NA	NA	NA	-1.57
BMPR1A	NA	NA	NA	NA	1.3849	NA	NA	NA	NA	2.7657	NA
BMPR1B	NA	NA	NA	NA	2.3602	NA	NA	NA	NA	NA	NA
BMPR2	NA	NA	NA	NA	1.39018	NA	NA	NA	NA	2.55405	NA
BMS1P12	NA	NA	NA	NA	2.69247	NA	NA	NA	NA	NA	NA
BMS1P22	NA	NA	NA	NA	NA	4.41703	NA	NA	NA	NA	NA
BMS1P7	NA	NA	NA	NA	NA	-1.56542	NA	NA	NA	NA	NA
BMT2	NA	NA	NA	NA	1.18449	NA	NA	NA	-1.21062	NA	NA
BMX	2.87476	NA	NA	NA	NA	NA	NA	NA	NA	NA	NA
BNC1	NA	NA	NA	NA	2.82719	NA	NA	NA	NA	NA	NA
BNIP2	NA	NA	NA	NA	NA	NA	NA	NA	-1.17146	NA	NA
BNIP3	NA	NA	NA	NA	2.22927	NA	NA	NA	NA	NA	NA
BNIP3L	NA	NA	NA	NA	1.86335	NA	NA	3.0755	NA	NA	NA
BNIP3P1	NA	NA	NA	NA	3.15309	NA	NA	NA	NA	NA	NA
BNIP3P17	NA	NA	NA	NA	-3.59042	NA	NA	NA	NA	NA	NA
BNIP3P24	NA	NA	NA	NA	-3.27798	NA	NA	NA	NA	NA	NA
BNIP3P41	NA	NA	NA	NA	-5.17577	NA	NA	NA	NA	NA	NA
BNIP5	1.86541	NA	NA	NA	NA	NA	NA	NA	NA	NA	NA
BNIPL	1.68384	NA	NA	NA	NA	NA	NA	NA	NA	NA	NA
BOC	NA	NA	NA	NA	NA	NA	NA	NA	1.66066	NA	-2.03
BOLA2-SMG1P6	NA	NA	NA	NA	NA	NA	NA	NA	NA	NA	1.41
BOLA3	NA	NA	NA	NA	NA	-1.34921	NA	NA	NA	NA	NA
BOLA3P3	NA	NA	NA	NA	-3.15256	NA	NA	NA	NA	NA	NA
BORCS7	NA	NA	NA	NA	NA	NA	NA	NA	NA	3.62586	NA
BPGM	1.45494	NA	NA	NA	NA	NA	NA	2.07804	NA	NA	1.89
BPI	2.79881	NA	3.31083	NA	NA	NA	NA	NA	NA	NA	NA
BPIFB1	NA	NA	NA	NA	NA	4.65892	NA	NA	NA	NA	NA
BRAT1	NA	NA	NA	NA	NA	NA	NA	NA	NA	NA	-1.53
BRCA1	1.23175	NA	NA	NA	NA	NA	NA	NA	NA	NA	NA
BRCA2	NA	NA	NA	NA	NA	2.05019	NA	NA	NA	NA	NA
BRF1	NA	NA	NA	NA	NA	NA	NA	NA	NA	NA	-1.47
BRI3	NA	NA	NA	NA	NA	-1.10389	NA	NA	NA	NA	NA
BRINP1	NA	NA	NA	NA	3.74408	NA	NA	NA	NA	NA	NA
BRIP1	NA	NA	1.27165	NA	NA	NA	NA	NA	NA	NA	NA
BRK1	NA	NA	NA	NA	1.04054	NA	NA	NA	NA	NA	NA
BRWD1-AS2	NA	NA	NA	NA	NA	NA	NA	NA	NA	-4.92478	NA
BST1	1.20114	NA	NA	NA	NA	NA	NA	NA	NA	NA	NA
BST2	NA	2.94884	NA	NA	NA	NA	NA	NA	NA	NA	NA
BTBD11	-1.12175	NA	NA	NA	NA	NA	NA	NA	NA	NA	NA
BTBD16	NA	NA	NA	NA	NA	NA	NA	NA	NA	-7.34362	NA
BTBD19	1.86405	NA	NA	NA	NA	NA	NA	NA	NA	NA	NA
BTD	NA	NA	NA	NA	NA	NA	-1.29303	NA	NA	NA	NA
BTF3L4	NA	NA	NA	NA	1.19002	NA	NA	NA	-1.55299	4.0213	NA
BTF3L4P1	NA	NA	NA	NA	-3.98515	NA	NA	NA	NA	NA	NA
BTG1P1	-1.99178	NA	NA	NA	NA	NA	NA	NA	NA	NA	NA
BTG2	-1.37078	NA	NA	NA	NA	NA	NA	1.52599	NA	NA	NA
BTN2A1	NA	NA	NA	NA	NA	NA	NA	NA	NA	NA	0.9
BTN2A3P	NA	NA	NA	NA	NA	1.6275	NA	NA	NA	NA	NA
BTN3A1	-1.08124	NA	NA	NA	NA	NA	NA	NA	NA	NA	NA
BTNL8	NA	NA	NA	NA	-3.18336	NA	NA	NA	NA	NA	NA
BUB1	3.06887	NA	2.42921	NA	NA	NA	3.36112	NA	NA	NA	NA
BUB1B	2.77786	NA	2.57819	NA	NA	NA	2.4642	NA	NA	NA	NA
BUD31	NA	1.35293	NA	NA	NA	NA	NA	NA	NA	NA	NA
BVES	2.10111	NA	NA	NA	1.62765	NA	NA	NA	NA	NA	NA
BX255925.3	NA	NA	NA	NA	NA	NA	NA	NA	1.57625	NA	NA
BX322234.1	NA	NA	NA	NA	NA	2.22762	NA	NA	NA	NA	NA
BX322557.1	NA	NA	NA	NA	NA	4.44188	NA	NA	NA	NA	NA
BX322639.1	NA	NA	NA	NA	NA	1.77726	NA	NA	NA	NA	NA
BX842559.1	NA	NA	NA	NA	NA	2.13788	NA	NA	NA	NA	NA
BX842559.2	NA	NA	NA	NA	NA	2.97445	NA	NA	NA	NA	NA
C10orf105	1.7795	NA	NA	NA	NA	NA	NA	NA	NA	NA	NA
C10orf113	NA	NA	NA	NA	NA	2.39654	NA	NA	NA	NA	NA
C10orf62	NA	NA	NA	NA	NA	NA	NA	NA	NA	-5.22003	NA
C10orf71	NA	NA	NA	NA	NA	-1.93591	NA	NA	NA	NA	NA
C10orf71-AS1	NA	NA	NA	NA	NA	-2.16131	NA	NA	NA	NA	NA
C10orf90	NA	NA	NA	NA	NA	NA	NA	NA	NA	-5.79486	-1.59
C11orf1	NA	NA	NA	NA	NA	-1.25694	NA	NA	NA	NA	NA
C11orf16	NA	NA	NA	NA	NA	NA	NA	NA	4.20562	NA	NA
C11orf45	-1.55526	NA	NA	NA	NA	NA	NA	NA	NA	NA	NA
C11orf58	NA	NA	NA	NA	NA	NA	NA	NA	NA	NA	-1.39
C11orf80	NA	NA	NA	NA	NA	1.78877	NA	NA	NA	NA	NA
C11orf86	NA	NA	NA	NA	-6.09178	NA	NA	NA	NA	NA	NA
C11orf87	3.78777	NA	NA	NA	-4.34076	NA	NA	NA	NA	NA	NA
C11orf96	NA	NA	NA	NA	NA	NA	NA	NA	3.17802	NA	NA
C12orf29	NA	NA	NA	NA	1.2597	NA	NA	NA	NA	NA	NA
C12orf42	-1.38804	NA	NA	NA	NA	NA	NA	NA	NA	NA	NA
C12orf45	NA	NA	NA	NA	NA	NA	NA	NA	NA	2.79302	NA
C12orf57	-1.08312	NA	NA	NA	NA	NA	NA	NA	NA	NA	NA
C12orf71	NA	NA	NA	NA	-4.1258	NA	NA	NA	NA	NA	NA
C12orf75	NA	NA	NA	NA	NA	NA	NA	2.3432	NA	NA	NA
C12orf76	1.28687	NA	NA	NA	NA	NA	NA	NA	NA	NA	NA
C14orf132	NA	NA	-2.431	NA	NA	NA	NA	NA	NA	NA	NA
C14orf39	NA	NA	NA	NA	2.50329	NA	NA	NA	NA	NA	NA
C14orf80	NA	NA	NA	NA	NA	NA	NA	NA	NA	-7.99408	NA
C15orf41	NA	NA	NA	NA	NA	-1.77545	NA	NA	-1.12061	NA	NA
C15orf48	NA	NA	2.62431	NA	NA	NA	NA	NA	NA	NA	1.79
C15orf61	NA	-3.31407	NA	NA	NA	-1.51214	NA	NA	NA	NA	NA
C15orf65	1.47383	NA	NA	NA	NA	NA	NA	NA	NA	NA	NA
C16orf52	NA	NA	NA	NA	NA	NA	NA	NA	NA	2.92662	NA
C16orf58	NA	NA	NA	NA	NA	NA	NA	NA	NA	NA	-1.42
C16orf74	NA	NA	NA	NA	-4.12751	NA	NA	NA	NA	NA	NA
C16orf78	NA	NA	NA	NA	NA	NA	NA	NA	NA	-6.29353	NA
C16orf82	NA	NA	NA	NA	NA	NA	NA	NA	NA	-4.77583	NA
C16orf89	NA	NA	-2.30808	NA	NA	NA	NA	NA	NA	NA	NA
C16orf96	NA	NA	NA	NA	NA	NA	NA	NA	NA	-4.10082	NA
C17orf50	NA	-3.19859	NA	NA	NA	NA	NA	NA	NA	-4.6855	NA
C17orf78	NA	NA	NA	NA	-3.16519	NA	NA	NA	NA	NA	NA
C18orf32	NA	NA	NA	NA	NA	NA	NA	NA	NA	3.3946	NA
C18orf54	NA	NA	NA	NA	1.77308	NA	NA	NA	NA	NA	NA
C19orf25	NA	NA	NA	NA	NA	NA	NA	NA	NA	NA	-1.11
C19orf71	-1.07097	NA	NA	NA	NA	NA	NA	NA	NA	NA	NA
C1D	NA	NA	NA	NA	NA	NA	NA	NA	-1.54064	NA	NA
C1GALT1	NA	NA	NA	NA	NA	NA	NA	NA	-1.65362	NA	NA
C1GALT1P1	NA	NA	NA	NA	-3.23096	NA	NA	NA	NA	NA	NA
C1orf106	NA	-1.19808	NA	NA	NA	NA	NA	NA	NA	NA	NA
C1orf109	NA	NA	NA	NA	1.29032	NA	NA	NA	NA	NA	NA
C1orf116	2.18377	NA	NA	NA	NA	NA	NA	2.96993	NA	NA	NA
C1orf146	NA	NA	NA	NA	-4.48107	NA	NA	NA	NA	NA	NA
C1orf167	1.62699	NA	NA	NA	4.61198	NA	NA	NA	NA	-4.81923	NA
C1orf198	1.55985	NA	NA	NA	1.26162	NA	NA	NA	NA	NA	NA
C1orf226	2.79112	NA	NA	NA	-3.60494	NA	NA	NA	NA	NA	NA
C1orf228	NA	NA	NA	NA	NA	NA	NA	NA	NA	-4.53159	NA
C1orf43	NA	NA	NA	NA	NA	NA	NA	NA	NA	NA	1.2
C1orf52	NA	NA	NA	NA	NA	NA	NA	NA	NA	NA	1.22
C1QA	2.0311	NA	NA	NA	NA	NA	NA	NA	NA	NA	NA
C1QB	2.58861	NA	1.67157	NA	NA	NA	NA	NA	NA	NA	-3.25
C1QC	2.87093	NA	NA	NA	NA	NA	NA	NA	NA	NA	-1.63
C1QTNF3	-1.17342	NA	NA	NA	NA	NA	NA	NA	NA	NA	NA
C1R	NA	NA	NA	NA	NA	NA	NA	-1.48492	NA	NA	NA
C1RL	1.27082	NA	NA	NA	1.41452	NA	NA	NA	NA	NA	NA
C1RL-AS1	NA	NA	NA	NA	NA	1.88455	NA	NA	NA	NA	NA
C2	NA	NA	NA	NA	NA	NA	NA	-1.7474	NA	NA	NA
C20orf27	NA	NA	NA	NA	NA	NA	NA	NA	NA	NA	-1.98
C21orf2	NA	-1.29807	NA	NA	NA	NA	NA	NA	NA	NA	NA
C21orf59-TCP10L	NA	NA	NA	NA	NA	1.55994	NA	NA	NA	NA	NA
C21orf91	NA	NA	NA	NA	NA	NA	NA	NA	-1.68909	NA	NA
C22orf15	NA	NA	NA	NA	-4.08914	NA	NA	NA	NA	NA	NA
C2CD2L	NA	2.30472	NA	NA	NA	NA	NA	NA	NA	NA	NA
C2CD4A	NA	NA	3.97673	NA	NA	NA	NA	NA	NA	NA	NA
C2CD4B	NA	NA	NA	NA	NA	NA	NA	NA	NA	NA	-2.73
C2CD4C	NA	NA	NA	NA	NA	NA	NA	NA	4.0284	NA	NA
C2CD4D-AS1	-1.49806	NA	NA	NA	NA	NA	NA	NA	NA	NA	NA
C2orf15	-1.33569	NA	NA	NA	NA	NA	NA	NA	NA	NA	NA
C2orf27A	NA	NA	NA	NA	NA	1.46274	NA	NA	NA	NA	NA
C2orf40	NA	2.4442	NA	NA	NA	NA	NA	NA	NA	NA	NA
C2orf70	NA	NA	NA	NA	NA	NA	NA	NA	NA	-7.97458	NA
C2orf72	NA	NA	NA	NA	-2.89675	NA	NA	NA	NA	NA	NA
C2orf88	1.47417	NA	NA	NA	NA	NA	NA	NA	NA	NA	NA
C3AR1	2.38659	NA	NA	NA	NA	NA	NA	NA	-2.62837	NA	NA
C3orf20	1.27189	NA	NA	NA	NA	NA	NA	NA	NA	NA	NA
C3orf33	-1.23239	NA	NA	NA	NA	NA	NA	NA	NA	NA	NA
C3orf38	NA	NA	NA	NA	NA	NA	NA	NA	NA	NA	1.76
C3orf49	NA	NA	NA	NA	NA	NA	NA	NA	NA	NA	-2.43
C3orf52	NA	NA	NA	NA	NA	NA	NA	3.22977	NA	NA	NA
C3orf67	NA	NA	NA	NA	-3.45975	NA	NA	NA	NA	NA	NA
C3orf67-AS1	NA	NA	NA	NA	-3.9617	NA	NA	NA	NA	NA	NA
C3orf70	1.57936	NA	NA	NA	NA	NA	NA	NA	NA	NA	NA
C4BPA	NA	NA	NA	NA	NA	NA	4.65505	NA	NA	NA	NA
C4orf19	NA	NA	NA	NA	NA	NA	NA	NA	-1.63919	NA	NA
C4orf3	NA	NA	NA	NA	1.27949	NA	NA	NA	-1.2325	3.00727	NA
C4orf48	1.26789	NA	NA	NA	NA	NA	NA	NA	NA	NA	NA
C5	NA	NA	-1.26697	NA	NA	NA	NA	NA	NA	NA	NA
C5AR2	NA	NA	NA	NA	NA	NA	NA	NA	NA	NA	-1.67
C5orf22	NA	NA	NA	NA	NA	NA	NA	NA	-1.36359	NA	NA
C5orf47	2.15607	NA	NA	NA	NA	NA	NA	NA	NA	NA	NA
C5orf51	NA	NA	NA	NA	1.29156	NA	NA	NA	-1.72561	3.5319	2.32
C5orf58	NA	NA	NA	NA	NA	NA	NA	NA	NA	NA	1.56
C5orf67	2.08106	NA	NA	NA	NA	NA	NA	NA	NA	NA	NA
C6orf118	NA	NA	NA	NA	NA	4.16159	NA	NA	5.9566	-4.88952	NA
C6orf136	NA	NA	NA	NA	NA	-1.51099	NA	NA	NA	NA	NA
C6orf62	NA	NA	NA	NA	NA	NA	NA	NA	-1.31291	NA	NA
C6orf89	NA	NA	NA	NA	NA	NA	-1.04556	NA	NA	NA	NA
C7orf26	NA	NA	-2.13864	NA	NA	NA	NA	NA	NA	NA	NA
C7orf50	NA	NA	NA	NA	NA	NA	NA	NA	NA	NA	-1.46
C7orf73	NA	NA	NA	NA	NA	NA	NA	NA	NA	3.08631	NA
C8orf37	NA	NA	NA	NA	1.89311	NA	NA	NA	NA	NA	NA
C8orf46	NA	-3.61458	NA	NA	NA	NA	NA	NA	NA	NA	NA
C8orf74	NA	NA	NA	NA	NA	NA	NA	NA	NA	-5.13792	NA
C8orf82	NA	NA	NA	NA	NA	NA	NA	NA	NA	NA	-1.72
C8orf86	3.57506	NA	NA	NA	NA	NA	NA	NA	NA	NA	NA
C8orf88	NA	NA	NA	NA	1.9194	-1.2622	NA	NA	NA	NA	NA
C9orf152	NA	NA	NA	NA	NA	3.38627	NA	NA	NA	NA	NA
C9orf153	NA	NA	NA	NA	1.63551	NA	NA	NA	NA	NA	NA
C9orf16	NA	NA	NA	NA	NA	NA	NA	NA	1.99464	NA	NA
C9orf50	NA	NA	NA	NA	NA	2.87529	NA	NA	NA	NA	NA
CA1	7.70125	NA	3.05557	NA	NA	3.32409	4.13483	6.17004	NA	NA	NA
CA12	2.73245	NA	2.95706	NA	NA	NA	NA	5.18919	NA	NA	NA
CA14	1.61512	NA	NA	NA	NA	NA	NA	NA	NA	NA	NA
CA2	1.36718	NA	NA	NA	NA	NA	NA	NA	NA	NA	NA
CA4	2.87896	NA	-2.68156	NA	NA	NA	NA	NA	NA	NA	NA
CAB39L	NA	NA	NA	NA	NA	NA	NA	NA	NA	NA	3.61
CABLES1	1.31337	NA	NA	NA	NA	NA	NA	NA	NA	NA	NA
CACNA1A	1.38572	NA	NA	NA	NA	NA	NA	NA	NA	NA	NA
CACNA1C	NA	NA	NA	NA	NA	NA	NA	NA	1.29985	NA	NA
CACNA1D	NA	NA	NA	NA	NA	NA	NA	NA	NA	NA	-1.79
CACNA1E	2.13379	NA	NA	NA	NA	NA	-2.47769	NA	NA	NA	1.52
CACNA2D1	2.18975	NA	NA	NA	NA	NA	NA	NA	NA	NA	NA
CACNA2D1-AS1	NA	NA	NA	NA	2.0057	NA	NA	NA	NA	NA	NA
CACNA2D2	-1.24187	NA	-3.0053	NA	NA	NA	NA	NA	NA	NA	NA
CACNA2D3	-2.49227	NA	NA	NA	NA	-1.6754	NA	NA	NA	NA	NA
CACNB2	NA	NA	NA	NA	NA	-1.92297	NA	NA	NA	NA	NA
CACNB4	-1.69562	NA	NA	NA	NA	NA	NA	NA	NA	2.63032	NA
CACNG6	-2.07299	NA	NA	NA	NA	NA	NA	NA	NA	NA	NA
CACTIN	NA	NA	NA	NA	NA	NA	NA	NA	NA	NA	-1.41
CADM2	NA	NA	NA	NA	1.81843	NA	NA	NA	NA	NA	NA
CALB2	NA	NA	NA	NA	NA	-2.72727	NA	NA	NA	NA	NA
CALCOCO1	NA	NA	NA	NA	NA	NA	NA	NA	1.10098	NA	-1.22
CALCRL	NA	NA	NA	NA	2.41505	1.70749	NA	NA	NA	4.79262	NA
CALD1	1.69421	NA	NA	NA	1.51329	NA	NA	NA	NA	NA	NA
CALHM5	1.91922	NA	NA	NA	NA	NA	NA	NA	NA	NA	NA
CALHM6	NA	NA	NA	NA	NA	NA	NA	NA	NA	NA	2.63
CALM1	NA	NA	NA	NA	NA	NA	NA	NA	-1.17609	NA	NA
CALM3	1.02552	NA	NA	NA	NA	-1.26201	NA	NA	NA	NA	NA
CALML4	NA	NA	NA	NA	-2.82644	NA	NA	NA	NA	NA	NA
CALR3	NA	NA	NA	NA	NA	NA	NA	NA	NA	-3.85084	NA
CALU	NA	NA	NA	NA	1.58227	NA	NA	NA	NA	NA	NA
CALY	NA	NA	NA	NA	NA	NA	NA	NA	NA	-6.81964	NA
CAMK2D	NA	NA	NA	NA	NA	NA	NA	NA	NA	2.77467	NA
CAMK2N1	NA	NA	NA	NA	NA	NA	NA	NA	NA	5.06176	NA
CAMK4	-1.50434	NA	NA	NA	NA	NA	NA	NA	-2.86086	NA	NA
CAMKK1	1.19093	NA	NA	NA	NA	NA	NA	NA	NA	NA	NA
CAMKK2	1.30357	NA	NA	NA	NA	NA	NA	NA	NA	NA	NA
CAMLG	NA	NA	NA	NA	1.50788	NA	NA	NA	NA	NA	NA
CAMP	2.20416	NA	NA	NA	NA	NA	NA	NA	NA	NA	NA
CAMSAP2	NA	NA	NA	NA	1.19907	NA	NA	NA	NA	NA	NA
CAND2	NA	NA	NA	NA	NA	-1.45266	NA	NA	NA	NA	NA
CAP2	NA	NA	NA	NA	NA	-1.70301	NA	NA	NA	NA	NA
CAPG	1.28405	NA	NA	NA	NA	NA	NA	NA	NA	NA	NA
CAPN10-DT	NA	NA	NA	NA	-3.97409	NA	NA	NA	NA	NA	NA
CAPN11	1.98451	NA	NA	NA	NA	NA	NA	NA	NA	-5.04731	NA
CAPN12	NA	-2.86897	NA	NA	NA	NA	NA	NA	NA	NA	NA
CAPN13	3.13074	NA	NA	NA	NA	4.85026	NA	6.42354	NA	NA	NA
CAPN15	NA	NA	NA	NA	NA	NA	NA	NA	NA	NA	-1.35
CAPN5	NA	NA	NA	NA	NA	NA	NA	NA	2.64607	NA	NA
CAPN8	NA	NA	NA	NA	NA	NA	NA	5.05183	NA	NA	NA
CAPNS1	NA	NA	NA	NA	NA	-1.74572	NA	NA	NA	NA	NA
CAPZA1	NA	NA	1.72666	NA	NA	NA	NA	NA	-1.55894	NA	NA
CAPZA2	NA	NA	NA	NA	1.00338	NA	NA	NA	-1.52369	NA	NA
CARD11	NA	NA	NA	NA	-3.43655	NA	NA	NA	NA	NA	NA
CARD11-AS1	NA	NA	NA	NA	NA	NA	NA	NA	3.99381	NA	NA
CARD16	NA	3.46636	NA	NA	NA	NA	2.43329	NA	NA	NA	NA
CARD17	2.34054	NA	NA	NA	NA	NA	NA	NA	NA	NA	2.01
CARD6	1.67305	NA	NA	NA	NA	NA	NA	NA	NA	NA	NA
CARD9	NA	NA	NA	NA	-4.29813	NA	NA	NA	NA	NA	-1.77
CARMIL3	NA	NA	NA	NA	-3.82569	NA	NA	NA	NA	NA	NA
CASD1	NA	NA	NA	NA	NA	NA	NA	NA	-1.44346	2.9633	NA
CASP1	NA	NA	NA	NA	NA	NA	2.16536	NA	NA	NA	1.84
CASP16P	NA	NA	NA	NA	-3.72559	NA	NA	NA	NA	NA	NA
CASP17P	NA	NA	NA	NA	NA	NA	2.73351	NA	NA	NA	NA
CASP4	NA	NA	2.16001	NA	NA	NA	NA	NA	NA	NA	NA
CASP5	1.62421	NA	NA	NA	NA	NA	NA	NA	NA	NA	NA
CASQ1	NA	NA	NA	NA	NA	-2.43	NA	NA	NA	NA	NA
CASQ2	NA	NA	NA	NA	NA	-1.92516	NA	NA	NA	NA	NA
CASR	NA	NA	NA	NA	-3.38607	NA	NA	NA	NA	NA	NA
CASS4	-1.13954	NA	NA	NA	NA	NA	NA	NA	-1.62921	NA	NA
CAT	NA	NA	NA	NA	NA	NA	NA	NA	NA	2.98304	NA
CATSPER1	1.42086	NA	NA	NA	NA	NA	NA	NA	NA	-4.78732	NA
CATSPER4	NA	NA	NA	NA	NA	NA	NA	NA	NA	-4.83817	NA
CATSPERB	NA	NA	NA	NA	NA	1.96021	NA	NA	NA	NA	NA
CATSPERG	NA	NA	NA	NA	NA	NA	NA	NA	NA	-3.68125	NA
CAV1	3.12178	NA	NA	NA	NA	NA	NA	NA	NA	NA	NA
CAV2	2.42608	NA	NA	NA	1.32356	NA	NA	NA	NA	3.31014	NA
CAVIN1	1.46816	NA	NA	NA	NA	NA	NA	NA	NA	NA	NA
CAVIN2	1.41619	NA	NA	NA	1.65989	NA	NA	NA	NA	NA	NA
CAVIN3	2.0402	NA	NA	NA	NA	NA	NA	NA	NA	NA	NA
CAVIN4	NA	NA	NA	NA	NA	-1.93082	NA	NA	NA	NA	-2.36
CBFB	NA	NA	NA	NA	1.00085	NA	NA	NA	NA	NA	NA
CBLN2	NA	NA	NA	NA	NA	NA	NA	NA	NA	NA	-1.94
CBR3	-1.26738	NA	NA	NA	NA	NA	NA	NA	NA	NA	NA
CBR4	NA	NA	NA	NA	NA	NA	NA	NA	NA	2.6546	NA
CBS	1.87036	NA	NA	NA	NA	NA	NA	NA	NA	NA	NA
CBSL	1.90804	NA	NA	NA	NA	NA	NA	NA	NA	NA	NA
CBX1P4	2.1376	NA	NA	NA	NA	NA	NA	NA	NA	NA	NA
CBX7	NA	NA	-2.29296	NA	NA	NA	NA	NA	NA	NA	NA
CBY3	NA	NA	NA	NA	NA	NA	NA	NA	NA	-5.65295	NA
CC2D2B	1.31889	NA	NA	NA	NA	NA	NA	NA	NA	NA	NA
CCAT2	NA	NA	NA	NA	-4.50846	NA	NA	NA	NA	NA	NA
CCDC102B	NA	NA	NA	NA	NA	NA	NA	2.21229	NA	NA	NA
CCDC105	NA	NA	NA	NA	NA	NA	NA	NA	NA	-9.21135	NA
CCDC114	NA	NA	NA	NA	NA	NA	NA	NA	2.3659	NA	NA
CCDC116	NA	NA	NA	NA	NA	NA	NA	NA	NA	-5.28064	NA
CCDC122	NA	NA	NA	NA	NA	NA	NA	NA	NA	3.02553	NA
CCDC126	NA	NA	NA	NA	NA	NA	NA	NA	NA	NA	2.05
CCDC127	NA	NA	NA	NA	NA	-0.879434	NA	NA	NA	NA	NA
CCDC13	NA	NA	NA	NA	-5.00005	NA	NA	NA	NA	-4.05778	NA
CCDC13-AS1	NA	NA	NA	NA	-3.9046	NA	NA	NA	NA	NA	NA
CCDC136	NA	NA	NA	NA	NA	NA	NA	NA	NA	-5.28306	NA
CCDC137P	-2.41437	NA	NA	NA	NA	NA	NA	NA	NA	NA	NA
CCDC140	3.28104	NA	NA	NA	NA	NA	NA	NA	NA	NA	NA
CCDC141	NA	NA	NA	NA	NA	NA	NA	3.06735	NA	NA	NA
CCDC144CP	NA	NA	NA	NA	NA	2.42485	NA	3.30802	NA	NA	NA
CCDC150	1.35115	NA	NA	NA	NA	NA	NA	NA	NA	NA	NA
CCDC151	NA	NA	NA	NA	NA	NA	NA	NA	NA	-4.9017	NA
CCDC154	NA	NA	NA	NA	NA	NA	NA	NA	NA	-6.54065	NA
CCDC155	NA	NA	NA	NA	NA	NA	NA	NA	NA	-4.06	NA
CCDC157	NA	NA	NA	NA	NA	NA	NA	NA	NA	-4.20132	NA
CCDC162P	1.47814	NA	NA	NA	NA	NA	NA	NA	NA	NA	NA
CCDC163	NA	NA	NA	NA	2.11592	NA	NA	NA	NA	NA	NA
CCDC168	NA	NA	NA	NA	NA	NA	NA	NA	NA	-4.95065	NA
CCDC17	1.23472	NA	NA	NA	-4.01916	NA	NA	NA	NA	NA	NA
CCDC173	2.10198	NA	NA	NA	NA	NA	NA	NA	NA	NA	NA
CCDC180	NA	NA	NA	NA	NA	NA	NA	NA	NA	-4.02141	NA
CCDC183	NA	NA	NA	NA	NA	NA	NA	NA	NA	-4.87462	NA
CCDC183-AS1	NA	NA	NA	NA	NA	NA	NA	NA	NA	-7.05305	NA
CCDC184	-1.89955	NA	NA	NA	NA	NA	NA	NA	NA	NA	NA
CCDC185	NA	NA	NA	NA	NA	NA	NA	NA	NA	-7.51822	NA
CCDC186	NA	NA	NA	NA	NA	NA	NA	NA	NA	NA	1.04
CCDC187	NA	NA	NA	NA	NA	NA	NA	NA	2.87739	-6.22592	NA
CCDC188	NA	NA	NA	NA	NA	NA	NA	NA	NA	-5.08369	NA
CCDC189	NA	NA	NA	NA	NA	NA	NA	NA	NA	-4.21844	NA
CCDC194	NA	NA	NA	NA	NA	3.32388	NA	NA	NA	NA	NA
CCDC195	NA	NA	NA	NA	-4.20492	NA	NA	NA	NA	NA	NA
CCDC200	NA	NA	NA	NA	NA	NA	NA	NA	5.0686	NA	NA
CCDC24	NA	NA	NA	NA	-3.39277	NA	NA	NA	NA	NA	NA
CCDC27	NA	NA	NA	NA	NA	NA	NA	NA	NA	-3.71309	NA
CCDC28A	NA	NA	NA	NA	NA	NA	NA	NA	NA	NA	1.43
CCDC40	NA	NA	NA	NA	NA	NA	NA	NA	NA	-4.62331	NA
CCDC42	NA	NA	NA	NA	NA	NA	NA	NA	NA	-5.38464	NA
CCDC59	NA	NA	NA	NA	NA	NA	NA	NA	NA	NA	1.51
CCDC60	NA	NA	NA	NA	-4.99363	2.05672	NA	NA	NA	NA	NA
CCDC63	NA	NA	NA	NA	NA	NA	NA	NA	NA	-6.61522	NA
CCDC65	-1.17739	NA	NA	NA	NA	NA	NA	NA	NA	NA	NA
CCDC7	NA	NA	NA	1.01388	NA	NA	1.84361	1.75415	NA	NA	1.95
CCDC70	NA	NA	NA	NA	NA	NA	NA	NA	NA	-4.6006	NA
CCDC71L	1.4297	NA	1.92372	NA	1.83546	NA	NA	NA	NA	NA	NA
CCDC74A	NA	NA	NA	NA	NA	NA	NA	NA	NA	-3.52887	NA
CCDC78	NA	NA	NA	NA	NA	NA	NA	NA	2.1736	NA	NA
CCDC82	NA	NA	NA	NA	NA	NA	NA	NA	NA	NA	1.27
CCDC85B	NA	NA	NA	NA	NA	NA	NA	NA	2.07658	NA	NA
CCDC88A	NA	2.28547	NA	NA	NA	NA	NA	NA	NA	NA	NA
CCDC88B	NA	NA	NA	NA	NA	NA	2.40918	NA	1.57601	-4.41452	NA
CCDC90B	NA	NA	NA	NA	NA	NA	NA	NA	-1.38384	NA	NA
CCDC93	NA	NA	NA	NA	NA	NA	NA	NA	NA	NA	1.53
CCDC96	NA	NA	NA	NA	NA	NA	NA	NA	NA	-5.76843	NA
CCER2	NA	NA	NA	NA	NA	NA	NA	NA	NA	-8.09964	NA
CCHCR1	NA	NA	NA	NA	NA	NA	NA	NA	1.59196	NA	NA
CCHE1	NA	-3.88598	NA	NA	NA	NA	NA	NA	NA	NA	NA
CCIN	1.8221	NA	NA	NA	NA	NA	NA	NA	NA	-4.32882	NA
CCL11	NA	NA	NA	NA	NA	2.99583	NA	NA	NA	NA	NA
CCL14	NA	NA	-1.97827	NA	NA	NA	NA	NA	NA	NA	NA
CCL17	NA	NA	-2.68373	NA	NA	NA	NA	NA	NA	NA	NA
CCL18	NA	NA	2.79026	NA	NA	NA	NA	NA	NA	NA	NA
CCL19	NA	NA	3.23245	NA	NA	NA	3.73535	NA	NA	NA	NA
CCL2	NA	4.68151	3.04715	NA	NA	NA	NA	2.62273	NA	NA	NA
CCL20	NA	NA	NA	NA	NA	5.18893	NA	5.68768	NA	NA	NA
CCL23	NA	NA	NA	NA	NA	NA	NA	NA	2.63554	NA	NA
CCL25	2.61308	NA	NA	NA	NA	NA	NA	NA	5.69865	NA	NA
CCL28	-1.1957	NA	NA	NA	NA	NA	NA	NA	-1.58801	NA	NA
CCL3	NA	NA	NA	NA	NA	NA	NA	NA	NA	NA	1.69
CCL4	-2.20684	NA	NA	NA	NA	NA	NA	NA	NA	NA	1.96
CCL7	NA	NA	6.14829	NA	NA	NA	NA	NA	NA	NA	NA
CCL8	NA	NA	4.79744	NA	NA	NA	NA	NA	NA	NA	1.68
CCM2L	2.25763	NA	-1.45376	NA	NA	NA	NA	NA	NA	NA	NA
CCN1	NA	NA	NA	NA	NA	NA	NA	1.84305	2.41105	NA	NA
CCN2	NA	NA	NA	NA	NA	NA	NA	NA	2.10236	NA	NA
CCN4	NA	NA	2.99174	NA	1.84809	NA	NA	NA	NA	NA	2.25
CCNA1	2.60145	NA	NA	NA	NA	NA	NA	NA	NA	NA	NA
CCNA2	2.99542	NA	NA	NA	NA	NA	2.78608	NA	NA	NA	NA
CCNB1	2.21544	NA	NA	NA	NA	NA	NA	NA	NA	NA	NA
CCNB2	2.98508	NA	NA	NA	NA	NA	NA	NA	NA	NA	NA
CCND2	NA	NA	NA	NA	NA	-1.32567	NA	NA	NA	3.37994	NA
CCNE1	1.19566	NA	NA	NA	NA	NA	NA	NA	NA	NA	NA
CCNE2	1.35537	NA	NA	NA	NA	NA	NA	NA	NA	NA	NA
CCNF	1.26028	NA	NA	NA	-2.32737	NA	NA	NA	NA	NA	NA
CCNG1	NA	NA	NA	NA	NA	NA	NA	NA	NA	3.1347	NA
CCNH	NA	2.71827	NA	NA	NA	NA	NA	NA	NA	NA	NA
CCNI	NA	NA	NA	NA	1.06547	NA	NA	NA	NA	NA	NA
CCNI2	-1.12504	NA	NA	NA	NA	NA	NA	NA	NA	NA	NA
CCNJ	NA	NA	NA	NA	NA	NA	NA	NA	-1.42821	NA	NA
CCNJL	NA	NA	NA	NA	NA	-1.31664	NA	NA	NA	NA	-1.43
CCNJP2	NA	NA	NA	NA	-4.24525	NA	NA	NA	NA	NA	NA
CCNK	NA	NA	NA	NA	NA	NA	NA	NA	NA	NA	0.94
CCNL1	NA	NA	NA	NA	NA	NA	NA	NA	NA	2.72859	1.2
CCNO	NA	NA	NA	NA	-4.17774	NA	NA	NA	NA	NA	NA
CCNT2	NA	NA	NA	NA	NA	NA	NA	NA	NA	NA	1.25
CCNYL1	NA	NA	NA	NA	NA	NA	NA	NA	NA	NA	0.83
CCR1	1.77254	3.94079	1.47304	NA	1.83809	NA	NA	NA	NA	NA	1.71
CCR12P	-1.93746	NA	NA	NA	NA	NA	NA	NA	-2.65232	NA	NA
CCR2	NA	NA	NA	NA	NA	NA	NA	NA	NA	NA	1.75
CCR6	-1.77018	NA	NA	NA	-4.2046	NA	NA	NA	NA	NA	NA
CCR7	-1.26101	NA	NA	NA	-5.21021	NA	NA	NA	NA	NA	NA
CCR9	-1.48783	NA	NA	NA	NA	NA	NA	NA	NA	NA	NA
CCRL2	NA	3.82179	NA	NA	NA	NA	NA	NA	NA	NA	2.96
CCT4P2	NA	NA	NA	NA	-3.67187	2.37239	NA	NA	NA	NA	NA
CD109	1.59513	NA	NA	NA	1.58582	NA	NA	NA	NA	NA	NA
CD14	1.61937	NA	NA	NA	NA	NA	NA	-2.07124	NA	NA	NA
CD151	1.37202	NA	NA	NA	NA	NA	NA	NA	NA	NA	NA
CD160	-1.63646	NA	NA	NA	NA	NA	NA	NA	NA	NA	NA
CD163	2.21669	2.73661	1.71602	NA	2.13107	NA	NA	NA	NA	NA	NA
CD163L1	2.42643	NA	NA	NA	NA	NA	NA	NA	NA	NA	NA
CD164	NA	NA	NA	NA	NA	NA	NA	NA	-1.3317	4.09424	NA
CD164L2	NA	NA	NA	NA	NA	NA	NA	NA	7.39258	NA	NA
CD177	4.9478	NA	4.95619	NA	-4.91157	NA	NA	NA	NA	NA	NA
CD177P1	2.93747	NA	NA	NA	NA	NA	NA	NA	NA	NA	NA
CD1C	-2.28302	NA	-3.06521	NA	-5.76026	NA	NA	NA	NA	NA	NA
CD1E	-2.17492	NA	NA	NA	-6.8548	NA	NA	NA	NA	NA	NA
CD2	-1.21999	NA	NA	NA	NA	NA	NA	NA	NA	NA	NA
CD200R1	-1.44425	NA	NA	NA	NA	NA	NA	NA	-1.77201	NA	NA
CD209	-1.45026	NA	NA	NA	NA	NA	NA	NA	NA	NA	NA
CD226	NA	NA	NA	NA	NA	NA	NA	NA	-2.38326	NA	NA
CD24	1.69553	NA	NA	NA	NA	NA	NA	2.16959	NA	3.69813	NA
CD247	-1.08511	NA	NA	NA	NA	NA	NA	NA	NA	NA	NA
CD27	NA	NA	NA	NA	-2.98473	NA	NA	NA	NA	NA	NA
CD274	NA	3.47269	NA	NA	NA	NA	NA	NA	NA	NA	NA
CD276	NA	NA	NA	NA	NA	NA	NA	NA	NA	NA	-2.02
CD28	-1.34282	4.84212	NA	NA	NA	NA	NA	NA	-2.57272	5.36463	NA
CD302	NA	NA	NA	NA	1.78578	NA	NA	NA	NA	3.42845	NA
CD38	1.52808	NA	2.47934	NA	NA	NA	NA	NA	NA	NA	NA
CD3D	-1.44768	NA	NA	NA	NA	NA	NA	NA	-2.33085	NA	NA
CD3E	-1.37555	NA	NA	NA	NA	NA	NA	NA	-1.96928	NA	NA
CD3G	-1.43727	NA	NA	NA	NA	NA	NA	NA	-2.70272	NA	NA
CD4	-1.40221	NA	NA	NA	NA	NA	NA	NA	-1.97648	NA	NA
CD40LG	-1.42356	NA	NA	NA	NA	NA	NA	NA	-2.93134	NA	NA
CD44	NA	NA	NA	NA	NA	NA	2.02068	NA	NA	NA	NA
CD47	NA	NA	NA	NA	NA	NA	NA	NA	-1.9223	2.59094	NA
CD48	NA	NA	NA	NA	NA	NA	NA	NA	-1.60079	NA	2.01
CD5	-1.28636	NA	NA	NA	NA	NA	NA	NA	NA	NA	NA
CD52	-1.3516	NA	NA	NA	NA	NA	NA	NA	NA	NA	NA
CD53	NA	3.11131	NA	NA	NA	NA	NA	NA	NA	NA	NA
CD55	1.33142	NA	NA	NA	NA	NA	NA	NA	NA	NA	NA
CD58	NA	NA	NA	NA	NA	NA	NA	NA	NA	NA	1.55
CD59	1.27224	NA	NA	NA	1.02954	NA	NA	NA	NA	NA	NA
CD5L	3.70685	NA	NA	NA	NA	NA	NA	NA	NA	NA	NA
CD6	-1.26415	NA	NA	NA	NA	NA	NA	NA	NA	NA	NA
CD63	1.46652	NA	NA	NA	NA	NA	NA	NA	NA	NA	NA
CD68	NA	2.38071	NA	NA	NA	NA	NA	NA	NA	NA	NA
CD69	NA	NA	NA	NA	NA	NA	NA	NA	NA	NA	4.37
CD81	NA	NA	NA	NA	NA	NA	NA	NA	NA	NA	-1.66
CD82	1.41355	NA	NA	NA	NA	NA	NA	NA	NA	NA	NA
CD83	NA	3.44414	-1.35975	NA	NA	NA	NA	NA	NA	NA	1.47
CD84	NA	NA	NA	NA	NA	NA	NA	NA	-1.41661	NA	NA
CD8A	-1.28042	NA	NA	NA	NA	NA	NA	NA	NA	NA	NA
CD8B	-1.72436	NA	NA	NA	NA	NA	NA	NA	NA	NA	NA
CD9	NA	NA	NA	NA	NA	NA	NA	NA	NA	3.10974	NA
CD93	NA	NA	NA	NA	1.35488	NA	NA	NA	NA	NA	NA
CD96	-1.66639	NA	NA	NA	NA	NA	NA	NA	NA	NA	NA
CD99L2	NA	NA	NA	NA	NA	-1.09105	NA	NA	NA	NA	NA
CD99P1	NA	NA	NA	NA	NA	1.43105	NA	NA	NA	NA	NA
CDA	1.43024	NA	2.98632	NA	NA	NA	NA	NA	3.2404	NA	NA
CDC14A	-1.09795	NA	NA	NA	NA	NA	NA	NA	NA	NA	NA
CDC20	3.38051	NA	NA	NA	NA	NA	NA	NA	NA	NA	NA
CDC25A	2.93123	NA	NA	NA	NA	NA	NA	NA	NA	NA	NA
CDC25C	3.22323	NA	3.59089	NA	NA	NA	NA	NA	NA	NA	NA
CDC34	NA	NA	NA	NA	NA	NA	NA	NA	NA	NA	-1.19
CDC42	NA	NA	NA	NA	NA	NA	NA	NA	-1.41301	4.30862	NA
CDC42BPA	1.84595	NA	NA	NA	NA	NA	NA	NA	NA	NA	NA
CDC42BPG	NA	NA	NA	NA	NA	NA	NA	NA	1.63028	NA	NA
CDC42EP1	NA	NA	NA	NA	NA	NA	NA	NA	2.39533	NA	NA
CDC42EP3	1.4582	NA	NA	NA	1.19921	NA	NA	NA	NA	NA	NA
CDC42EP5	NA	NA	NA	NA	NA	NA	NA	NA	3.18509	NA	NA
CDC42SE2	NA	NA	NA	NA	NA	NA	NA	NA	-1.58349	NA	0.94
CDC45	2.94489	NA	NA	NA	NA	NA	NA	NA	NA	-4.39528	NA
CDC5L	NA	NA	NA	NA	NA	NA	NA	NA	NA	NA	1.06
CDC6	2.97719	NA	2.1653	NA	NA	NA	NA	NA	NA	NA	NA
CDCA2	3.11285	NA	2.41991	NA	NA	NA	NA	NA	NA	NA	NA
CDCA3	2.23139	NA	NA	NA	NA	NA	NA	NA	NA	NA	NA
CDCA5	2.79791	NA	2.5865	NA	-2.88812	NA	NA	NA	NA	NA	NA
CDCA7	1.54875	NA	NA	NA	NA	NA	NA	NA	NA	NA	NA
CDCA8	1.78232	NA	NA	NA	NA	NA	NA	NA	NA	NA	NA
CDCP1	1.33745	NA	NA	NA	NA	NA	NA	NA	NA	NA	NA
CDH1	NA	NA	NA	NA	NA	3.86613	NA	NA	NA	NA	NA
CDH13	NA	NA	NA	NA	NA	-1.75181	NA	NA	NA	NA	NA
CDH16	NA	NA	NA	NA	NA	3.11617	NA	NA	NA	NA	NA
CDH17	NA	NA	NA	NA	NA	NA	NA	NA	-2.90162	NA	NA
CDH19	NA	NA	NA	NA	1.68356	NA	NA	NA	NA	NA	NA
CDH3	NA	NA	1.4934	NA	NA	NA	NA	4.60211	NA	NA	NA
CDH5	NA	NA	NA	NA	NA	NA	NA	-1.88779	NA	NA	NA
CDH6	1.55537	NA	NA	NA	NA	NA	NA	NA	NA	NA	NA
CDH7	1.7578	NA	NA	NA	NA	NA	NA	NA	NA	NA	NA
CDH8	NA	NA	NA	NA	NA	NA	NA	NA	NA	NA	-2.04
CDHR3	-1.89901	NA	NA	NA	NA	NA	NA	NA	NA	NA	NA
CDHR5	1.6809	NA	NA	NA	NA	NA	NA	NA	3.37505	NA	NA
CDK1	2.48475	NA	2.03871	NA	NA	NA	NA	NA	NA	NA	NA
CDK14	1.19195	2.53897	NA	NA	NA	NA	NA	NA	NA	NA	NA
CDK17	NA	NA	NA	NA	1.22055	NA	NA	NA	NA	NA	NA
CDK18	NA	NA	NA	NA	NA	NA	NA	NA	NA	NA	-1.74
CDK2AP1	NA	NA	NA	NA	1.21612	NA	NA	NA	NA	NA	NA
CDK5RAP2	NA	NA	NA	0.828453	NA	NA	NA	NA	NA	NA	NA
CDK5RAP3	NA	NA	NA	NA	NA	NA	NA	NA	NA	-3.33449	NA
CDK8	NA	NA	NA	NA	1.31491	NA	NA	NA	NA	NA	NA
CDKN1A	1.50128	NA	NA	NA	NA	NA	NA	NA	2.03478	NA	NA
CDKN2A	1.31317	NA	NA	NA	NA	NA	NA	NA	NA	NA	NA
CDKN2AIPNL	NA	NA	NA	NA	NA	-1.32437	NA	NA	NA	NA	0.94
CDKN2B	1.20912	NA	NA	NA	NA	NA	NA	NA	NA	NA	NA
CDKN2B-AS1	NA	NA	NA	NA	NA	2.06928	NA	NA	NA	NA	NA
CDKN2C	1.23752	NA	NA	NA	NA	NA	NA	NA	NA	NA	NA
CDKN2D	1.3957	NA	NA	NA	NA	NA	NA	2.9511	NA	NA	NA
CDKN3	2.2995	NA	1.9398	NA	NA	NA	2.35195	NA	NA	NA	2.18
CDR2	NA	NA	NA	NA	NA	NA	NA	NA	NA	NA	0.88
CDR2L	2.24537	NA	NA	NA	NA	NA	NA	NA	NA	NA	NA
CDRT15L2	NA	NA	NA	NA	NA	NA	NA	NA	NA	-6.95946	NA
CDS2	NA	NA	NA	NA	NA	NA	NA	NA	NA	NA	1.28
CDT1	2.66249	NA	NA	NA	NA	NA	NA	NA	NA	NA	NA
CDX1	NA	-3.94434	NA	NA	NA	NA	NA	NA	NA	NA	NA
CEACAM1	2.20797	2.29056	NA	NA	NA	NA	NA	NA	NA	NA	1.33
CEACAM4	1.49891	NA	NA	NA	NA	NA	NA	NA	NA	NA	NA
CEACAM5	NA	NA	NA	NA	NA	4.33152	NA	NA	NA	NA	2.45
CEACAM6	2.87967	NA	NA	NA	NA	NA	7.8176	5.85425	NA	NA	1.99
CEACAM8	3.37311	NA	NA	NA	NA	NA	NA	NA	NA	NA	NA
CEBPB	1.59098	NA	NA	NA	NA	NA	NA	NA	NA	NA	NA
CEBPD	1.77425	NA	NA	NA	NA	NA	NA	NA	NA	NA	NA
CEBPE	1.63016	NA	NA	NA	NA	NA	NA	NA	NA	NA	NA
CEBPZOS	NA	NA	NA	NA	1.22066	NA	NA	NA	NA	NA	NA
CECR2	NA	NA	NA	NA	NA	NA	NA	NA	NA	NA	-2.41
CEL	1.6504	NA	NA	NA	NA	NA	NA	NA	NA	NA	NA
CELA2A	NA	NA	NA	NA	NA	3.81575	NA	NA	NA	NA	NA
CELA2B	NA	NA	NA	NA	-3.99196	NA	NA	NA	NA	NA	NA
CELF2-AS1	NA	NA	NA	NA	NA	NA	NA	NA	3.39309	NA	NA
CELSR1	NA	NA	NA	NA	-2.33904	NA	NA	NA	NA	NA	NA
CENPA	3.05296	NA	NA	NA	NA	NA	NA	NA	NA	NA	NA
CENPE	1.807	NA	2.17367	NA	NA	2.58454	3.62932	3.15498	NA	NA	NA
CENPF	2.1219	NA	2.59803	NA	NA	2.53419	3.30113	NA	NA	NA	NA
CENPI	1.47698	NA	NA	NA	NA	NA	NA	NA	NA	NA	NA
CENPM	1.19636	NA	NA	NA	-2.87554	NA	NA	NA	NA	NA	-1.79
CENPN	1.10767	NA	NA	NA	NA	NA	NA	NA	NA	NA	NA
CENPO	NA	NA	NA	NA	NA	NA	NA	NA	NA	NA	1.48
CENPT	NA	NA	NA	NA	NA	NA	NA	NA	1.36363	-3.39867	NA
CENPU	1.862	NA	1.69105	NA	NA	NA	NA	NA	NA	NA	NA
CENPW	1.56785	NA	NA	NA	NA	NA	NA	NA	NA	NA	NA
CEP112	NA	NA	NA	NA	NA	NA	1.65933	NA	NA	NA	NA
CEP126	-1.07591	NA	NA	NA	NA	1.80065	NA	2.8126	NA	NA	NA
CEP128	NA	NA	NA	NA	NA	NA	NA	2.3652	NA	NA	NA
CEP131	NA	NA	NA	NA	NA	NA	NA	NA	NA	-4.11472	NA
CEP135	NA	NA	NA	NA	NA	1.49452	NA	NA	NA	NA	NA
CEP152	NA	NA	NA	NA	NA	2.0027	NA	2.35273	NA	NA	NA
CEP170	NA	2.01474	NA	NA	NA	NA	NA	NA	NA	NA	NA
CEP170B	NA	NA	NA	NA	NA	NA	NA	NA	2.12235	NA	NA
CEP290	NA	NA	NA	NA	NA	1.90004	NA	1.61056	NA	NA	NA
CEP295NL	1.55237	NA	NA	NA	NA	NA	NA	NA	NA	NA	NA
CEP41	NA	NA	NA	NA	NA	NA	NA	NA	-1.2421	NA	NA
CEP55	2.4863	NA	2.31691	NA	NA	NA	3.23611	NA	NA	NA	NA
CEP63	NA	NA	NA	NA	NA	NA	NA	NA	NA	NA	1.38
CEPT1	NA	NA	NA	NA	NA	NA	NA	NA	-1.97232	2.74899	2.29
CERCAM	NA	NA	NA	NA	NA	NA	NA	NA	1.71891	NA	NA
CEROX1	-1.36988	NA	NA	NA	NA	NA	NA	NA	NA	NA	NA
CERS4	NA	NA	NA	NA	NA	NA	NA	NA	NA	NA	-1.56
CERS6	NA	NA	NA	NA	NA	NA	NA	NA	NA	2.66994	NA
CERS6-AS1	NA	NA	NA	NA	NA	NA	NA	NA	NA	4.25193	NA
CERT1	NA	NA	NA	NA	NA	NA	NA	NA	NA	NA	1.34
CES1	1.92184	NA	NA	NA	NA	NA	NA	NA	NA	NA	-1.97
CETN1	NA	NA	NA	NA	NA	NA	NA	NA	NA	-5.07135	NA
CETN2	NA	NA	NA	NA	1.45908	NA	NA	NA	NA	NA	NA
CETP	1.78905	NA	NA	NA	NA	NA	NA	NA	-1.64349	NA	NA
CFAP100	NA	NA	NA	NA	NA	NA	NA	NA	5.64976	-5.4742	NA
CFAP157	NA	NA	NA	NA	NA	NA	NA	NA	4.32925	NA	NA
CFAP161	2.04734	NA	NA	NA	NA	NA	NA	NA	NA	NA	NA
CFAP20	NA	NA	NA	NA	NA	-1.34558	NA	NA	NA	NA	1.85
CFAP251	1.74853	NA	NA	NA	NA	NA	NA	NA	NA	NA	NA
CFAP410	NA	NA	NA	NA	NA	NA	NA	NA	NA	NA	-2.18
CFAP43	NA	NA	NA	NA	NA	2.49066	NA	NA	NA	NA	NA
CFAP45	NA	NA	NA	NA	NA	NA	NA	4.49816	NA	-4.70951	NA
CFAP46	NA	NA	NA	NA	NA	NA	NA	NA	2.67942	-4.88719	NA
CFAP47	NA	NA	NA	NA	NA	3.24147	NA	NA	3.94262	NA	NA
CFAP52	NA	NA	NA	NA	NA	NA	NA	NA	4.52568	NA	NA
CFAP54	NA	NA	NA	NA	NA	2.24226	NA	NA	NA	NA	NA
CFAP57	NA	NA	NA	NA	NA	NA	-2.02659	NA	NA	NA	NA
CFAP58-DT	NA	NA	2.59739	NA	NA	NA	NA	NA	NA	NA	NA
CFAP65	NA	NA	NA	NA	-3.25306	4.34119	NA	NA	NA	NA	NA
CFAP74	NA	NA	NA	NA	NA	3.87984	NA	NA	4.24258	-4.32991	NA
CFAP97	NA	NA	NA	NA	1.38081	NA	NA	NA	NA	NA	NA
CFAP99	NA	NA	NA	NA	-4.37262	NA	NA	NA	NA	-5.02054	NA
CFB	1.75775	NA	2.78587	NA	NA	NA	NA	NA	2.17996	NA	NA
CFD	NA	NA	NA	NA	NA	NA	NA	NA	NA	NA	-2.19
CFI	NA	NA	NA	NA	NA	1.5209	NA	NA	NA	NA	NA
CFL1	NA	NA	1.78746	NA	NA	NA	NA	NA	NA	NA	NA
CFL2	NA	NA	NA	NA	1.37048	NA	NA	NA	NA	3.16388	NA
CFLAR	1.27431	NA	NA	NA	NA	NA	NA	NA	NA	NA	NA
CGAS	NA	NA	1.42677	NA	NA	NA	NA	NA	NA	NA	NA
CGGBP1	NA	NA	NA	NA	NA	NA	NA	NA	-1.20563	NA	NA
CGN	NA	NA	NA	NA	NA	NA	NA	NA	3.48081	NA	NA
CHAC1	3.16299	NA	NA	NA	NA	NA	NA	NA	4.63429	NA	NA
CHAC2	1.23082	NA	NA	NA	NA	NA	NA	NA	NA	NA	NA
CHAF1B	1.37497	NA	NA	NA	NA	NA	NA	NA	NA	NA	NA
CHAMP1	NA	NA	NA	NA	NA	NA	NA	NA	NA	NA	-2
CHCHD2	NA	NA	NA	NA	NA	-1.40792	NA	NA	NA	NA	NA
CHCHD3	NA	NA	NA	NA	NA	-1.24412	NA	NA	NA	NA	NA
CHCHD6	NA	NA	NA	NA	NA	NA	NA	NA	NA	-4.2474	NA
CHD1	NA	1.92235	NA	NA	NA	NA	NA	NA	NA	NA	NA
CHD3	NA	NA	NA	NA	NA	NA	NA	1.58575	NA	NA	NA
CHD9	NA	NA	NA	NA	NA	NA	NA	NA	NA	NA	1.28
CHEK1	1.65978	NA	1.63777	NA	NA	NA	NA	NA	NA	NA	NA
CHI3L1	NA	NA	3.71416	NA	NA	NA	NA	NA	NA	NA	NA
CHIC1	-1.1795	NA	NA	NA	NA	NA	NA	NA	-1.72565	NA	NA
CHIC2	NA	NA	NA	NA	NA	NA	NA	NA	-1.02487	NA	NA
CHIT1	3.05153	NA	NA	NA	NA	NA	NA	NA	NA	NA	NA
CHL1	NA	NA	NA	NA	1.31434	NA	NA	NA	NA	NA	NA
CHMP1A	NA	NA	NA	NA	-1.55583	NA	NA	NA	NA	NA	NA
CHMP1B2P	NA	NA	NA	NA	NA	2.31104	NA	NA	NA	NA	NA
CHMP2B	NA	NA	NA	NA	NA	NA	NA	NA	-1.40486	2.7756	NA
CHMP4BP1	NA	NA	NA	NA	-2.71053	NA	NA	NA	NA	-4.51067	NA
CHMP5	NA	1.70427	NA	NA	NA	NA	NA	NA	NA	NA	1.91
CHMP6	NA	NA	NA	NA	NA	NA	NA	NA	NA	NA	-1.25
CHN2	NA	NA	NA	NA	-2.5911	NA	NA	NA	NA	NA	NA
CHP1	NA	NA	NA	NA	NA	-1.36011	NA	NA	NA	NA	NA
CHPF	1.45013	NA	NA	NA	NA	NA	NA	NA	2.12925	NA	NA
CHPT1	NA	NA	NA	NA	NA	NA	NA	NA	NA	NA	-1.13
CHRD	NA	NA	NA	NA	NA	NA	-1.94374	NA	NA	NA	NA
CHRM1	NA	NA	-2.91831	NA	NA	NA	NA	NA	NA	NA	NA
CHRM2	NA	NA	NA	NA	NA	-2.61306	NA	NA	NA	NA	NA
CHRM3	NA	NA	-1.61105	NA	NA	NA	NA	NA	NA	NA	NA
CHRM3-AS2	-1.46359	NA	NA	NA	NA	NA	NA	NA	-3.07447	NA	NA
CHRM4	NA	NA	NA	NA	NA	NA	NA	NA	NA	-7.19752	NA
CHRNA1	NA	NA	NA	NA	-5.61135	NA	NA	NA	NA	NA	NA
CHRNA2	2.04556	NA	NA	NA	NA	NA	NA	NA	NA	NA	NA
CHRNA5	NA	NA	NA	NA	NA	NA	NA	NA	NA	NA	-2.68
CHRNB2	NA	NA	NA	NA	-3.61416	NA	NA	NA	NA	NA	NA
CHST11	NA	NA	NA	NA	NA	NA	NA	NA	NA	2.81743	NA
CHST13	NA	NA	NA	NA	NA	NA	NA	NA	NA	NA	-1.91
CHST5	NA	NA	NA	NA	-3.19401	NA	NA	NA	NA	NA	NA
CHST8	2.62295	NA	NA	NA	NA	NA	NA	NA	NA	NA	NA
CHTF18	NA	NA	NA	NA	NA	NA	NA	NA	NA	-3.91968	-1.95
CHUK	NA	NA	NA	NA	NA	NA	NA	NA	NA	NA	1.11
CHURC1	NA	NA	NA	NA	NA	NA	NA	NA	-1.67814	2.61864	1.11
CIAO2A	NA	NA	NA	NA	NA	NA	NA	NA	NA	NA	1.34
CIART	NA	NA	NA	NA	NA	-1.44804	NA	NA	NA	NA	NA
CIB4	NA	NA	NA	NA	NA	NA	NA	NA	NA	-6.71506	NA
CIC	NA	NA	NA	NA	NA	NA	NA	NA	1.48039	NA	NA
CIDEA	NA	NA	NA	NA	NA	-3.32748	NA	NA	NA	NA	NA
CIDEC	NA	NA	NA	NA	NA	-3.68519	NA	NA	NA	NA	NA
CILP2	NA	NA	NA	NA	NA	NA	NA	NA	3.0908	NA	NA
CIPC	NA	NA	NA	NA	NA	-1.29351	NA	NA	NA	NA	NA
CIR1	NA	1.62554	NA	NA	NA	NA	NA	NA	NA	NA	1.76
CIR1P2	NA	NA	NA	NA	-4.30626	NA	NA	NA	NA	NA	NA
CIT	1.73886	NA	NA	NA	NA	NA	NA	NA	NA	NA	NA
CITED4	1.83279	NA	NA	NA	NA	NA	NA	NA	NA	NA	NA
CKAP2	NA	NA	NA	NA	NA	NA	NA	NA	NA	NA	2.21
CKAP2L	2.8537	NA	1.88042	NA	NA	NA	NA	NA	NA	NA	NA
CKAP4	1.99393	NA	NA	NA	NA	NA	NA	NA	NA	NA	NA
CKLF-CMTM1	1.27446	NA	NA	NA	NA	NA	NA	NA	NA	NA	NA
CKM	NA	NA	NA	NA	NA	-1.72116	NA	NA	NA	NA	NA
CKMT2	NA	NA	NA	NA	NA	-1.9824	NA	NA	NA	NA	NA
CKS2	NA	NA	NA	NA	NA	NA	NA	NA	NA	NA	3.82
CLASP1	NA	NA	NA	NA	NA	-0.796429	NA	NA	NA	NA	NA
CLASRP	NA	NA	NA	NA	NA	NA	NA	NA	NA	-3.82704	NA
CLC	NA	NA	NA	NA	-5.02627	NA	NA	NA	NA	NA	4.6
CLCF1	NA	NA	NA	NA	NA	NA	NA	NA	NA	NA	-1.5
CLCN2	NA	NA	NA	NA	NA	NA	NA	NA	1.67892	NA	NA
CLCN4	NA	NA	NA	NA	NA	-1.68226	NA	NA	NA	NA	-1.92
CLCN5	NA	NA	NA	NA	NA	NA	-1.91555	NA	NA	NA	NA
CLDN14	NA	NA	NA	NA	NA	3.44987	NA	NA	NA	NA	NA
CLDN2	NA	NA	NA	NA	-3.78113	NA	NA	NA	NA	NA	NA
CLDN23	NA	NA	NA	NA	NA	NA	NA	NA	3.04973	NA	NA
[truncated: 7,450 more rows]

## Sheet: README
Columns	Tissues for bulk RNAseq data
Values	Median log2 Fold Change*
*NA values corresponds to genes with non-consensus or with a p-adjusted value > 0.05
**All Median log2 Fold Change values provided were from genes with a p-adjusted values < 0.05
