# Supplementary material for: Multiorgan Molecular Landscape of Severe COVID‐19 Revealed by Consensus Gene Signatures and RAB8B Targeting
Source: J Med Virol. 2026 Apr 21;98(4):e70932. doi: 10.1002/jmv.70932 (PMC13100344; doi:10.1002/jmv.70932)
Supplement: Supplementary file 4 — Supporting File 4 [file JMV-98-e70932-s008.xlsx]

## Sheet: Pathways_bulkRNAseq
pathway	Gene set	ES-Blood	ES-Brain	ES-Colon	ES-Heart	ES-Kidney	ES-Liver	ES-Lung	ES-Lymph.Node	ES-NasopharyngealSwab	ES-Testis	ES-Trachea Aspirate	OverlapGenes-Blood	OverlapGenes-Brain	OverlapGenes-Colon	OverlapGenes-Heart	OverlapGenes-Kidney	OverlapGenes-Liver	OverlapGenes-Lung	OverlapGenes-Lymph.Node	OverlapGenes-NasopharyngealSwab	OverlapGenes-Testis	OverlapGenes-Trachea Aspirate
Cyclins and Cell Cycle Regulation Homo sapiens h cellcyclePathway	BioCarta 2016	4.02529	NA	NA	NA	NA	NA	NA	NA	NA	NA	NA	CDKN2C,CDKN2D,CDKN2A,CDKN1A,CDKN2B,CDC25A,CCNA1,CCNB1,CCNE1,E2F1,CDK1	NA	NA	NA	NA	NA	NA	NA	NA	NA	NA
Cell Cycle: G2/M Checkpoint Homo sapiens h g2Pathway	BioCarta 2016	2.67418	NA	NA	NA	NA	NA	NA	NA	NA	NA	NA	CDKN2D,CDKN1A,GADD45A,BRCA1,CCNB1,CHEK1,CDK1,SFN,YWHAH	NA	NA	NA	NA	NA	NA	NA	NA	NA	NA
CDK Regulation of DNA Replication Homo sapiens h mcmPathway	BioCarta 2016	2.67418	NA	NA	NA	NA	NA	NA	NA	NA	NA	NA	CDT1,CDC6,ORC6,ORC1,CCNE1,MCM4,MCM6,MCM2	NA	NA	NA	NA	NA	NA	NA	NA	NA	NA
Cell Cycle: G1/S Check Point Homo sapiens h g1Pathway	BioCarta 2016	2.26326	NA	NA	NA	NA	NA	NA	NA	NA	NA	NA	CDKN2A,CDKN2B,CDC25A,DHFR,CCNA1,CCNE1,CDK1,CDKN1A,E2F1	NA	NA	NA	NA	NA	NA	NA	NA	NA	NA
ATM Signaling Pathway Homo sapiens h atmPathway	BioCarta 2016	1.98205	NA	NA	NA	NA	NA	NA	NA	NA	NA	NA	JUN,GADD45A,BRCA1,TP73,NFKBIA,RAD51,CHEK1	NA	NA	NA	NA	NA	NA	NA	NA	NA	NA
Stathmin and breast cancer resistance to antimicrotubule agents Homo sapiens h stathminPathway	BioCarta 2016	1.94746	NA	NA	NA	NA	NA	NA	NA	NA	NA	NA	TUBB1,TUBA8,TUBA1C,CCNB1,PRKAR1B,STMN1,PRKAR2B,CDK1	NA	NA	NA	NA	NA	NA	NA	NA	NA	NA
Toll-Like Receptor Pathway Homo sapiens h tollPathway	BioCarta 2016	1.461	NA	NA	NA	NA	NA	NA	NA	NA	NA	NA	JUN,EIF2AK2,MAPK14,TLR2,NFKBIA,LY96,CD14,PGLYRP1,MAP2K6	NA	NA	NA	NA	NA	NA	NA	NA	NA	NA
Eicosanoid Metabolism Homo sapiens h eicosanoidPathway	BioCarta 2016	1.461	NA	NA	NA	NA	NA	NA	NA	NA	NA	NA	PTGFR,PTGER3,ALOX5AP,MPO,PTGS1,TBXA2R,ALOX5	NA	NA	NA	NA	NA	NA	NA	NA	NA	NA
Hemostasis pathway	BioPlanet 2019	18.4345	NA	NA	NA	NA	NA	5.6195	2.78994	NA	NA	NA	EGF,COL1A2,SERPINE1,TFPI,GNG8,NFE2,PRKCD,EHD2,EHD3,PRKAR1B,KCNMA1,SERPING1,PDGFA,GATA1,PRKAR2B,FN1,GP6,GP9,CENPE,SLC7A5,MGLL,GAS6,TIMP1,PF4V1,SERPINB2,F3,F5,F13A1,SLC8A2,SLC8A3,F12,PF4,CD177,ITGA2B,PROS1,CLU,GRB14,MFN2,SLC16A3,SH2B2,ADRA2A,KIFC1,MAFG,ESAM,DGKI,PHF21A,MERTK,KLC3,TBXA2R,P2RY1,PRKG1,VWF,CABLES1,P2RX1,ITGB3,ITGAM,ITGAX,ACTN1,MAPK14,KIF20A,TLN1,LRP8,PPBP,IGF1,SPARC,PDE1B,GNG11,GNG10,P…	NA	NA	NA	NA	NA	COL1A1,SERPINE1,CENPE,TIMP1,SERPINB2,CD177,CFL1,ADRA2A,KIFC1,DGKI,ACTN1,PFN1,IGF1,KIF11,HBB,KIF15,HBD,SLC7A11,KIF4A,CAPZA1,KIF23,SELL,SRGN,PLAUR,PLEK,THBS1	SERPINE1,SERPINF2,PDGFB,SLC7A5,GAS6,SLC16A8,ESAM,MAFK,ALB,APOA1,ITPR3,KLC2,VWF,HMG20B,PPBP,GRB7,PDE2A,APOB,VEGFA,HRAS,TGFB3,GNB2,DOCK6,PPP2R5B,FGA,FGB,FGG,GNA14	NA	NA	NA
Cell cycle	BioPlanet 2019	11.6029	NA	NA	NA	1.98846	NA	7.27348	NA	NA	NA	1.34919	PLK4,PLK1,DHFR,CDCA8,PRKAR2B,SFN,MYBL2,CENPU,CDC6,CENPE,CENPF,CENPI,CENPM,CENPN,SKA1,TERT,CDKN2C,CDKN2D,CDKN2A,CDKN2B,CDKN1A,CENPA,NUF2,CDC25A,CDC25C,MAD2L1,HJURP,NDC80,BIRC5,GMNN,PKMYT1,NEK2,OIP5,ESPL1,MCM4,CDK1,MCM6,MCM2,MCM10,ORC6,ORC1,HDAC4,TTK,CDC45,CDC20,KIF20A,CHEK1,E2F1,E2F2,GADD45B,GADD45A,GADD45G,TUBG1,CDT1,ZWINT,TOP2A,BRCA1,SPC24,CCNE2,CCNE1,SPC25,FEN1,GINS2,GINS1,UBE2C,GINS4,POLE2,BUB…	NA	NA	NA	MYBL2,CENPE,CENPF,NDC80,MCM10,E2F2,TOP2A,MIS18BP1,BUB1B,AURKB,CCNA2,BUB1	NA	MYBL2,CENPU,CDC6,CENPE,CENPF,SKA1,CDC25C,MAD2L1,HJURP,NDC80,BIRC5,NEK2,CDK1,MCM10,TTK,CHEK1,E2F2,E2F3,TOP2A,GINS4,BUB1B,AURKB,PTTG1,KIF23,CLSPN,LMNB1,RRM2,BUB1	NA	NA	NA	PSMB9,PSMC4,PSMC2,CEP63,PSME1,ANAPC13,CENPO,PSMA6,PSMA4,PSMA5,PSMA2,PSMA3,PSMB8,RFC3,MCM6,ORC3,SPDL1,SMARCA5,E2F3,SEC13,CNTRL,UBE2E1,XPO1,PCM1,TYMS,PPP2R5C,PSMD12
Interleukin-4 regulation of apoptosis	BioPlanet 2019	9.69033	NA	NA	NA	NA	2.09157	8.6002	NA	6.4311	2.13851	NA	MX1,RSAD2,ACTN1,CYP1A1,TFPI,ALOX5,CYP1B1,JAG1,GADD45B,ELL2,IL1RN,SLC22A4,TNS1,GJA4,IL10,JUN,FN1,TLR2,MS4A4A,GAS6,MAOA,TOP2A,CTSL,TIMP3,TIMP2,NFIL3,FCER1G,TMOD1,ARG1,F3,RNASE2,CDKN1A,F13A1,IL4R,POU2AF1,CDC25A,FKBP5,MAD2L1,IFI6,INHBA,MXD1,FBN1,VCAN,BCL6,MCM4,MCM6,MCM2,LTB4R,NNMT,CA2,ALOX5AP,ALDH1A2,S100P,MET,PTX3,CEBPB,ITGAM,CDC45,UPP1|LRRN3,GPR183,GATA3,CD1C,ID3,CXCR4,TNF,NPAS2,CYSLTR2,S1PR1,GEM,C…	NA	NA	NA	NA	ANXA1,CCL20,PDZK1IP1,FOS,F3,GEM,MXD1,LPL,RGS2,VCAN,CXCL8,LAMA3,CCL2	MX1,ACTN1,ELL2,TOP2A,CTSL,STAT1,RNASE2,POU2AF1,DOK5,MAD2L1,TNC,IFI6,SPP1,SELE,MXD1,VDR,VCAN,CHI3L1,CXCL8,ALOX5AP,S100P,PTX3,CCL2,UPP1|CYP1A1,CD1C,TNS1,JUN,TMOD1,FOS,PPP1R16B,LIFR,TNIK,NDRG4,KCNK3	NA	MX1,RSAD2,IFI16,GADD45B,TNFSF10,JUN,IL10RA,CXCR4,ARHGAP25,DENND4A,TNIK,IFI6,SPP1,MXD1,CXCL8,CXCL2,CLEC2B,CCL2	CD9,FGL2,TFPI,CYP1B1,TLR2,MS4A4A,LITAF,F3,ZDHHC17,LIFR,S1PR1,IL13RA1,RBMS1,CPM,SOS1,ELAVL2,LRRTM2,SSBP2,PCDH7	NA
Oncostatin M	BioPlanet 2019	9.48266	NA	NA	5.25718	NA	3.60827	13.44	2.5441	NA	NA	NA	IL1R1,KRT7,COL1A2,CDA,MT1E,EPAS1,SERPINE1,HOXA9,S100A12,TCN1,BEX1,PDGFA,MT2A,JUNB,IER3,JUN,ANXA3,FN1,CEACAM6,MGLL,PCSK9,TGFA,SOCS3,LDHA,TIMP4,TIMP1,TIMP2,CAMP,SERPINB2,SERPINB1,F3,PPARG,ECM1,CDKN1A,IL4R,S100A9,S100A8,SLC27A2,HP,AURKA,PTTG1,TPM1,SLC16A3,ARHGEF12,IGFBP2,HGF,CCNA2,SELP,LCN2,FBN2,PLAU,ETS2,TGM2,SLCO2B1,CCNB1,MMP1,MMP2,DHCR24,OAS1,ALPL,CXCL5,SELENBP1,S100P,CEBPD,CBS	NA	NA	KRT4,KRT7,SERPINE1,GJB5,SLC10A1,CCL20,BBOX1,KRT13,OSMR,CCL11,CSF3,KRT6A,ABCC2,ANGPT2,CXCL1,CXCL3,CXCL6,CXCL5,FGB,CRP	NA	KRT1,ANXA1,ANXA3,CCL20,KRT13,CEACAM6,EVPL,F3,S100A9,S100A8,KRT6A,CDH3,TPM1,LPL,CXCL8,ITGB6,CCL2	COL1A1,CDA,SERPINE1,S100A12,TCN1,HIF1A,AKR1B10,TIMP1,SERPINB2,STAT1,SAA1,NAMPT,S100A9,S100A8,STEAP1,TNC,KRT6A,CDH3,PTTG1,LCN2,PI3,ABCC2,OAS1,CHI3L1,CXCL8,CASP4,PLAUR,SOD2,S100P,CCL8,CCL7,CCL2	CDA,ATF3,SERPINE1,CRABP2,FOSL2,JUNB,IER3,EDN1,VEGFA,CRLF1,RNASE7,RNASE4,ECM1,CDKN1A,XDH,HP,IGFBP2,TGM2,FGB,S100P,CRP	NA	NA	NA
Response to elevated platelet cytosolic calcium	BioPlanet 2019	8.20084	NA	NA	2.07859	NA	NA	3.57853	4.41681	NA	NA	NA	EGF,ACTN1,VEGFC,FN1,TF,MMRN1,PF4,TLN1,GAS6,SERPINE1,ITGA2B,PROS1,CLU,TIMP1,VWF,HGF,PPBP,IGF1,F5,SELP,SERPING1,VCL,CD63,SPARC,F13A1,ITGB3,THBS1,PDGFA	NA	NA	ABCC4,ALB,SERPINE1,FGA,FGB,FGG,SERPINF2	NA	NA	SRGN,ACTN1,PFN1,SERPINE1,CFL1,TIMP1,IGF1,PLEK,THBS1	TGFB3,VEGFA,ALB,APOA1,GAS6,SERPINE1,FGA,FGB,FGG,VWF,SERPINF2,PPBP,PDGFB	NA	NA	NA
Platelet activation, signaling and aggregation	BioPlanet 2019	7.24571	NA	NA	NA	NA	NA	2.57043	2.29336	NA	NA	NA	EGF,ACTN1,MAPK14,COL1A2,TLN1,SERPINE1,GNG8,PRKCD,PPBP,IGF1,SERPING1,SPARC,PDGFA,GNG11,GNG10,VEGFC,FN1,GP6,GP9,TF,MGLL,GAS6,TIMP1,FCER1G,GP1BA,F5,F2RL3,CD63,F13A1,PF4,ITGA2B,PROS1,MPL,CLU,HGF,ADRA2A,SELP,DGKI,VCL,MMRN1,TBXA2R,P2RY1,VWF,ITGB3,THBS1,GNA15	NA	NA	NA	NA	NA	ACTN1,COL1A1,PFN1,SERPINE1,IGF1,TIMP1,CFL1,ADRA2A,DGKI,SRGN,PLEK,THBS1	SERPINE1,SERPINF2,PPBP,PDGFB,VEGFA,GAS6,TGFB3,GNB2,ALB,APOA1,ITPR3,FGA,FGB,FGG,VWF,GNA14	NA	NA	NA
G1/S-specific transcription	BioPlanet 2019	7.15806	NA	NA	NA	NA	NA	1.49066	NA	NA	NA	NA	CDT1,RRM2,CDC25A,CDC6,TYMS,DHFR,CCNA1,CDC45,ORC1,CCNE1,E2F1,CDK1	NA	NA	NA	NA	NA	RRM2,CDC6,CDK1	NA	NA	NA	NA
EGFR1 pathway	BioPlanet 2019	7.07584	NA	NA	NA	NA	NA	1.46437	NA	NA	NA	NA	IL4R,TUBA8,BUB1B,MT1G,ZYX,ACOT7,E2F1,GADD45A,HGF,TUBG1,LCN2,VCL,PLAU,PKMYT1,MYBL2,IER3,MMP1,CAV2,CAV1,EMP1,ESPL1,BCL6,MGLL,SDC4,HMGB3,TGFA,HSPB1,CA2,TIMP3,RRM2,SELENBP1,SPRY2,MET,GRN,CDKN1A,ITGB5,GABRE	NA	NA	NA	NA	NA	BUB1B,SPP1,PHLDA2,LCN2,FGF7,MYBL2,RRM2,PLAUR	NA	NA	NA	NA
DNA replication	BioPlanet 2019	6.9048	NA	NA	NA	2.0586	NA	4.85734	NA	NA	NA	2.84171	CDC20,KIF20A,E2F1,E2F2,PLK1,CDCA8,CENPU,CDT1,CDC6,ZWINT,CENPE,CENPF,CENPI,CENPM,CENPN,SKA1,SPC24,SPC25,FEN1,CDKN1A,CENPA,NUF2,GINS2,GINS1,GINS4,POLE2,BUB1B,MAD2L1,AURKB,KIF23,NDC80,CCNA2,CCNA1,BIRC5,KIF2C,GMNN,MCM4,MCM6,MCM2,MCM10,ORC6,ORC1,ERCC6L,CDC45,BUB1	NA	NA	NA	E2F2,CENPE,CENPF,BUB1B,AURKB,NDC80,CCNA2,MCM10,BUB1	NA	E2F2,E2F3,CENPU,CDC6,CENPE,CENPF,SKA1,GINS4,BUB1B,MAD2L1,AURKB,KIF23,NDC80,BIRC5,MCM10,BUB1	NA	NA	NA	PSMB9,PSMC4,PSMC2,E2F3,PSME1,SEC13,CENPO,PSMA6,PSMA4,PSMA5,PSMA2,PSMA3,XPO1,PSMB8,RFC3,PPP2R5C,MCM6,PSMD12,ORC3,SPDL1
E2F transcription factor network	BioPlanet 2019	5.98777	NA	NA	NA	NA	NA	3.15208	NA	NA	NA	NA	CDC25A,CDC6,CDK1,CES1,SERPINE1,BRCA1,TYMS,ORC1,E2F1,E2F2,TK1,WASF1,E2F7,CDKN2C,RRM2,CDKN2A,TP73,CCNA2,CCNE2,CCNE1,CDKN1A,PLAU,MYBL2	NA	NA	NA	NA	NA	CDC6,CDK1,SERPINE1,E2F2,E2F3,E2F7,RRM2,MYBL2	NA	NA	NA	NA
G1 to S cell cycle control	BioPlanet 2019	5.98761	NA	NA	NA	NA	NA	NA	NA	NA	NA	NA	CDC25A,POLE2,MCM4,CDK1,MCM6,MCM2,ORC6,CREB3L1,ORC1,E2F1,E2F2,CDKN2C,CDKN2D,CDKN2A,CDKN2B,GADD45A,CCNA1,CCNE2,CCNE1,CDKN1A,CDC45,CCNB1	NA	NA	NA	NA	NA	NA	NA	NA	NA	NA
Extracellular matrix organization	BioPlanet 2019	5.98761	NA	NA	NA	NA	NA	3.25216	NA	NA	NA	NA	MMP8,MMP1,MMP2,COL24A1,MMP9,COL1A2,PLOD1,COL7A1,COL9A2,COL9A3,PLOD2,COL10A1,TIMP1,TIMP2,CTSG,ELANE,COL23A1,COL4A1,COL6A3,TLL2,PCOLCE2,COL17A1,FURIN,ADAMTS3,MMP25,ADAMTS2	NA	NA	NA	NA	NA	MMP8,COL1A1,COL3A1,MMP14,COL5A2,COL5A1,PLOD2,TIMP1,COL4A1	NA	NA	NA	NA
Polo-like kinase 1 (PLK1) pathway	BioPlanet 2019	5.56557	NA	NA	NA	2.0586	NA	6.69726	NA	NA	NA	NA	CENPU,PLK1,TUBG1,CDC20,NDC80,CDC25C,CENPE,SPC24,TPX2,BUB1B,CDK1,KIF20A,ERCC6L,AURKA,CCNB1,CLSPN,BUB1	NA	NA	NA	NDC80,CENPE,TPX2,BUB1B,BUB1	NA	CENPU,NDC80,CDC25C,CENPE,TPX2,BUB1B,CDK1,CLSPN,ECT2,BUB1	NA	NA	NA	NA
ECM-receptor interaction	BioPlanet 2019	5.39441	NA	NA	NA	NA	NA	5.08424	NA	NA	NA	NA	ITGA1,LAMB3,FN1,GP6,GP9,COL1A2,ITGA9,ITGA8,ITGA7,ITGA2B,SDC4,LAMC1,HMMR,RELN,VWF,GP1BA,HSPG2,COL4A1,COL6A3,SDC1,ITGB5,ITGB4,ITGB3,THBS1	NA	NA	NA	NA	NA	COL1A1,COL3A1,COL5A2,COL5A1,HMMR,TNC,SPP1,COL4A1,THBS1,LAMA1,THBS2	NA	NA	NA	NA
M phase pathway	BioPlanet 2019	5.22561	NA	NA	NA	1.98846	NA	4.76258	NA	NA	NA	NA	CENPU,ZWINT,CDC20,CENPE,CENPF,CENPI,BUB1B,CENPM,CENPN,KIF20A,MAD2L1,SKA1,AURKB,PLK1,KIF23,NDC80,SPC24,BIRC5,KIF2C,SPC25,ERCC6L,CDCA8,CENPA,NUF2,BUB1	NA	NA	NA	CENPE,CENPF,BUB1B,AURKB,NDC80,BUB1	NA	CENPU,CENPE,CENPF,BUB1B,MAD2L1,SKA1,AURKB,KIF23,NDC80,BIRC5,BUB1	NA	NA	NA	NA
E2F-mediated regulation of DNA replication	BioPlanet 2019	5.04652	NA	NA	NA	NA	NA	NA	NA	NA	NA	NA	CDT1,RRM2,CDC25A,CDC6,DHFR,CCNA1,CCNE1,CDK1,TYMS,ORC6,CDC45,CCNB1,ORC1,E2F1	NA	NA	NA	NA	NA	NA	NA	NA	NA	NA
FOXM1 transcription factor network	BioPlanet 2019	4.67486	NA	NA	NA	NA	NA	2.89991	NA	NA	NA	NA	CDKN2A,PLK1,MMP2,CENPF,CCNA2,CCNE1,BIRC5,CDK1,TGFA,CENPA,FOXM1,AURKB,CCNB2,CCNB1,NEK2	NA	NA	NA	NA	NA	CENPF,BIRC5,CDK1,FOXM1,AURKB,NEK2	NA	NA	NA	NA
Cell surface interactions at the vascular wall	BioPlanet 2019	4.59391	NA	NA	NA	NA	NA	NA	NA	NA	NA	NA	MMP1,CAV1,FN1,ATP1B2,MERTK,GP6,COL1A2,SLC7A5,PF4,GAS6,CD177,PROS1,SLC7A11,GRB14,FCER1G,SLC16A3,PF4V1,SELP,SELL,ESAM,ITGB3,ITGAM,SIRPA,ITGAX	NA	NA	NA	NA	NA	NA	NA	NA	NA	NA
p53 activity regulation	BioPlanet 2019	4.53736	NA	NA	NA	NA	NA	NA	NA	NA	NA	NA	MAPK14,TP53I3,STEAP3,CD82,SERPINE1,CHEK1,E2F1,GTSE1,PRKCD,GADD45B,GADD45A,GADD45G,IGF1,TP73,CCNA2,CCNB2,CCNB1,SESN2,SFN,CDK1,TIMP3,RRM2,CDKN2A,CCNE2,CCNE1,CDKN1A,THBS1	NA	NA	NA	NA	NA	NA	NA	NA	NA	NA
Mitotic G1-G1/S phases	BioPlanet 2019	4.53736	NA	NA	NA	NA	NA	1.62525	NA	NA	NA	2.56507	CDC25A,POLE2,TYMS,E2F1,E2F2,DHFR,CCNA2,CCNA1,PKMYT1,CCNB1,MYBL2,CDT1,CDC6,MCM4,CDK1,MCM6,MCM2,TOP2A,MCM10,ORC6,ORC1,CDKN2C,RRM2,CDKN2D,CDKN2A,CDKN2B,CCNE2,CCNE1,CDKN1A,CDC45	NA	NA	NA	NA	NA	E2F2,E2F3,MYBL2,CDC6,CDK1,TOP2A,MCM10,RRM2	NA	NA	NA	PSMB9,PSMC4,PSMC2,TYMS,E2F3,PSME1,MCM6,PSMD12,ORC3,PSMA6,PSMA4,PSMA5,PSMA2,PSMA3,PSMB8
Cell cycle: G2/M checkpoint	BioPlanet 2019	4.53736	NA	NA	NA	NA	NA	NA	NA	NA	NA	NA	CDKN2D,PLK1,GADD45A,CDC25A,CDC25C,CDK1,CDKN1A,BRCA1,CCNB1,CHEK1,SFN,YWHAH	NA	NA	NA	NA	NA	NA	NA	NA	NA	NA
Cyclin A/B1-associated events during G2/M transition	BioPlanet 2019	4.53736	NA	NA	NA	NA	NA	NA	NA	NA	NA	NA	PLK1,CDC25A,PKMYT1,CDC25C,CCNA2,CCNA1,CCNB2,CCNB1,CDK1	NA	NA	NA	NA	NA	NA	NA	NA	NA	NA
Cyclins and cell cycle regulation	BioPlanet 2019	4.49391	NA	NA	NA	NA	NA	NA	NA	NA	NA	NA	CDKN2C,CDKN2D,CDKN2A,CDKN1A,CDKN2B,CDC25A,CCNA1,CCNB1,CCNE1,E2F1,CDK1	NA	NA	NA	NA	NA	NA	NA	NA	NA	NA
Aurora B signaling	BioPlanet 2019	4.48898	NA	NA	NA	NA	NA	4.01268	NA	NA	NA	NA	KIF23,NDC80,BIRC5,KIF20A,KIF2C,AURKA,CDCA8,NCAPG,NCAPH,CENPA,MYLK,AURKB,STMN1,BUB1	NA	NA	NA	NA	NA	KIF23,NDC80,BIRC5,NCAPG,NCAPH,AURKB,BUB1	NA	NA	NA	NA
G2/M checkpoints	BioPlanet 2019	4.37093	NA	NA	NA	NA	NA	2.78914	NA	NA	NA	NA	CDC25A,CDC6,CDC25C,MCM4,CDK1,MCM6,MCM2,MCM10,ORC6,CCNB2,CDC45,CCNB1,CLSPN,CHEK1,ORC1	NA	NA	NA	NA	NA	CDC6,CDC25C,CDK1,MCM10,CLSPN,CHEK1	NA	NA	NA	NA
Beta-1 integrin cell surface interactions	BioPlanet 2019	4.33989	NA	1.47968	NA	NA	NA	6.13773	2.84769	NA	NA	NA	ITGA1,LAMB3,FN1,COL1A2,COL7A1,ITGA9,ITGA8,ITGA7,CSPG4,LAMC1,MDK,COL4A1,COL6A3,FBN1,F13A1,THBS1,PLAU,TGM2,CD14	NA	ITGA1,COL5A2,NID1,LAMC1,SPP1,ITGB1,LAMA2,F13A1,ITGAV	NA	NA	NA	COL1A1,COL3A1,COL5A2,COL5A1,TNC,SPP1,PLAUR,COL4A1,THBS1,LAMA1,THBS2	VEGFA,COL7A1,SPP1,FGA,FGB,FGG,COL4A1,COL6A1,COL6A2,TGM2	NA	NA	NA
Muscle contraction	BioPlanet 2019	4.32	NA	NA	-1.65722	NA	NA	NA	NA	NA	NA	NA	ITGA1,MYBPC3,TPM4,MYBPC1,MYL9,TLN1,TPM1,TMOD1,TNNC2,TNNT1,TNNT3,VCL,ITGB5,MYL6B,MYLK,CALD1	NA	NA	ACTN2,MYBPC1,MYL2,MYL3,MYL9,TNNC1,SORBS1,VCL	NA	NA	NA	NA	NA	NA	NA
Factors involved in megakaryocyte development and platelet production	BioPlanet 2019	4.21484	NA	NA	NA	NA	NA	2.49594	NA	NA	NA	NA	KIF4A,KIF20A,MFN2,SH2B2,NFE2,HBG2,KIF23,EHD2,EHD3,PRKAR1B,KIFC1,MAFG,KIF2C,DOCK4,PHF21A,GATA1,KIF3C,PRKAR2B,CENPE,IRF7,DOCK1,KIF11,KIF15,HBD,KLC3,CABLES1,KIF26A	NA	NA	NA	NA	NA	KIF4A,CAPZA1,KIF23,KIFC1,CENPE,KIF11,HBB,KIF15,HBD	NA	NA	NA	NA
Leptin influence on immune response	BioPlanet 2019	4.08798	NA	NA	NA	1.80119	NA	4.89349	NA	4.18984	NA	NA	COL1A2,PF4,ABCA1,PPBP,SELP,SELL,IL1RN,CCR1,MMP2,MUC5AC,MMP9,BST1,CEACAM1,OAS2,FPR1,SOCS3,CD38,TIMP1,FCER1G,MUC5B,ALOX5AP,PPARG,ITGB3,ITGAM,ITGAX	NA	NA	NA	SNCA,PPBP,NCF2,CRP,ITGAX,CCL19	NA	COL1A1,SELL,IFIT2,CCR1,OAS2,FPR1,CD38,TIMP1,ALOX5AP,CCL2,CCL19,CCL18	NA	CCRL2,SELL,IFIT2,TNFSF10,CCR1,IL16,CEACAM1,MNDA,CXCR4,CCL2	NA	NA
Focal adhesion	BioPlanet 2019	4.04505	NA	NA	NA	NA	NA	2.65341	NA	NA	NA	NA	EGF,ACTN1,COL1A2,MAPK12,MAPK10,MYL9,TLN1,IGF1,PTK6,PDGFC,PDGFA,MYLK,JUN,VEGFC,FN1,COL4A1,ZYX,ITGA2B,RELN,HGF,COL6A3,VCL,MAP2K6,ITGA1,LAMB3,CAV2,CAV1,ITGA9,ITGA8,ITGA7,DOCK1,LAMC1,VWF,FGR,MET,ITGB5,ITGB4,ITGB3,THBS1,ITGAM,ITGAX	NA	NA	NA	NA	NA	ACTN1,COL1A1,IGF1,VASP,COL3A1,COL4A1,COL5A2,COL5A1,TNC,SPP1,THBS1,LAMA1,THBS2	NA	NA	NA	NA
Smooth muscle contraction	BioPlanet 2019	3.86047	NA	NA	NA	NA	NA	NA	NA	NA	NA	NA	ITGA1,TPM4,ITGB5,MYL6B,MYLK,CALD1,TPM1,MYL9,TLN1,VCL	NA	NA	NA	NA	NA	NA	NA	NA	NA	NA
Kinesins	BioPlanet 2019	3.78976	1.50627	NA	NA	NA	NA	3.76018	NA	NA	NA	NA	KIF23,CENPE,KIF26A,KIFC1,KIF4A,KIF20A,KIF2C,KIF11,KIF15,KLC3,KIF3C	KIF5A,KIF5C,KIF5B	NA	NA	NA	NA	KIF23,CENPE,KIFC1,KIF4A,KIF11,KIF15	NA	NA	NA	NA
Fibrin clot formation (clotting cascade)	BioPlanet 2019	3.78619	NA	NA	1.32021	NA	NA	NA	NA	NA	NA	NA	VWF,F12,GP1BA,F3,F5,GP9,SERPING1,PF4,F13A1,PROS1,TFPI,PF4V1	NA	NA	FGB,FGG,TFPI,FGA	NA	NA	NA	NA	NA	NA	NA
TSH regulation of gene expression	BioPlanet 2019	3.48306	NA	NA	NA	NA	NA	NA	NA	3.76055	NA	NA	ARHGAP29,ADCY3,E2F1,CYP1B1,PDIA4,EGR1,GADD45B,NOTCH3,NOTCH1,PFKFB4,PDE2A,JUN,CAV1,EMP1,VEGFC,PTPRF,TG,ID1,ADM,TIMP3,CAMKK2,NRGN	NA	NA	NA	NA	NA	NA	NA	CSF1,PPP1R15A,GADD45B,NOX4,JUN,CXCL8,TNFAIP3,VMP1,CCL2	NA	NA
Matrix metalloproteinases	BioPlanet 2019	3.47303	NA	NA	NA	NA	NA	NA	NA	NA	NA	NA	MMP8,MMP1,MMP2,MMP9,MMP19,MMP25,MMP27,TIMP3,TIMP4,TIMP1,TIMP2	NA	NA	NA	NA	NA	NA	NA	NA	NA	NA
Complement and coagulation cascades	BioPlanet 2019	3.44249	NA	NA	2.37302	NA	NA	NA	1.66729	NA	NA	NA	F12,SERPINE1,C3AR1,PROS1,TFPI,CR1,VWF,F3,F5,SERPING1,CFB,C1QC,C1QB,C1QA,F13A1,PLAU,CD59,CD55	NA	NA	SERPINE1,TFPI,FGA,FGB,FGG,SERPINF2,CFI	NA	NA	NA	APOA2,SERPINE1,FGA,FGB,FGG,VWF,SERPINF2,CFB	NA	NA	NA
Interferon alpha/beta signaling	BioPlanet 2019	3.41768	NA	NA	NA	NA	NA	8.08114	NA	15.3721	NA	NA	MX1,OAS1,OAS2,OAS3,IFI27,IRF7,IFITM3,IFITM1,IFI6,SOCS3,EGR1,XAF1,IFI35,USP18,IFIT1,OASL,IFIT3	NA	NA	NA	NA	NA	MX1,OAS1,OAS2,OAS3,IFITM2,IFITM3,IFITM1,IFI6,STAT1,ISG15,IFIT2,IFIT1,IFIT3	NA	MX1,MX2,IFI27,IRF9,IRF7,IFITM2,IFITM3,IFITM1,IFI6,SOCS1,ISG15,ISG20,XAF1,IFIT2,IFIT1,OASL,IFIT3	NA	NA
G0 and early G1 pathway	BioPlanet 2019	3.34671	NA	NA	NA	NA	NA	1.92894	NA	NA	NA	NA	CDC25A,CDC6,CCNA2,CCNA1,CCNE2,CCNE1,CDK1,TOP2A,E2F1,MYBL2	NA	NA	NA	NA	NA	CDC6,CDK1,TOP2A,MYBL2	NA	NA	NA	NA
Urokinase-type plasminogen activator (uPA) and uPAR-mediated signaling	BioPlanet 2019	3.20265	NA	NA	NA	NA	NA	NA	NA	NA	NA	NA	HGF,FN1,MMP9,CTRC,DOCK1,ITGB5,SERPINE1,ITGB3,FPR1,PLAU,ITGAM,CTSG,ELANE	NA	NA	NA	NA	NA	NA	NA	NA	NA	NA
Fibroblast growth factor 1	BioPlanet 2019	3.20265	NA	NA	NA	NA	NA	2.83726	NA	NA	NA	NA	SERPINB2,IGF1,F3,BAMBI,PPARG,CEBPB,CDKN1A,SERPINE1,PDGFA,PLAU	NA	NA	NA	NA	NA	SERPINB2,IGF1,PLAUR,MMP14,SERPINE1	NA	NA	NA	NA
Integrin family cell surface interactions	BioPlanet 2019	3.20265	NA	NA	NA	NA	NA	NA	NA	NA	NA	NA	ITGA1,ITGA9,ITGA8,ITGA7,ITGB5,ITGB4,ITGA2B,ITGB3,ITGAM,ITGAX	NA	NA	NA	NA	NA	NA	NA	NA	NA	NA
Collagen biosynthesis and modifying enzymes	BioPlanet 2019	3.148	NA	NA	NA	NA	NA	2.06829	1.43364	NA	NA	NA	COL24A1,COL1A2,PLOD1,COL7A1,COL9A2,COL9A3,PLOD2,COL10A1,COL23A1,COL4A1,COL6A3,TLL2,PCOLCE2,COL17A1,ADAMTS3,ADAMTS2	NA	NA	NA	NA	NA	COL1A1,COL3A1,COL5A2,COL5A1,PLOD2,COL4A1	COL7A1,COL10A1,COL4A1,COL6A1,COL4A2,COL6A2,ADAMTS2	NA	NA	NA
BDNF signaling pathway	BioPlanet 2019	3.00078	NA	1.3371	NA	NA	NA	3.16173	5.36704	NA	NA	NA	SERPINE1,S100A11,EGR1,GADD45A,GNG11,JUNB,JUN,SLC7A5,CENPF,P4HA2,ADM,TIMP1,TMOD1,NFIB,DLC1,CDKN1A,PTGS1,PCLO,FADS1,GDF15,ZYX,CSPG4,CLU,LMNA,PDIA4,HGF,BIRC5,FBN1,VCL,DOCK4,FGF2,MAP2K6,BMX,VCAN,ALPL,HMGB3,HSPB1,ITGB5,FHL2,ADAMTS3,UPP1	NA	MGP,IFITM2,GADD45A,RHOB,ZEB1,P4HA1,ITPKB,LIMS1,ADM,PROX1,FADS1,SPP1,HGF,OSBPL1A,FGF2,TGFBR2,RBMS1,TXNIP,SEC22B	NA	NA	NA	DKK1,MARCKS,IFITM2,SERPINE1,S100A11,CENPF,ADM,TIMP1,GCH1,S100A2,SPP1,PHLDA2,BIRC5,VCAN,UPP1	PLEKHA6,ATF3,IFITM2,TAGLN,SERPINE1,CRABP2,GADD45A,IGF2,IER2,JUNB,VEGFA,SLC7A5,VSNL1,ADM,DLC1,CDKN1A,S100A2,ROR2,ZFP36,SPP1,IGFBP4,NR4A2,PDLIM4,CYP51A1,FHL2	NA	NA	NA
Fluoropyrimidine activity	BioPlanet 2019	2.96078	NA	NA	NA	NA	NA	NA	NA	NA	NA	NA	RRM2,ABCC3,GGH,UPB1,DHFR,CDA,CES1,TYMP,TYMS,TK1,UPP1	NA	NA	NA	NA	NA	NA	NA	NA	NA	NA
CDK regulation of DNA replication	BioPlanet 2019	2.95716	NA	NA	NA	NA	NA	NA	NA	NA	NA	NA	CDT1,CDC6,ORC6,ORC1,CCNE1,MCM4,MCM6,MCM2	NA	NA	NA	NA	NA	NA	NA	NA	NA	NA
p73 transcription factor network	BioPlanet 2019	2.94837	NA	NA	NA	NA	NA	NA	NA	NA	NA	NA	IL4R,GDF15,MAPK14,TP53I3,CDK1,SERPINE1,CHEK1,PLK1,TP73,CCNA2,RAD51,CCNE2,CDKN1A,GATA1,CCNB1,FLOT2,SFN,BUB1	NA	NA	NA	NA	NA	NA	NA	NA	NA	NA
C-Myb transcription factor network	BioPlanet 2019	2.94837	NA	NA	NA	NA	NA	NA	NA	NA	NA	NA	COL1A2,ADORA2B,MCM4,MPO,CA1,ELANE,PTCRA,CDKN2A,CCNA1,PRTN3,CEBPB,SPI1,CEBPD,CDKN1A,ETS2,GATA1,CCNB1,ANPEP,TOM1	NA	NA	NA	NA	NA	NA	NA	NA	NA	NA
Integrin-mediated cell adhesion	BioPlanet 2019	2.90336	NA	NA	NA	NA	NA	NA	NA	NA	NA	NA	MAPK12,MAPK10,CAPN11,ZYX,TLN1,ITGA2B,VCL,TNS1,MAP2K6,ITGA1,CAV2,CAV1,ITGA9,ITGA8,ITGA7,DOCK1,ITGB5,ITGB4,ITGB3,ITGAM,ITGAX	NA	NA	NA	NA	NA	NA	NA	NA	NA	NA
Syndecan 1 pathway	BioPlanet 2019	2.83645	NA	NA	NA	NA	NA	1.84174	NA	NA	NA	NA	MMP1,HGF,MMP9,COL1A2,COL4A1,COL6A3,COL7A1,COL9A2,SDC1,MET,COL9A3,COL17A1,COL10A1	NA	NA	NA	NA	NA	COL1A1,COL4A1,COL3A1,COL5A2,COL5A1	NA	NA	NA	NA
Progesterone-mediated oocyte maturation	BioPlanet 2019	2.82696	NA	NA	NA	NA	NA	NA	NA	NA	NA	NA	CDC25A,MAPK14,CDC25C,MAPK12,MAPK10,PDE3A,CDK1,MAD2L1,ADCY4,ADCY3,ADCY6,PLK1,IGF1,CCNA2,CCNA1,PKMYT1,CCNB2,CCNB1,BUB1	NA	NA	NA	NA	NA	NA	NA	NA	NA	NA
Hematopoietic cell lineage	BioPlanet 2019	-6.24784	NA	NA	NA	NA	NA	NA	NA	NA	NA	NA	ITGA1,IL4R,IL1R1,IL1R2,GP9,CD24,GYPA,ITGA2B,CD38,CR1,GP1BA,FLT3,ITGB3,ITGAM,FCGR1A,ANPEP,CD59,CD14,CD55|ITGA4,CD2,CD5,CD4,HLA-DRA,MS4A1,TNF,CD3G,CD3E,CD3D,IL11RA,CD8B,CD8A,IL7R,CD1E,CD1C	NA	NA	NA	NA	NA	NA	NA	NA	NA	NA
Activation of matrix metalloproteinases	BioPlanet 2019	2.69649	NA	NA	NA	NA	NA	NA	NA	NA	NA	NA	MMP8,MMP1,MMP2,MMP9,FURIN,MMP25,TIMP1,TIMP2,CTSG,ELANE	NA	NA	NA	NA	NA	NA	NA	NA	NA	NA
Activation of the pre-replicative complex	BioPlanet 2019	2.69649	NA	NA	NA	NA	NA	NA	NA	NA	NA	NA	CDT1,CDC6,POLE2,MCM4,MCM6,MCM2,MCM10,ORC6,CDC45,ORC1	NA	NA	NA	NA	NA	NA	NA	NA	NA	NA
Oocyte meiosis	BioPlanet 2019	2.66096	NA	NA	NA	NA	NA	NA	NA	NA	NA	NA	CDC20,CDC25C,MAPK12,CALM3,MAD2L1,AURKA,ADCY4,ADCY3,ADCY6,PTTG1,PLK1,IGF1,PKMYT1,CCNB2,CCNB1,ESPL1,CDK1,FBXO43,YWHAH,CCNE2,CCNE1,BUB1	NA	NA	NA	NA	NA	NA	NA	NA	NA	NA
Beta-3 integrin cell surface interactions	BioPlanet 2019	2.66018	NA	NA	NA	NA	NA	2.83726	2.78994	NA	NA	NA	SPHK1,FN1,COL1A2,COL4A1,SDC1,FBN1,ITGA2B,SDC4,ITGB3,LAMC1,THBS1,PLAU	NA	NA	NA	NA	NA	PLAUR,COL1A1,COL4A1,TNC,THBS1,SPP1	FGB,PDGFRB,FGG,VEGFA,COL4A1,PDGFB,SPP1,FGA	NA	NA	NA
MicroRNA regulation of DNA damage response	BioPlanet 2019	2.65595	NA	NA	NA	NA	NA	NA	NA	1.42808	NA	NA	CDC25A,CDC25C,CDK1,BRCA1,CHEK1,E2F1,GADD45B,GADD45A,GADD45G,RAD51,CCNE2,CCNE1,CDKN1A,CCNB2,CCNB1,SFN	NA	NA	NA	NA	NA	NA	NA	FAS,RB1,NBN,GADD45B,PMAIP1	NA	NA
Amoebiasis	BioPlanet 2019	2.59115	NA	NA	NA	NA	NA	2.83726	NA	NA	NA	NA	IL1R1,IL1R2,ACTN1,COL1A2,VCL,CD14,IL10,LAMB3,FN1,TLR2,LAMC1,HSPB1,CTSG,SERPINB2,ARG1,ARG2,SERPINB1,COL4A1,SERPINB10,ITGAM,GNA15	NA	NA	NA	NA	NA	ACTN1,COL1A1,COL5A2,COL5A1,COL3A1,CXCL8,SERPINB2,COL4A1,LAMA1	NA	NA	NA	NA
FRA pathway	BioPlanet 2019	2.57125	NA	NA	NA	NA	NA	1.43191	NA	NA	NA	NA	JUN,CDKN2A,MMP1,MMP2,MMP9,COL1A2,CCNA2,FOSL1,ITGB4,PLAU,JUNB	NA	NA	NA	NA	NA	PLAUR,FOSL1,CXCL8,CCL2	NA	NA	NA	NA
Rb tumor suppressor/checkpoint signaling in response to DNA damage	BioPlanet 2019	2.54794	NA	NA	NA	NA	NA	1.54633	NA	NA	NA	NA	CDKN1A,CDC25A,CDC25C,CHEK1,E2F1,CDK1,YWHAH	NA	NA	NA	NA	NA	CDC25C,CHEK1,CDK1	NA	NA	NA	NA
Termination of O-glycan biosynthesis	BioPlanet 2019	2.54794	NA	NA	NA	NA	NA	NA	NA	NA	NA	NA	MUC5B,MUC19,MUC5AC,MUC3A,ST6GALNAC2,ST6GALNAC3,MUC1,ST3GAL2,ST3GAL4	NA	NA	NA	NA	NA	NA	NA	NA	NA	NA
Integrin cell surface interactions	BioPlanet 2019	2.54794	NA	NA	NA	NA	NA	1.49066	NA	NA	NA	NA	ITGA1,FN1,COL1A2,ITGA9,ITGA8,ITGA7,TLN1,ITGA2B,LAMC1,VWF,COL4A1,FBN1,ITGB5,ITGB4,ITGB3,THBS1,ITGAM,ITGAX	NA	NA	NA	NA	NA	COL1A1,TNC,SPP1,COL4A1,THBS1,LAMA1	NA	NA	NA	NA
Syndecan 4 pathway	BioPlanet 2019	2.50001	NA	NA	NA	NA	NA	2.48847	NA	NA	NA	NA	PRKCD,ACTN1,FN1,MMP9,TNFRSF13B,SDC4,THBS1,FGF2,TFPI,MDK	NA	NA	NA	NA	NA	ACTN1,ADAM12,TNC,THBS1,LAMA1	NA	NA	NA	NA
Cell cycle checkpoints	BioPlanet 2019	2.43799	NA	NA	NA	NA	NA	1.95233	NA	NA	NA	3.10843	UBE2C,CDC25A,CDC20,CDC25C,BUB1B,MAD2L1,CHEK1,CCNB2,CCNB1,CLSPN,CDC6,MCM4,CDK1,MCM6,MCM2,MCM10,ORC6,ORC1,CCNE2,CCNE1,CDKN1A,CDC45	NA	NA	NA	NA	NA	CDC25C,BUB1B,MAD2L1,CHEK1,CLSPN,CDC6,CDK1,MCM10	NA	NA	NA	PSMB9,PSMC4,PSMC2,PSME1,RFC3,MCM6,PSMD12,ORC3,UBE2E1,PSMA6,PSMA4,PSMA5,PSMA2,PSMA3,PSMB8
ATF2 transcription factor network	BioPlanet 2019	2.42021	NA	NA	NA	NA	NA	NA	NA	NA	NA	NA	JUN,MMP2,COL24A1,MAPK14,JDP2,ACHE,BRCA1,SOCS3,ARG1,HBG2,GADD45A,CCNA2,PLAU,JUNB	NA	NA	NA	NA	NA	NA	NA	NA	NA	NA
Developmental biology	BioPlanet 2019	2.3442	NA	NA	NA	NA	NA	NA	NA	NA	NA	NA	COL1A2,MYL9,SPTA1,FABP4,COL4A1,PPARG,SEMA4A,PLXNC1,PLXNB3,ITGA2B,ABLIM3,NOTCH1,SRGAP1,MAP2K6,ITGA1,SPTB,ITGA9,CDK1,UNC5A,MYO10,KLF5,NFASC,MET,CEBPB,SMARCD3,CEBPD,FURIN,ITGB3,EPHB2,MAPK14,MAPK12,COL9A2,COL9A3,TLN1,ANK1,SCN2B,HELZ2,SCN1B,RGMA,CD24,PCSK6,KIF4A,CNTN1,GPC1,SLIT1,ARHGEF12,ARHGEF11,COL6A3,SCN9A,LIMK2,DNM1,DOCK1,LAMC1,DCC,ACVR1B,SCN5A	NA	NA	NA	NA	NA	NA	NA	NA	NA	NA
Retinoblastoma protein regulation	BioPlanet 2019	2.34167	NA	NA	NA	NA	NA	NA	NA	NA	NA	NA	JUN,MITF,PAX3,MAPK14,E2F1,E2F2,CDKN2A,CCNA2,CCNE1,PPARG,MET,CEBPB,SPI1,CEBPD,CDKN1A	NA	NA	NA	NA	NA	NA	NA	NA	NA	NA
Cell cycle: G1/S checkpoint	BioPlanet 2019	2.31626	NA	NA	NA	NA	NA	NA	NA	NA	NA	NA	CDKN2A,CDKN2B,CDC25A,DHFR,CCNA1,CCNE1,CDK1,CDKN1A,E2F1	NA	NA	NA	NA	NA	NA	NA	NA	NA	NA
Calcium signaling pathway	BioPlanet 2019	2.26879	NA	NA	NA	NA	NA	NA	NA	NA	NA	NA	CALM3,PLCD3,ADCY4,ADCY3,NTSR1,TNNC2,PHKA1,PTGFR,OXTR,CACNA1A,PDE1B,CACNA1E,MYLK,GRIN2A,SPHK1,BST1,ADORA2B,HTR2A,HRH2,TBXA2R,CD38,P2RX1,RYR2,PTGER3,ATP2A1,SLC8A2,SLC8A3,GNA15,EDNRB	NA	NA	NA	NA	NA	NA	NA	NA	NA	NA
p53 signaling pathway	BioPlanet 2019	2.26087	NA	NA	NA	NA	NA	2.75056	NA	1.4411	NA	NA	GDF15,ARID3A,TP53I3,STEAP3,CD82,SERPINE1,E2F1,E2F2,GADD45A,HGF,TP73,CCNB1,SFN,JUN,MMP2,CAV1,VCAN,BCL6,BCL2A1,TGFA,NLRC4,CTSD,MET,CDKN1A	NA	NA	NA	NA	NA	S100A2,DKK1,SERPINE1,E2F2,E2F3,SPP1,VDR,VCAN,BCL2A1,RPS27L	NA	FAS,RB1,SPP1,PMAIP1,JUN,BCL2A1,NFYA	NA	NA
Bladder cancer	BioPlanet 2019	2.22204	NA	NA	NA	NA	NA	NA	NA	NA	NA	NA	EGF,CDKN2A,MMP1,MMP2,VEGFC,MMP9,TYMP,CDKN1A,THBS1,E2F1,E2F2	NA	NA	NA	NA	NA	NA	NA	NA	NA	NA
O-linked glycosylation of mucins	BioPlanet 2019	2.22204	NA	NA	NA	NA	NA	NA	1.43364	NA	NA	NA	GALNT5,MUC5AC,MUC3A,ST6GALNAC2,ST6GALNAC3,GALNT14,GALNT18,MUC1,ST3GAL2,ST3GAL4,MUC5B,MUC19,B3GNT8,B4GALT5	NA	NA	NA	NA	NA	NA	MUC3A,GALNT18,MUC4,B3GNT9,ST6GALNAC4,MUC16,GCNT7	NA	NA	NA
FSH regulation of apoptosis	BioPlanet 2019	2.19392	NA	2.09241	NA	NA	1.53888	3.15208	NA	1.47153	NA	NA	ACTN1,MAPK14,CDK14,TLN1,IFITM3,IFITM1,IFI35,APOE,CD14,IER3,EMP1,PTPRF,P4HA2,PTPRN,TIMP3,TK1,TIMP1,PGRMC1,TP53I11,CD55,RAB31,CXCL13,DHCR7,CLU,TPM1,ATP9A,FGF13,VCL,CYP19A1,CFLAR,DAB2,CPE,BCL3,ALPL,TYRO3,ITGB5,THBS1,UPP1	NA	IFITM2,IFITM3,RAB27A,PLA1A,PPP3R1,RHOB,ZEB1,TIMP3,ATRNL1,PGRMC1,ANGPTL1,PPP1CB,WT1,RAB31,AXL,SLC16A7,BNIP3L,RAB5A,LEPR,TGFBR2,DAB2,YBX3	NA	NA	SFRP4,GPRC5A,AREG,FILIP1L,TPM2,S100A6,TPM1,BNIP3L,GEM,CYP19A1,CYP4B1,YBX3	ACTN1,DKK1,IFITM2,IFITM3,IFITM1,GBP1,TIMP1,STAT1,GK,CAPZA1,ISG15,CYP19A1,CASP4,THBS1,UPP1	NA	JMJD6,CDK14,IFITM2,IFITM3,IFITM1,GBP1,GK,ISG15,PMAIP1,ACTA2	NA	NA
AP-1 transcription factor network	BioPlanet 2019	2.16405	NA	NA	NA	NA	2.09157	1.84174	NA	NA	NA	NA	IL10,JUN,MMP1,MMP9,COL1A2,CDK1,TIMP1,EGR1,CDKN2A,FOSL1,FABP4,MAFG,PLAU,MT2A,JUNB	NA	NA	NA	NA	CXCL8,MYB,EGR1,JUND,FOS,FABP4,CCL2	CDK1,CXCL8,TIMP1,FOSL1,HIF1A,CCL2	NA	NA	NA	NA
L1CAM interactions	BioPlanet 2019	2.06082	NA	NA	NA	NA	NA	NA	NA	NA	NA	NA	ITGA1,SPTB,DNM1,KIF4A,ITGA9,CD24,CNTN1,ITGA2B,LAMC1,SPTA1,ANK1,NFASC,SCN2B,ITGB3,SCN9A,SCN5A,EPHB2,SCN1B	NA	NA	NA	NA	NA	NA	NA	NA	NA	NA
Platelet homeostasis	BioPlanet 2019	2.06053	NA	NA	NA	NA	NA	NA	NA	NA	NA	NA	MAPK14,PDE3A,LRP8,GNG8,PRKG1,FGR,KCNMA1,P2RX1,PDE5A,PDE1B,ATP2A1,SLC8A2,SLC8A3,GNG11,GNG10,PDE2A	NA	NA	NA	NA	NA	NA	NA	NA	NA	NA
Interleukin-5 regulation of apoptosis	BioPlanet 2019	2.02182	NA	NA	NA	NA	NA	4.50149	NA	4.78234	NA	3.612	TPM4,MAPK14,ZYX,RELB,EGR1,GADD45A,INHBA,SELP,IER3,CCR1,ANXA3,LIMK2,CEACAM1,CD24,EBI3,SDC4,LMNB1,MKNK1,QSOX1,NFIL3,CEBPE,HLX,UPP1,CD55	NA	NA	NA	NA	NA	GK,IDO1,SELE,HIF1A,PIM1,CCR1,CXCL8,LMNB1,CASP4,SOD2,CCL2,CCL19,UPP1	NA	GK,CCNH,BIRC3,CCR1,CEACAM1,LCP2,CXCL8,CXCL2,SOCS1,SOD2,CLEC2B,CCL2	NA	CD69,IDO1,RAB21,MAP3K7,CREB1,BIRC3,HIF1A,TBK1,PIM1,CCR1,RHOH,CEACAM1,ID2,SGK1,P2RY2,CHUK,HMGCR,CCL3
Malaria	BioPlanet 2019	1.95524	NA	NA	1.45111	2.0586	3.60827	6.13773	NA	NA	NA	NA	IL10,TLR2,GYPB,GYPA,SDC4,HBD,CR1,HGF,SELP,SDC1,MET,THBS1	NA	NA	HBA2,CSF3,HBB,HBD,SELE	HBA1,HBA2,CXCL8,HBB,HBD	HBA1,HBA2,CXCL8,GYPB,GYPC,HBB,HBD,CCL2	HBA1,HBA2,CXCL8,HBB,HBD,CR1,SELE,THBS1,THBS2,CCL2	NA	NA	NA	NA
Axon guidance	BioPlanet 2019	1.94908	NA	NA	NA	NA	NA	NA	NA	NA	NA	NA	COL1A2,COL9A2,COL9A3,MYL9,TLN1,ANK1,SCN2B,SCN1B,RGMA,CD24,SPTA1,COL4A1,SEMA4A,PLXNC1,KIF4A,PLXNB3,CNTN1,ITGA2B,ABLIM3,GPC1,SLIT1,ARHGEF12,ARHGEF11,SEMA6B,COL6A3,SCN9A,SRGAP1,ITGA1,LIMK2,SPTB,DNM1,ITGA9,CDK1,DOCK1,LAMC1,DCC,UNC5A,MYO10,NFASC,MET,SEMA3B,ITGB3,SCN5A,EPHB2	NA	NA	NA	NA	NA	NA	NA	NA	NA	NA
Association of licensing factors with the pre-replicative complex	BioPlanet 2019	1.94062	NA	NA	NA	NA	NA	1.62525	NA	NA	NA	NA	CDT1,GMNN,CDC6,ORC1,E2F1,E2F2	NA	NA	NA	NA	NA	CDC6,E2F2,E2F3	NA	NA	NA	NA
Interaction between L1-type proteins and ankyrins	BioPlanet 2019	1.92281	NA	NA	NA	NA	1.37925	NA	NA	NA	NA	NA	ANK1,SPTB,NFASC,SCN2B,SPTA1,SCN9A,SCN5A,SCN1B	NA	NA	NA	NA	ANK1,SPTB,KCNQ3,SPTA1	NA	NA	NA	NA	NA
Glycine, serine and threonine metabolism	BioPlanet 2019	1.92281	NA	NA	NA	NA	NA	NA	NA	NA	NA	NA	ALDH7A1,PSAT1,GLDC,ALAS2,MAOB,MAOA,CBS,PHGDH,PSPH	NA	NA	NA	NA	NA	NA	NA	NA	NA	NA
RAGE pathway	BioPlanet 2019	1.90493	NA	NA	NA	NA	NA	2.12203	NA	NA	NA	NA	MMP1,FN1,MMP9,TLR2,ID1,SERPINE1,TIMP1,IGF1,F3,FABP4,CLDN5,DDAH2,PDGFA	NA	NA	NA	NA	NA	CXCL8,SERPINE1,TIMP1,IGF1,SELE,CCL2	NA	NA	NA	NA
TAp63 pathway	BioPlanet 2019	1.8334	NA	NA	NA	NA	NA	NA	NA	NA	NA	NA	GDF15,TP53I3,JAG1,PRKCD,CDKN2A,PLK1,GADD45A,CABLES1,SMARCD3,CDKN1A,ITGB4,FLOT2	NA	NA	NA	NA	NA	NA	NA	NA	NA	NA
Monoamine transport	BioPlanet 2019	1.8334	NA	NA	NA	NA	NA	NA	NA	NA	NA	NA	UNC13B,IL1R1,MAPK14,CDC25C,AMPH,ACHE,TGFB1I1,ITGB3,SLC6A4	NA	NA	NA	NA	NA	NA	NA	NA	NA	NA
Dilated cardiomyopathy	BioPlanet 2019	1.79094	NA	NA	-3.30045	NA	NA	NA	NA	NA	NA	NA	TPM4,CACNA2D1,ITGA2B,ADCY4,ADCY3,ADCY6,LMNA,TPM1,IGF1,ITGA1,MYBPC3,ITGA9,ITGA8,ITGA7,RYR2,ITGB5,ITGB4,ITGB3	NA	NA	CACNA2D3,MYL2,MYL3,TNNC1,CACNB2,PRKACA,ITGA7,RYR2,PRKAG2,PRKAG1,ACTC1,PLN,SGCG,SGCD,SGCA	NA	NA	NA	NA	NA	NA	NA
Mitotic prometaphase	BioPlanet 2019	1.70392	NA	NA	NA	NA	NA	NA	NA	NA	NA	NA	PLK1,ZWINT,CDC20,CENPE,CENPF,KIF2C,SKA1,ERCC6L,CENPA,BUB1	NA	NA	NA	NA	NA	NA	NA	NA	NA	NA
Glycosaminoglycan metabolism	BioPlanet 2019	1.70392	NA	NA	NA	NA	NA	NA	NA	NA	NA	NA	CSGALNACT2,CSPG4,CHPF,SLC9A1,GPC1,GPC5,ST3GAL2,ST3GAL4,HSPG2,SDC1,LYVE1,VCAN,B4GALT2,SDC4,HMMR,B4GALT5,NDST1,HYAL1,STAB2	NA	NA	NA	NA	NA	NA	NA	NA	NA	NA
Carbohydrate metabolism	BioPlanet 2019	1.6951	NA	NA	-2.88317	NA	NA	NA	NA	NA	NA	NA	ST3GAL2,ST3GAL4,PHKA1,HSPG2,SDC1,LYVE1,SDC4,PYGL,PYGM,NDST1,HYAL1,STAB2,CSGALNACT2,CSPG4,CHPF,SLC9A1,GPC1,GPC5,GCKR,PGD,PFKFB3,PFKFB2,PFKFB4,SLC2A3,SLC2A5,GYG1,VCAN,B4GALT2,HMMR,HK3,SLC25A10,B4GALT5,GAPDH	NA	NA	PC,SLC5A1,PHKA2,PHKA1,PRKACA,TPI1,ALDOC,GPI,PGAM1,PYGB,PYGM,GYS1,MDH1,AGL,GOT2,GOT1,PFKFB1,PFKFB2,GYG2,HK1,PFKM,SLC25A11,SLC25A12,GAPDH	NA	NA	NA	NA	NA	NA	NA
Insulin-like growth factor (IGF) activity regulation by insulin-like growth factor binding proteins (IGFBPs)	BioPlanet 2019	1.66257	NA	NA	NA	NA	NA	NA	NA	NA	NA	NA	IGFBP2,IGFALS,MMP1,MMP2,IGF1,CTSG	NA	NA	NA	NA	NA	NA	NA	NA	NA	NA
Interleukin-1 regulation of extracellular matrix	BioPlanet 2019	1.63695	NA	NA	3.52373	NA	NA	6.89004	NA	4.70172	NA	NA	IL1R2,COL1A2,SMAD1,INHBA,FOSL1,IL1RN,FGF2,MT2A,JUN,MMP1,NFKBIA,ID1,TNFAIP6,CXCL5,KDM6B,SERPINB2,GREM1,FABP5,PPARG,PTX3	NA	NA	CSF3,CCL20,LIF,CXCL1,CXCL3,CXCL6,CXCL5,SERPINB3,SAA2,PTX3,CCL11	NA	NA	RUNX1,SPP1,FOSL1,SRGN,CHI3L1,CXCL8,TNFAIP6,SERPINB2,SOD2,GREM1,PTX3,CCL8,NAMPT,CCL7,CCL2	NA	IL1R2,ZFP36,SPP1,BIRC3,JUN,CXCL8,TNFAIP3,CXCL2,SOD2,NAMPT,CCL2	NA	NA
S phase	BioPlanet 2019	1.58285	NA	NA	NA	NA	NA	NA	NA	NA	NA	2.82296	GINS2,GINS1,GINS4,CDC25A,POLE2,CCNA2,CCNA1,CDT1,CDC6,MCM4,MCM6,MCM2,ORC6,ORC1,CCNE2,CCNE1,FEN1,CDKN1A,CDC45	NA	NA	NA	NA	NA	NA	NA	NA	NA	PSMB9,PSMC4,PSMC2,PSME1,RFC3,MCM6,PSMD12,ORC3,PSMA6,PSMA4,PSMA5,PSMA2,PSMA3,PSMB8
DNA replication pre-Initiation	BioPlanet 2019	1.56835	NA	NA	NA	NA	NA	NA	NA	NA	NA	3.61204	CDT1,CDC6,POLE2,MCM4,MCM6,MCM2,MCM10,ORC6,ORC1,E2F1,E2F2,CCNA2,CCNA1,GMNN,CDKN1A,CDC45	NA	NA	NA	NA	NA	NA	NA	NA	NA	PSMB9,PSMC4,PSMC2,MCM6,PSMD12,ORC3,E2F3,PSMA6,PSMA4,PSMA5,PSMA2,PSMA3,PSME1,PSMB8
Transmembrane transport of small molecules	BioPlanet 2019	1.54252	NA	NA	NA	NA	NA	NA	NA	NA	NA	NA	SLC5A9,ADCY4,ADCY3,ADCY6,GNG8,SLC6A6,SLC6A9,PRKAR1B,PRKAR2B,SLC7A5,SLCO4A1,RHAG,SLC8A2,SLC8A3,ATP11A,SLC9A8,SLCO2A1,SLC28A3,SLC9A1,SLC16A3,ATP9A,SLCO2B1,SLC38A5,SLC26A6,SLC36A1,SLC25A10,SLC24A3,AQP9,SLC11A1,SLC22A4,GNG11,GNG10,TF,SLC7A11,SLC22A15,GABRR2,SLC22A16,ATP1B2,STEAP3,SLC1A2,SLC1A3,ATP2C2,GCKR,SLC2A3,SLC2A5,ABCC3,ABCC8,SLC40A1,HK3,SLC4A9,AQP10,SLC4A1,ATP2A1	NA	NA	NA	NA	NA	NA	NA	NA	NA	NA
Integrins in angiogenesis	BioPlanet 2019	1.53866	NA	NA	NA	NA	NA	1.74031	NA	NA	NA	NA	FN1,COL1A2,COL7A1,COL9A2,COL9A3,TLN1,COL10A1,COL4A1,COL6A3,SDC1,VCL,COL17A1,ITGB3,FGF2	NA	NA	NA	NA	NA	COL1A1,COL3A1,COL5A2,COL5A1,SPP1,COL4A1	NA	NA	NA	NA
Endogenous Toll-like receptor signaling	BioPlanet 2019	1.52492	NA	NA	NA	NA	1.44409	2.95126	NA	NA	NA	NA	LY96,TICAM1,TLR2,VCAN,CD14,S100A9,S100A8	NA	NA	NA	NA	VCAN,SFTPA1,S100A9,S100A8	HSPD1,VCAN,IRAK2,S100A9,S100A8	NA	NA	NA	NA
Platelet aggregation (plug formation)	BioPlanet 2019	1.51489	NA	NA	NA	NA	NA	NA	NA	NA	NA	NA	VWF,FN1,GP1BA,GP9,ADRA2A,TLN1,ITGA2B,ITGB3,MPL	NA	NA	NA	NA	NA	NA	NA	NA	NA	NA
ATM pathway	BioPlanet 2019	1.51489	NA	NA	NA	NA	NA	NA	NA	NA	NA	NA	JUN,GADD45A,CDC25A,CDC25C,TP73,NFKBIA,RAD51,CDKN1A,BRCA1,CHEK1	NA	NA	NA	NA	NA	NA	NA	NA	NA	NA
Gastrin pathway	BioPlanet 2019	1.51489	NA	NA	NA	1.52498	NA	2.75306	1.43364	NA	NA	NA	SERPINB2,JAG1,JUN,CDKN2A,HGF,MMP9,FOSL1,SERPINE1,MYLK,IER3	NA	NA	NA	BIRC3,CD44,CXCL8,KRT6A	NA	SERPINB2,FOSL1,CXCL8,SERPINE1,TNC,KRT6A	VEGFA,FOSL1,HBEGF,SERPINE1,HDAC7,IER3	NA	NA	NA
Senescence and autophagy	BioPlanet 2019	1.5041	NA	NA	NA	NA	NA	1.77516	NA	2.10882	NA	NA	MAPK14,ULK1,SERPINE1,E2F1,INHBA,IGF1,SPARC,IGFBP7,JUN,FN1,IRF7,COL10A1,SERPINB2,CDKN2A,CEBPB,CDKN1A,THBS1	NA	NA	NA	NA	NA	COL1A1,SERPINE1,IGF1,MMP14,CXCL8,SERPINB2,THBS1	NA	RB1,IFI16,ATG3,TNFSF15,JUN,IRF7,CXCL8	NA	NA
DNA strand elongation	BioPlanet 2019	1.47897	NA	NA	NA	NA	NA	NA	NA	NA	NA	NA	GINS2,GINS1,GINS4,MCM4,MCM6,MCM2,FEN1,CDC45	NA	NA	NA	NA	NA	NA	NA	NA	NA	NA
Stathmin and breast cancer resistance to antimicrotubule agents	BioPlanet 2019	-3.07809	NA	NA	NA	NA	NA	NA	-2.3471	NA	NA	NA	TUBA8,PRKAR1B,CDK1,TUBB1,TUBA1C,CCNB1,STMN1,PRKAR2B|CD2,CAMK4,CD247,CD3G,CD3E,CD3D,PRKACB	NA	NA	NA	NA	NA	NA	CAMK4,CD3G,CD3E,CD3D,UHMK1,PRKAR2B,PRKACB	NA	NA	NA
Striated muscle contraction	BioPlanet 2019	1.45668	NA	NA	-2.39204	NA	NA	NA	NA	NA	NA	NA	TMOD1,MYBPC3,TPM4,TNNC2,MYBPC1,TNNT1,TNNT3,MYL9,TPM1	NA	NA	TNNC1,ACTN2,MYBPC1,MYL2,MYL3,MYL9,MYOM1,ACTC1	NA	NA	NA	NA	NA	NA	NA
APC/C- and Cdc20-mediated degradation of Nek2A	BioPlanet 2019	1.45244	NA	NA	NA	NA	NA	1.92894	NA	NA	NA	NA	UBE2C,CDC20,BUB1B,CDK1,MAD2L1,CCNB1,NEK2	NA	NA	NA	NA	NA	BUB1B,CDK1,MAD2L1,NEK2	NA	NA	NA	NA
Eicosanoid biosynthesis	BioPlanet 2019	1.45244	NA	NA	NA	NA	NA	NA	NA	NA	NA	NA	ALOX5AP,ALOX12,PTGS1,ALOX15B,ALOX5,DPEP1	NA	NA	NA	NA	NA	NA	NA	NA	NA	NA
Prothrombin activation intrinsic pathway	BioPlanet 2019	1.40342	NA	NA	NA	NA	NA	NA	2.00034	NA	NA	NA	VWF,F12,GP1BA,F5,GP9,COL4A1,SERPING1,PROS1	NA	NA	NA	NA	NA	NA	FGB,FGG,VWF,COL4A1,COL4A2,FGA	NA	NA	NA
Interleukin-4 signaling pathway	BioPlanet 2019	1.39415	NA	NA	NA	NA	NA	NA	NA	NA	NA	NA	IL4R,MAPK14,COL1A2,SELP,BIRC5,SPI1,IRS2,IL10,NFKBIA,BCL6,TFF3,SOCS3,NFIL3,ARG1,CEBPB,ITGB3,JAK3	NA	NA	NA	NA	NA	NA	NA	NA	NA	NA
Interleukin-9 regulation of target genes	BioPlanet 2019	1.36589	NA	NA	NA	NA	NA	2.83726	NA	NA	NA	NA	CDKN2D,MUC5AC,SELL,BCL3,LCN2,SOCS3,JUNB	NA	NA	NA	NA	NA	SELL,LCN2,CCL7,PIM1,CCL2	NA	NA	NA	NA
Tetrasaccharide linker sequence formation in glycosaminoglycan biosynthesis	BioPlanet 2019	1.36589	NA	NA	NA	NA	NA	NA	NA	NA	NA	NA	VCAN,HSPG2,SDC1,CSPG4,SDC4,GPC1,GPC5	NA	NA	NA	NA	NA	NA	NA	NA	NA	NA
Deposition of new CENP-A-containing nucleosomes at the centromere	BioPlanet 2019	1.3494	NA	NA	NA	NA	NA	NA	NA	NA	NA	NA	CENPU,CENPI,CENPN,HJURP,CENPA,OIP5	NA	NA	NA	NA	NA	NA	NA	NA	NA	NA
Myc repressed pathway	BioPlanet 2019	1.34758	NA	NA	NA	NA	NA	NA	NA	NA	NA	NA	CFLAR,COL1A2,BRCA1,CLU,SLC11A1,CDKN2B,GADD45A,SPI1,CEBPD,CDKN1A,ITGB4,LGALS1	NA	NA	NA	NA	NA	NA	NA	NA	NA	NA
Glucagon signaling in metabolic regulation	BioPlanet 2019	1.33946	NA	NA	NA	NA	NA	NA	NA	NA	NA	NA	PRKAR1B,ADCY4,ADCY3,ADCY6,GNG11,GNG10,GNG8,PRKAR2B	NA	NA	NA	NA	NA	NA	NA	NA	NA	NA
Transport of inorganic cations/anions and amino acids/oligopeptides	BioPlanet 2019	1.31252	NA	NA	NA	NA	NA	NA	NA	NA	NA	NA	SLC7A5,SLC9A8,SLC26A6,SLC1A2,SLC1A3,SLC7A11,SLC9A1,SLC36A1,SLC6A6,SLC4A9,SLC25A10,SLC24A3,SLC4A1,SLC8A2,SLC8A3,SLC38A5	NA	NA	NA	NA	NA	NA	NA	NA	NA	NA
SLC-mediated transmembrane transport	BioPlanet 2019	1.31224	NA	NA	NA	NA	NA	NA	NA	NA	NA	NA	SLC5A9,SLC11A1,SLC6A6,SLC6A9,SLC22A4,SLC7A5,SLCO4A1,SLC7A11,SLC22A15,SLC22A16,RHAG,SLC8A2,SLC8A3,SLC9A8,SLCO2A1,SLC28A3,SLC1A2,SLC1A3,SLC9A1,SLC16A3,GCKR,SLC2A3,SLC2A5,SLCO2B1,SLC38A5,SLC26A6,SLC40A1,HK3,SLC36A1,SLC4A9,SLC25A10,SLC24A3,SLC4A1	NA	NA	NA	NA	NA	NA	NA	NA	NA	NA
Interferon signaling	BioPlanet 2019	1.30724	NA	NA	NA	NA	NA	7.30949	NA	18.175	NA	2.19459	MX1,IFI27,IFITM3,IFITM1,IFI6,HERC5,EGR1,PRKCD,XAF1,IFI35,IFIT1,IFIT3,MT2A,EIF2AK2,OAS1,OAS2,OAS3,IRF7,SOCS3,IFNGR2,USP18,OASL,FCGR1A,TRIM25	NA	NA	NA	NA	NA	MX1,IFITM2,IFITM3,IFITM1,IFI6,GBP1,GBP5,KPNA2,DDX58,ISG15,IFIT2,IFIT1,IFIT3,OAS1,OAS2,OAS3,STAT1,FCGR1A	NA	MX1,MX2,IFI27,IFITM2,IFITM3,SP100,IFITM1,IFI6,HERC5,GBP1,DDX58,ISG15,PIAS1,ISG20,XAF1,IFIT2,IFI30,IFIT1,IFIT3,EIF2AK2,IRF9,IRF7,EIF4E3,SOCS1,EIF4E,OASL	NA	IFITM3,UBE2L6,HERC5,GBP1,B2M,GBP3,GBP5,DDX58,IFIT2,IFIT3,EIF2AK2,STAT1,UBE2E1,EIF4A2,PSMB8,FCGR1A
Melanoma	BioPlanet 2019	1.30602	NA	NA	NA	NA	NA	NA	NA	NA	NA	NA	EGF,MITF,E2F1,E2F2,CDKN2A,HGF,IGF1,MET,FGF13,CDKN1A,PDGFC,PDGFA,FGF2	NA	NA	NA	NA	NA	NA	NA	NA	NA	NA
Chondroitin sulfate/dermatan sulfate metabolism	BioPlanet 2019	1.30602	NA	NA	NA	NA	NA	NA	NA	NA	NA	NA	CSGALNACT2,VCAN,HSPG2,SDC1,CSPG4,CHPF,SDC4,HYAL1,GPC1,GPC5	NA	NA	NA	NA	NA	NA	NA	NA	NA	NA
Lipid digestion, mobilization, and transport	BioPlanet 2019	1.30602	NA	NA	NA	NA	NA	NA	NA	NA	NA	NA	ABCA1,CAV1,CEL,FABP4,HSPG2,SDC1,MGLL,CETP,PLTP,APOE	NA	NA	NA	NA	NA	NA	NA	NA	NA	NA
Oxidative stress	BioPlanet 2019	1.30602	NA	NA	NA	NA	NA	NA	NA	NA	NA	NA	MAPK14,MAPK10,CYP1A1,NFIX,MAOA,MGST1,JUNB	NA	NA	NA	NA	NA	NA	NA	NA	NA	NA
neutrophil degranulation (GO:0043312)	GO Biological Process 2021	24.449	NA	NA	NA	2.37854	-1.48184	10.0032	-3.72121	NA	NA	1.50507	MCEMP1,GALNS,CDA,C3AR1,RETN,ALOX5,STOM,S100A12,S100A11,ELANE,PRKCD,TCN1,PADI2,ABCA13,PRDX4,ANXA3,AZU1,SIGLEC5,SIGLEC9,FPR1,TIMP2,ARG1,SERPINB1,LRG1,RNASE3,RNASE2,FABP5,LAMTOR1,GRN,SERPINB10,PYGL,PGLYRP1,AOC1,DEFA4,ATP11A,CLEC4D,RAB31,OLFM4,S100A9,S100A8,CD177,SLC27A2,HP,LCN2,GPR84,MMP25,CLEC5A,TXNDC5,TOM1,GYG1,CR1,PKM,CHIT1,NFASC,P2RX1,BPI,FOLR3,ITGAM,FCAR,GM2A,ITGAX,NBEAL2,MAPK14,CRISPLD2,SLPI,S…	NA	NA	NA	BIN2,GMFG,PLAC8,ARG1,ARHGAP9,ITGAX,KRT1,PPBP,CEACAM6,HBB,CD44,ORM2,ORM1,MMP8	NCSTN,PFKL,ANPEP,CD14,GLB1,GUSB	CDA,S100A12,S100A11,TCN1,SIGLEC5,FPR2,FPR1,RNASE2,PYGL,PGLYRP1,CLEC4D,OLFM4,S100A9,S100A8,CD177,LCN2,GPR84,CR1,BPI,FCAR,FTH1,HBB,GCA,DOK3,MGAM,CYBB,SELL,ADGRG3,MMP8,CHI3L1,TNFAIP6,PLAUR,S100P,PTX3,LTF	SCAMP1,C3AR1,VAMP7,PLAC8,FUCA1,SIGLEC9,LRRC7,SERPINB1,LAMTOR3,DSC1,NRAS,LAMP2,ATP8B4,ARPC5,GLIPR1,ACTR2,CPPED1,RAB18,FGL2,GOLGA7,TLR2,PTPRC,RAP2B,ACTR10,PTPRJ,RAP1A,RAP1B,CTSC,MME,SVIP,CD47,ENPP4,GCA,CYBB,SELL,CMTM6,MOSPD2,TMEM30A	NA	NA	PSMC2,ASAH1,TCN1,ERP44,PSMA5,PSMA2,LAMTOR3,DEFA4,NRAS,LAMP2,NPC2,STXBP3,B2M,PRG2,GOLGA7,CEACAM1,CEACAM6,ACTR10,RAB7A,RAP1A,FCER1G,CD58,MANBA,CYBB,CRISP3,ATP6V1D,PLAU,GGH,MS4A3,PSMD12,LTF
neutrophil activation involved in immune response (GO:0002283)	GO Biological Process 2021	24.3956	NA	NA	NA	2.37854	-1.48184	10.0032	-3.72121	NA	NA	1.47303	MCEMP1,GALNS,CDA,C3AR1,RETN,ALOX5,STOM,S100A12,S100A11,ELANE,PRKCD,TCN1,PADI2,ABCA13,PRDX4,ANXA3,AZU1,SIGLEC5,SIGLEC9,FPR1,TIMP2,ARG1,SERPINB1,LRG1,RNASE3,RNASE2,FABP5,LAMTOR1,GRN,SERPINB10,PYGL,PGLYRP1,AOC1,DEFA4,ATP11A,CLEC4D,RAB31,OLFM4,S100A9,S100A8,CD177,SLC27A2,HP,LCN2,GPR84,MMP25,CLEC5A,TXNDC5,TOM1,GYG1,CR1,PKM,CHIT1,NFASC,P2RX1,BPI,FOLR3,ITGAM,FCAR,GM2A,ITGAX,NBEAL2,MAPK14,CRISPLD2,SLPI,S…	NA	NA	NA	BIN2,GMFG,PLAC8,ARG1,ARHGAP9,ITGAX,KRT1,PPBP,CEACAM6,HBB,CD44,ORM2,ORM1,MMP8	NCSTN,PFKL,ANPEP,CD14,GLB1,GUSB	CDA,S100A12,S100A11,TCN1,SIGLEC5,FPR2,FPR1,RNASE2,PYGL,PGLYRP1,CLEC4D,OLFM4,S100A9,S100A8,CD177,LCN2,GPR84,CR1,BPI,FCAR,FTH1,HBB,GCA,DOK3,MGAM,CYBB,SELL,ADGRG3,MMP8,CHI3L1,TNFAIP6,PLAUR,S100P,PTX3,LTF	SCAMP1,C3AR1,VAMP7,PLAC8,FUCA1,SIGLEC9,LRRC7,SERPINB1,LAMTOR3,DSC1,NRAS,LAMP2,ATP8B4,ARPC5,GLIPR1,ACTR2,CPPED1,RAB18,FGL2,GOLGA7,TLR2,PTPRC,RAP2B,ACTR10,PTPRJ,RAP1A,RAP1B,CTSC,MME,SVIP,CD47,ENPP4,GCA,CYBB,SELL,CMTM6,MOSPD2,TMEM30A	NA	NA	PSMC2,ASAH1,TCN1,ERP44,PSMA5,PSMA2,LAMTOR3,DEFA4,NRAS,LAMP2,NPC2,STXBP3,B2M,PRG2,GOLGA7,CEACAM1,CEACAM6,ACTR10,RAB7A,RAP1A,FCER1G,CD58,MANBA,CYBB,CRISP3,ATP6V1D,PLAU,GGH,MS4A3,PSMD12,LTF
neutrophil mediated immunity (GO:0002446)	GO Biological Process 2021	24.3089	NA	NA	NA	2.37854	-1.48184	10.0032	-3.72121	1.42728	NA	1.44246	MCEMP1,GALNS,CDA,C3AR1,RETN,ALOX5,STOM,S100A12,S100A11,ELANE,PRKCD,TCN1,PADI2,ABCA13,PRDX4,ANXA3,AZU1,SIGLEC5,SIGLEC9,FPR1,TIMP2,ARG1,SERPINB1,LRG1,RNASE3,RNASE2,FABP5,LAMTOR1,GRN,SERPINB10,PYGL,PGLYRP1,AOC1,DEFA4,ATP11A,CLEC4D,RAB31,OLFM4,S100A9,S100A8,CD177,SLC27A2,HP,LCN2,GPR84,MMP25,CLEC5A,TXNDC5,TOM1,GYG1,CR1,PKM,CHIT1,NFASC,P2RX1,BPI,FOLR3,ITGAM,FCAR,GM2A,ITGAX,NBEAL2,MAPK14,CRISPLD2,SLPI,S…	NA	NA	NA	BIN2,GMFG,PLAC8,ARG1,ARHGAP9,ITGAX,KRT1,PPBP,CEACAM6,HBB,CD44,ORM2,ORM1,MMP8	NCSTN,PFKL,ANPEP,CD14,GLB1,GUSB	CDA,S100A12,S100A11,TCN1,SIGLEC5,FPR2,FPR1,RNASE2,PYGL,PGLYRP1,CLEC4D,OLFM4,S100A9,S100A8,CD177,LCN2,GPR84,CR1,BPI,FCAR,FTH1,HBB,GCA,DOK3,MGAM,CYBB,SELL,ADGRG3,MMP8,CHI3L1,TNFAIP6,PLAUR,S100P,PTX3,LTF	SCAMP1,C3AR1,VAMP7,PLAC8,FUCA1,SIGLEC9,LRRC7,SERPINB1,LAMTOR3,DSC1,NRAS,LAMP2,ATP8B4,ARPC5,GLIPR1,ACTR2,CPPED1,RAB18,FGL2,GOLGA7,TLR2,PTPRC,RAP2B,ACTR10,PTPRJ,RAP1A,RAP1B,CTSC,MME,SVIP,CD47,ENPP4,GCA,CYBB,SELL,CMTM6,MOSPD2,TMEM30A	BIN2,GMFG,SERPINA1,OLFM4,ROCK1,ATP8B4,KMT2E,MNDA,BST2,PTPRC,CEACAM1,CD53,CD68,YPEL5,SELL	NA	PSMC2,ASAH1,TCN1,ERP44,PSMA5,PSMA2,LAMTOR3,DEFA4,NRAS,LAMP2,NPC2,STXBP3,B2M,PRG2,GOLGA7,CEACAM1,CEACAM6,ACTR10,RAB7A,RAP1A,FCER1G,CD58,MANBA,CYBB,CRISP3,ATP6V1D,PLAU,GGH,MS4A3,PSMD12,LTF
extracellular matrix organization (GO:0030198)	GO Biological Process 2021	12.5364	NA	NA	NA	NA	NA	5.01785	2.06774	NA	NA	NA	COL24A1,COL1A2,COL9A2,COL9A3,SERPINE1,CREB3L1,CYP1B1,ELANE,HSPG2,SPARC,PDGFA,ICAM5,FN1,P4HA2,MMP19,GAS6,DDR2,SH3PXD2B,CTSL,COL10A1,QSOX1,TIMP1,TIMP2,CTSG,COL23A1,ADAM19,COL4A1,CAPG,ADAMTSL4,APLP1,PLOD1,ITGA2B,PLOD2,LOXL1,SCUBE1,COL6A3,FBN1,FBN2,COL17A1,CD151,HTRA1,FGF2,MMP25,MMP27,FLOT1,ITGA1,MMP8,MMP1,LAMB3,MMP2,MMP9,VCAN,COL7A1,ITGA9,ITGA8,ITGA7,LAMC1,NID2,VWF,GREM1,TLL2,FURIN,ITGB5,ITGB4,ITGB3…	NA	NA	NA	NA	NA	COL1A1,SERPINE1,COL3A1,MMP14,P4HA3,CTSL,TIMP1,ADAM12,COL4A1,COL5A2,COL5A1,TNC,PLOD2,SPP1,FLOT1,MMP8,VCAN,GREM1,THBS1,LAMA1	SERPINE1,SERPINF2,MMP23B,PDGFB,GAS6,COL10A1,BGN,COL4A1,COL4A2,SPINK5,SPP1,COL6A1,COL6A2,COL7A1,ADAMTS15,FGA,FGB,FGG,VWF,ADAMTS2,ADAMTS8	NA	NA	NA
platelet degranulation (GO:0002576)	GO Biological Process 2021	12.1624	NA	NA	1.91705	NA	NA	NA	4.53998	1.42728	NA	NA	EGF,ACTN1,SYTL4,PF4,TLN1,STXBP2,SERPINE1,ITGA2B,PROS1,CLU,LY6G6F,HGF,PPBP,MANF,IGF1,SELP,SERPING1,FERMT3,VCL,SPARC,LGALS3BP,PDGFA,VEGFC,FN1,LHFPL2,TF,MMRN1,GAS6,TIMP3,QSOX1,TIMP1,VWF,F5,CD109,ECM1,ORM2,CD63,ORM1,F13A1,ITGB3,TOR4A,THBS1	NA	NA	SYTL4,SERPINE1,SERPINF2,APOH,ABCC4,ALB,FGA,FGB,FGG	NA	NA	NA	TGFB3,SERPINE1,SERPINF2,PPBP,IGF2,PDGFB,VEGFA,ALB,APOA1,GAS6,FGA,FGB,FGG,VWF,ECM1,ORM2,ORM1	SERPING1,FERMT3,LYN,SERPINA1,F5,PLEK,OLA1	NA	NA
extracellular structure organization (GO:0043062)	GO Biological Process 2021	8.53723	NA	NA	1.68261	NA	NA	3.10979	2.95589	NA	NA	NA	COL24A1,COL1A2,COL9A2,COL9A3,SERPINE1,HSPG2,SPARC,PDGFA,ICAM5,FN1,MMP19,DDR2,COL10A1,COL23A1,ADAM19,COL4A1,ADAMTSL4,APLP1,ITGA2B,LOXL1,COL6A3,FBN1,FBN2,COL17A1,FGF2,MMP25,MMP27,ITGA1,MMP8,MMP1,LAMB3,MMP2,MMP9,VCAN,COL7A1,ITGA9,ITGA8,ITGA7,LAMC1,NID2,VWF,FURIN,ITGB5,ITGB4,ITGB3,THBS1,ITGAM,ADAMTS3,ADAMTS2,ITGAX,ADAMTS9	NA	NA	COL24A1,SERPINE1,TEX14,DMP1,DSPP,CDH1,FGA,FGB,FGG,LAMA1,ADAMTS9	NA	NA	COL1A1,SERPINE1,COL3A1,MMP14,ADAM12,COL4A1,COL5A2,COL5A1,TNC,SPP1,MMP8,VCAN,THBS1,LAMA1	SERPINE1,MMP23B,PDGFB,COL10A1,BGN,COL4A1,COL4A2,SPINK5,SPP1,COL6A1,COL6A2,COL7A1,ADAMTS15,FGA,FGB,FGG,VWF,ADAMTS2,ADAMTS8	NA	NA	NA
external encapsulating structure organization (GO:0045229)	GO Biological Process 2021	8.52333	NA	NA	NA	NA	NA	3.0974	2.95589	NA	NA	NA	COL24A1,COL1A2,COL9A2,COL9A3,SERPINE1,HSPG2,SPARC,PDGFA,ICAM5,FN1,MMP19,DDR2,COL10A1,COL23A1,ADAM19,COL4A1,ADAMTSL4,APLP1,ITGA2B,LOXL1,COL6A3,FBN1,FBN2,COL17A1,FGF2,MMP25,MMP27,ITGA1,MMP8,MMP1,LAMB3,MMP2,MMP9,VCAN,COL7A1,ITGA9,ITGA8,ITGA7,LAMC1,NID2,VWF,FURIN,ITGB5,ITGB4,ITGB3,THBS1,ITGAM,ADAMTS3,ADAMTS2,ITGAX,ADAMTS9	NA	NA	NA	NA	NA	COL1A1,SERPINE1,COL3A1,MMP14,ADAM12,COL4A1,COL5A2,COL5A1,TNC,SPP1,MMP8,VCAN,THBS1,LAMA1	SERPINE1,MMP23B,PDGFB,COL10A1,BGN,COL4A1,COL4A2,SPINK5,SPP1,COL6A1,COL6A2,COL7A1,ADAMTS15,FGA,FGB,FGG,VWF,ADAMTS2,ADAMTS8	NA	NA	NA
microtubule cytoskeleton organization involved in mitosis (GO:1902850)	GO Biological Process 2021	8.43155	NA	NA	NA	2.67214	NA	8.20809	NA	NA	NA	NA	KNL1,CDC20,SGO1,BUB1B,KIF4A,MAD2L1,AURKA,WDR62,AURKB,PLK1,STIL,TUBG1,NDC80,BIRC5,KIF2C,CDCA8,CCNB1,STMN1,CENPU,ZWINT,CENPE,CENPF,CENPI,ESPL1,CENPM,CENPN,SKA1,KIF11,DYNC1I1,DLGAP5,SPC24,SPC25,ERCC6L,TTK,CENPA,NUF2,BUB1	NA	NA	NA	BUB1B,AURKB,NDC80,CENPE,CENPF,DLGAP5,TACC3,BUB1	NA	KNL1,BUB1B,KIF4A,MAD2L1,AURKB,STIL,NDC80,BIRC5,CENPU,CENPE,CENPF,SKA1,KIF11,DLGAP5,TTK,NUSAP1,BUB1	NA	NA	NA	NA
regulated exocytosis (GO:0045055)	GO Biological Process 2021	8.29531	NA	1.93534	NA	NA	NA	NA	3.19122	NA	NA	NA	EGF,ACTN1,SYTL4,RAB31,PF4,TLN1,STXBP2,SERPINE1,ITGA2B,PROS1,CLU,LY6G6F,HGF,PPBP,MANF,IGF1,SELP,SERPING1,FERMT3,VCL,SPARC,LGALS3BP,PDGFA,VEGFC,FN1,LHFPL2,TF,MMRN1,GAS6,TIMP3,QSOX1,TIMP1,OTOF,VWF,F5,CD109,ECM1,ORM2,CD63,ORM1,F13A1,ITGB3,TOR4A,THBS1,PCLO	NA	RAB31,STEAP2,RAB11FIP2,SNCA,SYT4,SYT1,HGF,SERPING1,ABCC4,ANXA5,MMRN1,ALB,TIMP3,F8,RAB10,CD109,F13A1	NA	NA	NA	NA	TGFB3,SERPINE1,SERPINF2,PPBP,IGF2,CPLX1,PDGFB,VEGFA,ALB,APOA1,GAS6,FGA,FGB,FGG,VWF,ECM1,ORM2,ORM1	NA	NA	NA
defense response to bacterium (GO:0042742)	GO Biological Process 2021	7.62972	NA	NA	NA	NA	NA	5.49028	NA	NA	NA	NA	DEFA4,CXCL13,SLPI,NAIP,S100A9,S100A8,SERPINE1,MPO,S100A12,ELANE,PRKCD,SLC11A1,SELP,LCN2,LPO,GSDMC,ANXA3,AZU1,OAS1,TLR2,TF,OAS2,OAS3,H2BC11,H2BC12,NLRC4,HMGB2,JCHAIN,CTSG,FCER1G,CAMP,RNASE3,RNASE2,IGLL5,FGR,ANG,BPI,LTF,CEBPB,H2BC21,STAB1,STAB2,PGLYRP1	NA	NA	NA	NA	NA	S100A9,S100A8,SERPINE1,KRT6A,S100A12,ISG15,LCN2,PI3,OAS1,OAS2,OAS3,FPR2,RNASE2,BPI,LTF,PGLYRP1	NA	NA	NA	NA
mitotic spindle organization (GO:0007052)	GO Biological Process 2021	6.94548	NA	NA	NA	2.26388	NA	8.51778	NA	NA	NA	NA	KNL1,CDC20,SGO1,BUB1B,KIF4A,MAD2L1,AURKA,WDR62,AURKB,PLK1,STIL,KIF23,TUBG1,NDC80,TPX2,KIFC1,BIRC5,KIF2C,CDCA8,CCNB1,STMN1,CENPU,ZWINT,CENPE,CENPF,CENPI,CENPM,CENPN,SKA1,KIF11,DYNC1I1,DLGAP5,SPC24,SPC25,ERCC6L,TTK,CENPA,NUF2,BUB1	NA	NA	NA	BUB1B,AURKB,NDC80,TPX2,CENPE,CENPF,DLGAP5,BUB1	NA	KNL1,BUB1B,KIF4A,MAD2L1,AURKB,STIL,KIF23,NDC80,TPX2,KIFC1,BIRC5,CENPU,CENPE,CENPF,SKA1,KIF11,DLGAP5,TTK,BUB1	NA	NA	NA	NA
negative regulation of viral genome replication (GO:0045071)	GO Biological Process 2021	5.10358	NA	NA	NA	NA	NA	8.07317	NA	12.1958	NA	2.283	MX1,EIF2AK2,RSAD2,OAS1,OAS2,OAS3,SLPI,IFITM3,IFITM1,TRIM6,SRPK1,PARP10,PLSCR1,LTF,APOBEC3A,APOBEC3B,IFIT1,OASL,IFIH1	NA	NA	NA	NA	NA	MX1,OAS1,OAS2,OAS3,IFITM2,IFITM3,IFITM1,ISG15,SRPK1,LTF,IFIT1,IFIH1	NA	MX1,EIF2AK2,RSAD2,BST2,IFITM2,IFITM3,IFITM1,IFI16,ISG15,ISG20,IFIT5,IFIT1,OASL,IFIH1	NA	EIF2AK2,RSAD2,IFITM3,ZC3HAV1,IFI16,FAM111A,LTF,IFIT5,IFIH1
inflammatory response (GO:0006954)	GO Biological Process 2021	4.85695	NA	NA	1.86406	NA	NA	8.20809	NA	2.06338	NA	NA	NAIP,C3AR1,PROK2,XCR1,AFAP1L2,SLC11A1,PPBP,HSPG2,VNN1,PTGFR,IL1RN,CD14,CCL25,CCR1,AZU1,TLR2,SIGLEC1,TLR5,MGLL,ADM,FPR1,PF4V1,TPST1,ORM1,PTGER3,HYAL1,CXCL13,PF4,S100A9,S100A8,HP,RELB,SCUBE1,MMP25,TMIGD3,LTB4R,TNFAIP6,NLRC4,CXCL5,FUT7,TBXA2R,PTX3,CEBPB,HDAC4,THBS1	NA	NA	NOX4,CCL20,CCL11,CXCL10,SELE,ELF3,CXCL1,CXCL3,CXCL6,CXCL5,PTX3,CRP	NA	NA	CCR1,FPR2,ADM,FPR1,CCL19,CCL18,CXCL10,CXCL11,SCG2,S100A9,S100A8,CYBB,SELE,CHI3L1,CXCL8,CXCL9,TNFAIP6,PTX3,THBS1,CCL8,CCL7,CCL2	NA	PROK2,NOX4,CCR1,TLR5,CXCR4,CCRL2,PXK,CXCL8,CXCL9,CXCL2,CCL2	NA	NA
regulation of cell migration (GO:0030334)	GO Biological Process 2021	4.5002	NA	NA	NA	NA	NA	1.9624	NA	NA	NA	NA	EGF,SERPINE1,SERPINE2,CYP1B1,GTSE1,JAG1,FERMT3,PDGFC,PDGFA,MYLK,SPHK1,F3,GRN,SEMA4A,PLXNC1,MITF,PLXNB3,ADAM9,DACH1,TPM1,SEMA6B,ADRA2A,NOTCH1,CD151,FAM107A,FGF2,SRGAP1,DAB2,MDK,MAGI2,NTRK3,SRCIN1,SEMA3B,ITGAX,EPHB2,IFITM1,NTNG2,IGF1,ALOX15B,TWIST2,CCR1,CEACAM1,CEACAM6,PTPRU,ACVRL1,KIF14,TJP1,DLC1,MGAT3,DPEP1,NEXN,LMNA,HGF,VIL1,VCL,PLAU,ADGRG3,CAV1,MMP9,TMIGD3,WNT11,GPER1,FGR,CLDN5,SPRY2,THBS1	NA	NA	NA	NA	NA	COL1A1,SERPINE1,SERPINE2,MMP14,LRRC15,ADRA2A,FGF7,TMSB10,CCL7,IFITM1,IGF1,CCR1,KIF14,DDX58,ADGRG3,SOD2,THBS1	NA	NA	NA	NA
chromatin assembly (GO:0031497)	GO Biological Process 2021	4.45605	NA	NA	NA	NA	NA	NA	NA	NA	NA	2.67059	H2BC9,H2BC5,H2BC17,H2BC18,H2BC13,H2BC14,H2BC15,H2BC11,H2BC12,HMGB2,H3C1,H1-0,H1-2,H1-4,H1-3,H1-6,H1-5,PADI4,CHAF1B,H2BC21,H3C13	NA	NA	NA	NA	NA	NA	NA	NA	NA	H2BC9,H2BC5,H2BC3,H2BC17,SMARCA5,H2BC12,ATRX,H1-2,H1-1,H1-5,H2BC21
regulation of cyclin-dependent protein kinase activity (GO:1904029)	GO Biological Process 2021	4.45605	NA	NA	NA	NA	NA	NA	NA	NA	NA	NA	CDC25A,CDC6,CDC25C,CDKN3,CCNF,HERC5,CDKN2C,CDKN2D,CDKN2B,GADD45A,CCNA2,CCNA1,CCNE2,CCNE1,CDKN1A,PKMYT1,CCNB2,CCNB1	NA	NA	NA	NA	NA	NA	NA	NA	NA	NA
regulation of inflammatory response (GO:0050727)	GO Biological Process 2021	4.23191	NA	NA	NA	NA	NA	2.28581	NA	NA	NA	NA	IL1R1,ACOD1,SERPINE1,ALOX5,S100A12,ELANE,IL17RA,PRKCD,IFI35,PDE2A,APOE,FFAR2,IL10,SPHK1,TLR2,BST1,MGLL,SBNO2,NLRP12,PPARG,GRN,GBA,LILRA5,ZBP1,OSM,S100A9,S100A8,NLRP6,SIRPA,MMP8,MMP9,NFKBIA,BCL6,TNFAIP6,MDK,CASP5,GPER1,TYRO3,SMPDL3B,USP18	NA	NA	NA	NA	NA	SERPINE1,CCN4,S100A12,FPR2,SAA1,S100A9,S100A8,SELE,MMP8,TNFAIP6,CASP4,IL1RL2	NA	NA	NA	NA
innate immune response (GO:0045087)	GO Biological Process 2021	4.23191	NA	NA	NA	NA	NA	10.0032	NA	4.54994	NA	3.16848	MX1,IFI27,SLPI,ALPK1,IFITM3,IFITM1,S100A12,SLC11A1,PTK6,SRPK1,TREML1,VNN1,APOBEC3A,CFB,IFIT1,SIGLEC16,TLR2,JCHAIN,TRIM6,FCER1G,CAMP,RNASE3,RNASE2,IGLL5,PPARG,MSRB1,IFIH1,PGLYRP1,F12,DEFA4,CLEC4D,CLEC4E,IFI6,RELB,LCN2,CRISP3,CLEC5A,OAS1,H2BC11,H2BC12,TRIM58,IRF7,INAVA,CR1,FGR,ANG,BPI,PTX3,LTF,H2BC21,TRIM25,TRIM22	NA	NA	NA	NA	NA	MX1,IFITM2,IFITM3,IFITM1,S100A12,SRPK1,CFB,IFIT1,GCH1,RNASE2,SAA1,IFIH1,PGLYRP1,CXCL10,CLEC4D,CAPZA1,IFI6,DDX58,CYBB,ISG15,LCN2,PI3,OAS1,TRIM58,CR1,BPI,PTX3,LTF	NA	MX1,IFI27,IFITM2,IFITM3,SP100,IFITM1,IFIT1,LYN,BST2,CYLD,IFIH1,IFI6,DDX58,ISG15,IRF7,TRIM21,TRIM22	NA	IFITM3,TIFA,B2M,APOL1,TBK1,JCHAIN,TRIM5,RIPK2,FCER1G,GCH1,IGLL5,IFIH1,DEFA3,DEFA4,ANKHD1,CXCL10,DDX58,CYBB,CLEC6A,CRISP3,H2BC12,CHUK,TRIM38,LTF,H2BC21,TRIM21,TRIM22
collagen fibril organization (GO:0030199)	GO Biological Process 2021	3.94021	NA	NA	NA	NA	NA	2.38618	NA	NA	NA	NA	LAMB3,COL24A1,COL1A2,PLOD1,P4HA2,COL7A1,COL9A2,COL9A3,DDR2,PLOD2,LOXL1,COL10A1,CYP1B1,COL23A1,COL4A1,GREM1,COL6A3,TLL2,COL17A1,CD151,ITGB4,ADAMTS3,ADAMTS2	NA	NA	NA	NA	NA	COL1A1,COL3A1,COL5A2,COL5A1,P4HA3,PLOD2,COL4A1,GREM1	NA	NA	NA	NA
extracellular matrix disassembly (GO:0022617)	GO Biological Process 2021	3.77454	NA	NA	NA	NA	NA	NA	NA	NA	NA	NA	MMP8,MMP1,MMP2,MMP9,MMP19,LAMC1,SCUBE1,SH3PXD2B,CTSL,TIMP1,TIMP2,CTSG,ELANE,TLL2,HPN,FURIN,CAPG,HTRA1,FLOT1	NA	NA	NA	NA	NA	NA	NA	NA	NA	NA
G1/S transition of mitotic cell cycle (GO:0000082)	GO Biological Process 2021	3.75769	NA	NA	NA	NA	NA	NA	NA	NA	NA	NA	CDT1,CDC25A,CDC6,CDK14,CDKN3,TYMS,ORC1,E2F1,CDKN2C,RRM2,CDKN2D,CDKN2A,INHBA,DHFR,CCNA1,CCNE2,CCNE1,BCAT1,CDKN1A,TRIM71,ACVR1B,CDC45	NA	NA	NA	NA	NA	NA	NA	NA	NA	NA
nucleosome organization (GO:0034728)	GO Biological Process 2021	3.73063	NA	NA	NA	NA	NA	NA	NA	NA	NA	2.88732	H2BC9,H2BC5,H2BC17,H2BC18,H2BC13,H2BC14,H2BC15,H2BC11,H2BC12,HMGB2,H3C1,NFE2,H1-0,H1-2,H1-4,H1-3,H1-6,H1-5,PADI4,SMARCD3,CHAF1B,H2BC21,H3C13	NA	NA	NA	NA	NA	NA	NA	NA	NA	H2BC9,H2BC5,H2BC3,H2BC17,SMARCA5,H2BC12,H2AW,ATRX,H1-2,H1-1,H1-5,SMARCD3,H2BC21
receptor-mediated endocytosis (GO:0006898)	GO Biological Process 2021	3.56797	NA	1.67859	NA	NA	NA	2.33857	NA	NA	NA	NA	CD163,MX1,AP1S1,MARCO,RAB31,LRP2,HP,HSP90B1,HSPG2,SPARC,TMEM108,APOE,SCARF1,CAV2,CAV1,LILRB4,DNM1,DAB2,ADM,JCHAIN,CTSL,CLTCL1,WASF1,FCER1G,PDLIM7,CTTN,ITGAM,FCGR1A,STAB1,STAB2	NA	CD163,MARCO,RAB31,SNCA,CALCRL,CAV2,DAB2,ALB,ADM,CTSL,EPS15,WASF1,ACKR3,ITGB1	NA	NA	NA	CD163,MX1,HBA1,CXCL8,HBB,FPR2,ADM,CTSL,SAA1,FCGR1A	NA	NA	NA	NA
negative regulation of viral process (GO:0048525)	GO Biological Process 2021	3.4411	NA	NA	NA	NA	NA	8.67312	NA	14.5891	NA	3.37544	MX1,EIF2AK2,RSAD2,OAS1,OAS2,OAS3,SLPI,IFITM3,IFITM1,TRIM6,SRPK1,PARP10,PLSCR1,PTX3,LTF,APOBEC3A,IFIT1,OASL,IFIH1	NA	NA	NA	NA	NA	MX1,OAS1,OAS2,OAS3,IFITM2,IFITM3,IFITM1,STAT1,ISG15,SRPK1,PTX3,LTF,IFIT1,IFIH1	NA	MX1,EIF2AK2,RSAD2,LARP7,BST2,IFITM2,IFITM3,IFITM1,ZFP36,IFI16,ISG15,ISG20,IFIT5,IFIT1,OASL,IFIH1,TRIM21	NA	EIF2AK2,RSAD2,IFITM3,ZC3HAV1,TRIM5,IFI16,STAT1,FAM111A,LTF,IFIT5,IFIH1,TRIM21
defense response to symbiont (GO:0140546)	GO Biological Process 2021	3.4411	NA	NA	NA	NA	NA	9.1541	NA	19.7003	NA	1.80085	ZBP1,MX1,RSAD2,ACOD1,IFI44L,IFI27,IFITM3,IFITM1,IFI6,EXOSC4,PLSCR1,APOBEC3A,APOBEC3B,IFIT1,IFIT3,EIF2AK2,AZU1,OAS1,TLR2,OAS2,OAS3,IRF7,RNASE2,RNASE1,IFIT1B,OASL,IFIH1	NA	NA	NA	NA	NA	MX1,IFI44L,IFITM2,IFITM3,IFITM1,IFI6,DDX58,ISG15,IFIT2,IFIT1,IFIT3,OAS1,OAS2,OAS3,CGAS,STAT1,RNASE2,IFIH1	NA	ZBP1,MX1,RSAD2,MX2,IFI44L,IFI27,IFITM2,IFITM3,IFITM1,IFI6,IFI16,DDX58,ISG15,ISG20,IFIT5,IFIT2,IFIT1,IFIT3,PMAIP1,EIF2AK2,BST2,PTPRC,IRF7,OASL,IFIH1	NA	RSAD2,IFI44L,IFITM3,IFI16,DDX58,NT5C3A,IFIT5,IFIT2,IFIT3,EIF2AK2,TRIM5,STAT1,IFIH1
regulation of tumor necrosis factor production (GO:0032680)	GO Biological Process 2021	3.4411	NA	NA	NA	1.34707	NA	4.14408	NA	NA	NA	NA	PF4,CLU,FZD5,IGF1,ZC3H12A,SIRPA,CD14,IL10,MMP8,AZU1,OAS1,TLR2,OAS2,OAS3,GAS6,LY96,HSPB1,IRAK3,ARG2,BPI,LTF,ORM2,ORM1,THBS1,LILRA5,IFIH1,EPHB2	NA	NA	NA	MMP8,LY96,SPN,ORM2,ORM1,CCL19	NA	DDX58,IGF1,MMP8,OAS1,OAS2,OAS3,IRAK3,BPI,LTF,THBS1,IFIH1,CCL19	NA	NA	NA	NA
regulation of vascular associated smooth muscle cell proliferation (GO:1904705)	GO Biological Process 2021	3.29339	NA	NA	NA	NA	NA	NA	NA	NA	NA	NA	IL10,JUN,MMP2,IGF1,MMP9,PPARG,CDKN1A,FGF2,CNN1,GPER1,MFN2,TPM1,PRKG1	NA	NA	NA	NA	NA	NA	NA	NA	NA	NA
regulation of blood coagulation (GO:0030193)	GO Biological Process 2021	3.29339	NA	NA	1.91705	NA	NA	1.65124	NA	NA	NA	NA	CAV1,F12,GP1BA,FAP,SERPINE1,SERPINE2,THBS1,TFPI,APOE,EPHB2,ST3GAL4	NA	NA	FAP,SERPINE1,SERPINE2,TFPI,APOH	NA	NA	FAP,SERPINE1,SERPINE2,THBS1	NA	NA	NA	NA
cellular component disassembly (GO:0022411)	GO Biological Process 2021	3.29339	NA	NA	NA	NA	NA	NA	NA	NA	NA	NA	MMP8,MMP1,MMP2,MMP9,MMP19,LAMC1,SCUBE1,SH3PXD2B,CTSL,TIMP1,TIMP2,CTSG,ELANE,TLL2,FURIN,CAPG,HTRA1,FLOT1	NA	NA	NA	NA	NA	NA	NA	NA	NA	NA
regulation of transcription involved in G1/S transition of mitotic cell cycle (GO:0000083)	GO Biological Process 2021	3.29339	NA	NA	NA	NA	NA	NA	NA	NA	NA	NA	CDT1,RRM2,CDC6,DHFR,CCNA1,CCNE1,CDK14,TYMS,CDC45,ORC1,E2F1,E2F7	NA	NA	NA	NA	NA	NA	NA	NA	NA	NA
response to lipopolysaccharide (GO:0032496)	GO Biological Process 2021	3.28533	NA	NA	NA	NA	NA	3.15402	NA	2.68829	NA	NA	DEFA4,ACOD1,TICAM1,MAPK14,CXCL13,SLPI,ADAM9,PF4,S100A9,S100A8,SERPINE1,NOCT,SLC11A1,PPBP,SMAD6,SELP,ZC3H12A,SIRPA,CD14,IL10,LILRB2,PDCD1LG2,LY96,HMGB2,CXCL5,SBNO2,TRIM6,IRAK3,CTSG,PF4V1,TRIB1	NA	NA	NA	NA	NA	CXCL10,CXCL11,S100A9,S100A8,SERPINE1,PABPN1,SELE,CXCL8,CXCL9,IRAK3,GCH1,CCL2	NA	CD68,ZFP36,CARD16,CHMP5,CD274,CXCL8,CXCL9,TNFAIP3,CXCL2,CCL2	NA	NA
negative regulation of inflammatory response (GO:0050728)	GO Biological Process 2021	3.27386	NA	NA	NA	NA	NA	NA	NA	NA	NA	NA	ACOD1,TAAR1,MAPK14,ADCY4,ADCY3,ADCY6,ALOX5,ELANE,PRKCD,IGF1,PRKAR1B,PRKAR2B,APOE,IL10,GPR27,ADM,NLRP12,PPARG,GRN,GBA,CD163,ADM2,DPEP1,GPR84,SIRPA,ADORA2B,TNFAIP6,HRH2,MDK,GPER1,RHBDF2,TSHR,FGR,TYRO3,SMPDL3B,FURIN,FCGR1A,INSL3|VIPR2,NR1D1,GATA3,PLCG1,PRKACB,GPR15,CD200R1,GPR20,CD3G,PTGER4,ENPP3,CYSLTR2,RORA,C1QTNF3,CD247,NLRC3	NA	NA	NA	NA	NA	NA	NA	NA	NA	NA
regulation of viral genome replication (GO:0045069)	GO Biological Process 2021	3.24208	NA	NA	NA	NA	NA	8.07317	NA	13.5479	NA	2.2551	MX1,EIF2AK2,RSAD2,OAS1,OAS2,OAS3,SLPI,IFITM3,IFITM1,TRIM6,SRPK1,PARP10,PLSCR1,LTF,APOBEC3A,IFIT1,OASL,IFIH1	NA	NA	NA	NA	NA	MX1,OAS1,OAS2,OAS3,CXCL8,IFITM2,IFITM3,IFITM1,ISG15,SRPK1,LTF,IFIT1,IFIH1	NA	MX1,EIF2AK2,RSAD2,BST2,CD28,CXCL8,IFITM2,IFITM3,IFITM1,IFI16,ISG15,ISG20,IFIT5,IFIT1,OASL,IFIH1	NA	EIF2AK2,RSAD2,PPID,IFITM3,ZC3HAV1,IFI16,FAM111A,LTF,IFIT5,IFIH1
negative regulation of apoptotic process (GO:0043066)	GO Biological Process 2021	3.19847	NA	NA	NA	NA	NA	2.76636	NA	1.49121	NA	NA	CAPN13,CPEB4,PROK2,PRKCD,PLK1,HPN,SLC30A10,GATA1,ZC3H12A,SFN,SPHK1,AZU1,GAS6,CDKN2D,GRN,FSTL1,MAD2L1,HSP90B1,WFS1,BIRC5,NOTCH1,CLEC5A,TXNDC5,PIM3,CFLAR,DHCR24,MERTK,DAB2,BCL3,CDK1,MDK,TYRO3,FHL2,NAIP,LRP2,NTSR1,IGF1,BEX3,IFIT3,APOE,IL10,CEACAM6,KIF14,CD38,CTSG,TJP1,DPEP1,NOL3,MPO,IFI6,NIBAN2,STIL,HGF,SMAD6,DDAH2,MYDGF,NAT8B,CAV1,MMP9,NFKBIA,BCL2A1,ALOX12,HSPB1,WNT11,GREM1,SPRY2,LTF,THBS1	NA	NA	NA	NA	NA	DKK1,MAD2L1,CFL1,BIRC5,PIM1,CDK1,CCL2,IGF1,IFIT3,KIF14,CD38,PPIF,IFI6,STIL,BCL2A1,PLAUR,SOD2,GREM1,LTF,THBS1,HSPD1	NA	RB1,PROK2,SETX,LAMP3,BIRC3,DNAJA1,EVI2B,CCL2,IFIT3,CD28,FAS,IFI6,CARD16,BCL2A1,SOD2	NA	NA
nucleosome assembly (GO:0006334)	GO Biological Process 2021	3.13079	NA	NA	NA	NA	NA	NA	NA	NA	NA	1.62553	H2BC9,H2BC5,H2BC17,H2BC18,H2BC13,H2BC14,H2BC15,H2BC11,H2BC12,ASF1B,HMGB2,H3C1,PADI4,CHAF1B,H2BC21,H3C13	NA	NA	NA	NA	NA	NA	NA	NA	NA	H2BC9,H2BC5,H2BC3,H2BC17,SMARCA5,H2BC12,ATRX,H2BC21
regulation of cyclin-dependent protein serine/threonine kinase activity (GO:0000079)	GO Biological Process 2021	3.09019	NA	NA	NA	NA	NA	NA	NA	NA	NA	NA	CDC25A,CDC6,CDC25C,CDKN3,CCNF,HERC5,CDKN2C,CDKN2D,CDKN2A,PLK1,CDKN2B,GADD45A,CCNA2,CCNA1,CCNE2,CCNE1,CDKN1A,PKMYT1,CCNB2,CCNB1	NA	NA	NA	NA	NA	NA	NA	NA	NA	NA
chromosome condensation (GO:0030261)	GO Biological Process 2021	3.08193	NA	NA	NA	NA	NA	3.24254	NA	NA	NA	NA	PLK1,H1-0,H1-2,H1-4,H1-3,H1-6,H1-5,CDK1,CDCA5,TOP2A,NCAPG,NCAPH,CCNB1,GPER1	NA	NA	NA	NA	NA	H1-1,CDK1,CDCA5,TOP2A,NCAPG,NCAPH,NUSAP1	NA	NA	NA	NA
antimicrobial humoral immune response mediated by antimicrobial peptide (GO:0061844)	GO Biological Process 2021	3.08193	NA	NA	1.92188	NA	NA	4.17042	NA	NA	NA	NA	DEFA4,CXCL13,H2BC11,H2BC12,PF4,S100A9,CXCL5,S100A12,CAMP,PF4V1,PPBP,RNASE3,ANG,LTF,GAPDH,H2BC21,PGLYRP1	NA	NA	DEFA3,CXCL10,CXCL1,CXCL3,CXCL6,CXCL5,KRT6A	NA	NA	CXCL10,CXCL11,S100A9,CXCL8,CXCL9,KRT6A,S100A12,LTF,PGLYRP1	NA	NA	NA	NA
defense response to virus (GO:0051607)	GO Biological Process 2021	3.08193	NA	NA	NA	NA	NA	9.63422	NA	19.586	NA	1.99009	ZBP1,MX1,RSAD2,ACOD1,IFI44L,IFI27,IFITM3,IFITM1,IFI6,EXOSC4,PLSCR1,APOBEC3A,APOBEC3B,IFIT1,IFIT3,EIF2AK2,AZU1,OAS1,TLR2,OAS2,OAS3,IRF7,RNASE2,RNASE1,IFIT1B,OASL,IFIH1	NA	NA	NA	NA	NA	MX1,CXCL10,IFI44L,IFITM2,IFITM3,IFITM1,IFI6,DDX58,ISG15,IFIT2,IFIT1,IFIT3,OAS1,OAS2,OAS3,CGAS,STAT1,RNASE2,IFIH1	NA	ZBP1,MX1,RSAD2,MX2,IFI44L,IFI27,IFITM2,IFITM3,IFITM1,IFI6,IFI16,DDX58,ISG15,ISG20,IFIT5,IFIT2,IFIT1,IFIT3,PMAIP1,EIF2AK2,BST2,PTPRC,IRF7,OASL,IFIH1	NA	RSAD2,CXCL10,IFI44L,IFITM3,IFI16,DDX58,NT5C3A,IFIT5,IFIT2,IFIT3,EIF2AK2,TRIM5,STAT1,IFIH1
actin filament polymerization (GO:0030041)	GO Biological Process 2021	3.07962	NA	NA	NA	NA	NA	NA	NA	NA	NA	NA	DIAPH3,ANG,MSRB1,VIL1,MSRB2,FAM107A,ARHGAP6,PSTPIP2,MICALL2,WASF1,WASF3	NA	NA	NA	NA	NA	NA	NA	NA	NA	NA
positive regulation of cell migration (GO:0030335)	GO Biological Process 2021	3.03463	NA	NA	NA	NA	NA	1.88513	NA	NA	NA	NA	EGF,GTSE1,S100A11,IGF1,FERMT3,PDGFC,TWIST2,PDGFA,MYLK,CCR1,SPHK1,FN1,CEACAM6,DDR2,F3,TJP1,GRN,HYAL1,SEMA4A,ADAM9,SEMA6B,HGF,ADRA2A,VIL1,NOTCH1,CD151,FAM107A,PLAU,CAV1,MMP9,DAB2,DOCK1,MDK,WNT11,GPER1,NTRK3,FGR,SPRY2,SEMA3B,THBS1,ACVR1B,ITGAX,EPHB2,INSL3	NA	NA	NA	NA	NA	COL1A1,PFN1,CCN4,S100A11,IGF1,HIF1A,CCR1,MMP14,LRRC15,ADRA2A,SOD2,THBS1,CCL7	NA	NA	NA	NA
cellular response to oxygen-containing compound (GO:1901701)	GO Biological Process 2021	2.98156	NA	NA	NA	NA	NA	NA	NA	1.99367	NA	NA	ACOD1,MAPK14,RRAGD,CPEB4,SERPINE1,AQP9,ADCY6,EGR1,PRKCD,PPBP,PTK6,ZC3H12A,PDE2A,FFAR3,FFAR2,CD14,IL10,JUN,LILRB2,PDCD1LG2,TLR2,SBNO2,CTSG,PF4V1,LAMTOR1,CAMKK2,AOC1,DEFA4,TICAM1,CXCL13,ADAM9,DPEP1,PF4,HSP90B1,TPM1,KCNE1,GUCY1B1,TGM2,SESN2,SIRPA,MMP9,PDE3A,SLC26A6,LY96,HMGB2,CXCL5,WNT11,GPER1,P2RY1,TSHR	NA	NA	NA	NA	NA	NA	NA	SETX,LYN,JUN,CD68,ZFP36,CARD16,CHMP5,CD274,CXCL8,CXCL9,TNFAIP3,CXCL2,CCL2	NA	NA
positive regulation of cell motility (GO:2000147)	GO Biological Process 2021	2.97218	NA	NA	NA	NA	NA	NA	NA	NA	NA	NA	EGF,GTSE1,IGF1,FERMT3,PDGFC,TWIST2,PDGFA,MYLK,CCR1,SPHK1,CEACAM6,F3,TJP1,GRN,SEMA4A,CAVIN1,ADAM9,SEMA6B,HGF,ADRA2A,VIL1,NOTCH1,CD151,FAM107A,PLAU,CAV1,MMP9,DAB2,MDK,WNT11,GPER1,NTRK3,FGR,SPRY2,SEMA3B,THBS1,ITGAX,EPHB2	NA	NA	NA	NA	NA	NA	NA	NA	NA	NA
regulation of DNA binding (GO:0051101)	GO Biological Process 2021	2.9061	NA	NA	NA	NA	NA	1.62565	NA	NA	NA	NA	CDT1,EGF,JUN,MMP8,IGF1,MMP9,NME1,NFKBIA,BCL3,PPARG,TXN,HJURP,HMGB2,E2F1	NA	NA	NA	NA	NA	MMP8,IGF1,PLAUR,NME1,HJURP	NA	NA	NA	NA
response to molecule of bacterial origin (GO:0002237)	GO Biological Process 2021	2.9061	NA	NA	NA	NA	1.80183	1.57561	NA	NA	NA	NA	IL10,ACOD1,SLPI,CD24,S100A9,S100A8,LY96,HMGB2,INAVA,TRIM6,IRAK3,NOCT,FZD5,SLC11A1,SMAD6,SELP,TRIB1,CD14	NA	NA	NA	NA	CD24,S100A9,S100A8,CXCL8,HMGB2,SNCA,SLC11A1	S100A9,S100A8,CXCL8,IRAK3,GCH1,SELE	NA	NA	NA	NA
mitotic spindle assembly checkpoint signaling (GO:0007094)	GO Biological Process 2021	2.85742	NA	NA	NA	NA	NA	2.96946	NA	NA	NA	NA	PLK1,TTK,ZWINT,CDC20,CENPF,BUB1B,TRIP13,BUB1,MAD2L1	NA	NA	NA	NA	NA	TTK,CENPF,BUB1B,BUB1,MAD2L1	NA	NA	NA	NA
mitotic spindle checkpoint signaling (GO:0071174)	GO Biological Process 2021	2.85742	NA	NA	NA	NA	NA	2.96946	NA	NA	NA	NA	PLK1,TTK,ZWINT,CDC20,CENPF,BUB1B,TRIP13,BUB1,MAD2L1	NA	NA	NA	NA	NA	TTK,CENPF,BUB1B,BUB1,MAD2L1	NA	NA	NA	NA
spindle assembly checkpoint signaling (GO:0071173)	GO Biological Process 2021	2.85742	NA	NA	NA	NA	NA	2.96946	NA	NA	NA	NA	PLK1,TTK,ZWINT,CDC20,CENPF,BUB1B,TRIP13,BUB1,MAD2L1	NA	NA	NA	NA	NA	TTK,CENPF,BUB1B,BUB1,MAD2L1	NA	NA	NA	NA
positive regulation of multicellular organismal process (GO:0051240)	GO Biological Process 2021	2.85132	NA	NA	NA	NA	NA	NA	NA	NA	NA	NA	EGF,ACSL1,SCD,EPAS1,SERPINE1,ABCA1,SLC11A1,GADD45G,OXTR,PDGFC,LRPAP1,APOE,IL10,LILRB2,GAS6,ACHE,MESP1,PRL,TERT,G0S2,ELOVL3,FABP4,FABP5,TGFB1I1,IL4R,BAMBI,MFN2,GRB10,NIBAN2,INHBA,INHBB,ADRA2A,TMEM119,LCN2,FGF2,FLOT1,EIF2AK2,CAV1,DAB2,NLGN1,AGPAT1,AGPAT2,MDK,TBXA2R,KDM6B,TSHR,FGR,B4GALT5,GAPDH,CEBPB,ACVR1B,ITGAX|IL23A,LEF1,PRKCH,TXK,SOX8,BTN3A1,CD28,ITK,NOG,PTGER4,CLEC9A,CXCR4,PRLR,CRTAM,OLFM1,TNF,…	NA	NA	NA	NA	NA	NA	NA	NA	NA	NA
cellular response to cytokine stimulus (GO:0071345)	GO Biological Process 2021	-3.12039	NA	NA	NA	1.39277	NA	5.05839	NA	2.68829	NA	NA	COL1A2,MUC1,ALOX5,ZC3H12A,JUNB,CCL25,FN1,GAS6,FPR1,TRIM6,TIMP1,IFNGR2,F3,CDKN1A,F13A1,JAK3,PF4,HSP90B1,GRB10,STX3,BIRC5,LCN2,FGF2,BCL6,SLC26A6,RHEX,GAPDH,CEBPD,FLT3,ITGAM,ITGAX,IL1R1,IL1R2,ACOD1,LRP8,EGR1,SDC1,IL1RN,PDE1B,IFIT1,MT2A,PDE2A,CCR1,IL10,TLR2,IL18R1,MAOA,EBI3,BRCA1,SOCS3,SBNO2,CTSG,NLRP12,GBA,HYAL1,IL4R,OSM,HGF,PRTN3,SIRPA,MMP1,MMP2,OAS1,MMP9,IRAK3,GPER1,AIM2|CD4,LEF1,NR1D1,PID1,GATA3,…	NA	NA	NA	GBP5,ZEB1,STAT4,CCL19,GRAP2,PYHIN1,PTPN12,ITGAX,IFI16,CXCL8,CASP1,AIM2	NA	GBP1,GBP5,HIF1A,FPR1,TIMP1,STAT1,CCL19,JAK3,CCL18,CXCL10,BIRC5,LCN2,PIM1,CCL8,CCL7,CCL2,IFITM2,IFIT1,CCR1,SAA1,OAS1,CHI3L1,CXCL8,IRAK2,IRAK3,IL1RL2	NA	GBP1,IL10RA,STAT4,CSF1,ZFP36,MNDA,CCL2,IL1R2,IFITM2,IFI16,IFIT1,CCR1,IL16,IL18R1,SOCS1,CXCR4,CXCL8,CXCL2	NA	NA
DNA replication (GO:0006260)	GO Biological Process 2021	2.85121	NA	NA	NA	NA	NA	1.37949	NA	NA	NA	NA	POLE2,CHEK1,NT5M,PCLAF,FAM111B,CLSPN,RMI2,CDC6,TICRR,MCM4,CDK1,MCM6,MCM2,PIF1,MCM10,BRCA1,ORC6,ORC1,FEN1,PTMS,RECQL4,CDC45,EXO1	NA	NA	NA	NA	NA	CHEK1,BRIP1,CLSPN,CDC6,TICRR,CDK1,MCM10	NA	NA	NA	NA
centromere complex assembly (GO:0034508)	GO Biological Process 2021	2.78955	NA	NA	NA	1.5155	NA	2.8291	NA	NA	NA	NA	CENPU,CENPW,KNL1,CENPE,CENPF,CENPI,CENPM,CENPN,HJURP,CENPA,OIP5,DLGAP5	NA	NA	NA	CENPE,CENPF,MIS18BP1,DLGAP5	NA	CENPU,KNL1,CENPE,CENPF,HJURP,DLGAP5	NA	NA	NA	NA
mitotic sister chromatid segregation (GO:0000070)	GO Biological Process 2021	2.7848	NA	NA	NA	NA	NA	5.8169	NA	NA	NA	NA	SGO1,NCAPG,NCAPH,PLK1,KIF23,TUBG1,HASPIN,NDC80,KIF18B,KIFC1,KIF2C,CDCA5,CDCA8,CCNB1,ZWINT,CENPE,ESPL1,CDK1,KIF14,CEP55,DLGAP5,SPAG5	NA	NA	NA	NA	NA	NCAPG,NCAPH,KIF23,NDC80,KIF18B,KIFC1,CDCA5,CENPE,CDK1,KIF14,CEP55,DLGAP5,NUSAP1	NA	NA	NA	NA
antibacterial humoral response (GO:0019731)	GO Biological Process 2021	2.76859	NA	NA	NA	NA	NA	NA	NA	NA	NA	NA	DEFA4,RNASE3,RNASE2,TF,H2BC11,SLPI,H2BC12,ANG,LTF,JCHAIN,H2BC21,CTSG,CAMP	NA	NA	NA	NA	NA	NA	NA	NA	NA	NA
negative regulation of mitotic metaphase/anaphase transition (GO:0045841)	GO Biological Process 2021	2.72937	NA	NA	NA	NA	NA	2.88133	NA	NA	NA	NA	PLK1,TTK,ZWINT,CDC20,CENPF,BUB1B,TRIP13,BUB1,MAD2L1	NA	NA	NA	NA	NA	TTK,CENPF,BUB1B,BUB1,MAD2L1	NA	NA	NA	NA
regulation of membrane protein ectodomain proteolysis (GO:0051043)	GO Biological Process 2021	2.72937	NA	NA	NA	NA	NA	NA	NA	NA	NA	NA	IL10,FURIN,ADRA2A,TIMP3,TIMP4,APOE,ADAM9,TIMP1,TIMP2	NA	NA	NA	NA	NA	NA	NA	NA	NA	NA
mucosal immune response (GO:0002385)	GO Biological Process 2021	2.72718	NA	NA	NA	NA	NA	NA	NA	NA	NA	1.92802	DEFA4,RNASE3,RNASE2,H2BC11,H2BC12,LTF,H2BC21,FFAR3,FFAR2,CAMP	NA	NA	NA	NA	NA	NA	NA	NA	NA	DEFA3,DEFA4,H2BC12,LTF,H2BC21,FFAR3
supramolecular fiber organization (GO:0097435)	GO Biological Process 2021	2.72109	NA	NA	NA	NA	NA	2.15505	NA	NA	NA	NA	COL24A1,ACTN1,MYO7A,MYO7B,COL1A2,COL9A2,COL9A3,CYP1B1,SAMD14,HSPG2,STMN1,P4HA2,DDR2,PRL,KIF14,SPTA1,COL10A1,H3C1,TMOD1,COL23A1,CLIP2,COL4A1,HIP1,H3C13,TPM4,TRPV4,BFSP2,PLOD1,FIGN,PLOD2,LOXL1,TPM1,KIF24,KIF18B,COL6A3,KIF2C,FGF13,COL17A1,CD151,RHOBTB1,NAT8B,LAMB3,SHROOM4,COL7A1,EMILIN1,GREM1,TLL2,LTF,FURIN,ITGB4,ADAMTS3,ADAMTS2	NA	NA	NA	NA	NA	ACTN1,MYO7A,COL1A1,MARCKS,COL3A1,P4HA3,KIF14,FKBP1A,COL4A1,SAA1,COL5A2,COL5A1,PLOD2,KIF18B,GREM1,LTF	NA	NA	NA	NA
regulation of protein serine/threonine kinase activity (GO:0071900)	GO Biological Process 2021	2.72109	NA	NA	NA	NA	NA	NA	NA	NA	NA	NA	CDC25A,CDC25C,CALM3,CCNF,HERC5,GADD45A,CCNA2,CCNA1,PKMYT1,CCNB2,CCNB1,CDC6,CDKN3,CDKN2C,CDKN2D,CDKN2B,CCNE2,CCNE1,LTF,TRIB1,CDKN1A,SLC8A2,SLC8A3	NA	NA	NA	NA	NA	NA	NA	NA	NA	NA
DNA replication initiation (GO:0006270)	GO Biological Process 2021	2.72109	NA	NA	NA	NA	NA	NA	NA	NA	NA	NA	CDT1,LRWD1,CDC6,POLE2,MCM4,MCM6,MCM2,GMNN,MCM10,ORC6,CDC45,ORC1	NA	NA	NA	NA	NA	NA	NA	NA	NA	NA
positive regulation of cell population proliferation (GO:0008284)	GO Biological Process 2021	2.66392	NA	NA	NA	NA	NA	2.4037	NA	NA	1.35929	NA	EGF,DLL4,PROK2,ELANE,FOSL1,SAPCD2,PDGFC,PDGFA,SPHK1,FN1,GAS6,EPCAM,TERT,TIMP1,GRN,CDKN1A,RBPMS2,STX3,ADRA2A,MLXIPL,BIRC5,NOTCH1,IRS2,FGF2,FOXM1,NES,MDK,CR1,NTRK3,HDAC4,FLT3,TTK,ITGAX,E2F1,IGF1,ACER2,PTGFR,VEGFC,NME1,BST1,CEACAM6,DDR2,PRL,KIF14,TGFA,TJP1,HYAL1,OSM,BAMBI,TMEM119,PRTN3,MEIS3,BMP6,MEIS1,SHANK2,LAMC1,CXCL5,GPER1,TSHR,CLDN5,GREM1,TBC1D8,LTF,THBS1,SCN5A	NA	NA	NA	NA	NA	FOSL1,TIMP1,STAT1,NAMPT,ADRA2A,BIRC5,FOXM1,FGF7,PIM1,CR1,TTK,CCN4,IGF1,NME1,HILPDA,KIF14,KRT6A,GREM1,LTF,THBS1	NA	NA	RPL23,RBPJ,RPS15A,CTF1,NAMPT,CNOT7,IL6ST,FGF7,IL13RA1,NTRK2,PTEN,ITGAV,WWTR1,OSMR,DDR2,CLEC7A,CD47,UBE2A,LIFR,YAP1,CCND2,SDCBP,IL2,TGFBR3,BMPR1A,KRAS	NA
positive regulation of cellular metabolic process (GO:0031325)	GO Biological Process 2021	2.64898	NA	NA	NA	NA	NA	NA	NA	NA	NA	NA	EGF,ACOD1,MAPK14,BVES,GADD45A,INHBA,HPN,CCNB1,ZC3H12A,APOE,NFKBIA,CDK1,PCSK9,AGPAT1,MAGI2,GREM1,PPARG,CD63,CDKN1A,UHRF1,ECE1,THBS1	NA	NA	NA	NA	NA	NA	NA	NA	NA	NA
positive regulation of tumor necrosis factor production (GO:0032760)	GO Biological Process 2021	2.63088	NA	NA	NA	2.26388	NA	2.7378	NA	NA	NA	NA	MMP8,AZU1,OAS1,TLR2,OAS2,OAS3,PF4,LY96,CLU,HSPB1,FZD5,ORM2,ORM1,THBS1,LILRA5,IFIH1,CD14,EPHB2	NA	NA	NA	MMP8,LY96,SPN,ORM2,ORM1,CCL19	NA	MMP8,OAS1,OAS2,OAS3,DDX58,THBS1,IFIH1,CCL19	NA	NA	NA	NA
cellular response to molecule of bacterial origin (GO:0071219)	GO Biological Process 2021	2.55947	NA	NA	NA	NA	NA	NA	NA	3.66651	NA	NA	DEFA4,ACOD1,TICAM1,MAPK14,CXCL13,ADAM9,PF4,SERPINE1,FZD5,PPBP,ZC3H12A,SIRPA,CD14,IL10,LILRB2,PDCD1LG2,TLR2,LY96,HMGB2,CXCL5,SBNO2,CTSG,PF4V1	NA	NA	NA	NA	NA	NA	NA	CD68,ZFP36,CARD16,CHMP5,CD274,CXCL8,CXCL9,TNFAIP3,CXCL2,CCL2	NA	NA
positive regulation of DNA binding (GO:0043388)	GO Biological Process 2021	2.54968	NA	NA	NA	NA	NA	1.34166	NA	NA	NA	NA	NIBAN2,EGF,MMP8,IGF1,H1-0,MMP9,NME1,PPARG,TXN,HMGB2,TRIM6	NA	NA	NA	NA	NA	MMP8,IGF1,PLAUR,NME1	NA	NA	NA	NA
sister chromatid segregation (GO:0000819)	GO Biological Process 2021	2.54968	NA	NA	NA	NA	NA	2.15505	NA	NA	NA	NA	PLK1,SPAG5,ZWINT,TUBG1,NDC80,KIF18B,SGO1,ESPL1,KIFC1,TOP2A,CDCA8	NA	NA	NA	NA	NA	NDC80,KIF18B,KIFC1,TOP2A,NUSAP1	NA	NA	NA	NA
cellular response to type I interferon (GO:0071357)	GO Biological Process 2021	2.54234	NA	NA	NA	NA	NA	8.20809	NA	19.6578	NA	NA	MX1,RSAD2,OAS1,OAS2,OAS3,IFI27,IRF7,IFITM3,IFITM1,IFI6,EGR1,XAF1,IFI35,IFIT1,OASL,IFIT3	NA	NA	NA	NA	NA	MX1,OAS1,OAS2,OAS3,IFITM2,IFITM3,IFITM1,IFI6,STAT1,ISG15,IFIT2,IFIT1,IFIT3	NA	MX1,RSAD2,MX2,BST2,IFI27,IRF9,IRF7,IFITM2,IFITM3,SP100,IFITM1,IFI6,ISG15,ISG20,XAF1,IFIT5,IFIT2,IFIT1,OASL,IFIT3	NA	NA
type I interferon signaling pathway (GO:0060337)	GO Biological Process 2021	2.54234	NA	NA	NA	NA	NA	8.20809	NA	19.6578	NA	NA	MX1,RSAD2,OAS1,OAS2,OAS3,IFI27,IRF7,IFITM3,IFITM1,IFI6,EGR1,XAF1,IFI35,IFIT1,OASL,IFIT3	NA	NA	NA	NA	NA	MX1,OAS1,OAS2,OAS3,IFITM2,IFITM3,IFITM1,IFI6,STAT1,ISG15,IFIT2,IFIT1,IFIT3	NA	MX1,RSAD2,MX2,BST2,IFI27,IRF9,IRF7,IFITM2,IFITM3,SP100,IFITM1,IFI6,ISG15,ISG20,XAF1,IFIT5,IFIT2,IFIT1,OASL,IFIT3	NA	NA
cell-matrix adhesion (GO:0007160)	GO Biological Process 2021	2.54234	NA	NA	NA	NA	NA	NA	NA	NA	NA	NA	ACTN1,ZYX,ADAM9,FERMT3,VCL,COL17A1,ITGA1,FN1,LYVE1,SIGLEC1,ITGA8,ITGA7,NID2,EMILIN1,CTTN,DLC1,CD63,ITGB5,ITGB4,ITGB3,ADAMTS9	NA	NA	NA	NA	NA	NA	NA	NA	NA	NA
protein polymerization (GO:0051258)	GO Biological Process 2021	2.50184	NA	NA	NA	NA	NA	NA	NA	NA	NA	NA	UBE2C,TRPV4,PSTPIP2,TRIM6,MICALL2,WASF1,WASF3,DIAPH3,ANG,FGF13,MSRB1,VIL1,MSRB2,FAM107A,ARHGAP6	NA	NA	NA	NA	NA	NA	NA	NA	NA	NA
bicarbonate transport (GO:0015701)	GO Biological Process 2021	2.45147	NA	NA	NA	1.57927	2.06429	1.31073	NA	NA	NA	NA	CA12,SLC4A11,SLC4A9,RHAG,SLC26A6,SLC4A1,CYB5R2,CA2,CA1,CA4,CA14	NA	NA	NA	HBA1,RHAG,HBB,CA1	CA12,HBA1,RHAG,HBB,SLC4A1,CA1	CA12,HBA1,HBB,CA1	NA	NA	NA	NA
regulation of wound healing (GO:0061041)	GO Biological Process 2021	2.44588	NA	NA	NA	NA	NA	NA	NA	NA	NA	NA	TNFRSF12A,CAV1,GP1BA,ADRA2A,CD109,VIL1,SERPINE1,PLAU,FGF2,MYLK,ALOX5,EPHB2,INSL3	NA	NA	NA	NA	NA	NA	NA	NA	NA	NA
DNA damage response, signal transduction by p53 class mediator (GO:0030330)	GO Biological Process 2021	2.39435	NA	NA	NA	NA	NA	NA	NA	NA	NA	NA	ARID3A,CDC25C,BCL3,CDK1,AURKA,MUC1,E2F1,E2F7,E2F8,GTSE1,GADD45A,ACER2,CDKN1A,FOXM1,CCNB1,SESN2,SFN	NA	NA	NA	NA	NA	NA	NA	NA	NA	NA
positive regulation of tumor necrosis factor superfamily cytokine production (GO:1903557)	GO Biological Process 2021	2.39435	NA	NA	NA	2.17565	NA	2.61684	NA	NA	NA	NA	MMP8,AZU1,OAS1,TLR2,OAS2,OAS3,PF4,LY96,CLU,HSPB1,FZD5,ORM2,ORM1,THBS1,LILRA5,IFIH1,CD14,EPHB2	NA	NA	NA	MMP8,LY96,SPN,ORM2,ORM1,CCL19	NA	MMP8,OAS1,OAS2,OAS3,DDX58,THBS1,IFIH1,CCL19	NA	NA	NA	NA
substrate adhesion-dependent cell spreading (GO:0034446)	GO Biological Process 2021	2.36531	NA	NA	NA	NA	NA	NA	NA	NA	NA	NA	NTNG2,SRCIN1,LAMB3,FN1,RADIL,ITGA8,TYRO3,FERMT3,ITGB3,LAMC1,KIF14,MICALL2,BVES	NA	NA	NA	NA	NA	NA	NA	NA	NA	NA
cation transport (GO:0006812)	GO Biological Process 2021	2.36531	NA	NA	NA	NA	NA	NA	NA	NA	NA	NA	SLC5A9,KCNG2,LRP2,ANO10,SLC6A6,SLC6A9,KCNMA1,FGF13,SLC22A4,TRPM2,SCN9A,PIEZO2,TRPM6,SLC38A5,KCNJ6,ABCC8,KCNJ15,SLC4A11,KCNK5,KCNK7,PANX2,SLC22A16,SLC36A1,RHAG,KCNA2,PKD1L3,SLC8A2,SLC8A3,SCN5A,KCNJ4	NA	NA	NA	NA	NA	NA	NA	NA	NA	NA
platelet aggregation (GO:0070527)	GO Biological Process 2021	2.36225	NA	NA	NA	NA	NA	NA	NA	NA	NA	NA	ACTN1,FN1,GP1BA,TYRO3,MYL9,TLN1,FERMT3,VCL,ITGB3,HSPB1,GATA1	NA	NA	NA	NA	NA	NA	NA	NA	NA	NA
innate immune response in mucosa (GO:0002227)	GO Biological Process 2021	2.3515	NA	NA	NA	NA	NA	NA	NA	NA	NA	1.75463	DEFA4,RNASE3,RNASE2,H2BC21,H2BC11,H2BC12,LTF,CAMP	NA	NA	NA	NA	NA	NA	NA	NA	NA	DEFA3,DEFA4,H2BC21,H2BC12,LTF
regulation of cell cycle (GO:0051726)	GO Biological Process 2021	2.33921	NA	NA	NA	NA	NA	NA	NA	2.2705	NA	NA	DDIAS,MAPK12,CHEK1,APBB2,PCLAF,AFAP1L2,PLK1,GADD45B,GADD45A,GADD45G,PTK6,ALOX15B,TP73,JUNB,MYBL2,JUN,CENPF,CDKN3,BRCA1,DLGAP5,CDKN2C,CDKN2D,CDKN2A,CDKN2B,CDKN1A,CDC25A,FAP,MFN2,GAS2L1,INHBA,MLXIPL,BIRC5,NOTCH1,GMNN,FOXM1,CCNB2,CCNB1,PIM3,MAP2K6,DHCR24,GPER1,MAGI2,DTL,THBS1	NA	NA	NA	NA	NA	NA	NA	MX2,RB1,GADD45B,HBP1,JUN,PTPRC,CYLD,PPP1R15A,NBN,BIRC3,CXCL8,EVI2B,TRIM21	NA	NA
mitotic cell cycle phase transition (GO:0044772)	GO Biological Process 2021	2.31349	NA	NA	NA	NA	NA	NA	NA	NA	NA	NA	CDK14,CCNF,E2F1,PLK4,PLK1,TUBG1,PRKAR2B,CDKN3,CDKN2C,CDKN2D,CDKN2A,CDKN2B,CCNE2,CCNE1,CDKN1A,UBE2C,CDC25A,CDC25C,MELK,AURKA,INHBA,CCNA2,CCNA1,BCAT1,TRIM71,PKMYT1,FOXM1,CCNB2,CCNB1,NEK2,CDK1,NES,HAUS4,ACVR1B	NA	NA	NA	NA	NA	NA	NA	NA	NA	NA
positive regulation of binding (GO:0051099)	GO Biological Process 2021	2.30506	NA	NA	NA	NA	NA	NA	NA	NA	NA	1.88977	CDT1,EGF,MMP8,CAV1,MMP9,NME1,BAMBI,HMGB2,TERT,IGF1,PARP9,CLDN5,PPARG,MET,GMNN,TXN,STMN1,APOE,FLOT1	NA	NA	NA	NA	NA	NA	NA	NA	NA	DTX3L,RAN,EPB41,DHX9,IDE,HMBOX1,RIPK2,B2M,PARP9,TRIM21,MARK3
negative regulation of interleukin-6 production (GO:0032715)	GO Biological Process 2021	2.29913	NA	NA	NA	NA	NA	NA	NA	NA	NA	NA	IL10,LILRB4,NLRP12,BPI,GAS6,ORM1,GBA,ZC3H12A,IRAK3,SIRPA	NA	NA	NA	NA	NA	NA	NA	NA	NA	NA
negative regulation of programmed cell death (GO:0043069)	GO Biological Process 2021	2.28033	NA	NA	NA	NA	NA	3.04066	NA	NA	NA	NA	CAPN13,NAIP,LRP2,NTSR1,PROK2,PLK1,IGF1,HPN,GATA1,IFIT3,IL10,SPHK1,AZU1,GAS6,KIF14,CD38,TJP1,FSTL1,DPEP1,MAD2L1,KANK2,NOL3,MPO,IFI6,HSP90B1,NIBAN2,WFS1,STIL,HGF,SMAD6,DDAH2,BIRC5,MYDGF,CLEC5A,TXNDC5,PIM3,NAT8B,CFLAR,DHCR24,MMP9,NFKBIA,DAB2,BCL3,CDK1,BCL2A1,HSPB1,WNT11,GREM1,SPRY2,MET,LTF,FHL2,THBS1	NA	NA	NA	NA	NA	DKK1,IGF1,IFIT3,KIF14,CD38,PPIF,MAD2L1,IFI6,CFL1,STIL,BIRC5,PIM1,CDK1,BCL2A1,PLAUR,GREM1,LTF,THBS1,HSPD1	NA	NA	NA	NA
positive regulation of cytokine production (GO:0001819)	GO Biological Process 2021	-3.48526	NA	NA	NA	NA	NA	2.74259	NA	1.87112	NA	NA	IL1R1,MAPK14,SERPINE1,CYP1B1,ELANE,IL17RA,EGR1,AFAP1L2,FZD5,SLC11A1,ALOX15B,FFAR3,FFAR2,CD14,SIGLEC16,IL10,SPHK1,LILRB2,TLR2,SLC7A5,TLR5,IL18R1,EBI3,BRCA1,TRIM6,FCER1G,F3,ORM2,ORM1,IL27,LILRA5,IFIH1,ZBP1,POU2AF1,OSM,TICAM1,ADRA2A,FLOT1,MMP8,EIF2AK2,IRF7,AGPAT1,AGPAT2,INAVA,MDK,FGR,GAPDH,CEBPB|CD2,CD4,IL23A,CD6,SLAMF6,IL23R,TXK,LY9,GATA3,BTN3A1,CD28,ITK,CCR7,HLA-DPB1,CD40LG,PTGER4,CLEC9A,HLA-DPA1,…	NA	NA	NA	NA	NA	RUNX1,SERPINE1,GBP5,HIF1A,HILPDA,SAA1,IFIH1,CCL19,POU2AF1,DDX58,ISG15,ADRA2A,FLOT1,MMP8,CHI3L1,CGAS,HSPD1	NA	IFI16,IL16,PTPRC,CD28,TLR5,IL18R1,IFIH1,ZBP1,DDX58,ISG15,CD274,EIF2AK2,IRF7	NA	NA
glycosaminoglycan catabolic process (GO:0006027)	GO Biological Process 2021	2.26735	NA	NA	NA	NA	NA	NA	NA	NA	NA	NA	LYVE1,GALNS,VCAN,CSPG4,SDC4,HMMR,SLC9A1,GPC1,GPC5,HSPG2,SDC1,FGF2,HYAL1,STAB2	NA	NA	NA	NA	NA	NA	NA	NA	NA	NA
muscle contraction (GO:0006936)	GO Biological Process 2021	2.26735	NA	NA	-2.34388	NA	NA	NA	NA	NA	NA	NA	TPM4,MYL9,TLN1,TPM1,ARHGEF11,TNNC2,SLC6A8,TNNT1,SMTN,TNNT3,VCL,OXTR,MYL6B,MYLK,CALD1,ITGA1,MYBPC3,MYBPC1,LTB4R,ANKRD2,TMOD1,ASPH,ITGB5,DYSF	NA	NA	ACTN2,MYL7,MYL2,MYL3,MYL9,SMPX,TNNC1,CASQ2,VCL,MYOM1,MYBPC1,LMOD3,SORBS1,ACTC1,CKMT2,SGCA	NA	NA	NA	NA	NA	NA	NA
negative regulation of platelet activation (GO:0010544)	GO Biological Process 2021	2.26735	NA	NA	NA	NA	NA	NA	NA	NA	NA	NA	PRKCD,SERPINE2,PDGFA,ALOX12,CEACAM1,APOE,PRKG1	NA	NA	NA	NA	NA	NA	NA	NA	NA	NA
regulation of chromatin silencing (GO:0031935)	GO Biological Process 2021	2.26735	NA	NA	NA	NA	NA	NA	NA	NA	NA	1.30717	H1-0,H1-2,H1-4,H1-3,H1-6,H1-5,CDC45	NA	NA	NA	NA	NA	NA	NA	NA	NA	H1-2,H1-1,H1-5,MIER1
regulation of interleukin-1 production (GO:0032652)	GO Biological Process 2021	2.26735	NA	NA	NA	NA	NA	NA	NA	NA	NA	NA	ORM2,IL10,ORM1,NLRP12,CEACAM1,SIRPA,GAS6	NA	NA	NA	NA	NA	NA	NA	NA	NA	NA
actin polymerization or depolymerization (GO:0008154)	GO Biological Process 2021	2.24377	NA	NA	NA	NA	NA	NA	NA	NA	NA	NA	PSTPIP2,MICALL2,WASF1,WASF3,SVIL,DIAPH3,ANG,MSRB1,VIL1,MSRB2,FAM107A,CAPG,ARHGAP6	NA	NA	NA	NA	NA	NA	NA	NA	NA	NA
regulation of endothelial cell proliferation (GO:0001936)	GO Biological Process 2021	2.22464	NA	NA	NA	NA	NA	NA	NA	NA	NA	NA	EGF,EGFL7,CAV2,CAV1,VEGFC,PLXNB3,ACVRL1,PRL,HMGB2,ALOX5,F3,ANG,ECM1,SPARC,ITGB3,THBS1,FGF2,MYDGF,APOE	NA	NA	NA	NA	NA	NA	NA	NA	NA	NA
endodermal cell differentiation (GO:0035987)	GO Biological Process 2021	2.22464	NA	NA	NA	NA	NA	NA	NA	NA	NA	NA	MMP8,LAMB3,MMP2,INHBA,FN1,MMP9,COL7A1,ITGA7,MIXL1,ITGB5	NA	NA	NA	NA	NA	NA	NA	NA	NA	NA
homotypic cell-cell adhesion (GO:0034109)	GO Biological Process 2021	2.22464	NA	NA	1.4863	NA	NA	NA	NA	NA	NA	NA	ACTN1,FN1,GP1BA,TYRO3,MYL9,TLN1,PLPP3,FERMT3,VCL,ITGB3,HSPB1,GATA1	NA	NA	FGB,FGG,CEACAM5,HBB,FGA	NA	NA	NA	NA	NA	NA	NA
positive regulation of cell cycle process (GO:0090068)	GO Biological Process 2021	2.1418	NA	NA	NA	NA	NA	3.34978	NA	NA	NA	NA	EGF,MAD2L1,AURKA,AURKB,E2F7,E2F8,PLK4,IGF1,KIF23,NDC80,PLSCR1,CCNB1,CDC6,KIF14,TGFA,SVIL,SPAG5,CIT,FEN1,NUDT16	NA	NA	NA	NA	NA	MAD2L1,AURKB,E2F7,IGF1,KIF23,NDC80,CDC6,KIF14,ECT2,NUSAP1	NA	NA	NA	NA
regulation of phagocytosis (GO:0050764)	GO Biological Process 2021	2.14035	NA	NA	NA	NA	NA	NA	NA	NA	NA	NA	SPHK1,AZU1,MERTK,TLR2,OLFM4,GAS6,FCER1G,SLC11A1,FGR,PLSCR1,PRTN3,DYSF,TGM2,SIRPA	NA	NA	NA	NA	NA	NA	NA	NA	NA	NA
regulation of pri-miRNA transcription by RNA polymerase II (GO:1902893)	GO Biological Process 2021	2.13778	NA	NA	NA	NA	NA	NA	NA	NA	NA	NA	EGR1,IL10,JUN,LILRB4,KLF5,FOSL1,NFIB,PPARG,SPI1,PRL,FGF2,TERT	NA	NA	NA	NA	NA	NA	NA	NA	NA	NA
cell morphogenesis involved in differentiation (GO:0000904)	GO Biological Process 2021	2.13441	NA	1.43771	NA	NA	NA	NA	NA	NA	NA	NA	LAMB3,ACTN1,FN1,ITGA8,LAMC1,KIF14,RELN,MICALL2,BVES,NTNG2,SRCIN1,RADIL,TYRO3,FERMT3,SPI1,ITGB3	NA	PARVA,LAMC1,ANTXR1,BVES,ATRNL1,PROX1,FERMT2,ARL13B,ITGAV	NA	NA	NA	NA	NA	NA	NA	NA
negative regulation of smooth muscle cell proliferation (GO:0048662)	GO Biological Process 2021	2.12865	NA	NA	NA	NA	NA	NA	NA	NA	NA	NA	IL10,PPARG,ANG,TRIB1,CDKN1A,CNN1,GPER1,MFN2,TPM1,PRKG1	NA	NA	NA	NA	NA	NA	NA	NA	NA	NA
regulation of sprouting angiogenesis (GO:1903670)	GO Biological Process 2021	2.12865	NA	NA	NA	NA	NA	NA	NA	NA	NA	NA	SMAD1,PKM,TJP1,CEACAM1,THBS1,FGF2,CREB3L1,ALOX5,E2F2,ADAMTS9	NA	NA	NA	NA	NA	NA	NA	NA	NA	NA
protein-DNA complex assembly (GO:0065004)	GO Biological Process 2021	2.12432	NA	NA	NA	NA	NA	NA	NA	NA	NA	5.15865	H2BC9,H2BC5,PADI4,GMNN,CHAF1B,CDT1,CDC6,H2BC17,H2BC18,H2BC13,H2BC14,H2BC15,DMC1,H2BC11,H2BC12,MCM4,MCM6,MCM2,HMGB2,ORC6,ORC1,H3C1,RAD51,H2BC21,H3C13	NA	NA	NA	NA	NA	NA	NA	NA	NA	H2BC9,H2BC5,H2BC3,PSMB9,SMARCA5,PSMC4,PSMC2,PSME1,H2BC17,H2BC12,MCM6,PSMD12,ORC3,ATRX,PSMA6,PSMA4,PSMA5,PSMA2,PSMA3,PSMB8,H2BC21
negative regulation of vascular associated smooth muscle cell proliferation (GO:1904706)	GO Biological Process 2021	2.12432	NA	NA	NA	NA	NA	NA	NA	NA	NA	NA	IL10,CDKN1A,CNN1,GPER1,TPM1,PPARG,PRKG1	NA	NA	NA	NA	NA	NA	NA	NA	NA	NA
negative regulation of cellular response to growth factor stimulus (GO:0090288)	GO Biological Process 2021	2.09711	NA	1.64882	NA	NA	NA	NA	NA	NA	NA	NA	BAMBI,LRP2,CREB3L1,GPC1,EMILIN1,NIBAN2,SMAD1,SMAD6,GREM1,PPARG,SPRY2,NOTCH1,HTRA3,THBS1,FSTL3,FGF2,RBPMS2	NA	BMPR1A,BMPR1B,BMPR2,UBE2D1,SMAD5,SMAD9,SPART,SPRY1,FSTL3,FGF2	NA	NA	NA	NA	NA	NA	NA	NA
positive regulation of fibroblast proliferation (GO:0048146)	GO Biological Process 2021	2.05162	NA	NA	NA	NA	NA	NA	NA	NA	NA	NA	SPHK1,FN1,IGF1,GAS6,DDR2,CDKN1A,PDGFC,PDGFA,E2F1	NA	NA	NA	NA	NA	NA	NA	NA	NA	NA
negative regulation of blood coagulation (GO:0030195)	GO Biological Process 2021	2.04491	NA	NA	3.84906	NA	NA	NA	1.88198	NA	NA	NA	SERPINB2,F12,GP1BA,F3,SERPING1,SERPINE1,SERPINE2,PDGFA,PLAU,TFPI,APOE	NA	NA	FGB,FGG,SERPINF2,SERPINE1,SERPINE2,TFPI,APOH,FGA	NA	NA	NA	FGB,EDN1,FGG,SERPINF2,SERPINE1,PDGFB,FGA	NA	NA	NA
cellular response to lipopolysaccharide (GO:0071222)	GO Biological Process 2021	2.04491	NA	NA	NA	NA	NA	1.73248	NA	4.41002	NA	NA	DEFA4,ACOD1,TICAM1,MAPK14,CXCL13,ADAM9,PF4,SERPINE1,PPBP,ZC3H12A,SIRPA,CD14,IL10,LILRB2,PDCD1LG2,LY96,HMGB2,CXCL5,SBNO2,CTSG,PF4V1,BPI	NA	NA	NA	NA	NA	CXCL10,CXCL11,SERPINE1,PABPN1,CXCL8,CXCL9,BPI,CCL2	NA	CD68,ZFP36,CARD16,CHMP5,CD274,LYN,CXCL8,CXCL9,TNFAIP3,CXCL2,CCL2	NA	NA
positive regulation of epidermal growth factor receptor signaling pathway (GO:0045742)	GO Biological Process 2021	2.04469	NA	NA	NA	NA	NA	NA	NA	NA	NA	NA	EGF,AFAP1L2,PDE6H,PTK6,MMP9,ADRA2A,SHKBP1,HIP1,TGFA,GPER1	NA	NA	NA	NA	NA	NA	NA	NA	NA	NA
positive regulation of pri-miRNA transcription by RNA polymerase II (GO:1902895)	GO Biological Process 2021	2.04469	NA	NA	NA	NA	NA	NA	NA	NA	NA	NA	EGR1,IL10,JUN,KLF5,FOSL1,PPARG,SPI1,PRL,FGF2,TERT	NA	NA	NA	NA	NA	NA	NA	NA	NA	NA
positive regulation of macromolecule metabolic process (GO:0010604)	GO Biological Process 2021	2.01794	NA	NA	NA	NA	NA	NA	NA	NA	NA	NA	EGF,MAPK14,DLL4,NWD1,E2F1,BVES,EGR1,SLC11A1,IGF1,PLSCR1,HPN,ZC3H12A,PDE2A,FN1,AZU1,TLR2,GAS6,PCSK9,BRCA1,F3,ADAM19,CD63,GBA,EPB41L4B,MITF,TICAM1,ADM2,PF4,CLU,WFS1,SMAD1,INHBA,TMEM119,NOTCH1,FGF2,MMP8,NAT8B,DNMT3B,BMP6,WNT11,GPER1,EMILIN1,MAGI2,NTRK3,CLDN5,GREM1,NOS1AP,SPRY2,SLC24A3,ECE1,ITGAX,EPHB2	NA	NA	NA	NA	NA	NA	NA	NA	NA	NA
regulation of interleukin-1 beta production (GO:0032651)	GO Biological Process 2021	1.99547	NA	NA	NA	4.92357	NA	NA	NA	NA	NA	NA	FFAR1,AZU1,LILRB4,NLRC4,HSPB1,INAVA,EGR1,FZD5,SERPINB1,IGF1,AIM2,NLRP12,ORM2,ORM1,LILRA5,ZC3H12A,SIRPA	NA	NA	NA	PYHIN1,IFI16,CASP1,GBP5,AIM2,CARD16,ORM2,ORM1,CCL19	NA	NA	NA	NA	NA	NA
positive regulation of cold-induced thermogenesis (GO:0120162)	GO Biological Process 2021	1.99547	NA	NA	NA	NA	NA	NA	NA	NA	NA	NA	IL4R,ACSL1,SCD,EPAS1,MFN2,GRB10,GADD45G,LCN2,OXTR,PDGFC,CAV1,ACHE,KDM6B,G0S2,ELOVL3,TSHR,FABP4,FABP5,CEBPB	NA	NA	NA	NA	NA	NA	NA	NA	NA	NA
apoptotic process (GO:0006915)	GO Biological Process 2021	1.98099	NA	NA	NA	NA	NA	NA	NA	NA	NA	NA	MX1,IFI27,CHEK1,PRKCD,GADD45A,TNFSF14,ALOX15B,PLSCR1,IFI27L1,PDE1B,DPF1,CD14,IER3,PAX3,TLR2,SEPTIN4,CIT,DLC1,HIP1,BIK,MELK,FAP,PRUNE2,IFI6,KREMEN1,CFLAR,DHCR24,NFKBIA,ESPL1,BNIPL,MCM2,CASP5,DCC,GAPDH,ATP2A1	NA	NA	NA	NA	NA	NA	NA	NA	NA	NA
unsaturated fatty acid metabolic process (GO:0033559)	GO Biological Process 2021	1.98099	NA	NA	NA	NA	NA	NA	NA	NA	NA	NA	ACSL1,SCD,MGLL,ALOX12,ALOX5,CYP1B1,CYP4F2,ELOVL3,CYP4F3,ALOX15B,PTGR1,PTGS1,FADS1	NA	NA	NA	NA	NA	NA	NA	NA	NA	NA
positive regulation of metabolic process (GO:0009893)	GO Biological Process 2021	1.97721	NA	NA	NA	NA	NA	NA	NA	NA	NA	NA	IL4R,ACSL1,SCD,EPAS1,MFN2,GRB10,GADD45G,LCN2,OXTR,PDGFC,CAV1,ACHE,AGPAT1,JCHAIN,KDM6B,G0S2,ELOVL3,TSHR,FABP4,FABP5,CEBPB	NA	NA	NA	NA	NA	NA	NA	NA	NA	NA
negative regulation of interleukin-1 production (GO:0032692)	GO Biological Process 2021	1.96756	NA	NA	NA	NA	NA	NA	NA	NA	NA	NA	IL10,FFAR1,SERPINB1,IGF1,LILRB4,NLRP12,CEACAM1,GAS6,ZC3H12A	NA	NA	NA	NA	NA	NA	NA	NA	NA	NA
positive regulation of protein kinase activity (GO:0045860)	GO Biological Process 2021	1.95543	NA	NA	NA	NA	NA	3.22839	NA	NA	NA	NA	CALM3,CLU,LRP8,RELN,EGR1,PRKCD,SLC11A1,ADRA2A,TPX2,NAB2,CLSPN,AZU1,CENPE,GAS6,DDR2,KIF14,SRCIN1,MMD,TOM1L1,LTF,CDKN1A,ITGB3,CAMKK1,LILRA5,SLC8A2,FCGR1A	NA	NA	NA	NA	NA	DKK1,NRK,ADRA2A,TPX2,CLSPN,CENPE,KIF14,ECT2,MMD,LTF,FCGR1A,CCL19	NA	NA	NA	NA
regulation of cell cycle process (GO:0010564)	GO Biological Process 2021	1.94403	NA	NA	NA	NA	NA	2.00516	NA	NA	NA	NA	CDC25C,KIF20A,CALM3,AURKA,AURKB,CHEK1,PLK4,PLK1,PKMYT1,NEK2,RMI2,CAV2,KIF11,FBXO43,GPER1,CDKN2B,SPAG5,MKI67,NUDT16,BUB1	NA	NA	NA	NA	NA	CDC25C,AURKB,CHEK1,NEK2,KIF11,ECT2,MKI67,BUB1	NA	NA	NA	NA
negative regulation of cell population proliferation (GO:0008285)	GO Biological Process 2021	1.93394	NA	NA	NA	NA	NA	NA	NA	NA	NA	NA	RBP4,IFITM1,DLL4,E2F1,CYP1B1,E2F7,S100A11,ALOX15B,TP73,PARP10,HPN,IFI35,IFIT3,IL10,CDC6,NME1,CDKN3,PTPRU,ACVRL1,CDKN2C,CDKN2D,CDKN2A,CDKN2B,DLC1,PPARG,CDKN1A,TGFB1I1,TP53I11,OSM,FAP,KANK2,LMNA,MFN2,NIBAN2,H2AC6,INHBA,H2AC4,SMAD6,NOTCH1,IGFBP7,ITGA1,EIF2AK2,TMIGD3,BNIPL,GPER1,ZNF503,MAGI2,GREM1,ALDH1A2,ANG,TRIB1	NA	NA	NA	NA	NA	NA	NA	NA	NA	NA
positive regulation of response to external stimulus (GO:0032103)	GO Biological Process 2021	1.90398	NA	NA	NA	NA	NA	1.89965	NA	NA	NA	NA	ZBP1,OSM,ACOD1,S100A9,S100A8,SERPINE1,STX3,S100A12,IL17RA,PLSCR1,IFI35,PDE2A,SCARF1,SIGLEC16,BMP6,TLR2,NFKBIA,LY96,MDK,NLRP12,GRN,THBS1,LILRA5,OASL	NA	NA	NA	NA	NA	S100A9,S100A8,SERPINE1,CCN4,GBP5,S100A12,FPR2,THBS1,CCL19	NA	NA	NA	NA
amino acid import across plasma membrane (GO:0089718)	GO Biological Process 2021	1.90398	NA	NA	NA	NA	NA	NA	NA	NA	NA	NA	SLC22A4,SLC36A1,SLC1A2,SLC1A3,SLC6A6,SLC7A5,SLC6A9,TSPO2	NA	NA	NA	NA	NA	NA	NA	NA	NA	NA
defense response to fungus (GO:0050832)	GO Biological Process 2021	1.90398	NA	NA	NA	NA	NA	2.73506	NA	NA	NA	NA	DEFA4,CLEC4D,CLEC4E,LTF,S100A9,GAPDH,S100A12,S100A8	NA	NA	NA	NA	NA	CLEC4D,LTF,S100A9,S100A12,S100A8	NA	NA	NA	NA
positive regulation of epithelial cell proliferation (GO:0050679)	GO Biological Process 2021	1.89975	NA	NA	NA	NA	NA	NA	NA	NA	NA	NA	EGF,PLXNB3,IGF1,HPN,FGF2,MYDGF,EGFL7,VEGFC,NME1,BMP6,LAMC1,PTPRN,TGFA,HMGB2,MDK,F3,ANG,ECM1,GRN,ITGB3,HYAL1,SCN5A	NA	NA	NA	NA	NA	NA	NA	NA	NA	NA
endoderm formation (GO:0001706)	GO Biological Process 2021	1.88588	NA	NA	NA	NA	NA	NA	NA	NA	NA	NA	MMP8,LAMB3,MMP2,INHBA,FN1,MMP9,COL7A1,ITGA7,MIXL1,ITGB5	NA	NA	NA	NA	NA	NA	NA	NA	NA	NA
negative regulation of DNA metabolic process (GO:0051053)	GO Biological Process 2021	1.88588	NA	NA	NA	NA	NA	NA	NA	NA	NA	NA	NIBAN2,H1-0,H1-2,H1-4,H1-3,H1-6,H1-5,ACVRL1,CDKN1A,DACH1	NA	NA	NA	NA	NA	NA	NA	NA	NA	NA
CENP-A containing chromatin organization (GO:0061641)	GO Biological Process 2021	1.88588	NA	NA	NA	NA	NA	NA	NA	NA	NA	NA	CENPU,CENPW,KNL1,CENPI,CENPM,CENPN,HJURP,CENPA,OIP5	NA	NA	NA	NA	NA	NA	NA	NA	NA	NA
CENP-A containing nucleosome assembly (GO:0034080)	GO Biological Process 2021	1.88588	NA	NA	NA	NA	NA	NA	NA	NA	NA	NA	CENPU,CENPW,KNL1,CENPI,CENPM,CENPN,HJURP,CENPA,OIP5	NA	NA	NA	NA	NA	NA	NA	NA	NA	NA
negative regulation of cytokine production (GO:0001818)	GO Biological Process 2021	1.88365	NA	NA	NA	NA	NA	2.17487	NA	2.83808	NA	NA	HOMER3,ACOD1,HERC5,ELANE,SLC11A1,INHBA,INHBB,ZC3H12A,SIRPA,IL10,MMP8,FN1,PDCD1LG2,LILRB4,CEACAM1,BCL3,GAS6,IRAK3,CR1,NLRP12,BPI,ORM1,GBA,THBS1,LILRA5,IFIH1,TRIM25,VSIG4,JAK3|IL23A,LEF1,TNF,IL23R,C1QTNF3,XCL1,CD200R1,TNFRSF21,NLRC3,CCR7,FOXJ1,RNF125,PTGER4,TIGIT,ABCD2	NA	NA	NA	NA	NA	GBP1,DDX58,ISG15,MMP8,SRGN,IRAK3,CR1,BPI,THBS1,IFIH1,JAK3	NA	HERC5,ZFP36,GBP1,DDX58,ISG15,CD274,PTPRC,CYLD,CEACAM1,TNFAIP3,IFIH1	NA	NA
regulation of cell-cell adhesion mediated by cadherin (GO:2000047)	GO Biological Process 2021	1.88365	NA	NA	NA	NA	NA	NA	NA	NA	NA	NA	PTPRU,NOTCH1,BMP6,TJP1,ADAM19,EPCAM,FLOT1	NA	NA	NA	NA	NA	NA	NA	NA	NA	NA
DNA damage response, signal transduction by p53 class mediator resulting in cell cycle arrest (GO:0006977)	GO Biological Process 2021	1.88365	NA	NA	NA	NA	NA	NA	NA	NA	NA	NA	ARID3A,CDC25C,CDK1,AURKA,MUC1,E2F1,E2F7,E2F8,GTSE1,GADD45A,CDKN1A,CCNB1,SFN	NA	NA	NA	NA	NA	NA	NA	NA	NA	NA
cell cycle G1/S phase transition (GO:0044843)	GO Biological Process 2021	1.88365	NA	NA	NA	NA	NA	NA	NA	NA	NA	NA	CDC25A,CDKN3,E2F1,CDKN2C,CDKN2D,CDKN2A,INHBA,CCNA2,CCNE2,CCNE1,BCAT1,CDKN1A,TRIM71,ACVR1B	NA	NA	NA	NA	NA	NA	NA	NA	NA	NA
negative regulation of endopeptidase activity (GO:0010951)	GO Biological Process 2021	1.88365	NA	NA	NA	NA	NA	1.82945	NA	NA	NA	NA	SERPINE1,SERPINE2,TIMP3,TIMP4,TIMP1,TIMP2,CR1,SERPINB2,SERPINB1,SERPING1,LTF,GAPDH,SERPINB10,ANXA8	NA	NA	NA	NA	NA	SERPINE1,SERPINE2,TIMP1,CR1,SERPINB2,LTF	NA	NA	NA	NA
positive regulation of angiogenesis (GO:0045766)	GO Biological Process 2021	1.88365	NA	NA	NA	NA	NA	NA	NA	NA	NA	NA	ADM2,SERPINE1,CYP1B1,SMAD1,FGF2,MYDGF,ZC3H12A,ANXA3,SPHK1,VEGFC,BRCA1,HSPB1,MDK,F3,PKM,TJP1,ECM1,GRN,THBS1,HYAL1,ITGAX	NA	NA	NA	NA	NA	NA	NA	NA	NA	NA
regulation of mitotic nuclear division (GO:0007088)	GO Biological Process 2021	1.81046	NA	NA	NA	NA	NA	2.02245	NA	NA	NA	NA	EGF,CAV2,CDC25C,AURKA,TGFA,FBXO43,CHEK1,IGF1,TOM1L1,MKI67,PKMYT1,CCNB1,NEK2	NA	NA	NA	NA	NA	CDC25C,CHEK1,IGF1,MKI67,NEK2,NUSAP1	NA	NA	NA	NA
regulation of interleukin-6 production (GO:0032675)	GO Biological Process 2021	1.78904	NA	NA	NA	NA	NA	1.35055	NA	NA	NA	NA	POU2AF1,IL17RA,AFAP1L2,ZC3H12A,SIRPA,SIGLEC16,IL10,MMP8,LILRB2,LILRB4,TLR2,GAS6,INAVA,IRAK3,NLRP12,BPI,ORM1,GBA,LILRA5,IFIH1	NA	NA	NA	NA	NA	POU2AF1,DDX58,MMP8,IRAK3,BPI,HSPD1,IFIH1	NA	NA	NA	NA
regulation of angiogenesis (GO:0045765)	GO Biological Process 2021	1.7682	NA	NA	NA	NA	NA	1.39809	NA	NA	NA	NA	SERPINE1,ALOX5,CYP1B1,PROK2,HSPG2,SPARC,ZC3H12A,ANXA3,SPHK1,VEGFC,CEACAM1,PRL,BRCA1,F3,PPARG,ECM1,GRN,HYAL1,STAB1,CXCL13,ADM2,PF4,NIBAN2,FGF2,MYDGF,HSPB1,EMILIN1,CLDN5,SPRY2,THBS1,ITGAX	NA	NA	NA	NA	NA	RUNX1,SERPINE1,HIF1A,STAT1,ADAM12,CXCL10,CHI3L1,CXCL8,THBS1,THBS2	NA	NA	NA	NA
negative regulation of cell migration (GO:0030336)	GO Biological Process 2021	1.73461	NA	NA	NA	NA	NA	NA	NA	NA	NA	NA	MITF,ATP1B2,PLXNB3,DPEP1,IFITM1,SERPINE1,DACH1,TPM1,CYP1B1,JAG1,ALOX15B,VCL,TACSTD2,FGF2,SRGAP1,TMIGD3,PTPRU,ACVRL1,WNT11,TIMP1,MAGI2,CLDN5,DLC1,TRIB1	NA	NA	NA	NA	NA	NA	NA	NA	NA	NA
negative regulation of immune response (GO:0050777)	GO Biological Process 2021	1.73461	NA	NA	NA	NA	NA	1.30288	NA	NA	NA	NA	CD163,ACOD1,TAAR1,MAPK14,ADM2,DPEP1,ADCY4,ADCY3,ADCY6,PRKAR1B,SPI1,GPR84,SAMSN1,PRKAR2B,IL10,ADORA2B,GPR27,ADM,HRH2,IRAK3,RHBDF2,CR1,TSHR,FGR,TYRO3,FURIN,FCGR1A,INSL3	NA	NA	NA	NA	NA	CD163,GPR84,SAMSN1,GPR176,COL3A1,ADM,IRAK3,CR1,FCGR1A	NA	NA	NA	NA
negative regulation of innate immune response (GO:0045824)	GO Biological Process 2021	1.73461	NA	NA	NA	NA	NA	1.98034	NA	3.12106	NA	NA	CR1,ACOD1,OAS1,OAS3,SERPING1,TYRO3,GRN,USP18,IRAK3,VSIG4	NA	NA	NA	NA	NA	CR1,ISG15,OAS1,OAS3,IRAK3	NA	NMI,ISG15,SERPING1,TNFAIP3,IFI16,TRIM21	NA	NA
interleukin-27-mediated signaling pathway (GO:0070106)	GO Biological Process 2021	1.73461	NA	NA	NA	NA	NA	2.44732	NA	NA	NA	NA	MX1,IL27,EBI3,OAS1,OASL,OAS2	NA	NA	NA	NA	NA	STAT1,MX1,OAS1,OAS2	NA	NA	NA	NA
nucleosome positioning (GO:0016584)	GO Biological Process 2021	1.73461	NA	NA	NA	NA	NA	NA	NA	NA	NA	1.39413	H1-0,H1-2,H1-4,H1-3,H1-6,H1-5	NA	NA	NA	NA	NA	NA	NA	NA	NA	H1-2,H1-1,SMARCA5,H1-5
defense response to Gram-negative bacterium (GO:0050829)	GO Biological Process 2021	1.72385	NA	NA	NA	NA	NA	NA	NA	NA	NA	NA	DEFA4,AZU1,H2BC11,H2BC12,SERPINE1,HMGB2,CTSG,CAMP,ELANE,SLC11A1,RNASE3,RNASE2,SELP,BPI,LTF	NA	NA	NA	NA	NA	NA	NA	NA	NA	NA
mononuclear cell differentiation (GO:1903131)	GO Biological Process 2021	1.71825	NA	NA	1.39878	NA	NA	NA	NA	NA	NA	NA	MT1G,PPARG,PIR,GAS6,FLT3,PDE1B,RELB,TRPM2	NA	NA	BATF3,IL31RA,MT1G,IFI16	NA	NA	NA	NA	NA	NA	NA
chromatin remodeling at centromere (GO:0031055)	GO Biological Process 2021	1.71825	NA	NA	NA	NA	NA	NA	NA	NA	NA	NA	CENPU,CENPW,KNL1,CENPI,CENPM,CENPN,HJURP,CENPA,OIP5	NA	NA	NA	NA	NA	NA	NA	NA	NA	NA
negative regulation of cell-matrix adhesion (GO:0001953)	GO Biological Process 2021	1.71825	NA	NA	NA	NA	NA	NA	NA	NA	NA	NA	JAG1,CDKN2A,ACER2,DLC1,ACVRL1,SERPINE1,FAM107A,THBS1,ARHGAP6	NA	NA	NA	NA	NA	NA	NA	NA	NA	NA
positive regulation of protein phosphorylation (GO:0001934)	GO Biological Process 2021	1.7134	NA	NA	NA	NA	NA	NA	NA	NA	NA	NA	EGF,MARCO,CALM3,LRP8,PLK1,IGF1,PDGFC,TXN,PDGFA,GATA1,SPHK1,BMP8B,VEGFC,AZU1,BMP8A,CENPE,FAM20A,GAS6,DDR2,ACVRL1,FAXDC2,TRIM6,MMD,TOM1L1,CDKN1A,CAMKK1,CAMKK2,GDF15,OSM,CSPG4,RELN,HGF,INHBA,INHBB,TMEM119,FGF2,MYDGF,FLOT1,CAV1,LIMK2,MMP9,BMP6,DAB2,GPER1,P2RY1,NTRK3,SPRY2,ITGB3,TTK	NA	NA	NA	NA	NA	NA	NA	NA	NA	NA
negative regulation of T cell activation (GO:0050868)	GO Biological Process 2021	1.7134	NA	NA	NA	NA	NA	NA	NA	NA	NA	NA	CR1,IL10,ARG1,LILRB2,PDCD1LG2,LILRB4,CEACAM1,CEBPB,SDC4,VSIG4,JAK3	NA	NA	NA	NA	NA	NA	NA	NA	NA	NA
myeloid cell differentiation (GO:0030099)	GO Biological Process 2021	1.7046	NA	NA	NA	NA	NA	NA	NA	2.45947	NA	NA	TAL1,MPIG6B,CDKN2B,KLF1,INHBA,SPI1,ALAS2,CEBPE,GATA1,RASGRP4,JAK3,AHSP	NA	NA	NA	NA	NA	NA	NA	LYN,KAT6A,IFI16,EVI2B,SNRK,KMT2E	NA	NA
negative regulation of BMP signaling pathway (GO:0030514)	GO Biological Process 2021	1.7046	NA	1.64882	NA	NA	NA	NA	NA	NA	NA	NA	BAMBI,LRP2,SMAD1,SMAD6,GREM1,PPARG,FBN1,NOTCH1,HTRA3,FSTL1,FSTL3,RBPMS2	NA	BMPR1A,BMPR1B,BMPR2,UBE2D1,SMAD5,SMAD9,SPART,FSTL3	NA	NA	NA	NA	NA	NA	NA	NA
response to lipid (GO:0033993)	GO Biological Process 2021	1.68371	NA	NA	NA	NA	2.00229	1.31073	NA	NA	NA	NA	SCD,RBP4,SLPI,S100A9,S100A8,NOCT,SLC11A1,SMAD6,ACER2,SELP,CYP19A1,FFAR1,ALPL,LY96,HMGB2,TRIM6,IRAK3,CDKN2D,PPARG,TRIB1	NA	NA	NA	NA	CYP24A1,S100A9,S100A8,SNCA,SLC11A1,CYP19A1,ANXA1,HMGB2,CDKN2D	S100A9,S100A8,SPP1,SELE,CYP19A1,IRAK3,GCH1	NA	NA	NA	NA
DNA replication-independent nucleosome assembly (GO:0006336)	GO Biological Process 2021	1.67317	NA	NA	NA	NA	NA	NA	NA	NA	NA	NA	CENPU,CENPW,KNL1,CENPI,CENPM,CENPN,ASF1B,HJURP,CENPA,OIP5	NA	NA	NA	NA	NA	NA	NA	NA	NA	NA
negative regulation of lymphocyte proliferation (GO:0050672)	GO Biological Process 2021	1.67317	NA	NA	NA	NA	NA	NA	NA	NA	NA	NA	CR1,IL10,ARG1,LILRB2,PDCD1LG2,LILRB4,CEBPB,TNFRSF13B,SDC4,VSIG4	NA	NA	NA	NA	NA	NA	NA	NA	NA	NA
regulation of epidermal growth factor receptor signaling pathway (GO:0042058)	GO Biological Process 2021	1.66565	NA	NA	NA	NA	NA	NA	NA	NA	NA	NA	ITGA1,EGF,PDE6H,MMP9,CEACAM1,TGFA,IFI6,GPER1,RHBDF2,AFAP1L2,PTK6,SHKBP1,SPRY2,HIP1	NA	NA	NA	NA	NA	NA	NA	NA	NA	NA
positive regulation of vascular associated smooth muscle cell proliferation (GO:1904707)	GO Biological Process 2021	1.65472	NA	NA	NA	NA	NA	NA	NA	NA	NA	NA	IL10,JUN,MMP2,IGF1,MMP9,FGF2,MFN2	NA	NA	NA	NA	NA	NA	NA	NA	NA	NA
negative regulation of cell motility (GO:2000146)	GO Biological Process 2021	1.64919	NA	NA	NA	NA	NA	NA	NA	NA	NA	NA	MITF,PLXNB3,DPEP1,IFITM1,SERPINE1,DACH1,TPM1,CYP1B1,JAG1,ALOX15B,VCL,TACSTD2,SRGAP1,TMIGD3,PTPRU,ACVRL1,WNT11,MAGI2,CLDN5,DLC1	NA	NA	NA	NA	NA	NA	NA	NA	NA	NA
negative regulation of cysteine-type endopeptidase activity (GO:2000117)	GO Biological Process 2021	1.64716	NA	NA	NA	NA	NA	NA	NA	NA	NA	NA	DHCR24,DPEP1,GAS6,NAIP,IFI6,CDKN2D,HGF,LTF,BEX3,THBS1,CST7,SFN	NA	NA	NA	NA	NA	NA	NA	NA	NA	NA
integrin-mediated signaling pathway (GO:0007229)	GO Biological Process 2021	1.64143	NA	NA	NA	NA	NA	NA	NA	NA	NA	NA	FN1,CEACAM1,DAB2,ZYX,ADAM9,DOCK1,ITGA2B,MPIG6B,FGR,PLPP3,FERMT3,ITGB5,ITGB4,ITGB3,PRAM1	NA	NA	NA	NA	NA	NA	NA	NA	NA	NA
regulation of toll-like receptor signaling pathway (GO:0034121)	GO Biological Process 2021	1.63647	NA	NA	NA	NA	NA	NA	NA	NA	NA	NA	TLR2,TYRO3,IRF7,TLR5,SMPDL3B,IRAK3,FLOT2,FLOT1	NA	NA	NA	NA	NA	NA	NA	NA	NA	NA
adenylate cyclase-modulating G protein-coupled receptor signaling pathway (GO:0007188)	GO Biological Process 2021	1.63066	NA	NA	NA	NA	NA	NA	NA	NA	NA	NA	MARCO,PF4,ADCY4,ADCY3,ADCY6,ABCA1,GPR78,ADRA2A,GNAZ,PTGFR,ADGRG3,PDE2A,FFAR3,HTR1F,GPR26,ADM,FPR1,OPRL1,ADGRE2,ADGRE1,TBXA2R,GPER1,TSHR,PTGER3,GNA15,INSL3	NA	NA	NA	NA	NA	NA	NA	NA	NA	NA
organic anion transport (GO:0015711)	GO Biological Process 2021	1.60877	NA	NA	NA	NA	NA	NA	NA	NA	NA	NA	CA12,SLCO2A1,AQP9,CA14,SLCO5A1,MGST1,SLCO2B1,CYB5R2,SLC4A11,SLCO4A1,SLC26A6,CA2,CA1,CA4,SLC2A14,SLC4A9,RHAG,SLC4A1	NA	NA	NA	NA	NA	NA	NA	NA	NA	NA
inorganic cation transmembrane transport (GO:0098662)	GO Biological Process 2021	1.59651	NA	NA	NA	NA	NA	NA	NA	NA	NA	NA	SLC11A1,SLC6A6,SLC6A8,SLC6A9,SCN2B,HPN,SLC30A10,SLC6A4,TRPM2,KCNN3,TRPM6,SCN1B,GAS6,RHAG,KCNA2,SLC8A2,SLC8A3,TRPV4,RHCE,SLC9A8,KCNG2,SLC1A3,ATP2C2,SLC9A1,KCND1,KCNE1,CACNA1A,SCN9A,ABCC8,SLC4A11,KCNK5,KCNK7,SLC40A1,SLC36A1,SLC24A3,ATP2A1,SCN5A,KCNJ4	NA	NA	NA	NA	NA	NA	NA	NA	NA	NA
positive regulation of cell-cell adhesion (GO:0022409)	GO Biological Process 2021	1.59651	NA	NA	NA	NA	NA	NA	NA	NA	NA	NA	IL10,TJP1,ADAM19,CXCL13,CEACAM6,PLPP3,PTPRU,FSTL3,FUT7,MDK,FLOT1	NA	NA	NA	NA	NA	NA	NA	NA	NA	NA
regulation of humoral immune response (GO:0002920)	GO Biological Process 2021	1.59651	NA	NA	NA	NA	-1.48184	NA	NA	NA	NA	NA	CXCL13,C3AR1,PROS1,CLU,CR1,SERPING1,CFB,C1QC,C1QB,C1QA,CD59,CD55	NA	NA	NA	NA	C1R,C2,CPN1	NA	NA	NA	NA	NA
regulation of megakaryocyte differentiation (GO:0045652)	GO Biological Process 2021	1.59651	NA	NA	NA	NA	NA	NA	NA	NA	NA	NA	MTURN,MYL9,PF4,FAXDC2,ITGA2B,HMGB2,H3C1,NFE2,GP1BA,THBS1,GATA1,H3C13	NA	NA	NA	NA	NA	NA	NA	NA	NA	NA
striated muscle contraction (GO:0006941)	GO Biological Process 2021	1.59651	NA	NA	-3.13722	NA	NA	NA	NA	NA	NA	NA	MYBPC3,TPM1,ARHGEF11,TNNC2,JSRP1,TNNT1,TNNT3,STAC3,SCN2B,RYR2,SCN5A,SCN1B	NA	NA	ATP1B1,MYL3,SMPX,ATP1A2,LMOD3,KCNH2,TNNC1,CASQ2,RYR2,RCSD1,SCN5A	NA	NA	NA	NA	NA	NA	NA
ion transport (GO:0006811)	GO Biological Process 2021	1.5838	NA	NA	NA	NA	NA	NA	NA	NA	NA	NA	SLC9A8,CHRNA2,SLC1A2,SLC1A3,SLC9A1,ANO10,PIEZO2,KCNN3,SLC26A8,SLC26A6,PANX2,SLC36A1,P2RX1,SLC25A10,SLC24A3,SLC4A1,PKD1L3,SLC8A2,SLC8A3,TSPO	NA	NA	NA	NA	NA	NA	NA	NA	NA	NA
cell-substrate junction assembly (GO:0007044)	GO Biological Process 2021	1.57735	NA	NA	NA	NA	NA	NA	NA	NA	NA	NA	LAMB3,ACTN1,FN1,CTTN,DLC1,COL17A1,CD151,ITGB4,LAMC1	NA	NA	NA	NA	NA	NA	NA	NA	NA	NA
negative regulation of blood vessel endothelial cell migration (GO:0043537)	GO Biological Process 2021	1.57735	NA	NA	NA	NA	NA	NA	NA	NA	NA	NA	GADD45A,PPARG,ACVRL1,NOTCH1,THBS1,FGF2,DLL4,TBXA2R,APOE	NA	NA	NA	NA	NA	NA	NA	NA	NA	NA
transmembrane receptor protein serine/threonine kinase signaling pathway (GO:0007178)	GO Biological Process 2021	1.57359	NA	3.32017	NA	NA	NA	NA	NA	NA	NA	NA	GDF15,COL1A2,BAMBI,ZYX,ADAM9,SMAD1,INHBA,PARD3,INHBB,SMAD6,JUN,BMP8B,BMP8A,RGMA,BMP6,ID1,ACVRL1,CLDN5,FURIN,TGFB1I1,ITGB5,ACVR1B	NA	ADAM9,SMAD5,INHBB,SMAD9,FERMT2,LTBP2,UBC,FNTA,TGFBR1,TGFBR2,TGFBR3,BMPR1A,BMPR1B,BMPR2,TWSG1,ITGB1,APPL1	NA	NA	NA	NA	NA	NA	NA	NA
negative regulation of phosphate metabolic process (GO:0045936)	GO Biological Process 2021	1.56411	NA	NA	NA	NA	NA	NA	NA	NA	NA	NA	CDKN2C,CDKN2D,CDKN2A,CDKN1A,CDKN2B,INHBA,CDA	NA	NA	NA	NA	NA	NA	NA	NA	NA	NA
positive regulation of phosphatidylinositol 3-kinase signaling (GO:0014068)	GO Biological Process 2021	1.56291	NA	NA	NA	NA	NA	NA	NA	NA	NA	NA	EGF,FN1,OSM,GPER1,NTRK3,HGF,IGF1,FGR,SELP,FLT3,IRS2,PDGFC,PDGFA,FGF2,MYDGF	NA	NA	NA	NA	NA	NA	NA	NA	NA	NA
regulation of muscle contraction (GO:0006937)	GO Biological Process 2021	1.56291	NA	NA	-3.1083	NA	NA	NA	NA	NA	NA	NA	MYBPC3,TNNC2,CAV1,TNNT1,TNNT3,MYL9,CNN1,TPM1	NA	NA	PPP1R12B,TNNC1,ANXA6,MYL2,MYL3,MYL9,CHRM2,ATP1A2	NA	NA	NA	NA	NA	NA	NA
response to interferon-beta (GO:0035456)	GO Biological Process 2021	1.56291	NA	NA	NA	NA	NA	2.45295	NA	5.07991	NA	NA	ACOD1,OAS1,AIM2,PLSCR1,XAF1,IFITM3,IFITM1,TRIM6	NA	NA	NA	NA	NA	STAT1,OAS1,IFITM2,IFITM3,IFITM1	NA	BST2,MNDA,XAF1,IFITM2,IFITM3,IFITM1,IFI16	NA	NA
negative regulation of cysteine-type endopeptidase activity involved in apoptotic process (GO:0043154)	GO Biological Process 2021	1.54675	NA	NA	NA	NA	NA	NA	NA	NA	NA	NA	DHCR24,MMP9,DPEP1,GAS6,NAIP,NOL3,IFI6,CDKN2D,HGF,BEX3,THBS1,SFN	NA	NA	NA	NA	NA	NA	NA	NA	NA	NA
proteolysis (GO:0006508)	GO Biological Process 2021	1.54655	NA	NA	NA	NA	NA	NA	NA	NA	NA	NA	CAPN13,CAPN11,LRP8,ELANE,ST14,KEL,HPN,ANPEP,CTSA,AZU1,MMP19,CTRC,PCSK6,CTSL,CTSG,CTSD,ASPRV1,F3,ADAM19,F12,FAP,HGF,PRTN3,HTRA3,PLAU,HTRA1,TRHDE,MMP25,MMP8,MMP1,MMP2,MMP9,CPE,CPXM2,FURIN,ECE1,ADAMTS3,FBXO6,ADAMTS9	NA	NA	NA	NA	NA	NA	NA	NA	NA	NA
positive regulation of endocytosis (GO:0045807)	GO Biological Process 2021	1.5459	NA	NA	NA	NA	NA	NA	NA	NA	NA	NA	TF,RAB31,DAB2,HIP1,CD151,NLGN1,SERPINE1,CLU,ABCA13,APOE,FLOT1	NA	NA	NA	NA	NA	NA	NA	NA	NA	NA
negative regulation of response to external stimulus (GO:0032102)	GO Biological Process 2021	1.51949	NA	NA	NA	NA	NA	NA	NA	NA	NA	NA	ACOD1,SERPINE1,ALOX5,ELANE,PRKCD,FGF2,SIRPA,APOE,IL10,TNFAIP6,IRAK3,GPER1,NLRP12,CD109,TYRO3,PPARG,LTF,SMPDL3B,TRIB1,GBA|EPHA4,NR1D1,GATA3,RORA,C1QTNF3,AJAP1,RTN4R,NLRC3,EPPK1,PTGER4,ENPP3	NA	NA	NA	NA	NA	NA	NA	NA	NA	NA
negative regulation of peptidase activity (GO:0010466)	GO Biological Process 2021	1.51886	NA	NA	NA	NA	NA	NA	NA	NA	NA	NA	SERPINE1,SERPINE2,TIMP3,TIMP4,TIMP1,TIMP2,SERPINB2,SERPINB1,SERPING1,GAPDH,ECM1,SERPINB10,CST7	NA	NA	NA	NA	NA	NA	NA	NA	NA	NA
DNA replication checkpoint signaling (GO:0000076)	GO Biological Process 2021	1.51886	NA	NA	NA	NA	NA	1.31073	NA	NA	NA	NA	CDT1,CDC6,TICRR,CDC45,CLSPN,ORC1	NA	NA	NA	NA	NA	CDC6,TICRR,CLSPN	NA	NA	NA	NA
negative regulation of chemokine production (GO:0032682)	GO Biological Process 2021	1.51886	NA	NA	NA	NA	NA	NA	NA	NA	NA	NA	IL10,OAS1,LILRB4,OAS3,SIRPA,ELANE	NA	NA	NA	NA	NA	NA	NA	NA	NA	NA
protein localization to chromosome, centromeric region (GO:0071459)	GO Biological Process 2021	1.51886	NA	NA	NA	NA	NA	2.28581	NA	NA	NA	NA	KNL1,TTK,CENPA,HASPIN,AURKB,CDK1	NA	NA	NA	NA	NA	KNL1,TTK,AURKB,CDK1	NA	NA	NA	NA
negative regulation of cell cycle G1/S phase transition (GO:1902807)	GO Biological Process 2021	1.51886	NA	NA	NA	NA	NA	NA	NA	NA	NA	NA	CDKN2C,CDKN2D,CDKN2A,CDKN2B,GFI1B,KANK2,CDKN1A,FAM107A,E2F7	NA	NA	NA	NA	NA	NA	NA	NA	NA	NA
negative regulation of T cell proliferation (GO:0042130)	GO Biological Process 2021	1.51886	NA	NA	NA	NA	NA	NA	NA	NA	NA	NA	CR1,IL10,ARG1,LILRB2,PDCD1LG2,LILRB4,CEBPB,SDC4,VSIG4	NA	NA	NA	NA	NA	NA	NA	NA	NA	NA
protein O-linked glycosylation (GO:0006493)	GO Biological Process 2021	1.51827	NA	NA	NA	NA	NA	NA	NA	NA	NA	NA	MUC3A,PLOD1,GALNT14,POGLUT2,GALNT18,PLOD2,MUC1,ST3GAL2,ST3GAL4,MUC19,TMTC1,SDF2L1,GALNT5,MUC5AC,ST6GALNAC2,MUC5B,B3GNT8,B4GALT5	NA	NA	NA	NA	NA	NA	NA	NA	NA	NA
regulation of DNA recombination (GO:0000018)	GO Biological Process 2021	1.49885	NA	NA	NA	NA	NA	NA	NA	NA	NA	NA	IL10,H1-0,H1-2,H1-4,H1-3,H1-6,H1-5,RAD51,RAD51AP1,CHEK1	NA	NA	NA	NA	NA	NA	NA	NA	NA	NA
myeloid leukocyte differentiation (GO:0002573)	GO Biological Process 2021	1.49885	NA	NA	NA	NA	NA	NA	NA	NA	NA	NA	MMP9,MAPK14,OSCAR,MT1G,PIR,SBNO2,E2F1,BATF2,PPARG,PRTN3,SPI1,CEBPE,CDKN1A,PDE1B	NA	NA	NA	NA	NA	NA	NA	NA	NA	NA
mitotic cytokinesis (GO:0000281)	GO Biological Process 2021	1.49885	NA	NA	NA	NA	NA	2.28581	NA	NA	NA	NA	ANLN,ESPL1,KIF4A,KIF20A,CEP55,PLK1,KIF23,CIT,KLHDC8B,CENPA,STMN1	NA	NA	NA	NA	NA	ANLN,KIF4A,ECT2,CEP55,KIF23,NUSAP1	NA	NA	NA	NA
regulation of complement activation (GO:0030449)	GO Biological Process 2021	1.49885	NA	NA	NA	NA	-1.48184	NA	NA	NA	NA	NA	C3AR1,PROS1,CLU,CR1,SERPING1,CFB,C1QC,C1QB,C1QA,CD59,CD55	NA	NA	NA	NA	C1R,C2,CPN1	NA	NA	NA	NA	NA
negative regulation of inflammatory response to antigenic stimulus (GO:0002862)	GO Biological Process 2021	1.49885	NA	NA	NA	NA	NA	NA	NA	NA	NA	NA	CD163,TAAR1,MAPK14,ADM2,DPEP1,ADCY4,ADCY3,ADCY6,PRKAR1B,GPR84,PRKAR2B,IL10,ADORA2B,GPR27,ADM,HRH2,RHBDF2,TSHR,FGR,FURIN,FCGR1A,INSL3	NA	NA	NA	NA	NA	NA	NA	NA	NA	NA
negative regulation of myeloid leukocyte differentiation (GO:0002762)	GO Biological Process 2021	1.49885	NA	NA	NA	NA	NA	NA	NA	NA	NA	NA	INHBA,LILRB3,MAFB,LILRB4,CEACAM1,FBN1,C1QC,FSTL3	NA	NA	NA	NA	NA	NA	NA	NA	NA	NA
regulation of DNA biosynthetic process (GO:2000278)	GO Biological Process 2021	1.49885	NA	NA	NA	NA	NA	NA	NA	NA	NA	NA	NIBAN2,HGF,TOM1L1,ACVRL1,CDKN1A,PDGFA,FGF2,DACH1	NA	NA	NA	NA	NA	NA	NA	NA	NA	NA
negative regulation of angiogenesis (GO:0016525)	GO Biological Process 2021	1.48472	NA	NA	NA	NA	NA	NA	NA	NA	NA	NA	PF4,SERPINE1,PRL,CREB3L1,ALOX5,E2F2,EMILIN1,NIBAN2,HSPG2,CLDN5,PPARG,SPRY2,SPARC,THBS1,STAB1,ADAMTS9	NA	NA	NA	NA	NA	NA	NA	NA	NA	NA
negative regulation of cell cycle process (GO:0010948)	GO Biological Process 2021	1.47936	NA	NA	NA	NA	NA	NA	NA	NA	NA	NA	ESPL1,BRCA1,AURKB,FBXO43,CHEK1,E2F1,GPER1,E2F7,E2F8,RRM2,RAD51,TOM1L1,NEK2	NA	NA	NA	NA	NA	NA	NA	NA	NA	NA
regulation of inflammatory response to antigenic stimulus (GO:0002861)	GO Biological Process 2021	1.46602	NA	NA	NA	NA	NA	NA	NA	NA	NA	NA	CD163,TAAR1,MAPK14,ADM2,DPEP1,ADCY4,ADCY3,ADCY6,PRKAR1B,GPR84,PRKAR2B,IL10,ADORA2B,GPR27,ADM,HRH2,RHBDF2,TSHR,FGR,FURIN,FCGR1A,INSL3	NA	NA	NA	NA	NA	NA	NA	NA	NA	NA
icosanoid metabolic process (GO:0006690)	GO Biological Process 2021	1.45915	NA	NA	NA	NA	NA	NA	NA	NA	NA	NA	DPEP1,MGLL,ALOX12,ALOX5,CYP1B1,CYP4F2,CYP4F3,ALOX5AP,ALOX15B,PTGR1,PTGS1,FADS1	NA	NA	NA	NA	NA	NA	NA	NA	NA	NA
regulation of reactive oxygen species metabolic process (GO:2000377)	GO Biological Process 2021	1.45915	NA	NA	NA	NA	NA	NA	NA	NA	NA	NA	ACOD1,MAPK14,BST1,BRCA1,ALOX5,CYP1B1,GADD45A,PLIN5,CDKN1A,THBS1,FOXM1,ZC3H12A	NA	NA	NA	NA	NA	NA	NA	NA	NA	NA
organic hydroxy compound biosynthetic process (GO:1901617)	GO Biological Process 2021	1.44416	NA	NA	-1.48045	NA	NA	NA	NA	NA	NA	NA	HSD3B7,PSAT1,ACOX2,DHCR7,SLC27A2,FAXDC2,ALOX12,CYP7A1,OSBPL6,ALOX15B,SQLE	NA	NA	ACOX2,DHCR7,ALOX15,PNPO,PRKAG2,HSD17B10,TM7SF2,EBP	NA	NA	NA	NA	NA	NA	NA
mitotic G1 DNA damage checkpoint signaling (GO:0031571)	GO Biological Process 2021	1.42759	NA	NA	NA	NA	NA	NA	NA	NA	NA	NA	ARID3A,CDC25C,CDK1,AURKA,MUC1,E2F1,E2F7,E2F8,GTSE1,GADD45A,CDKN1A,CCNB1,SFN	NA	NA	NA	NA	NA	NA	NA	NA	NA	NA
positive regulation of cytosolic calcium ion concentration (GO:0007204)	GO Biological Process 2021	1.42149	NA	NA	NA	NA	NA	NA	NA	NA	NA	NA	CACNA2D1,TRPV4,CXCL13,C3AR1,PROK2,XCR1,PTGFR,CACNA1A,GPR17,CCR1,FFAR1,CAV1,CD24,FPR1,OPRL1,TBXA2R,GPER1,P2RY1,F2RL3,RYR2,PTGER3,GNA15,CD55	NA	NA	NA	NA	NA	NA	NA	NA	NA	NA
hyaluronan catabolic process (GO:0030214)	GO Biological Process 2021	1.41613	NA	NA	NA	NA	NA	NA	NA	NA	NA	NA	HMMR,FGF2,LYVE1,SLC9A1,HYAL1,STAB2	NA	NA	NA	NA	NA	NA	NA	NA	NA	NA
regulation of chromosome segregation (GO:0051983)	GO Biological Process 2021	1.41613	NA	NA	NA	1.34707	NA	2.20476	NA	NA	NA	NA	RMI2,MKI67,CDC6,AURKB,KIF2C,BUB1	NA	NA	NA	MKI67,AURKB,BUB1	NA	MKI67,CDC6,AURKB,BUB1	NA	NA	NA	NA
glycosaminoglycan biosynthetic process (GO:0006024)	GO Biological Process 2021	1.40759	NA	NA	NA	NA	NA	NA	NA	NA	NA	NA	CSGALNACT2,CSPG4,CHPF,GPC1,GPC5,ST3GAL2,ST3GAL4,HSPG2,SDC1,GALNT5,VCAN,B4GALT2,SDC4,B4GALT5,PXYLP1,NDST1,HYAL1	NA	NA	NA	NA	NA	NA	NA	NA	NA	NA
regulation of pathway-restricted SMAD protein phosphorylation (GO:0060393)	GO Biological Process 2021	1.40759	NA	NA	NA	NA	NA	NA	NA	NA	NA	NA	GDF15,BMP8B,BMP8A,BMP6,DAB2,ACVRL1,EMILIN1,INHBA,INHBB,SMAD6,GREM1,TTK	NA	NA	NA	NA	NA	NA	NA	NA	NA	NA
positive regulation of inflammatory response (GO:0050729)	GO Biological Process 2021	1.40677	NA	NA	NA	NA	NA	1.78819	NA	NA	NA	NA	ZBP1,MMP8,OSM,TLR2,NFKBIA,S100A9,S100A8,SERPINE1,MDK,S100A12,IL17RA,NLRP12,GRN,IFI35,LILRA5,PDE2A	NA	NA	NA	NA	NA	MMP8,S100A9,S100A8,SERPINE1,C2CD4A,CCN4,S100A12	NA	NA	NA	NA
DNA packaging (GO:0006323)	GO Biological Process 2021	1.40542	NA	NA	NA	NA	NA	NA	NA	NA	NA	NA	H1-0,H1-2,H1-4,H1-3,H1-6,H1-5,CHAF1B	NA	NA	NA	NA	NA	NA	NA	NA	NA	NA
leukotriene metabolic process (GO:0006691)	GO Biological Process 2021	1.40542	NA	NA	NA	NA	NA	NA	NA	NA	NA	NA	CYP4F2,CYP4F3,ALOX5AP,ALOX12,PTGR1,ALOX5,DPEP1	NA	NA	NA	NA	NA	NA	NA	NA	NA	NA
mitotic metaphase plate congression (GO:0007080)	GO Biological Process 2021	1.40336	NA	NA	NA	NA	NA	2.21523	NA	NA	NA	NA	CDT1,CENPE,KIF14,CEP55,NDC80,KIFC1,KIF2C,CDCA5,CDCA8,CCNB1,NUF2	NA	NA	NA	NA	NA	CENPE,KIF14,CEP55,NDC80,KIFC1,CDCA5	NA	NA	NA	NA
negative regulation of endothelial cell proliferation (GO:0001937)	GO Biological Process 2021	1.40336	NA	NA	NA	NA	NA	NA	NA	NA	NA	NA	CAV2,CAV1,PPARG,SPARC,PRL,THBS1,DLL4,ALOX5,APOE	NA	NA	NA	NA	NA	NA	NA	NA	NA	NA
negative regulation of G1/S transition of mitotic cell cycle (GO:2000134)	GO Biological Process 2021	1.40336	NA	NA	NA	NA	NA	NA	NA	NA	NA	NA	CDKN2C,CDKN2D,CDKN2A,CDKN2B,GFI1B,KANK2,CDKN1A,FAM107A,E2F7	NA	NA	NA	NA	NA	NA	NA	NA	NA	NA
positive regulation of myeloid cell differentiation (GO:0045639)	GO Biological Process 2021	1.40336	NA	NA	NA	NA	NA	NA	NA	NA	NA	NA	INHBA,MTURN,MAPK14,TAL1,FAXDC2,HMGB2,ACVR1B,GATA1,RHEX	NA	NA	NA	NA	NA	NA	NA	NA	NA	NA
positive regulation of production of molecular mediator of immune response (GO:0002702)	GO Biological Process 2021	1.40336	NA	NA	NA	NA	NA	NA	NA	NA	NA	NA	IL10,SLC7A5,RBP4,MZB1,INAVA,TRIM6,FFAR3,FFAR2,EPHB2	NA	NA	NA	NA	NA	NA	NA	NA	NA	NA
regulation of erythrocyte differentiation (GO:0045646)	GO Biological Process 2021	1.40336	NA	NA	NA	NA	NA	NA	NA	NA	NA	NA	INHBA,MAFB,MAPK14,TAL1,SPI1,HMGB2,ACVR1B,GATA1,RHEX	NA	NA	NA	NA	NA	NA	NA	NA	NA	NA
positive regulation of receptor-mediated endocytosis (GO:0048260)	GO Biological Process 2021	1.39859	NA	NA	NA	NA	NA	NA	NA	NA	NA	NA	MAGI2,EGF,TF,GREM1,DAB2,HIP1,CD63,SERPINE1,PCSK9,CLU	NA	NA	NA	NA	NA	NA	NA	NA	NA	NA
zymogen activation (GO:0031638)	GO Biological Process 2021	1.39859	NA	NA	1.4863	NA	NA	NA	NA	NA	NA	NA	F12,ASPH,FURIN,HP,CD5L,PLAU,NLRC4,GRIN2A,CTSL,C1RL	NA	NA	FGB,FGG,IFI16,APOH,FGA	NA	NA	NA	NA	NA	NA	NA
cellular response to peptide hormone stimulus (GO:0071375)	GO Biological Process 2021	1.39635	NA	NA	NA	NA	NA	NA	NA	NA	NA	NA	RAB31,ADCY4,ADCY3,ADCY6,PRKCD,INHBB,PRKAR1B,IRS2,SLC30A10,PRKAR2B,CAV1,CEACAM1,PCSK9,GPER1,TSHR,PKM,RAB13,PPARG	NA	NA	NA	NA	NA	NA	NA	NA	NA	NA
mitotic nuclear division (GO:0140014)	GO Biological Process 2021	1.3895	NA	NA	NA	NA	NA	1.51697	NA	NA	NA	NA	UBE2C,ZWINT,SGO1,ESPL1,KIF11,PLK1,SPAG5,TUBG1,NDC80,TPX2,KIF18B,KLHDC8B,KIFC1,CDCA8	NA	NA	NA	NA	NA	KIF11,NDC80,TPX2,KIF18B,KIFC1,NUSAP1	NA	NA	NA	NA
positive regulation of defense response (GO:0031349)	GO Biological Process 2021	1.3895	NA	NA	NA	NA	NA	1.58204	NA	NA	NA	NA	ZBP1,OSM,S100A9,S100A8,SERPINE1,S100A12,IL17RA,PLSCR1,IFI35,PDE2A,SIGLEC16,TLR2,NFKBIA,MDK,NLRP12,GRN,LILRA5	NA	NA	NA	NA	NA	S100A9,S100A8,SERPINE1,CCN4,GBP5,S100A12,FPR2	NA	NA	NA	NA
response to cytokine (GO:0034097)	GO Biological Process 2021	1.38662	NA	1.60092	NA	NA	NA	5.5951	NA	6.98017	NA	NA	IL1R1,MX1,ADAM9,IFITM3,IFITM1,RELB,SLC11A1,SELP,PLSCR1,XAF1,EIF2AK2,SPHK1,IL18R1,IRAK3,TIMP3,TIMP4,TIMP1,TIMP2,NLRP12,ALDH1A2,HDAC4,FLT3,JAK3	NA	IL1R1,ADAM9,IL6ST,IFITM2,IFITM3,AKAP6,SNCA,PLSCR1,PID1,PTPN11,OSMR,IRAK3,TIMP3,STAT3	NA	NA	NA	MX1,IFITM2,IFITM3,IFITM1,ISG15,SELE,COL3A1,CHI3L1,IRAK2,IRAK3,TIMP1,STAT1,GCH1,IL1RL2,JAK3	NA	MX1,MX2,IFITM2,IFITM3,SP100,IFITM1,LAMP3,ISG15,XAF1,CD274,EIF2AK2,BST2,IL18R1,CXCR4,TRIM21	NA	NA
regulation of defense response (GO:0031347)	GO Biological Process 2021	1.38662	NA	NA	NA	NA	NA	NA	-1.49669	NA	NA	NA	ZBP1,IL1R1,BST1,BCL6,MGLL,LRP8,SBNO2,HERC5,ALOX5,NLRP6,CASP5,FGR,GRN,USP18,APOE	NA	NA	NA	NA	NA	NA	FOXP1,CYLD,LACC1,TNFSF4,PTPN22,ZMPSTE24,ELMOD2,BIRC3,SAMHD1,APPL1	NA	NA	NA
DNA metabolic process (GO:0006259)	GO Biological Process 2021	1.38021	NA	NA	NA	NA	NA	NA	NA	NA	NA	NA	NEIL3,CHEK1,RAD54L,GADD45A,XRCC2,CDT1,RMI2,CDC6,DMC1,TOP2A,BRCA1,RAD51AP1,TERT,FEN1,RECQL4,UBE2T,POLE2,TYMS,GMNN,LRWD1,TICRR,MCM4,CDK1,MCM6,MCM2,HMGB3,MCM10,HMGB2,ORC6,ORC1,POLQ,RAD51,UHRF1,CDC45,CBS,EXO1,FBXO6	NA	NA	NA	NA	NA	NA	NA	NA	NA	NA
cellular nitrogen compound biosynthetic process (GO:0044271)	GO Biological Process 2021	1.36368	NA	NA	NA	NA	NA	NA	NA	NA	NA	NA	ARG2,SPHK1,ACER2,DDAH2,GBA,MTARC1,SPTLC2,CYP1B1	NA	NA	NA	NA	NA	NA	NA	NA	NA	NA
regulation of osteoblast differentiation (GO:0045667)	GO Biological Process 2021	1.35043	NA	1.93453	NA	NA	NA	NA	NA	NA	NA	NA	BMP6,BAMBI,DDR2,IFITM1,NOCT,HGF,IGF1,SMAD6,GREM1,TMEM119,PPARG,LTF,FBN2,NOTCH1,TWIST2	NA	IL6ST,BMPR1A,BMPR1B,DDR2,YAP1,BMPR2,CCN4,WWTR1,HGF,TMEM64,FERMT2	NA	NA	NA	NA	NA	NA	NA	NA
actin-myosin filament sliding (GO:0033275)	GO Biological Process 2021	1.35043	NA	NA	NA	NA	NA	NA	NA	NA	NA	NA	TMOD1,MYBPC3,TPM4,TNNC2,MYBPC1,TNNT1,TNNT3,MYL6B,TPM1	NA	NA	NA	NA	NA	NA	NA	NA	NA	NA
histone exchange (GO:0043486)	GO Biological Process 2021	1.35043	NA	NA	NA	NA	NA	NA	NA	NA	NA	NA	CENPU,CENPW,KNL1,CENPI,CENPM,CENPN,HJURP,CENPA,OIP5	NA	NA	NA	NA	NA	NA	NA	NA	NA	NA
muscle filament sliding (GO:0030049)	GO Biological Process 2021	1.35043	NA	NA	NA	NA	NA	NA	NA	NA	NA	NA	TMOD1,MYBPC3,TPM4,TNNC2,MYBPC1,TNNT1,TNNT3,MYL6B,TPM1	NA	NA	NA	NA	NA	NA	NA	NA	NA	NA
negative regulation of endothelial cell migration (GO:0010596)	GO Biological Process 2021	1.35043	NA	NA	NA	NA	NA	NA	NA	NA	NA	NA	GADD45A,PPARG,ACVRL1,NOTCH1,THBS1,FGF2,DLL4,APOE,ADAMTS9	NA	NA	NA	NA	NA	NA	NA	NA	NA	NA
mitotic G2/M transition checkpoint (GO:0044818)	GO Biological Process 2021	1.35043	NA	NA	NA	NA	NA	1.70151	NA	NA	NA	NA	PLK1,CDC6,TICRR,CDK1,DTL,CDKN1A,BRCA1,CLSPN,CHEK1,ORC1	NA	NA	NA	NA	NA	CDC6,TICRR,CDK1,CLSPN,CHEK1	NA	NA	NA	NA
positive regulation of smooth muscle cell proliferation (GO:0048661)	GO Biological Process 2021	1.35043	NA	NA	NA	NA	NA	NA	NA	NA	NA	NA	IL10,JUN,MMP2,IGF1,MMP9,THBS1,FGF2,MFN2,RBPMS2,ELANE	NA	NA	NA	NA	NA	NA	NA	NA	NA	NA
negative regulation of cell junction assembly (GO:1901889)	GO Biological Process 2021	1.34949	NA	NA	NA	NA	NA	NA	NA	NA	NA	NA	TLR2,DLC1,ACVRL1,FAM107A,THBS1,ARHGAP6,SLIT1	NA	NA	NA	NA	NA	NA	NA	NA	NA	NA
positive regulation of ERBB signaling pathway (GO:1901186)	GO Biological Process 2021	1.34949	NA	NA	NA	NA	NA	NA	NA	NA	NA	NA	AFAP1L2,PDE6H,PTK6,MMP9,SHKBP1,HIP1,GPER1	NA	NA	NA	NA	NA	NA	NA	NA	NA	NA
regulation of myotube differentiation (GO:0010830)	GO Biological Process 2021	1.34949	NA	NA	NA	NA	NA	NA	NA	NA	NA	NA	BHLHA15,ATP11A,MAPK14,TMEM119,BHLHE41,NOTCH1,HDAC4	NA	NA	NA	NA	NA	NA	NA	NA	NA	NA
establishment of skin barrier (GO:0061436)	GO Biological Process 2021	1.34949	NA	NA	NA	NA	NA	NA	NA	NA	NA	NA	ALOX12,FA2H,UGCG,STMN1,MET,SFN	NA	NA	NA	NA	NA	NA	NA	NA	NA	NA
regulation of epithelial cell differentiation (GO:0030856)	GO Biological Process 2021	1.34949	NA	NA	NA	NA	NA	NA	NA	NA	NA	NA	CEBPB,CAV1,ALOX15B,CEACAM1,MAFG,CD24	NA	NA	NA	NA	NA	NA	NA	NA	NA	NA
regulation of water loss via skin (GO:0033561)	GO Biological Process 2021	1.34949	NA	NA	NA	NA	NA	NA	NA	NA	NA	NA	ALOX12,FA2H,UGCG,STMN1,MET,SFN	NA	NA	NA	NA	NA	NA	NA	NA	NA	NA
negative regulation of transmembrane receptor protein serine/threonine kinase signaling pathway (GO:0090101)	GO Biological Process 2021	1.34516	NA	2.65207	NA	NA	NA	NA	NA	NA	NA	NA	BAMBI,LRP2,SMAD1,SMAD6,VASN,NOTCH1,HTRA3,CAV1,VEPH1,EMILIN1,MAGI2,GREM1,CD109,PPARG,SPRY2,TGFB1I1,FSTL3,RBPMS2	NA	UBE2D1,SMAD5,SMAD9,SPART,UBC,TGFBR1,TGFBR2,BMPR1A,BMPR1B,BMPR2,STRAP,CD109,SPRY1,FSTL3	NA	NA	NA	NA	NA	NA	NA	NA
negative regulation of transforming growth factor beta receptor signaling pathway (GO:0030512)	GO Biological Process 2021	1.3269	NA	NA	NA	NA	NA	NA	NA	NA	NA	NA	CAV1,BAMBI,VEPH1,EMILIN1,SMAD6,VASN,CD109,SPRY2,FBN1,FBN2,TGFB1I1,HTRA3,LTBP1	NA	NA	NA	NA	NA	NA	NA	NA	NA	NA
regulation of myeloid cell differentiation (GO:0045637)	GO Biological Process 2021	1.3269	NA	NA	NA	NA	NA	NA	NA	NA	NA	NA	MEIS1,MYL9,PF4,ITGA2B,HOXA9,H3C1,NFE2,GP1BA,MAFB,SPI1,THBS1,GATA1,H3C13	NA	NA	NA	NA	NA	NA	NA	NA	NA	NA
regulation of immune effector process (GO:0002697)	GO Biological Process 2021	1.31768	NA	NA	NA	NA	-1.48184	NA	NA	NA	NA	NA	C3AR1,PROS1,CLU,CR1,SERPING1,CFB,C1QC,C1QB,C1QA,CD59,CD55	NA	NA	NA	NA	C1R,C2,CPN1	NA	NA	NA	NA	NA
specific granule (GO:0042581)	GO Cellular Component 2021	22.3184	NA	NA	NA	NA	NA	7.08881	-1.44739	NA	NA	1.79237	AOC1,DEFA4,MCEMP1,ATP11A,OSCAR,CLEC4D,OLFM4,SLPI,CD177,SLC27A2,STXBP2,C3AR1,HP,RETN,STOM,STX3,ELANE,CKAP4,TARM1,TCN1,LCN2,VCL,CRISP3,SLC2A3,PLAU,GPR84,SLC2A5,TRPM2,MMP25,ADGRG3,CLEC5A,TOM1,MMP8,ANXA3,GGH,BST1,CEACAM1,CEACAM8,MS4A3,AGPAT2,QSOX1,TIMP2,CTSD,CAMP,ARG1,QPCT,LRG1,PGRMC1,CHIT1,P2RX1,LAMTOR1,BPI,PTX3,LTF,FOLR3,ORM2,ORM1,ITGAM,FCAR,CD59,PGLYRP1	NA	NA	NA	NA	NA	CLEC4D,OLFM4,CD177,CYBB,TCN1,LCN2,GPR84,ADGRG3,MMP8,CHI3L1,FPR2,PLAUR,BPI,PTX3,LTF,FCAR,PGLYRP1	SCAMP1,C3AR1,ATP8B4,CYBB,CMTM6,RAP2B,MOSPD2,LRRC7,PTPRJ,RAP1A,TMEM30A,LAMTOR3,CD47	NA	NA	DEFA4,STXBP3,B2M,CYBB,TCN1,CRISP3,ATP6V1D,PLAU,GGH,CEACAM1,MS4A3,RAP1A,ERP44,LAMTOR3,LTF
secretory granule lumen (GO:0034774)	GO Cellular Component 2021	20.7287	NA	NA	1.3654	NA	NA	7.34533	3.2611	NA	NA	NA	EGF,ACTN1,MAPK14,GALNS,CRISPLD2,SLPI,CDA,SERPINE1,RETN,ALOX5,S100A12,S100A11,ELANE,PRKCD,PPBP,IGF1,TCN1,SERPING1,PADI2,FERMT3,SPARC,PDGFA,PRDX4,CTSA,VEGFC,FN1,AZU1,TF,GAS6,TIMP3,QSOX1,TIMP1,TIMP2,CTSG,CTSD,CAMP,ARG1,SERPINB1,QPCT,LRG1,RNASE3,RNASE2,F5,FABP5,ECM1,ORM2,ORM1,GRN,F13A1,TOR4A,PYGL,PGLYRP1,AOC1,DEFA4,OSCAR,OLFM4,PF4,S100A9,S100A8,HP,PROS1,MPO,CLU,HGF,LCN2,PRTN3,VCL,CRISP3,LGALS3BP,TXND…	NA	NA	SERPINE1,SERPINF2,APOH,SERPINB3,DEFA3,ALB,CXCL1,CEP290,FGA,FGB,FGG,PTX3	NA	NA	ACTN1,CDA,SERPINE1,S100A12,S100A11,IGF1,TCN1,TIMP1,RNASE2,PYGL,PGLYRP1,GCA,OLFM4,S100A9,S100A8,LCN2,MMP8,SRGN,CHI3L1,S100P,BPI,PTX3,LTF,THBS1	CDA,SERPINE1,ARSA,SERPINF2,PPBP,IGF2,PDGFB,VEGFA,GAS6,PCSK1,ECM1,ORM2,ORM1,TGFB3,HP,ALB,APOA1,FGA,FGB,FGG,VWF,S100P	NA	NA	NA
tertiary granule (GO:0070820)	GO Cellular Component 2021	18.1216	NA	NA	NA	NA	NA	10.1994	NA	NA	NA	1.94167	NBEAL2,MCEMP1,ATP11A,OSCAR,CLEC4D,DOK3,OLFM4,CDA,CD177,STXBP2,HP,STOM,SLC11A1,PPBP,TARM1,TCN1,CYSTM1,CRISP3,SLC2A3,PLAU,GPR84,TRPM2,CLEC5A,SIRPA,MMP8,GGH,LILRB2,MMP9,CEACAM1,CEACAM8,SIGLEC5,TNFAIP6,FPR1,QSOX1,TIMP2,FCER1G,CTSD,CAMP,CR1,QPCT,LRG1,CHIT1,NFASC,LAMTOR1,PTX3,LTF,FOLR3,ORM1,SERPINB10,ITGAM,FCAR,STBD1,ITGAX,CD59,PGLYRP1,CD55	NA	NA	NA	NA	NA	CLEC4D,DOK3,OLFM4,CDA,CD177,MGAM,CYBB,TCN1,GPR84,FTH1,MMP8,SIGLEC5,HBB,TNFAIP6,FPR2,FPR1,CR1,PTX3,LTF,FCAR,PGLYRP1	NA	NA	NA	STXBP3,ASAH1,NRAS,LAMP2,B2M,CYBB,TCN1,CRISP3,PLAU,GOLGA7,GGH,CEACAM1,FCER1G,LAMTOR3,LTF,CD58
secretory granule membrane (GO:0030667)	GO Cellular Component 2021	15.1684	NA	NA	NA	NA	NA	2.64843	-4.42185	NA	2.98955	NA	NBEAL2,MCEMP1,SYTL4,C3AR1,STOM,LY6G6F,TMEM184A,SLC11A1,VNN1,CYSTM1,MOXD1,SPARC,MGST1,ABCA13,TRPM2,ANPEP,CD14,LILRB2,AZU1,LILRB3,LHFPL2,TLR2,BST1,CEACAM1,CEACAM8,CEACAM6,SIGLEC5,SIGLEC9,FPR1,FCER1G,PGRMC1,FABP5,LAMTOR1,CD63,SERPINB10,STBD1,CD59,CD55,ATP11A,CLEC4D,DOK3,RAB31,CD177,SLC27A2,ITGA2B,CKAP4,SELP,TARM1,SELL,SLC2A3,PLAU,GPR84,SLC2A5,ACRBP,MMP25,ADGRG3,CLEC5A,SIRPA,TOM1,MS4A3,AGPAT2,CA4,CR1…	NA	NA	NA	NA	NA	SIGLEC5,FPR2,FPR1,CLEC4D,DOK3,CD177,MGAM,CYBB,SELL,GPR84,ADGRG3,CR1,PLAUR,FCAR	SCAMP1,C3AR1,VAMP7,TLR2,PTPRC,RAP2B,SIGLEC9,PTPRJ,RAP1A,RAP1B,MME,SVIP,LAMTOR3,CD47,ENPP4,TMX3,DSC1,NRAS,LAMP2,ATP8B4,CYBB,SELL,GLIPR1,CMTM6,MOSPD2,TMEM30A,RAB18	NA	SCAMP1,CD9,STOM,CPNE3,MGST1,TLR2,RAP2B,RAB6A,LAMTOR3,CD47,ENPP4,RAB31,TMX3,LAMP2,GLIPR1,CMTM6,B4GALT1,TMEM30A,PCDH7,ITGAV	NA
collagen-containing extracellular matrix (GO:0062023)	GO Cellular Component 2021	14.4528	NA	1.45229	1.77781	NA	1.41755	3.99863	7.44165	NA	NA	NA	COL24A1,COL1A2,SLPI,COL9A2,COL9A3,SERPINE1,SERPINE2,HMCN1,HMCN2,ELANE,HSPG2,PLSCR1,SERPING1,SPARC,LGALS1,APOE,FN1,ACHE,PCSK6,CTSL,COL10A1,TIMP3,TIMP2,CTSG,CTSD,SERPINB1,COL23A1,KAZALD1,F3,ADAM19,COL4A1,C1QC,ECM1,C1QB,ORM2,C1QA,ORM1,TGFB1I1,F13A1,ADAMTSL4,ANXA8,GDF15,APLP1,F12,CSPG4,PF4,S100A9,S100A8,CLU,LOXL1,HSP90B1,GPC1,COL6A3,PRTN3,FBN1,FBN2,COL17A1,CD151,LGALS3BP,HTRA1,LTBP1,TGM2,IGFBP7,EGFL7…	NA	MGP,SERPINE2,PLSCR1,SERPING1,ANXA5,CTSL,TIMP3,ATRNL1,SERPINB8,ANGPTL1,SRPX,F13A1,COL5A2,S100A9,S100A8,FBLN5,LTBP2,IGFBP7,MMRN1,NID1,LAMC1,LAMA2,PRELP,ADAMTS4	COL24A1,FGL1,SERPINE1,SERPINE2,SERPINF2,APOH,APCS,ANGPT2,AMBP,FGA,FGB,FGG,APOC3,LAMA1,ADAMTS9	NA	KRT1,CCN1,ANXA1,VWA2,F3,S100A6,S100A9,S100A8,SEMA7A,MFAP5,VCAN,COL7A1,LAMC2,LAMA3	COL1A1,SERPINE1,SERPINE2,COL3A1,CTSL,COL4A1,LRRC15,C1QB,COL5A2,COL5A1,S100A9,S100A8,TNC,MMP8,VCAN,GREM1,THBS1,LAMA1,THBS2,CTHRC1	SERPINE1,ITIH2,SRPX2,CCN2,CCN1,SERPINF2,MMP23B,PDGFB,LGALS4,MST1,TINAGL1,COL10A1,BGN,COL4A1,COL4A2,ANGPTL4,ECM1,ORM2,ORM1,TGFB3,COL6A1,COL6A2,TGM2,EFEMP2,EGFL7,APOA1,COL7A1,FGA,FGB,FGG,VWF,SOD3,ADAMTS8	NA	NA	NA
specific granule lumen (GO:0035580)	GO Cellular Component 2021	13.2751	NA	NA	NA	NA	NA	4.62845	NA	NA	NA	NA	MMP8,AOC1,GGH,DEFA4,OSCAR,OLFM4,SLPI,HP,RETN,QSOX1,TIMP2,CTSD,CAMP,ELANE,ARG1,QPCT,LRG1,CHIT1,TCN1,LCN2,BPI,PTX3,LTF,FOLR3,VCL,CRISP3,ORM2,ORM1,PGLYRP1	NA	NA	NA	NA	NA	MMP8,OLFM4,CHI3L1,TCN1,LCN2,BPI,PTX3,LTF,PGLYRP1	NA	NA	NA	NA
platelet alpha granule (GO:0031091)	GO Cellular Component 2021	12.3618	NA	NA	2.44017	NA	NA	2.77331	6.42239	NA	NA	NA	EGF,ACTN1,VEGFC,FN1,LHFPL2,SYTL4,MMRN1,PF4,GAS6,SERPINE1,ITGA2B,SERPINE2,PROS1,CLU,QSOX1,TIMP1,LY6G6F,VWF,HGF,PPBP,IGF1,F5,SELP,CD109,SERPING1,FERMT3,ORM2,SPARC,ORM1,F13A1,ITGB3,TOR4A,THBS1,PDGFA	NA	NA	SYTL4,ALB,SERPINE1,SERPINE2,FGA,FGB,FGG,SERPINF2	NA	NA	SRGN,ACTN1,SERPINE1,SERPINE2,TIMP1,IGF1,THBS1,THBS2	TGFB3,VEGFA,ALB,GAS6,SERPINE1,FGA,FGB,FGG,VWF,SERPINF2,PPBP,IGF2,ORM2,ORM1,PDGFB	NA	NA	NA
platelet alpha granule lumen (GO:0031093)	GO Cellular Component 2021	9.61223	NA	NA	1.74732	NA	NA	1.99524	7.8446	NA	NA	NA	EGF,ACTN1,VEGFC,FN1,MMRN1,PF4,GAS6,SERPINE1,PROS1,CLU,QSOX1,TIMP1,VWF,HGF,PPBP,IGF1,F5,SERPING1,FERMT3,ORM2,SPARC,ORM1,F13A1,TOR4A,THBS1,PDGFA	NA	NA	ALB,SERPINE1,FGA,FGB,FGG,SERPINF2	NA	NA	SRGN,ACTN1,SERPINE1,TIMP1,IGF1,THBS1	TGFB3,VEGFA,ALB,GAS6,SERPINE1,FGA,FGB,FGG,VWF,SERPINF2,PPBP,IGF2,ORM2,ORM1,PDGFB	NA	NA	NA
tertiary granule lumen (GO:1904724)	GO Cellular Component 2021	9.24773	NA	NA	NA	NA	NA	6.08183	NA	NA	NA	NA	MMP8,GGH,MMP9,OSCAR,OLFM4,CDA,TNFAIP6,HP,QSOX1,TIMP2,CTSD,CAMP,PPBP,QPCT,LRG1,CHIT1,TCN1,PTX3,LTF,FOLR3,CRISP3,ORM1,PGLYRP1	NA	NA	NA	NA	NA	MMP8,OLFM4,CDA,HBB,TNFAIP6,TCN1,PTX3,LTF,FTH1,PGLYRP1	NA	NA	NA	NA
specific granule membrane (GO:0035579)	GO Cellular Component 2021	8.46432	NA	NA	NA	NA	NA	2.7657	-2.75508	NA	1.37002	NA	MCEMP1,ATP11A,BST1,CLEC4D,CEACAM1,CEACAM8,MS4A3,CD177,SLC27A2,C3AR1,AGPAT2,STOM,PGRMC1,CKAP4,TARM1,P2RX1,LAMTOR1,SLC2A3,PLAU,GPR84,SLC2A5,ITGAM,FCAR,TRPM2,MMP25,ADGRG3,CLEC5A,TOM1,CD59	NA	NA	NA	NA	NA	CLEC4D,CD177,FPR2,CYBB,PLAUR,GPR84,FCAR,ADGRG3	CMTM6,SCAMP1,RAP2B,C3AR1,MOSPD2,PTPRJ,RAP1A,TMEM30A,ATP8B4,CYBB,LAMTOR3,CD47	NA	CMTM6,SCAMP1,RAP2B,STOM,TMEM30A,LAMTOR3,CD47,ITGAV	NA
tertiary granule membrane (GO:0070821)	GO Cellular Component 2021	7.9816	NA	NA	NA	NA	NA	3.37358	NA	NA	NA	NA	NBEAL2,LILRB2,MCEMP1,ATP11A,CLEC4D,CEACAM1,CEACAM8,SIGLEC5,CD177,STOM,FCER1G,SLC11A1,TARM1,CYSTM1,SLC2A3,PLAU,GPR84,ITGAM,FCAR,TRPM2,STBD1,CLEC5A,SIRPA,ITGAX,CD59	NA	NA	NA	NA	NA	CLEC4D,SIGLEC5,CD177,FPR2,MGAM,CYBB,GPR84,FCAR	NA	NA	NA	NA
azurophil granule (GO:0042582)	GO Cellular Component 2021	6.60285	NA	NA	NA	NA	NA	NA	-2.26313	NA	1.40351	NA	DEFA4,GALNS,OLFM4,STXBP2,C3AR1,RETN,MPO,STOM,STX3,ELANE,PRKCD,CKAP4,VNN1,PRTN3,PADI2,MGST1,ABCA13,TXNDC5,TOM1,CTSA,GGH,AZU1,CEACAM8,CEACAM6,FPR1,CTSG,ARG1,RNASE3,RNASE2,FABP5,LAMTOR1,BPI,ORM2,CD63,GRN,GM2A	NA	NA	NA	NA	NA	NA	GCA,C3AR1,LAMP2,STX7,VAMP7,PLAC8,GLIPR1,FUCA1,ACTR2,CMTM6,ACTR10,RAP1B,CTSC,TMEM30A,CPPED1	NA	LAMP2,STX7,STOM,CPNE3,SDCBP,MGST1,GLIPR1,CMTM6,B4GALT1,TMEM30A,CREG1	NA
ficolin-1-rich granule membrane (GO:0101003)	GO Cellular Component 2021	5.22013	NA	NA	NA	NA	NA	3.8934	NA	NA	NA	NA	NBEAL2,LILRB2,CLEC4D,DOK3,SIGLEC5,FPR1,FCER1G,CR1,SLC11A1,NFASC,LAMTOR1,SERPINB10,SLC2A3,FCAR,TRPM2,STBD1,SIRPA,ITGAX,CD55	NA	NA	NA	NA	NA	CLEC4D,DOK3,SIGLEC5,FPR2,FPR1,CR1,MGAM,FCAR	NA	NA	NA	NA
endoplasmic reticulum lumen (GO:0005788)	GO Cellular Component 2021	4.75048	NA	NA	NA	NA	NA	1.99524	5.01728	NA	NA	NA	COL24A1,COL1A2,COL9A2,SPARCL1,COL9A3,CES1,MANF,SERPING1,PDGFC,PDGFA,LRPAP1,LGALS1,APOE,FN1,TF,P4HA2,FAM20C,GAS6,MZB1,EBI3,PCSK9,COL10A1,QSOX1,TIMP1,COL23A1,F5,COL4A1,IL27,TOR4A,FSTL1,FSTL3,ADAMTSL4,TOR1B,SLC27A2,POGLUT2,HSP90B1,WFS1,CKAP4,PDIA5,COL6A3,FBN1,COL17A1,LTBP1,MYDGF,IGFBP7,VCAN,COL7A1,LAMC1,THBS1	NA	NA	NA	NA	NA	COL1A1,COL3A1,P4HA3,TIMP1,COL4A1,COL5A2,COL5A1,SCG2,TNC,SPP1,VCAN,PLAUR,THBS1	EVA1A,ITIH2,CCN1,ARSA,PDGFB,APOB,GAS6,MZB1,SERPINA10,COL10A1,COL4A1,COL4A2,SELENOM,SPP1,WFS1,IGFBP4,COL6A1,COL6A2,APOA2,ALB,APOA1,COL7A1,FGA,FGG	NA	NA	NA
vacuolar lumen (GO:0005775)	GO Cellular Component 2021	4.75048	NA	NA	NA	NA	NA	NA	NA	NA	NA	NA	GALNS,CSPG4,RETN,MPO,GPC1,GPC5,ELANE,PRKCD,HSPG2,TCN2,SDC1,PRTN3,PADI2,TXNDC5,GYG1,CTSA,GGH,AZU1,VCAN,SDC4,CTSL,CTSG,CTSD,ARG1,RNASE3,RNASE2,FABP5,BPI,ORM2,GRN,GBA,HYAL1,GM2A	NA	NA	NA	NA	NA	NA	NA	NA	NA	NA
ficolin-1-rich granule (GO:0101002)	GO Cellular Component 2021	4.24736	NA	NA	NA	NA	NA	3.71881	NA	NA	NA	NA	NBEAL2,MAPK14,CLEC4D,DOK3,CRISPLD2,CDA,ALOX5,SLC11A1,VCL,SLC2A3,PRDX4,TRPM2,SIRPA,GYG1,LILRB2,MMP9,SIGLEC5,TNFAIP6,FPR1,HK3,TIMP2,FCER1G,CTSD,CR1,QPCT,LRG1,PKM,NFASC,LAMTOR1,SERPINB10,PYGL,FCAR,STBD1,ITGAX,CD55	NA	NA	NA	NA	NA	CLEC4D,DOK3,CDA,MGAM,FTH1,SIGLEC5,HBB,TNFAIP6,FPR2,FPR1,CR1,PYGL,FCAR	NA	NA	NA	NA
actin cytoskeleton (GO:0015629)	GO Cellular Component 2021	4.23756	NA	NA	NA	NA	1.49482	NA	NA	NA	NA	NA	ACTN1,MYO7A,MYO7B,SAMD14,H1-0,AIF1L,SMTN,FERMT3,MYLK,KLHL2,ANLN,KPTN,DDR2,SPTA1,SH3PXD2B,TMOD1,SVIL,CTTN,DLC1,MSRB1,CAPG,TPM4,TRPV4,ZYX,NEXN,ABLIM3,TPM1,GAS2L1,CDC42EP3,AMPH,VIL1,NOTCH3,FAM107A,ARHGAP6,CALD1,FLOT2,FLOT1,SHROOM4,SPTB,PSTPIP2,CCIN,WASF1,PDLIM7,SRCIN1,FGR,MLPH,CLDN5,PEAK3,ANG,SPRY2,EFR3B	NA	NA	NA	NA	SNCA,BIN2,ANXA1,CLIC5,SPTA1,TPM2,NEXN,ASAP1,TPM1,RGS22,MISP,SPTB,PLEKHH2	NA	NA	NA	NA	NA
plasma membrane raft (GO:0044853)	GO Cellular Component 2021	3.83264	NA	1.40891	NA	NA	NA	NA	NA	NA	NA	NA	CAVIN1,CAVIN2,CAVIN3,CAV2,CAV1,MS4A4A,CD177,TFPI,LRP8,BVES,CR1,EHD2,NOS1AP,DLC1,KCNMA1,PRTN3,ITGAM,SCN5A,FLOT2,FLOT1	NA	CAVIN2,CAV2,TGFBR2,BMPR1A,BMPR2,AKAP6,TFPI,BVES,PTGIS	NA	NA	NA	NA	NA	NA	NA	NA
adherens junction (GO:0005912)	GO Cellular Component 2021	3.81311	NA	NA	NA	NA	NA	NA	NA	NA	NA	NA	TRPV4,ZYX,JCAD,TLN1,CDH7,CDH6,HMCN1,S100A11,NIBAN2,JAG1,PARD3,ALOX15B,KIFC3,PLPP3,VCL,NOTCH1,CDCA3,LIN7A,FLOT2,FLOT1,SHROOM4,CEACAM1,PDLIM1,PDLIM7,TJP1,NECTIN2,PRICKLE4	NA	NA	NA	NA	NA	NA	NA	NA	NA	NA
platelet alpha granule membrane (GO:0031092)	GO Cellular Component 2021	3.41923	NA	NA	NA	NA	NA	NA	NA	NA	NA	NA	SPARC,ITGA2B,ITGB3,LHFPL2,SYTL4,SELP,CD109,LY6G6F	NA	NA	NA	NA	NA	NA	NA	NA	NA	NA
azurophil granule lumen (GO:0035578)	GO Cellular Component 2021	3.34043	NA	NA	NA	NA	NA	NA	NA	NA	NA	NA	CTSA,GGH,AZU1,GALNS,RETN,MPO,CTSG,ELANE,PRKCD,ARG1,RNASE3,RNASE2,FABP5,BPI,PRTN3,PADI2,ORM2,GRN,GM2A,TXNDC5	NA	NA	NA	NA	NA	NA	NA	NA	NA	NA
cell-cell junction (GO:0005911)	GO Cellular Component 2021	3.05629	NA	NA	NA	NA	NA	NA	NA	NA	NA	NA	ACTN1,TLN1,MICALL2,HMCN1,S100A11,JAG1,PARD3,ALOX15B,CNKSR1,SAPCD2,PLPP3,CDCA3,HPN,GJA4,CEACAM1,PTPRU,TJP1,PRICKLE4,KIRREL1,TRPV4,KAZN,ZYX,JCAD,CDH7,CDH6,STX3,NIBAN2,ESAM,VCL,NOTCH1,COL17A1,LIN7A,FLOT2,FLOT1,SHROOM4,CDC42BPA,PDLIM1,PDLIM7,MAGI2,CLDN5,NECTIN2,ITGB3	NA	NA	NA	NA	NA	NA	NA	NA	NA	NA
membrane raft (GO:0045121)	GO Cellular Component 2021	3.02775	NA	NA	NA	NA	NA	NA	-2.13396	NA	NA	NA	CAVIN1,CAVIN2,ARID3A,CD177,SLC1A2,SLC9A1,GPC1,STOM,NTSR1,ABCA1,PLSCR1,PRTN3,PLPP3,SLC6A4,FLOT1,CD14,CAV2,CAV1,TLR2,MS4A4A,RTN4RL2,CD24,CTSD,CR1,DLC1,LAMTOR1,FURIN,ITGAM,CD55	NA	NA	NA	NA	NA	NA	CD4,ASAH2,PPT1,GPM6B,TGFBR1,TLR2,TLR1,PTPRC,RAP2B,LCP2,LDHB,RAP1B,MME,CD48,CD226	NA	NA	NA
caveola (GO:0005901)	GO Cellular Component 2021	2.99008	NA	2.14685	NA	NA	NA	NA	NA	NA	NA	NA	CAVIN1,CAVIN2,CAVIN3,CAV2,CAV1,TFPI,LRP8,BVES,EHD2,NOS1AP,DLC1,KCNMA1,SCN5A,FLOT2,FLOT1	NA	CAVIN2,CAV2,TGFBR2,BMPR1A,BMPR2,AKAP6,TFPI,BVES,PTGIS	NA	NA	NA	NA	NA	NA	NA	NA
microtubule (GO:0005874)	GO Cellular Component 2021	2.93569	NA	NA	NA	NA	NA	4.33641	NA	NA	NA	NA	TUBA8,KIF4A,KIF20A,CALM3,AURKA,TUBB1,AURKB,PLK1,KIF23,TUBG1,TPX2,KIF18B,RADIL,KIFC1,BIRC5,KIF2C,FGF13,KIF3C,CENPE,CDK1,TRIM55,SKA1,KIF11,KIF15,KIF14,SKA3,KIF1B,MAP1A,KIF26A,MAP1B,TUBA1C	NA	NA	NA	NA	NA	KIF4A,AURKB,KIF23,TPX2,KIF18B,KIFC1,BIRC5,CENPE,CDK1,SKA1,KIF11,KIF15,KIF14,KIF26B	NA	NA	NA	NA
endocytic vesicle lumen (GO:0071682)	GO Cellular Component 2021	2.74257	NA	NA	NA	NA	NA	4.61434	NA	NA	NA	NA	SPARC,HP,MPO,HSP90B1,CTSL,APOE,LTF,PGLYRP1	NA	NA	NA	NA	NA	HBB,HBA1,CTSL,SAA1,LTF,PGLYRP1	NA	NA	NA	NA
sarcolemma (GO:0042383)	GO Cellular Component 2021	2.58009	NA	NA	-2.44267	NA	NA	NA	NA	NA	NA	NA	CAV2,CAV1,SYNC,ALOX12,BVES,NOS1AP,VCL,RYR2,DYSF,SLC2A5,SLC8A2,SLC8A3,SCN5A	NA	NA	ATP1B1,VCL,POPDC3,RYR2,SYNM,POPDC2,SGCG,SGCD,SCN5A	NA	NA	NA	NA	NA	NA	NA
spindle (GO:0005819)	GO Cellular Component 2021	2.55522	NA	NA	NA	NA	NA	6.08183	NA	NA	NA	NA	CDC20,BUB1B,KIF4A,KIF20A,CALM3,MAD2L1,AURKA,AURKB,PLK1,KIF23,TUBG1,HASPIN,TPX2,KIFC1,BIRC5,KIF2C,LIMK2,CDC6,CENPF,ESPL1,CDK1,SKA1,KIF11,HEPACAM2,SKA3,CLTCL1,FAM83D,CKAP2L,SPAG5,CAPG,TTK	NA	NA	NA	NA	NA	BUB1B,KIF4A,MAD2L1,AURKB,KIF23,TPX2,KIFC1,BIRC5,CDC6,CENPF,CDK1,SKA1,KIF11,ECT2,CKAP2L,TTK,NUSAP1	NA	NA	NA	NA
cell-substrate junction (GO:0030055)	GO Cellular Component 2021	2.44653	9.51496	4.12143	NA	NA	NA	NA	NA	NA	NA	NA	AIF1L,EHD3,HSPG2,FERMT3,SLC6A4,TGFB1I1,TPM4,ZYX,ADAM9,CSPG4,SLC9A1,HSP90B1,COL17A1,CD151,FAM107A,ITGA1,DAB2,ITGA8,XIRP2,SRCIN1,NFASC,NECTIN2,ITGB5,ITGB4,FHL2,ITGB3,ACTN1,TLN1,ALOX15B,TNS1,TSPAN9,DDR2,SVIL,CTTN,DLC1,CD59,TRPV4,FAP,NEXN,KIF23,VCL,PLAU,TGM2,CNN1,FLOT2,FLOT1,CAV2,CAV1,SHROOM4,HSPB1,PDLIM1,PDLIM7,PEAK3	RPL19,AIF1L,RPL31,RPL3,RPL4,RPL38,RPLP2,RPLP1,RPL13A,RPL37A,RPL10A,RPS11,RPS14,NPM1,RAC1,MAP4K4,RPS4X	VIM,TES,KLF11,FERMT2,ANXA5,LIMS1,PPP1CB,ADAM9,PHLDB2,RAB21,G3BP1,ITGA1,REXO2,DAB2,RAB10,ITGB1,FLT1,ITGAV,TSPAN9,RHOB,ENAH,DDR2,CD59,LPP,CNN3,CAV2,MSN,PARVA,YWHAG,PALLD,SNTB2,IL1RL1	NA	NA	NA	NA	NA	NA	NA	NA
spindle microtubule (GO:0005876)	GO Cellular Component 2021	2.43998	NA	NA	NA	NA	NA	3.8934	NA	NA	NA	NA	CENPE,KIF4A,CDK1,CALM3,SKA1,KIF11,AURKA,AURKB,SKA3,PLK1,HAUS4,TUBG1,KIF18B,BIRC5	NA	NA	NA	NA	NA	CENPE,KIF4A,CDK1,SKA1,KIF11,AURKB,KIF18B,BIRC5	NA	NA	NA	NA
intrinsic component of external side of plasma membrane (GO:0031233)	GO Cellular Component 2021	2.35965	NA	NA	NA	NA	NA	NA	NA	NA	NA	NA	GP1BA,F3,CA4,ADAM9,CD59,CD14,FOLR3,CD24	NA	NA	NA	NA	NA	NA	NA	NA	NA	NA
cyclin-dependent protein kinase holoenzyme complex (GO:0000307)	GO Cellular Component 2021	2.34295	NA	NA	NA	NA	NA	NA	NA	NA	NA	NA	CCNA2,CCNA1,CCNE2,CCNE1,CDK1,CDKN1A,CCNF,CCNB2,CCNB1	NA	NA	NA	NA	NA	NA	NA	NA	NA	NA
Golgi lumen (GO:0005796)	GO Cellular Component 2021	2.34295	NA	NA	NA	NA	NA	NA	NA	NA	NA	NA	DEFA4,MUC3A,CSPG4,PROS1,MUC1,GPC1,GPC5,MUC19,HSPG2,SDC1,PDGFA,MUC5AC,VCAN,GAS6,SDC4,PCSK6,RHBDF2,MUC5B,FURIN	NA	NA	NA	NA	NA	NA	NA	NA	NA	NA
lysosomal lumen (GO:0043202)	GO Cellular Component 2021	2.27907	NA	NA	NA	NA	NA	NA	NA	NA	NA	NA	CTSA,GALNS,VCAN,CSPG4,SDC4,CTSL,GPC1,GPC5,CTSD,HSPG2,TCN2,SDC1,GBA,HYAL1,GM2A,TXNDC5,GYG1	NA	NA	NA	NA	NA	NA	NA	NA	NA	NA
serine/threonine protein kinase complex (GO:1902554)	GO Cellular Component 2021	2.27907	NA	NA	NA	NA	NA	NA	NA	NA	NA	NA	CCNA2,CCNA1,CCNE2,CCNE1,CDK1,CDKN1A,CCNF,ACVR1B,CCNB2,CCNB1	NA	NA	NA	NA	NA	NA	NA	NA	NA	NA
polymeric cytoskeletal fiber (GO:0099513)	GO Cellular Component 2021	2.2563	1.3302	NA	NA	NA	NA	1.45786	NA	NA	NA	NA	ACTN1,KRT7,KIF20A,TUBG1,AIF1L,PPL,CENPE,KIF11,KIF15,KIF14,KIF1B,TMOD1,MAP1A,KIF26A,CTTN,MAP1B,TUBA1C,TPM4,TUBA8,BFSP2,TUBB1,TPM1,GAS2L1,ODF3,KIF23,KIF18B,RADIL,KIFC1,KIF2C,FGF13,ARHGAP6,KIF3C,SHROOM4,NES,TRIM55,RTN2,PSTPIP2	AIF1L,CDK5RAP2,RAC1,KIF5A,KIF5C,KIF5B	NA	NA	NA	NA	KRT5,ACTN1,CENPE,KIF11,KIF15,KIF14,KIF26B,KIF23,KIF18B,KIFC1,PSTPIP2	NA	NA	NA	NA
focal adhesion (GO:0005925)	GO Cellular Component 2021	2.24167	9.55921	4.12143	NA	NA	NA	NA	NA	NA	NA	NA	AIF1L,EHD3,HSPG2,SLC6A4,TGFB1I1,TPM4,ZYX,ADAM9,CSPG4,SLC9A1,HSP90B1,CD151,FAM107A,ITGA1,DAB2,ITGA8,XIRP2,SRCIN1,NFASC,NECTIN2,ITGB5,ITGB4,FHL2,ITGB3,ACTN1,TLN1,ALOX15B,TNS1,TSPAN9,DDR2,SVIL,CTTN,DLC1,CD59,TRPV4,FAP,NEXN,KIF23,VCL,PLAU,TGM2,CNN1,FLOT2,FLOT1,CAV2,CAV1,SHROOM4,HSPB1,PDLIM1,PDLIM7,PEAK3	RPL19,AIF1L,RPL31,RPL3,RPL4,RPL38,RPLP2,RPLP1,RPL13A,RPL37A,RPL10A,RPS11,RPS14,NPM1,RAC1,MAP4K4,RPS4X	VIM,TES,KLF11,FERMT2,ANXA5,LIMS1,PPP1CB,ADAM9,PHLDB2,RAB21,G3BP1,ITGA1,REXO2,DAB2,RAB10,ITGB1,FLT1,ITGAV,TSPAN9,RHOB,ENAH,DDR2,CD59,LPP,CNN3,CAV2,MSN,PARVA,YWHAG,PALLD,SNTB2,IL1RL1	NA	NA	NA	NA	NA	NA	NA	NA
azurophil granule membrane (GO:0035577)	GO Cellular Component 2021	2.23702	NA	NA	NA	NA	NA	NA	-1.35779	NA	2.44817	NA	AZU1,CEACAM8,CEACAM6,C3AR1,FPR1,STOM,CKAP4,VNN1,LAMTOR1,CD63,MGST1,ABCA13,TOM1	NA	NA	NA	NA	NA	NA	CMTM6,C3AR1,RAP1B,LAMP2,TMEM30A,VAMP7,GLIPR1	NA	CMTM6,B4GALT1,LAMP2,STOM,CPNE3,TMEM30A,MGST1,GLIPR1	NA
cytoplasmic vesicle membrane (GO:0030659)	GO Cellular Component 2021	2.20079	NA	NA	NA	NA	NA	NA	NA	NA	NA	NA	AP1S1,ENTPD7,MARCO,TMEM184A,EHD2,EHD3,MOXD1,ABCA13,TRPM2,ANPEP,SCARF1,CD14,LILRB3,TLR2,TF,SIGLEC5,SIGLEC9,FPR1,KIF1B,CTSD,SORT1,FABP5,RYR2,CD63,SERPINB10,STAB1,STAB2,CD55,CD163,TICAM1,DOK3,RAB31,STEAP3,CD177,NSG2,SELL,SLC2A3,RHOBTB1,TMEM108,CAV1,IRF7,LY96,CA4,GPER1,CNGA4,CR1,P2RX1,FLT3,DYSF,ITGAX	NA	NA	NA	NA	NA	NA	NA	NA	NA	NA
condensed chromosome (GO:0000793)	GO Cellular Component 2021	2.02986	NA	NA	NA	NA	NA	1.65999	NA	NA	NA	NA	CENPE,SGO1,DMC1,NCAPG,HMGB2,AURKB,CHEK1,SHOC1,TUBG1,RAD51,MKI67,CENPA	NA	NA	NA	NA	NA	CENPE,NCAPG,AURKB,CHEK1,MKI67	NA	NA	NA	NA
microtubule cytoskeleton (GO:0015630)	GO Cellular Component 2021	2.01848	NA	NA	NA	NA	NA	2.77331	NA	NA	-2.16759	NA	MX1,CDC20,KIF20A,GTSE1,PLK1,TUBG1,HASPIN,EHD2,TPX2,CENPE,CENPF,SKA1,KIF11,KIF15,KIF14,HEPACAM2,CLTCL1,KIF1B,SEPTIN4,MAP1A,KIF26A,MAP1B,TUBA1C,TUBA8,BUB1B,AURKA,TUBB1,AURKB,KIF23,CCNA1,KIF18B,RADIL,KIFC1,KIF2C,FGF13,CCNB2,KIF3C,DNM1,TRIM55,HMMR,FAM83D,SPRY2,GAPDH,TTK	NA	NA	NA	NA	NA	MX1,TPX2,CENPE,CENPF,SKA1,KIF11,KIF15,KIF14,KIF26B,BUB1B,AURKB,KIF23,KIF18B,KIFC1,HMMR,TTK	NA	NA	KIF21B,CDK5RAP3,TPPP2,TTLL8,INCENP,KIF17,ANKRD53,TEKT1,TEKT2,TEKT5,KIF2C,MAD1L1,TRIM54,CEP131	NA
basolateral plasma membrane (GO:0016323)	GO Cellular Component 2021	1.97521	NA	NA	NA	NA	NA	NA	NA	NA	NA	NA	SLC51A,NAIP,SLC16A3,ANK1,ADRA2A,SLC6A6,SLC6A9,PLPP3,LIN7A,LPO,FLOT2,FLOT1,SLC4A11,SLC7A5,SLC26A6,TGFA,SLC40A1,EPCAM,CA4,TSHR,TJP1,SLC4A9,SLC4A1,KCNJ4	NA	NA	NA	NA	NA	NA	NA	NA	NA	NA
nuclear chromosome (GO:0000228)	GO Cellular Component 2021	1.67471	NA	NA	NA	NA	NA	NA	NA	NA	NA	NA	GINS2,GINS1,JUN,GINS4,DMC1,MCM4,MCM6,MCM2,TOP2A,CHEK1,SHOC1,H3C1,TUBG1,RAD51,BIRC5	NA	NA	NA	NA	NA	NA	NA	NA	NA	NA
anchored component of external side of plasma membrane (GO:0031362)	GO Cellular Component 2021	1.5475	NA	NA	NA	NA	NA	NA	NA	NA	NA	NA	GP1BA,CA4,CD59,CD14,FOLR3,CD24	NA	NA	NA	NA	NA	NA	NA	NA	NA	NA
mitotic spindle (GO:0072686)	GO Cellular Component 2021	1.52694	NA	NA	NA	NA	NA	4.62845	NA	NA	NA	NA	MAD2L1,KIF23,TUBG1,TPX2,KIF18B,KIFC1,LIMK2,CDC6,ESPL1,CDK1,SKA1,KIF11,HEPACAM2,SKA3,FAM83D,CKAP2L,SPAG5,HAUS4,CAPG	NA	NA	NA	NA	NA	MAD2L1,KIF23,TPX2,KIF18B,KIFC1,CDC6,CDK1,SKA1,KIF11,ECT2,CKAP2L,NUSAP1	NA	NA	NA	NA
cytoplasmic vesicle lumen (GO:0060205)	GO Cellular Component 2021	1.3922	NA	NA	NA	NA	NA	1.50319	NA	NA	NA	NA	MAPK14,CRISPLD2,S100A9,CDA,S100A8,ALOX5,S100A12,S100A11,VCL,PRDX4,GYG1,TF,HK3,SERPINB1,PKM,FGR,S100P,PYGL	NA	NA	NA	NA	NA	S100A9,CDA,S100A8,S100A12,S100A11,S100P,PYGL	NA	NA	NA	NA
microtubule motor activity (GO:0003777)	GO Molecular Function 2021	3.74612	NA	NA	NA	NA	NA	4.37237	NA	NA	-2.4954	NA	CENPE,KIF4A,KIF20A,DNAH2,KIF11,DNAH8,KIF15,KIF14,KIF1B,DYNC1I1,KIF24,KIF23,KIF18B,KIFC3,KIF26A,KIFC1,KIF2C,KIF3C	NA	NA	NA	NA	NA	CENPE,KIF4A,KIF11,KIF15,KIF14,KIF23,KIF18B,KIF26B,KIFC1	NA	NA	DNAH2,KIF17,DNAI2,DNAH17,KIF2C,DNAH1,KIF21B	NA
motor activity (GO:0003774)	GO Molecular Function 2021	3.53893	NA	NA	NA	NA	NA	3.86966	NA	NA	-2.71542	NA	CENPE,KIF4A,KIF20A,DNAH2,KIF11,DNAH8,KIF15,KIF14,KIF1B,DYNC1I1,KIF24,KIF23,KIF18B,KIFC3,KIF26A,KIFC1,KIF2C,MYL6B,KIF3C	NA	NA	NA	NA	NA	CENPE,KIF4A,KIF11,KIF15,KIF14,KIF23,KIF18B,KIF26B,KIFC1	NA	NA	DNAH2,KIF17,DNAI1,DNAI2,DNAH17,KIF2C,DNAH1,KIF21B	NA
protein serine/threonine kinase inhibitor activity (GO:0030291)	GO Molecular Function 2021	3.40583	NA	NA	NA	NA	NA	NA	NA	NA	NA	NA	CDKN2C,CDKN2D,CDKN2A,CDKN2B,CIT,PRKAR1B,SPRY2,INKA1,CDKN1A,HSPB1,PRKAR2B,SFN	NA	NA	NA	NA	NA	NA	NA	NA	NA	NA
amyloid-beta binding (GO:0001540)	GO Molecular Function 2021	2.50595	NA	NA	NA	NA	NA	NA	NA	NA	NA	NA	LILRB2,LILRB3,TLR2,MARCO,ACHE,NLGN1,CLU,APBB2,FZD5,PGRMC1,HSPG2,ITM2C,C1QA,CACNA1A,ITGAM,LRPAP1,GRIN2A,APOE,EPHB2	NA	NA	NA	NA	NA	NA	NA	NA	NA	NA
protease binding (GO:0002020)	GO Molecular Function 2021	2.49592	NA	NA	NA	NA	NA	1.58733	NA	NA	NA	NA	COL1A2,FAP,CD177,NOL3,SERPINE1,ATP9A,ELANE,SELL,FLOT1,CFLAR,FN1,NLRC4,TIMP3,TIMP4,TIMP1,TIMP2,VWF,F3,ECM1,FURIN,ITGB3,DERL3,ADAMTSL4,INSL3	NA	NA	NA	NA	NA	COL1A1,FAP,CD177,SERPINE1,SELL,FLOT1,COL3A1,TIMP1	NA	NA	NA	NA
serine-type peptidase activity (GO:0008236)	GO Molecular Function 2021	2.15013	NA	NA	NA	NA	NA	NA	NA	NA	NA	NA	F12,FAP,HP,C1RL,ELANE,ST14,HGF,PRTN3,HPN,HTRA3,PLAU,HTRA1,RHBDL1,MMP8,MMP2,MMP9,CTRC,PCSK9,PCSK6,CTSG,RHBDF2,F3,FURIN,CD5L	NA	NA	NA	NA	NA	NA	NA	NA	NA	NA
serine-type endopeptidase activity (GO:0004252)	GO Molecular Function 2021	2.05516	NA	NA	NA	NA	NA	NA	NA	NA	NA	NA	F12,FAP,HP,C1RL,ELANE,HGF,PRTN3,HPN,PLAU,RHBDL1,MMP8,MMP2,MMP9,CTRC,PCSK9,PCSK6,CTSG,RHBDF2,F3,FURIN,CD5L	NA	NA	NA	NA	NA	NA	NA	NA	NA	NA
cyclin-dependent protein serine/threonine kinase regulator activity (GO:0016538)	GO Molecular Function 2021	1.93687	NA	NA	NA	NA	NA	NA	NA	NA	NA	NA	CDKN2C,CDKN2D,CDKN2A,CDKN2B,CCNA2,CCNA1,CCNE2,CCNE1,CDKN1A,CCNF,CCNB2,CCNB1	NA	NA	NA	NA	NA	NA	NA	NA	NA	NA
microtubule binding (GO:0008017)	GO Molecular Function 2021	1.93687	NA	NA	NA	NA	NA	3.25942	NA	NA	NA	NA	MX1,KIF20A,GTSE1,PLK1,TPX2,CENPE,SKA1,KIF15,KIF14,KIF1B,DYNC1I1,DLGAP5,MAP1A,CLIP2,KIF26A,MAP1B,CEP295NL,FMN1,TRPV4,MAP1LC3B2,S100A9,S100A8,GAS2L1,KIF23,REEP1,KIF18B,KIFC1,BIRC5,KIF2C,FGF13,KIF3C,DNM1,FAM83D,SPAG5,HAUS4,GAPDH	NA	NA	NA	NA	NA	MX1,TPX2,CENPE,SKA1,KIF15,KIF14,DLGAP5,KIF26B,NUSAP1,S100A9,S100A8,KIF23,KIF18B,KIFC1,BIRC5	NA	NA	NA	NA
calcium ion binding (GO:0005509)	GO Molecular Function 2021	1.6858	NA	NA	NA	NA	NA	NA	NA	NA	NA	NA	SPARCL1,CALM3,LRP2,S100A12,S100A11,TNNC2,AIF1L,ALOX15B,PLSCR2,PLSCR1,PADI4,PADI2,SPARC,TRPM2,ANXA3,PGS1,OTOF,RYR2,CAMKK2,PCLO,ANXA8,TPM4,AOC1,MELK,CLEC4E,FKBP9,S100A9,S100A8,NOL3,HSP90B1,CDH7,CDH6,SCUBE1,SLIT1,SELP,SELL,CDHR5,FBN1,VIL1,TGM2,RPH3A,PLA2G2C,MCTP2,ASPH,S100P,DYSF,THBS1,ATP2A1	NA	NA	NA	NA	NA	NA	NA	NA	NA	NA
cysteine-type endopeptidase inhibitor activity involved in apoptotic process (GO:0043027)	GO Molecular Function 2021	1.31603	NA	NA	NA	NA	NA	NA	NA	NA	NA	NA	NOL3,TNFSF14,BIRC5,DPEP1,GAS6,NAIP,VIL1	NA	NA	NA	NA	NA	NA	NA	NA	NA	NA
cation channel activity (GO:0005261)	GO Molecular Function 2021	1.31603	NA	NA	NA	NA	NA	NA	NA	NA	NA	NA	TRPV4,ANO10,CACNA1E,TRPM2,PIEZO2,TRPM6,ABCC8,SLC4A11,CALHM5,KCNK5,KCNK7,P2RX1,SLC24A3,RYR2,KCNA2,PKD1L2,PKD1L3,TMEM38A	NA	NA	NA	NA	NA	NA	NA	NA	NA	NA
transition metal ion binding (GO:0046914)	GO Molecular Function 2021	1.31603	NA	NA	NA	NA	NA	NA	-1.54472	NA	NA	NA	UPB1,SCD,SCO2,CDA,ALOX5,S100A12,PLSCR1,GRIN2A,TMEM163,TIMM10,TK1,TIMP1,TIMP2,ARG1,ARG2,MSRB3,PPARG,MSRB1,MSRB2,IFIH1,NUDT16,AOC1,S100A9,S100A8,LCN2,GYG1,RPH3A,ZBTB32,FBXL19,ANG,SMPDL3B,HDAC4,UHRF1,ECE1,ADAMTS3,MT1G,MT1E,EGR1,ALOX15B,MOXD1,MT2A,ANPEP,PDE2A,FAM20C,MTARC1,NQO2,QPCT,FEN1,DPEP1,GPC1,TRHDE,MMP8,MMP9,CA2,ZNF185,LTF	NA	NA	NA	NA	NA	NA	TYW5,LNPEP,SCD,CD4,ADPRM,TES,RNF2,ADAMDEC1,ASAH2,MMP12,CYLD,RNF125,ZNF675,RCHY1,LANCL1,ME1,SMPDL3A,LACC1,ACER3,IKZF5,BMI1,MME,GCH1,ENPP2,PGGT1B,ZNF92,DYRK2,S100B,SAMHD1	NA	NA	NA
cysteine-type endopeptidase inhibitor activity (GO:0004869)	GO Molecular Function 2021	1.31603	NA	NA	NA	1.30106	NA	NA	NA	NA	NA	NA	TNFSF14,BIRC5,DPEP1,LTF,GAS6,NAIP,VIL1,NOL3,CST7,PTTG1	NA	NA	NA	TNFSF14,CARD16,BIRC3,SNCA	NA	NA	NA	NA	NA	NA
G2-M Checkpoint	MSigDB Hallmark 2020	18.2796	NA	NA	NA	10.4918	NA	22.9721	NA	NA	NA	NA	EGF,KNL1,CDC20,MAPK14,CCNF,CHEK1,RAD54L,E2F1,E2F2,PLK4,PLK1,SQLE,TPX2,MT2A,STMN1,MYBL2,CDC6,CENPE,SLC7A5,CENPF,CDKN3,KIF11,TOP2A,KIF15,PBK,CDKN2C,MKI67,CENPA,GINS2,UBE2C,CDC25A,SAP30,KIF4A,MAD2L1,AURKA,AURKB,PTTG1,STIL,KIF23,NDC80,CCNA2,BIRC5,TROAP,KIF2C,CCNB2,NEK2,MEIS1,ESPL1,H2BC12,BCL3,CDK1,MCM6,MCM2,HMGB3,HMMR,LMNB1,ORC6,POLQ,TTK,CDC45,EXO1,BUB1	NA	NA	NA	MARCKS,E2F2,TPX2,MYBL2,CENPE,CENPF,CDKN3,TOP2A,KIF15,TACC3,MKI67,AURKB,NDC80,CCNA2,POLQ,BUB1	NA	KNL1,MARCKS,CHEK1,E2F2,E2F3,TPX2,HIF1A,MYBL2,CDC6,CENPE,CENPF,CDKN3,KIF11,TOP2A,KIF15,MKI67,NUSAP1,KIF4A,MAD2L1,AURKB,PTTG1,KPNA2,STIL,KIF23,NDC80,BIRC5,TROAP,NEK2,CDK1,HMMR,LMNB1,POLQ,TTK,BUB1	NA	NA	NA	NA
E2F Targets	MSigDB Hallmark 2020	18.2796	NA	NA	NA	6.36601	NA	12.7111	NA	NA	NA	NA	CDC20,ASF1B,CHEK1,E2F8,PLK4,PLK1,TUBG1,CDCA3,CDCA8,PRDX4,STMN1,MYBL2,TCF19,NME1,CENPE,CENPM,DEPDC1,CDKN3,TOP2A,BRCA1,RAD51AP1,TK1,DLGAP5,CDKN2C,CDKN2A,CIT,SPC24,CCNE1,TRIP13,SPC25,CDKN1A,DSCC1,MKI67,GINS1,GINS4,CDC25A,MELK,UBE2T,BUB1B,KIF4A,MAD2L1,AURKA,AURKB,PTTG1,KIF18B,DIAPH3,BIRC5,KIF2C,MXD3,CCNB2,ESPL1,MCM4,CDK1,MCM6,MCM2,HMGB3,HMMR,LMNB1,HMGB2,ORC6,RRM2,SPAG5	NA	NA	NA	E2F8,MYBL2,CENPE,CDKN3,TOP2A,DLGAP5,TACC3,MKI67,MELK,BUB1B,AURKB,NAP1L1	NA	MTHFD2,CHEK1,MYBL2,NME1,CENPE,DEPDC1,CDKN3,TOP2A,DLGAP5,MKI67,GINS4,MELK,BUB1B,KIF4A,MAD2L1,AURKB,PTTG1,KPNA2,KIF18B,BIRC5,CDK1,HMMR,LMNB1,RRM2	NA	NA	NA	NA
Epithelial Mesenchymal Transition	MSigDB Hallmark 2020	17.0572	NA	9.77941	NA	NA	5.2371	16.4963	8.19095	1.91128	NA	-3.35724	COL1A2,MYL9,SERPINE1,SERPINE2,GADD45B,GADD45A,SLC6A8,SDC1,SPARC,OXTR,MYLK,LGALS1,ANPEP,JUN,TNFRSF12A,VEGFC,FN1,SDC4,TIMP3,QSOX1,TIMP1,COL4A1,ECM1,FSTL1,CAPG,FSTL3,CD59,APLP1,TPM4,PLOD1,FAP,PLOD2,LOXL1,CDH6,BASP1,GPC1,TPM1,IGFBP2,INHBA,COL6A3,FBN1,FBN2,HTRA1,FGF2,TGM2,CALD1,MMP1,MMP2,VCAN,DAB2,COL7A1,NNMT,LAMC1,NID2,GREM1,PTX3,PCOLCE2,ITGB5,ITGB3,THBS1	NA	MGP,VIM,SERPINE2,GADD45A,FERMT2,RHOB,CRLF1,CALU,FOXC2,TIMP3,FSTL3,CD59,PRRX1,COL5A2,PLOD2,FBLN5,SPP1,LOX,FGF2,GLIPR1,CALD1,TGFBR3,DAB2,NNMT,LAMC1,PTX3,ITGB1,LAMA2,ITGAV	NA	NA	SFRP4,CCN1,SLC6A8,TNFRSF12A,AREG,TPM2,TPM1,GEM,MFAP5,VCAN,COL7A1,CXCL8,LAMC2,LAMA3	DKK1,COL1A1,SERPINE1,SERPINE2,COL3A1,MMP14,TIMP1,ADAM12,COL4A1,LRRC15,PRRX1,COL5A2,COL5A1,FAP,SCG2,TNC,PLOD2,BASP1,SPP1,VCAN,CXCL8,PLAUR,GREM1,PTX3,THBS1,LAMA1,THBS2,CTHRC1	TAGLN,SERPINE1,CCN2,CCN1,GADD45B,GADD45A,ENO2,VEGFA,CRLF1,FOXC2,BGN,COL4A1,COL4A2,ECM1,PDGFRB,TPM2,SPP1,IGFBP2,IGFBP4,COL6A2,TGM2,EFEMP2,COL7A1,PDLIM4	GADD45B,JUN,FSTL3,FAS,SPP1,ACTA2,CXCL8,TNFAIP3	NA	COL1A2,MGP,TAGLN,LRP1,FERMT2,SPARC,TNFRSF12A,FN1,CRLF1,QSOX1,PLOD1,FBLN5,HTRA1,PMEPA1,TGFBR3,COL7A1,PCOLCE,LAMA2
Inflammatory Response	MSigDB Hallmark 2020	9.69972	NA	NA	2.031	NA	1.42162	12.7111	-1.50935	14.4285	2.00736	1.73557	IL1R1,MARCO,IFITM1,SERPINE1,AQP9,C3AR1,PROK2,ABCA1,FZD5,HPN,SCARF1,FFAR2,CD14,SCN1B,IL10,SPHK1,TLR2,IL18R1,EBI3,ADM,FPR1,TIMP1,KIF1B,IFNGR2,GP1BA,F3,CDKN1A,STAB1,CD55,IL4R,OSM,LY6E,CD82,SLC1A2,INHBA,MXD1,SELL,CLEC5A,EIF2AK2,NFKBIA,ADORA2B,IRF7,TNFAIP6,ADGRE1,MET,ITGB3,ACVR1B,GNA15	NA	NA	SLAMF1,SERPINE1,CCL20,LIF,OSMR,CXCL10,CSF3,SELE,CALCRL,CXCL6	NA	CCL20,BTG2,SLC7A1,F3,OLR1,MXD1,CXCL8,CCL2	IFITM1,SERPINE1,AQP9,HIF1A,MMP14,ADM,FPR1,TIMP1,GCH1,NAMPT,CXCL10,CXCL11,CYBB,SELE,MXD1,SELL,IL18RAP,CXCL8,CXCL9,TNFAIP6,IRAK2,PLAUR,CCL7,CCL2	C3AR1,PROK2,TNFSF15,NMI,TLR2,IL1B,TLR1,GCH1,CD48,CXCL10,CYBB,SELL,IL7R,LCP2	IFITM1,PROK2,TNFSF15,TNFSF10,LYN,IL10RA,NMI,BST2,IL18R1,NAMPT,CSF1,LAMP3,CCRL2,MXD1,SELL,RGS1,EIF2AK2,IRF7,LCP2,CXCL8,CXCL9,CCL2,KCNJ2	LPAR1,OSMR,DCBLD2,TLR2,F3,NAMPT,AHR,CALCRL,RGS1,EIF2AK2,ACVR2A,PCDH7,ITGB8	SLAMF1,TNFSF15,HIF1A,RIPK2,GCH1,CD48,PTGER4,CXCL10,ABI1,CD69,RGS16,CCRL2,CYBB,RGS1,EIF2AK2,P2RY2
TNF-alpha Signaling via NF-kB	MSigDB Hallmark 2020	8.2246	NA	1.93943	NA	NA	5.2371	10.9132	5.77216	12.429	1.65425	6.06719	SERPINE1,EGR1,JAG1,ABCA1,GADD45B,GADD45A,FOSL1,PLPP3,ZC3H12A,JUNB,IER3,JUN,SPHK1,TLR2,SDC4,SOCS3,NFIL3,SERPINB2,IFNGR2,G0S2,F3,CDKN1A,IFIH1,RELB,INHBA,MXD1,PFKFB3,IRS2,SLC2A3,PLAU,ETS2,LAMB3,CFLAR,NFKBIA,BCL6,BCL3,BCL2A1,TNFAIP6,DRAM1,KDM6B,PTX3,B4GALT5,TRIB1,CEBPB,CEBPD	NA	ABCA1,GADD45A,PLPP3,RHOB,RIPK2,SERPINB8,NAMPT,PNRC1,IL6ST,TNFAIP6,DRAM1,SOD2,KLF9,ACKR3,PTX3	NA	NA	CCN1,EGR1,CCL20,BTG2,AREG,FOS,F3,OLR1,PHLDA1,PPP1R15A,GEM,MXD1,BCL2A1,CCL2	MARCKS,SERPINE1,FOSL1,IFIT2,SERPINB2,GCH1,G0S2,IFIH1,NAMPT,CXCL10,CXCL11,TNC,PHLDA2,DDX58,MXD1,BCL2A1,TNFAIP6,PLAUR,SOD2,PTX3,PLEK,CCL2	ATF3,SERPINE1,CCN1,GADD45B,GADD45A,FOSL2,FOSL1,IER2,JUNB,IER3,EDN1,VEGFA,PER1,HBEGF,TRIP10,CDKN1A,PPP1R15A,ZFP36,NR4A2,SLC2A3	GADD45B,IFIT2,JUN,G0S2,IFIH1,NAMPT,CD83,CSF1,PPP1R15A,ZFP36,CCRL2,DDX58,MXD1,BIRC3,PFKFB3,BCL2A1,TNFAIP3,CXCL2,SOD2,PLEK,CCL2	CCNL1,TLR2,REL,SDC4,LITAF,F3,NAMPT,IL6ST,B4GALT1,PDLIM5,SOD2,KLF9	CCNL1,PLK2,KLF10,PLPP3,IFIT2,ID2,SGK1,RIPK2,GCH1,PTGER4,IFIH1,TAP1,CXCL10,CD69,CD83,TNC,TANK,CCRL2,DDX58,BIRC3,PLAU,TNFAIP8,DRAM1,PDLIM5,CCL4
Interferon Alpha Response	MSigDB Hallmark 2020	8.2246	NA	NA	NA	NA	NA	8.50628	NA	40.9881	NA	19.4152	IL4R,MX1,RSAD2,IFI44L,IFI27,LY6E,IFITM3,IFITM1,SAMD9L,EPSTI1,BATF2,IFI44,PLSCR1,SELL,LGALS3BP,IFI35,IFIT3,HELZ2,EIF2AK2,OAS1,IRF7,GMPR,PARP9,CMPK2,TMEM140,USP18,OASL,IFIH1,TRIM25	NA	NA	NA	NA	NA	MX1,CXCL10,CXCL11,IFI44L,IFITM2,IFITM3,IFITM1,HERC6,ISG15,SELL,IFIT2,IFIT3,OAS1,IFIH1	NA	SP110,MX1,RSAD2,IFI44L,IFI27,IFITM2,IFITM3,SAMD9,CSF1,IFITM1,SAMD9L,LAMP3,CCRL2,EPSTI1,ISG15,IFI44,PARP14,ISG20,SELL,IFIT2,IFI30,DDX60,IFIT3,HELZ2,EIF2AK2,NMI,BST2,ELF1,IRF9,IRF7,PARP9,TMEM140,OASL,IFIH1,TRIM21	NA	RSAD2,TAP1,PSMB9,CXCL10,IFI44L,TRAFD1,IFITM3,SAMD9,UBE2L6,CCRL2,B2M,EPSTI1,TENT5A,TDRD7,IFI44,PARP14,PSME1,IFIT2,DDX60,IFIT3,EIF2AK2,TRIM5,RIPK2,CASP1,WARS1,PARP9,PSMA3,TMEM140,IFIH1,PSMB8,TRIM21
Coagulation	MSigDB Hallmark 2020	7.883	NA	NA	1.3669	NA	NA	2.85813	1.89283	NA	NA	NA	F12,ADAM9,PF4,SERPINE1,PROS1,CLU,SH2B2,SERPING1,FBN1,CFB,SPARC,HPN,PLAU,HTRA1,MMP8,MMP1,MMP2,FN1,MMP9,GP9,TF,ACOX2,P2RY1,TIMP3,TIMP1,SERPINB2,VWF,GP1BA,F3,ANG,MSRB2,C1QA,FURIN,ITGB3,THBS1	NA	NA	SERPINE1,CFI,HNF4A,CTSE,FGA,FGG,APOC3	NA	NA	SERPINE1,CFB,MMP8,MMP14,TIMP1,CTSE,SERPINB2,PLEK,THBS1	SERPINE1,CAPN5,GNB2,CFB,PDGFB,MST1,APOA1,FGA,FGG,VWF	NA	NA	NA
Interferon Gamma Response	MSigDB Hallmark 2020	7.37516	NA	NA	NA	NA	NA	23.753	NA	43.9397	NA	21.187	MX1,RSAD2,IFI27,IFITM3,EPSTI1,BATF2,IFI44,PLSCR1,SERPING1,CFB,IFI35,IFIT1,IFIT3,MT2A,HELZ2,FPR1,SOCS3,CD38,CMPK2,CDKN1A,IFIH1,METTL7B,ZBP1,IL4R,TOR1B,IFI44L,LY6E,SAMD9L,SELP,XAF1,LGALS3BP,EIF2AK2,NFKBIA,OAS2,OAS3,IRF7,TNFAIP6,BPGM,USP18,OASL,FCGR1A,TRIM25,UPP1	NA	NA	NA	NA	NA	MX1,MTHFD2,IDO1,IFITM2,IFITM3,HERC6,SLAMF7,CFB,HIF1A,IFIT2,IFIT1,IFIT3,FPR1,CD38,STAT1,GCH1,IFIH1,NAMPT,CXCL10,CXCL11,IFI44L,DDX58,ISG15,PIM1,OAS2,OAS3,CXCL9,TNFAIP6,CASP4,SOD2,PFKP,FCGR1A,CCL7,CCL2,UPP1	NA	SP110,MX1,RSAD2,MX2,IFI27,IFITM2,IFITM3,EPSTI1,IFI44,PARP14,SERPING1,IFIT2,IFI30,IFIT1,IFIT3,HELZ2,TNFSF10,IL10RA,NMI,BST2,SOCS1,STAT4,IFIH1,NAMPT,ZBP1,TOR1B,IFI44L,FAS,SAMD9L,DDX58,ISG15,ISG20,XAF1,CD274,DDX60,EIF2AK2,IRF9,IRF7,LCP2,EIF4E3,CXCL9,TNFAIP3,SOD2,OASL,CCL2,TRIM21	NA	RSAD2,PSMB9,MTHFD2,IDO1,IFITM3,UBE2L6,SLAMF7,B2M,EPSTI1,IFI44,PARP14,PSME1,HIF1A,IFIT2,IFIT3,NCOA3,RIPK2,P2RY14,STAT1,GCH1,PSMA2,PSMA3,IFIH1,PSMB8,TAP1,CXCL10,IFI44L,TRAFD1,FAS,CD69,DDX58,ARID5B,TDRD7,SPPL2A,DDX60,PIM1,EIF2AK2,ARL4A,ISOC1,CASP1,LYSMD2,BPGM,WARS1,FCGR1A,TRIM21
heme Metabolism	MSigDB Hallmark 2020	7.0719	NA	NA	2.031	13.7816	29.8678	2.34682	NA	NA	NA	NA	TMCC2,E2F2,NFE2,H1-0,ANK1,ELL2,KEL,SLC6A8,SLC6A9,SLC22A4,SLC30A10,GATA1,TNS1,P4HA2,TAL1,GYPB,GYPA,HBD,SLC7A11,SPTA1,HBQ1,RHAG,MARCHF2,AHSP,RHCE,XK,LRP10,OSBP2,ARHGEF12,SPTB,TSPO2,TRIM58,RAP1GAP,CA2,CA1,SMOX,KLF1,MBOAT2,BPGM,SELENBP1,ALAS2,SLC4A1	NA	NA	TRIM10,KEL,PDZK1IP1,HBB,HBD,HBQ1,CTSE,AHSP,CA1,KLF1	MYL4,EPB42,E2F2,SNCA,NFE2,ANK1,HBB,GYPE,HBD,SPTA1,HBQ1,CLIC2,RHAG,AHSP,SLC25A37,TRIM58,CA1,KLF1,ALAS2	MYL4,TMCC2,EPB42,E2F2,SNCA,NFE2,ANK1,TENT5C,SLC6A8,GATA1,PDZK1IP1,TAL1,GYPB,BTG2,GYPC,HBB,HBD,SLC7A11,SPTA1,HBQ1,CTSE,RHAG,AHSP,XK,SLC25A37,OSBP2,BNIP3L,MKRN1,SPTB,TRIM58,CA1,RBM38,KLF1,MBOAT2,BPGM,ALAS2,SLC4A1	E2F2,ELL2,HBB,HBD,SLC7A11,CTSE,MPP1,SLC25A37,TRIM58,CA1	NA	NA	NA	NA
Estrogen Response Late	MSigDB Hallmark 2020	6.15018	NA	NA	NA	NA	3.85358	-2.17215	NA	NA	NA	NA	UNC13B,CDC20,ASS1,KIF20A,PLK4,CHST8,ST14,HSPA4L,RAPGEFL1,PRKAR2B,SFN,CDC6,SLC7A5,TFF3,TOP2A,FABP5,PTGER3,IMPA2,GINS2,CA12,RAB31,DHCR7,FKBP5,S100A9,SLC27A2,WFS1,STIL,CCNA1,NAB2,CAV1,ACOX2,CPE,KCNK5,ST6GALNAC2,MDK,CA2,GPER1,LTF,SLC24A3,SEMA3B	NA	NA	NA	NA	MYB,SFN,KRT13,KRT19,AREG,FOS,FABP5,CA12,S100A9,RBBP8,STIL,LAMC2	UNC13B,CACNA2D2,TNNC1,EMP2,CLIC3,METTL3,FOS,PLXNB1,SEMA3B	NA	NA	NA	NA
Glycolysis	MSigDB Hallmark 2020	6.15018	NA	NA	-3.51554	NA	NA	1.83577	NA	NA	NA	NA	RRAGD,KIF20A,ALDH7A1,SDC1,TXN,STMN1,IER3,P4HA2,TFF3,DEPDC1,TGFA,LDHA,QSOX1,TPST1,PYGL,CENPA,BIK,SAP30,PLOD1,NOL3,CHPF,AURKA,PLOD2,GPC1,SLC16A3,IRS2,AK4,MERTK,VCAN,ADORA2B,CDK1,B4GALT2,HMMR,SPAG4,PKM,CLDN9,ANG,MET,KDELR3,SLC25A10	NA	NA	PC,RRAGD,PHKA2,TPI1,PGAM1,DLD,PYGB,GYS1,MDH1,AGL,SDHC,PKP2,NDUFV3,GOT2,GOT1,PFKFB1,AK4,FAM162A,HAX1,TKTL1,PKM,ALDH9A1	NA	NA	GLRX,DEPDC1,PYGL,COL5A1,PLOD2,VCAN,CDK1,HMMR,PFKP	NA	NA	NA	NA
Complement	MSigDB Hallmark 2020	5.6786	NA	NA	NA	NA	NA	7.61778	-2.13343	1.91128	NA	NA	CALM3,CDA,SERPINE1,S100A12,PRKCD,PLSCR1,SERPING1,CFB,FN1,GP9,PCSK9,CTSL,TIMP1,TIMP2,FCER1G,CTSD,SERPINB2,GP1BA,F3,F5,MSRB1,C1QC,C1QA,PCLO,CD59,CD55,ADAM9,S100A9,CLU,DOCK4,MMP8,IRF7,CA2,CASP5,CR1,ANG,LTF,CEBPB,ITGAM	NA	NA	NA	NA	NA	PFN1,CDA,SERPINE1,S100A12,CFB,MMP14,CTSL,TIMP1,SERPINB2,GCA,S100A9,PIM1,MMP8,CASP4,CR1,PLAUR,LTF,PLEK	HPCAL4,CALM1,GNG2,LGMN,GMFB,PLA2G7,LIPA,MMP12,CTSC,CD40LG,GCA,LAMP2,DYRK2,LCP2,DPP4,ME1	SERPING1,LYN,SERPINA1,F5,IRF7,LCP2,TNFAIP3,PLEK	NA	NA
Xenobiotic Metabolism	MSigDB Hallmark 2020	5.33407	NA	NA	-3.51554	NA	NA	2.85813	1.70039	NA	NA	NA	IL1R1,UPB1,RBP4,CYP1A1,CDA,CES1,SERPINE1,AQP9,CYP4F2,IGF1,SLC6A6,VNN1,POR,CFB,MT2A,APOE,CCL25,MAOA,ARG1,ARG2,PGRMC1,PTGR1,TPST1,FAH,PROS1,GCKR,PGD,DDAH2,BCAT1,ETS2,ABCC3,PYCR1,ACOX2,RAP1GAP,CA2,MAN1A1,SMOX,UPP1	NA	NA	PC,MTHFD1,CYFIP2,SLC35B1,NFS1,PTGDS,PEMT,ADH5,GSTM4,JUP,MAOA,MPP2,MCCC2,GCNT2,NDRG2,ACOX2,ACOX1,ACO2,ETFDH,ALDH9A1,ALAS1,ALDH2	NA	NA	CDA,SERPINE1,AQP9,IGF1,CFB,TDO2,GCH1,TMEM176B,ALDH3A1,ABCC2,UPP1	SLC12A4,CDA,SERPINE1,LONP1,CFB,CCL25,ARG2,CYP2E1,XDH,IGFBP4,SMOX,CRP	NA	NA	NA
UV Response Dn	MSigDB Hallmark 2020	5.05273	NA	NA	NA	NA	NA	NA	NA	NA	3.02659	NA	MAPK14,COL1A2,MT1E,SERPINE1,TFPI,APBB2,KCNMA1,AMPH,PLPP3,PTGFR,CACNA1A,LTBP1,PRKAR2B,CAV1,CDC42BPA,DAB2,ID1,ADORA2B,MGLL,LAMC1,MAGI2,F3,TJP1,NFIB,DLC1,MAP1B,PPARG,MET,FHL2,ITGB3	NA	NA	NA	NA	NA	NA	NA	NA	TFPI,FBLN5,NEK7,NR1D2,SNAI2,LPAR1,ACVR2A,TGFBR3,BMPR1A,PDLIM5,F3,NFIB,PTEN	NA
Mitotic Spindle	MSigDB Hallmark 2020	4.56255	NA	NA	NA	3.719	NA	9.2344	NA	NA	NA	NA	PLK1,TPX2,CENPE,ANLN,CENPF,KPTN,KIF11,PIF1,TOP2A,KIF15,KIF1B,DLGAP5,CLIP2,CTTN,ARHGAP29,KIF4A,AURKA,FGD4,ARHGEF12,ARHGEF11,KIF23,NDC80,BIRC5,KIF2C,VCL,DOCK4,CCNB2,KIF3C,NEK2,CDC42BPA,ESPL1,CDK1,LMNB1,WASF1,TTK,BUB1	NA	NA	NA	MARCKS,TPX2,CENPE,CENPF,TOP2A,KIF15,DLGAP5,NDC80,BUB1	NA	MARCKS,TPX2,CENPE,ANLN,CENPF,KIF11,TOP2A,KIF15,DLGAP5,NUSAP1,KIF4A,KIF23,NDC80,BIRC5,NEK2,CDK1,LMNB1,ECT2,TTK,BUB1	NA	NA	NA	NA
Hypoxia	MSigDB Hallmark 2020	4.14716	NA	5.24325	NA	NA	NA	1.83577	7.735	1.91128	2.00736	NA	RRAGD,MT1E,SERPINE1,NOCT,SLC6A6,MT2A,IER3,JUN,P4HA2,SDC4,ADM,LDHA,NFIL3,F3,CDKN1A,PYGM,NDST1,STBD1,CA12,CAVIN1,CAVIN3,SAP30,GPC1,PFKFB3,IRS2,SLC2A3,AK4,SLC2A5,TGM2,CAV1,ADORA2B,TMEM45A,SELENBP1,KDELR3,GAPDH	NA	RRAGD,TES,RBPJ,PDK3,P4HA1,STC1,ADM,STC2,PLIN2,SRPX,ERO1A,KLHL24,PNRC1,SAP30,BNIP3L,LOX,AK4,TMEM45A,KLF7,DDIT4,ACKR3,PGM2	NA	NA	NA	SERPINE1,GLRX,ADM,PLIN2,CA12,COL5A1,PIM1,PLAUR,PFKP	ATF3,SERPINE1,CCN2,CCN1,FOSL2,PDGFB,ENO2,IER3,VEGFA,STC1,ADM,BGN,ANGPTL4,PLIN2,CDKN1A,AKAP12,TGFB3,PPP1R15A,HDLBP,ZFP36,SLC2A3,TGM2,ADORA2B	JMJD6,JUN,CXCR4,PPP1R15A,ZFP36,ISG20,PFKFB3,TNFAIP3	WSB1,GLRX,RBPJ,SDC4,IDS,F3,ERRFI1,ERO1A,KLHL24,AK4,ETS1,RORA,KLF7	NA
IL-6/JAK/STAT3 Signaling	MSigDB Hallmark 2020	4.12355	NA	NA	NA	NA	NA	3.43784	NA	5.19207	NA	NA	CCR1,IL4R,JUN,IL1R1,IL1R2,TNFRSF12A,TLR2,CXCL13,PF4,IL18R1,ACVRL1,EBI3,SOCS3,CD38,IL17RA,IFNGR2,ITGB3,PDGFC,ACVR1B,CD14	NA	NA	NA	NA	NA	CCR1,CXCL10,CXCL11,CXCL9,CD38,STAT1,CCL7,PIM1	NA	CCR1,JUN,IL1R2,FAS,IRF9,IL18R1,CXCL9,CSF1,SOCS1	NA	NA
IL-2/STAT5 Signaling	MSigDB Hallmark 2020	3.86495	NA	1.62277	NA	NA	NA	1.43863	-1.80385	4.53473	NA	NA	IL1R2,RRAGD,IFITM3,MUC1,ST3GAL4,GADD45B,CDCP1,PLSCR1,GATA1,IL10,EMP1,CDC6,IL18R1,SHE,SH3BGRL2,NFIL3,ADAM19,CCNE1,ECM1,CAPG,CST7,IL4R,APLP1,FAH,CKAP4,SELP,MXD1,SELL,GUCY1B1,SLC2A3,TGM2,SCN9A,CA2,FURIN	NA	RRAGD,IFITM3,GABARAPL1,PLSCR1,RHOB,P4HA1,SHE,PLIN2,AHR,SPP1,BMPR2,TWSG1,IL1RL1,ITGAV	NA	NA	NA	IFITM3,CDC6,PLIN2,CXCL10,SPP1,MXD1,SELL,PIM1	TTC39B,FGL2,CDC42SE2,FAM126B,ICOS,IFNGR1,CD48,S100A1,CXCL10,GPR65,SELL,RORA,SCN9A,SMPDL3A,LRRC8C	IL1R2,IFITM3,GADD45B,TNFSF10,IL10RA,IL18R1,SOCS1,CD83,CSF1,SPP1,MXD1,SELL	NA	NA
Myogenesis	MSigDB Hallmark 2020	3.8432	NA	NA	-11.0625	NA	NA	NA	3.38566	NA	NA	NA	ACSL1,MAPK12,SCD,SPDEF,GADD45B,TNNC2,IGF1,SLC6A8,TNNT1,SMTN,TNNT3,SPARC,MYLK,MYBPC3,SPHK1,ACHE,ANKRD2,SVIL,CDKN1A,PYGM,CLU,REEP1,KIFC3,COL6A3,NOTCH1,FGF2,MYL6B,IGFBP7,ITGA7,PDLIM7,KLF5,ITGB5,ITGB4,ATP2A1	NA	NA	ACSL1,ACTN2,MYL7,PC,SCD,MYL2,MYL3,SH3BGR,DMPK,ATP6AP1,TNNC1,SVIL,SORBS1,FABP3,PYGM,AGL,CKM,COX6A2,ABLIM1,KCNH2,CDH13,CASQ1,CASQ2,MYOM1,COX7A1,ITGA7,NCAM1,MB,PFKM,LDB3,ACTC1,CKMT2,SGCG,SGCD,SGCA	NA	NA	NA	MAPK12,TAGLN,GADD45B,SMTN,GJA5,COL4A2,HBEGF,CDKN1A,TPM2,COL6A2,AK1,COX7A1,MYL6B,GPX3,PDLIM7,SOD3	NA	NA	NA
p53 Pathway	MSigDB Hallmark 2020	3.54428	NA	NA	NA	NA	NA	NA	2.05933	1.41799	NA	NA	STOM,ST14,GADD45A,H1-2,ALOX15B,TCN2,SDC1,HSPA4L,PDGFA,SFN,IER3,JUN,SPHK1,H2AJ,TGFA,SLC7A11,CTSD,CDKN2A,CDKN2B,CDKN1A,STEAP3,CD82,PHLDA3,INHBB,MXD1,FGF13,NOTCH1,DRAM1,RHBDF2,ITGB4,ACVR1B,GM2A,UPP1	NA	NA	NA	NA	NA	NA	ATF3,GADD45A,SFN,IER3,HBEGF,CDKN1A,HRAS,PPP1R15A,PROCR,RAD9A,AK1,RHBDF2,TCHH	RB1,IFI30,JUN,SOCS1,FAS,PPP1R15A,MXD1	NA	NA
KRAS Signaling Up	MSigDB Hallmark 2020	3.52278	NA	NA	NA	NA	NA	3.37233	2.47156	1.41799	1.65425	NA	RBP4,SLPI,SPARCL1,C3AR1,RETN,TFPI,PPBP,GADD45G,CFB,GNG11,SCN1B,EMP1,PDCD1LG2,FCER1G,MMD,ARG1,G0S2,TMEM158,F13A1,RELN,INHBA,MAFB,PLAU,MMP9,CPE,LY96,CA2,BPGM,ALDH1A2,SPRY2,TRIB1,SEMA3B,EPHB2	NA	NA	NA	NA	NA	GLRX,CFB,MMD,G0S2,TMEM176B,TMEM158,PRRX1,CXCL10,SCG5,SPP1,PLAUR,IL1RL2	PPBP,IGF2,CFB,TSPAN1,MPZL2,ANGPTL4,ENG,HBEGF,AKAP12,PLVAP,PPP1R15A,SPP1,USH1C,IL1RL2|RBP4,ADAMDEC1,SATB1,C3AR1,AMMECR1,IKZF1,FUCA1,PDCD1LG2,IL1B,TLR8,PRELID3B,MMD,CXCL10,BIRC3,IL7R,ETV5	IL10RA,G0S2,CXCR4,PPP1R15A,SPP1,BIRC3,TNFAIP3	ATG10,GLRX,TFPI,EMP1,DCBLD2,ERO1A,GPNMB,CBR4,CCND2,ETS1,PTBP2,USP12	NA
Apoptosis	MSigDB Hallmark 2020	3.43711	NA	1.93943	NA	NA	NA	1.43863	2.79089	5.29913	NA	NA	BIK,IFITM3,CLU,LMNA,GADD45B,GADD45A,HGF,H1-0,CCNA1,CD14,IER3,JUN,MMP2,TNFRSF12A,CAV1,CFLAR,EMP1,TOP2A,BRCA1,HMGB2,HSPB1,TIMP3,CD38,TIMP1,TIMP2,CDKN1A,GNA15,TSPO	NA	FEZ1,IFITM3,GADD45A,BNIP3L,HGF,PPP3R1,GPX3,RHOB,TGFBR3,PEA15,TIMP3,SOD2,TXNIP	NA	NA	NA	IFITM3,TOP2A,CASP4,CD38,TIMP1,GCH1,SOD2	PDGFRB,ATF3,IFITM3,GADD45B,GADD45A,BCL2L1,ENO2,IER3,GPX3,PPP2R5B,BGN,CDKN1A,TSPO	FAS,IFITM3,ROCK1,GADD45B,ISG20,BIRC3,PMAIP1,TNFSF10,JUN,CYLD,SOD2,DNAJA1	NA	NA
Spermatogenesis	MSigDB Hallmark 2020	3.14758	NA	NA	NA	NA	NA	1.78004	NA	NA	-3.78905	NA	CNIH2,AURKA,NCAPH,H1-6,CCNA1,KIF2C,HSPA4L,CRISP2,SLC2A5,ACRBP,CCNB2,NEK2,AGFG1,DMC1,CDK1,CDKN3,SHE,PGS1,DCC,ELOVL3,SEPTIN4,TULP2,TTK,BUB1	NA	NA	NA	NA	NA	SCG5,NCAPH,NEK2,CDK1,CDKN3,TTK,BUB1	NA	NA	PRM2,HSPA1L,THEG,CHRM4,CLPB,TEKT2,KIF2C,ACTL7B,PCSK4,CST8,GSG1	NA
mTORC1 Signaling	MSigDB Hallmark 2020	2.89816	NA	2.12388	-1.65451	NA	NA	1.43863	NA	NA	2.00736	2.89439	SCD,CCNF,PLK1,TUBG1,DHFR,SLC6A6,SQLE,SDF2L1,SLC7A5,SLC7A11,LDHA,PHGDH,NFIL3,CDKN1A,FADS1,CDC25A,PSAT1,DHCR7,AURKA,PLOD2,HSP90B1,BCAT1,SLC2A3,AK4,PSPH,DHCR24,MCM4,MCM2,RRM2,GAPDH,BUB1	NA	TES,PRDX1,PNO1,P4HA1,STC1,ELOVL5,RIT1,ERO1A,NAMPT,FADS1,PLOD2,BCAT1,AK4,TXNRD1,PSMD12,DDIT4	SCD,TPI1,GPI,NFYC,UNG,PSMB5,TUBA4A,DHCR7,NIBAN1,GOT1,QDPR,AK4,TM7SF2,ATP5MC1,EBP,MCM4,GAPDH	NA	NA	MTHFD2,GLRX,SLC7A11,NAMPT,PLOD2,RRM2,HSPD1,BUB1	NA	NA	STARD4,ACSL3,CD9,FGL2,GLRX,CCNG1,ELOVL5,ERO1A,NAMPT,PLOD2,BCAT1,AK4,UFM1	MTHFD2,PSMC4,PSMC2,PITPNB,TBK1,SLC7A11,PSMA4,RIT1,PSMA3,GBE1,CXCR4,GSR,RAB1A,M6PR,ATP6V1D,HSPA9,PSMD12,WARS1,HMGCR
Cholesterol Homeostasis	MSigDB Hallmark 2020	2.67774	NA	NA	-1.6716	NA	NA	NA	NA	NA	NA	NA	TNFRSF12A,SCD,DHCR7,CLU,NFIL3,S100A11,JAG1,SQLE,FABP5,PLSCR1,PPARG,GLDC,SEMA3B,CBS,FBXO6	NA	NA	SCD,ALDOC,DHCR7,ACSS2,NIBAN1,PCYT2,FASN,TM7SF2,EBP	NA	NA	NA	NA	NA	NA	NA
Angiogenesis	MSigDB Hallmark 2020	2.36158	NA	NA	NA	NA	NA	3.96721	NA	NA	NA	NA	JAG1,VCAN,SLCO2A1,PF4,PDGFA,FSTL1,LRPAP1,TIMP1,PGLYRP1	NA	NA	NA	NA	NA	VCAN,COL3A1,COL5A2,TIMP1,SPP1,PGLYRP1	NA	NA	NA	NA
Apical Junction	MSigDB Hallmark 2020	2.36158	NA	NA	NA	NA	NA	NA	NA	NA	NA	NA	ACTN1,MAPK14,MYL9,TUBG1,ALOX15B,ICAM5,TJP1,ZYX,ADAM9,CNTN1,NEXN,CDH6,FBN1,VCL,COL17A1,SIRPA,LAMB3,MMP2,MMP9,VCAN,ITGA9,MDK,YWHAH,VWF,CLDN5,NFASC,CLDN9,NECTIN2,ITGB4	NA	NA	NA	NA	NA	NA	NA	NA	NA	NA
Adipogenesis	MSigDB Hallmark 2020	1.78844	NA	NA	-26.6409	NA	NA	NA	-1.50935	NA	1.31402	NA	SPARCL1,RETN,ADCY6,STOM,ABCA1,GADD45A,POR,MYLK,SULT1A1,APOE,MGLL,CDKN2C,FABP4,COL4A1,PPARG,ORM1,PTGER3,CAVIN1,CAVIN2,FAH,DHCR7,PFKFB3,CD151,PIM3,BCL6,ITGA7,SLC25A10	NA	NA	CIDEA,PEX14,LEP,UQCRC1,SUCLG1,UQCR10,GHITM,UQCR11,TOB1,COX8A,CMBL,PEMT,MGST3,MRPL15,PRDX3,LIPE,GRPEL1,DECR1,CS,COX7B,ECHS1,ADIPOQ,MCCC1,SORBS1,GPAM,NDUFAB1,ATP5PO,DLD,SAMM50,ACADM,AIFM1,DLAT,SDHB,SDHC,UQCRQ,DHCR7,COX6A1,QDPR,REEP5,CYC1,GPX4,COQ9,COQ3,ACOX1,NDUFS3,ITGA7,ACO2,DBT,IDH3G,NDUFA5,MTCH2,ETFB,ALDH2,IDH3A	NA	NA	NA	DECR1,IFNGR1,ELOVL6,GPAM,DLD,ENPP2,DLAT,NABP1,DNAJC15,DRAM2,ME1,NDUFA5,PPM1B,IDH3A	NA	STOM,OMD,CMBL,SSPN,CD302,CMPK1,ACADL,LIFR,SDHC,NDUFA5,CAT	NA
TGF-beta Signaling	MSigDB Hallmark 2020	1.647	NA	1.93943	NA	NA	NA	NA	1.30415	NA	1.31402	NA	RAB31,ID1,SERPINE1,IFNGR2,SMAD1,SMAD6,TJP1,FURIN,THBS1,JUNB	NA	TGFBR1,RAB31,BMPR1A,BMPR2,WWTR1,LTBP2,FNTA	NA	NA	NA	NA	SERPINE1,PPP1R15A,SMAD6,ENG,JUNB	NA	RAB31,BMPR1A,BMPR2,WWTR1,XIAP	NA
Estrogen Response Early	MSigDB Hallmark 2020	1.32896	NA	NA	-1.65451	NA	2.54875	NA	NA	NA	NA	NA	MUC1,RAPGEFL1,SFN,SLC7A5,TFF3,UGCG,SVIL,DLC1,CA12,KAZN,RAB31,DHCR7,FKBP5,SLC27A2,WFS1,INHBB,REEP1,MINDY1,TGM2,KCNK5,ZNF185,MLPH,SLC24A3,SEMA3B,FHL2	NA	NA	TTC39A,AKAP1,PEX11A,ABAT,TOB1,AR,FASN,SVIL,SLC16A1,PPIF,DHCR7,FRK,ABLIM1,OPN3,CALB2,FHL2,THSD4	NA	MUC1,MYB,SFN,KRT13,KRT19,KRT15,AREG,FOS,CA12,RBBP8	NA	NA	NA	NA	NA
Blood coagulation Homo sapiens P00011	Panther 2016	2.50493	NA	NA	3.38245	NA	NA	NA	3.62195	NA	NA	NA	SERPINB2,VWF,F12,GP1BA,F3,GP9,F2RL3,SERPINE1,ITGA2B,PROS1,PLAU,TFPI	NA	NA	FGB,FGG,SERPINF2,SERPINE1,TFPI,FGA	NA	NA	NA	FGB,FGG,VWF,SERPINF2,PROCR,SERPINE1,SERPINA10,FGA	NA	NA	NA
TGF-beta signaling pathway Homo sapiens P00052	Panther 2016	1.96046	NA	NA	NA	NA	NA	NA	NA	NA	NA	NA	JUN,GDF15,BMP8B,BMP8A,BMP6,MAPK14,MAPK12,MAPK10,BAMBI,ACVRL1,SMAD1,INHBA,INHBB,SMAD6,FOSL1,TLL2,ACVR1B,JUNB	NA	NA	NA	NA	NA	NA	NA	NA	NA	NA
p53 pathway Homo sapiens P00059	Panther 2016	1.96046	NA	NA	NA	NA	NA	NA	NA	NA	NA	NA	CDC25C,CD82,SERPINE1,GTSE1,RRM2,CDKN2D,GADD45B,GADD45A,GADD45G,TP73,CCNE1,CDKN1A,THBS1,CCNB1,SFN	NA	NA	NA	NA	NA	NA	NA	NA	NA	NA
Integrin signalling pathway Homo sapiens P00034	Panther 2016	1.6155	NA	NA	NA	NA	NA	NA	NA	NA	NA	NA	ACTN1,COL1A2,MAPK10,COL9A2,COL9A3,TLN1,ITGA2B,COL6A3,VCL,COL17A1,ITGA1,LAMB3,CAV1,FN1,ITGA9,ITGA8,ITGA7,DOCK1,LAMC1,COL10A1,COL4A1,ITGB5,ITGB4,ITGAM,ITGAX	NA	NA	NA	NA	NA	NA	NA	NA	NA	NA
Cell cycle WP179	WikiPathway 2021 Human	8.56764	NA	NA	NA	NA	NA	2.44994	NA	NA	NA	NA	CDC25A,CDC20,CDC25C,CHEK1,E2F1,PTTG1,E2F2,PLK1,GADD45B,GADD45A,GADD45G,CCNA2,CCNA1,PKMYT1,CCNB2,CCNB1,SFN,CDC6,ESPL1,MCM4,CDK1,MCM6,MCM2,ORC6,ORC1,YWHAH,CDKN2C,CDKN2D,CDKN2A,CDKN2B,CCNE2,CCNE1,CDKN1A,TTK,CDC45,BUB1	NA	NA	NA	NA	NA	CDC25C,CHEK1,PTTG1,E2F2,E2F3,CDC6,CDK1,TTK,BUB1	NA	NA	NA	NA
Retinoblastoma gene in cancer WP2446	WikiPathway 2021 Human	7.44656	NA	NA	NA	NA	NA	3.33209	NA	NA	NA	NA	CDT1,CDC25A,SAP30,ANLN,POLE2,KIF4A,MCM4,CDK1,MCM6,TOP2A,HMGB2,TYMS,CHEK1,ORC1,E2F1,E2F2,PLK4,RRM2,DHFR,CCNA2,CCNE2,CCNE1,CDKN1A,TTK,CCNB2,CDC45,CCNB1,STMN1	NA	NA	NA	NA	NA	ANLN,KIF4A,CDK1,TOP2A,CHEK1,E2F2,E2F3,RRM2,TTK	NA	NA	NA	NA
G1 to S cell cycle control WP45	WikiPathway 2021 Human	6.16105	NA	NA	NA	NA	NA	NA	NA	NA	NA	NA	CDC25A,POLE2,MCM4,CDK1,MCM6,MCM2,ORC6,CREB3L1,ORC1,E2F1,E2F2,CDKN2C,CDKN2D,CDKN2A,CDKN2B,GADD45A,CCNA1,CCNE2,CCNE1,CDKN1A,CDC45,CCNB1	NA	NA	NA	NA	NA	NA	NA	NA	NA	NA
Gastric Cancer Network 1 WP2361	WikiPathway 2021 Human	4.86156	NA	NA	NA	3.47585	NA	6.01148	NA	NA	NA	NA	UBE2C,CENPF,TPX2,CCNA1,MCM4,S100P,NOTCH1,TOP2A,AURKA,KIF15,MYBL2,E2F7	NA	NA	NA	CENPF,TPX2,TOP2A,KIF15,MYBL2	NA	CENPF,TPX2,S100P,TOP2A,KIF15,ECT2,MYBL2,E2F7	NA	NA	NA	NA
Complement system WP2806	WikiPathway 2021 Human	4.6085	NA	1.48826	3.02547	1.32464	NA	3.6069	1.45899	NA	NA	NA	F12,LRP2,ITGA2B,C3AR1,PROS1,ELANE,SELP,SELL,SERPING1,CFB,TXN,TLR2,LAMC1,ADM,FPR1,CR1,PTX3,F13A1,ITGB3,THBS1,GNA15,ITGAX,VSIG4,CD59,CD55	NA	SPP1,CD93,SERPING1,ALB,LAMC1,ADM,PTX3,F13A1,VSIG4,CD59	SELE,CFI,ALB,FGA,FGB,FGG,PTX3,APCS,CRP	C4BPA,SFTPA1,SFTPA2,CRP,ITGAX	NA	SPP1,SELE,SELL,CFB,ADM,FPR1,CR1,PLAUR,PTX3,THBS1	SPP1,CFB,ALB,APOA1,ADM,FGA,FGB,FGG,CRP	NA	NA	NA
ATM Signaling Pathway WP2516	WikiPathway 2021 Human	3.90893	NA	NA	NA	NA	NA	NA	NA	NA	NA	NA	JUN,GADD45A,CDC25A,AP3B2,CDC25C,TP73,NFKBIA,RAD51,CCNE1,CDK1,CDKN1A,BRCA1,CCNB1,CHEK1	NA	NA	NA	NA	NA	NA	NA	NA	NA	NA
Vitamin D Receptor Pathway WP2877	WikiPathway 2021 Human	3.75373	NA	NA	NA	NA	2.40183	1.46518	NA	NA	NA	NA	CYP1A1,S100A9,S100A8,ASAP2,ATP2C2,CRACR2B,ALOX5,TPM1,GADD45A,MXD1,CD14,JUNB,KL,BMP6,CEACAM1,ID1,BCL6,CYP7A1,CASP5,TIMP3,TIMP2,CAMP,CDKN2C,CDKN2D,CDKN2A,CDKN2B,SERPINB1,G0S2,CCNE1,ORM2,ORM1,CDKN1A,SEMA3B,ITGAM,CBS	NA	NA	NA	NA	CYP24A1,S100A6,S100A9,S100A8,TPM1,SLC34A2,MXD1,KRT13,IRF4,TREM1,CDKN2D	S100A2,S100A9,S100A8,SPP1,MXD1,HIF1A,VDR,HILPDA,G0S2	NA	NA	NA	NA
Complement and Coagulation Cascades WP558	WikiPathway 2021 Human	3.73206	NA	NA	1.42264	NA	NA	1.50893	NA	NA	NA	NA	F12,SERPINE1,C3AR1,PROS1,CLU,TFPI,CR1,VWF,F3,F5,SERPING1,CFB,C1QC,C1QB,C1QA,PLAU,CD55	NA	NA	SERPINE1,TFPI,FGB,SERPINF2,CFI	NA	NA	SERPINE1,CR1,PLAUR,CFB,C1QB	NA	NA	NA	NA
Focal Adhesion WP306	WikiPathway 2021 Human	3.42214	NA	NA	NA	NA	NA	2.08983	NA	NA	NA	NA	EGF,ACTN1,COL1A2,MAPK10,MYL9,TLN1,IGF1,PTK6,PDGFC,PDGFA,MYLK,JUN,VEGFC,FN1,COL4A1,ZYX,ITGA2B,RELN,HGF,VCL,ITGA1,LAMB3,CAV2,CAV1,ITGA9,ITGA8,ITGA7,DOCK1,LAMC1,VWF,FGR,MET,ITGB5,ITGB4,ITGB3,THBS1	NA	NA	NA	NA	NA	ACTN1,COL1A1,IGF1,VASP,COL4A1,COL5A2,TNC,SPP1,THBS1,LAMA1,THBS2	NA	NA	NA	NA
Lung fibrosis WP3624	WikiPathway 2021 Human	3.39555	NA	NA	NA	1.72892	2.46439	3.41659	NA	2.44682	NA	NA	EGF,MMP2,MMP9,ATP11A,TGFA,TERT,TIMP1,MUC5B,HGF,IGF1,GREM1,PTX3,CEBPB,PDGFA,PLAU,FGF2,MT2A	NA	NA	NA	SFTPC,CXCL8,SFTPA1,SFTPA2,FGF7	SFTPC,CXCL8,SFTPA1,SFTPA2,FGF1,FGF7,CCL2	CXCL8,TIMP1,SPP1,IGF1,GREM1,PTX3,FGF7,CCL2	NA	CXCL8,SERPINA1,CXCL2,SPP1,SKIL,CCL2	NA	NA
Matrix Metalloproteinases WP129	WikiPathway 2021 Human	3.15134	NA	NA	NA	NA	NA	NA	NA	NA	NA	NA	MMP8,MMP1,MMP2,MMP9,MMP19,MMP25,MMP27,TIMP3,TIMP4,TIMP1,TIMP2	NA	NA	NA	NA	NA	NA	NA	NA	NA	NA
Fluoropyrimidine Activity WP1601	WikiPathway 2021 Human	2.7418	NA	NA	NA	NA	NA	NA	NA	NA	NA	NA	RRM2,ABCC3,GGH,UPB1,DHFR,CDA,CES1,TYMP,TYMS,TK1,UPP1	NA	NA	NA	NA	NA	NA	NA	NA	NA	NA
Integrin-mediated Cell Adhesion WP185	WikiPathway 2021 Human	2.54805	NA	NA	NA	NA	NA	NA	NA	NA	NA	NA	MAPK12,MAPK10,CAPN11,ZYX,TLN1,ITGA2B,VCL,TNS1,MAP2K6,ITGA1,CAV2,CAV1,ITGA9,ITGA8,ITGA7,DOCK1,ITGB5,ITGB4,ITGB3,ITGAM,ITGAX	NA	NA	NA	NA	NA	NA	NA	NA	NA	NA
DNA damage response WP707	WikiPathway 2021 Human	2.50808	NA	NA	NA	NA	NA	NA	NA	1.60075	NA	NA	CDC25A,CDC25C,CDK1,BRCA1,CHEK1,E2F1,GADD45B,GADD45A,GADD45G,RAD51,CCNE2,CCNE1,CDKN1A,CCNB2,CCNB1,SFN	NA	NA	NA	NA	NA	NA	NA	FAS,RB1,NBN,GADD45B,PMAIP1	NA	NA
Regulation of sister chromatid separation at the metaphase-anaphase transition WP4240	WikiPathway 2021 Human	2.50808	NA	NA	NA	1.72892	NA	3.6687	NA	NA	NA	NA	CDC20,CENPE,ESPL1,BUB1B,PTTG1,BUB1,MAD2L1	NA	NA	NA	CENPE,BUB1B,BUB1	NA	CENPE,BUB1B,PTTG1,BUB1,MAD2L1	NA	NA	NA	NA
miRNA regulation of DNA damage response WP1530	WikiPathway 2021 Human	2.30818	NA	NA	NA	NA	NA	NA	NA	1.57068	NA	NA	CDC25A,CDC25C,CDK1,BRCA1,CHEK1,E2F1,GADD45B,GADD45A,GADD45G,RAD51,CCNE2,CCNE1,CDKN1A,CCNB2,CCNB1,SFN	NA	NA	NA	NA	NA	NA	NA	FAS,RB1,NBN,GADD45B,PMAIP1	NA	NA
Nuclear Receptors Meta-Pathway WP2882	WikiPathway 2021 Human	2.30818	NA	1.83101	NA	NA	NA	NA	1.60969	NA	NA	NA	SLC5A9,SCD,CYP1A1,CPEB4,CES1,STOM,CYP1B1,EGR1,GADD45B,SLC6A6,SLC6A8,SLC6A9,TXN,MGST1,SLC6A4,SULT1A1,JUNB,GSTM5,JUN,SLC7A5,NR1I3,TGFA,SLC7A11,CYP7A1,SERPINB2,SLC2A14,PTGR1,EPB41L4B,CAVIN2,FKBP5,FGD4,HGF,PGD,MAFG,CDC42EP3,FGF13,IRS2,SLC2A3,SLC2A5,SLCO2B1,ABCC3,CDK1,PLTP,ALOX5AP,S100P,PRRG4	NA	STOM,CYP1B1,SLC6A15,PRDX1,STAT3,SLC2A13,SERTAD2,DNER,CAVIN2,AHR,FOXO1,SLC39A6,HGF,CDC42EP3,GCLM,ABCC4,GPX3,TXNRD1,TGFBR2,TGFBR3,IP6K3,ACKR3,SPRY1,ARL5B	NA	NA	NA	NA	SLC5A9,SRPX2,GADD45B,PDGFB,JUNB,SLC7A5,SLC2A14,CYP8B1,BAAT,ANGPTL4,HBEGF,SLC2A3,GPX3,APOA2,APOA1,CPT1A,SOD3,S100P,SPRY1	NA	NA	NA
Monoamine Transport WP727	WikiPathway 2021 Human	2.30818	NA	NA	NA	NA	NA	NA	NA	NA	NA	NA	UNC13B,IL1R1,MAPK14,CDC25C,AMPH,NECTIN2,ACHE,TGFB1I1,ITGB3,SLC6A4	NA	NA	NA	NA	NA	NA	NA	NA	NA	NA
Focal Adhesion-PI3K-Akt-mTOR-signaling pathway WP3932	WikiPathway 2021 Human	2.25163	NA	1.36597	NA	NA	NA	2.06267	NA	NA	NA	NA	EGF,COL1A2,ULK1,EPAS1,CREB3L1,GNG8,IGF1,PDGFC,PDGFA,GNG11,GNG10,VEGFC,FN1,PRL,HIF3A,COL4A1,CDKN1A,JAK3,IL4R,OSM,ITGA2B,HSP90B1,RELN,HGF,FGF13,CREB5,PFKFB3,PFKFB2,PFKFB4,IRS2,SLC2A3,FGF2,LAMB3,ITGA9,ITGA8,ITGA7,LAMC1,VWF,MET,ITGB5,ITGB4,ITGB3,THBS1,ITGAX	NA	PRKAA2,EPAS1,AKT3,OSMR,KITLG,COL5A2,FOXO1,SPP1,HGF,RHEB,GNB4,FGF2,LAMC1,RAB10,DDIT4,ITGB1,FLT1,LAMA2,PIK3C2A,ITGAV	NA	NA	NA	COL1A1,IGF1,HIF1A,COL3A1,COL4A1,JAK3,COL5A2,COL5A1,TNC,SPP1,FGF7,THBS1,LAMA1,THBS2	NA	NA	NA	NA
miRNA targets in ECM and membrane receptors WP2911	WikiPathway 2021 Human	2.21849	NA	NA	NA	NA	NA	3.93412	NA	NA	NA	NA	ITGA1,ITGB5,LAMC1,FN1,THBS1,COL1A2,COL4A1,COL6A3	NA	NA	NA	NA	NA	THBS1,THBS2,COL4A1,COL3A1,COL5A2,COL5A1	NA	NA	NA	NA
DNA Replication WP466	WikiPathway 2021 Human	1.94484	NA	NA	NA	NA	NA	NA	NA	NA	NA	NA	CDT1,CDC6,POLE2,MCM4,MCM6,MCM2,GMNN,MCM10,ORC6,CDC45,ORC1	NA	NA	NA	NA	NA	NA	NA	NA	NA	NA
Extracellular vesicles in the crosstalk of cardiac cells WP4300	WikiPathway 2021 Human	1.91052	NA	NA	NA	NA	NA	1.42445	NA	NA	NA	NA	EGF,CD63,IGF1,MMP9,ETS2,HSPB1,BIRC5	NA	NA	NA	NA	NA	IGF1,BIRC5,SPP1	NA	NA	NA	NA
Photodynamic therapy-induced AP-1 survival signaling. WP3611	WikiPathway 2021 Human	1.85838	NA	NA	NA	NA	NA	NA	NA	1.31993	NA	NA	JUN,MMP2,CFLAR,MAPK14,MAPK12,BCL3,CDKN2A,CCNA2,CCNE1,CDKN1A,JUNB,MAP2K6	NA	NA	NA	NA	NA	NA	NA	JUN,FAS,RB1,TNFSF10	NA	NA
VEGFA-VEGFR2 Signaling Pathway WP3888	WikiPathway 2021 Human	1.81233	3.60382	1.3084	NA	NA	NA	1.38149	NA	1.83032	NA	NA	CACNA2D1,DLL4,JAG1,PRKCD,SDF2L1,JUN,FN1,TAL1,LDHA,SH3BGRL3,PBK,TMOD1,SLC2A14,F3,TUBA1C,ADAM9,FGD5,GRB10,PGD,BIRC5,ERG,TXNDC5,IGFBP7,MAP2K6,KL,BMX,WASF1,PRKG1,GAPDH,HDAC4,ITGB5,FHL2,ITGB3,ADAMTS9,EPHB2,MAPK14,MAPK12,CHAC1,EGR1,SRPK1,TXN,P4HA2,HBD,CAMKK2,NEXN,GPC1,VCL,PLAU,HTRA1,MMP2,CAV1,NFKBIA,HSPB1,MKNK1,HLX	SET,RPLP2,RACK1,RPS6,FOXO4,NCL,RPL13A,PTPN11,RPL10A,RPS11,PTMA,RAC1	PRKAA2,NOX4,APOLD1,STAT3,ELOC,ADAM9,FOXO1,RAB5A,IGFBP7,PTPN11,QKI,ALB,WASF1,TXNIP,ITGB1,FLT1,ITGAV,CALU,RAP1A,EPS15,S1PR1,SDCBP,NAP1L1,SOD2,ACKR3	NA	NA	NA	DKK1,MMP14,STAT1,CFL1,BIRC5,TMSB10,CCL2,PFN1,SRPK1,HBD,CYBB,SELE,CXCL8,PLAUR,SOD2	NA	LARP7,NOX4,JUN,SRP54,RICTOR,ROCK1,TPP1,EIF4E,DNAJA1,CCL2,FAS,CCRL2,CXCL8,SOD2	NA	NA
Host-pathogen interaction of human coronaviruses - interferon induction WP4880	WikiPathway 2021 Human	1.65236	NA	NA	NA	NA	NA	3.3045	NA	2.6091	NA	2.43785	JUN,EIF2AK2,OAS1,TICAM1,MAPK14,NFKBIA,OAS2,OAS3,IFIH1	NA	NA	NA	NA	NA	STAT1,DDX58,OAS1,OAS2,OAS3,IFIH1	NA	JUN,DDX58,EIF2AK2,IRF9,IFIH1	NA	STAT1,DDX58,CHUK,EIF2AK2,TRAF6,IFIH1,TBK1,MAP3K7
PI3K-Akt signaling pathway WP4172	WikiPathway 2021 Human	1.63821	NA	NA	NA	NA	NA	NA	NA	NA	NA	NA	EGF,COL1A2,COL9A2,COL9A3,CREB3L1,GNG8,IGF1,PDGFC,PDGFA,GNG11,GNG10,VEGFC,FN1,TLR2,PRL,TGFA,BRCA1,COL4A1,CCNE2,CCNE1,CDKN1A,JAK3,IL4R,OSM,ITGA2B,HSP90B1,RELN,HGF,COL6A3,FGF13,CREB5,FGF2,ITGA1,LAMB3,ITGA9,ITGA8,ITGA7,LAMC1,VWF,MET,FLT3,ITGB5,ITGB4,ITGB3,THBS1	NA	NA	NA	NA	NA	NA	NA	NA	NA	NA
IL-18 signaling pathway WP4754	WikiPathway 2021 Human	1.50146	NA	NA	NA	1.72892	NA	1.59832	NA	2.44682	NA	NA	ACOD1,COL1A2,PRKCD,ITM2C,CETP,GATA1,ZC3H12A,STMN1,IER3,IL10,JUN,FN1,TF,IL18R1,NRN1,SDC4,SOCS3,TIMP3,TIMP1,ARG1,GRN,PTMS,ITGA2B,CCNA2,KIFC3,TGM2,CCNB2,MMP8,MMP1,MMP2,CFLAR,MMP9,NFKBIA,HSPB1,BPGM,PTX3,CEBPB	NA	NA	NA	ARG1,CCL19,FBXW7,CCNA2,BIRC3,NCF2,IL18RAP,MMP8,CXCL8	NA	COL1A1,COL3A1,MMP14,TIMP1,CCL19,CCL18,SPP1,IL18RAP,MMP8,CXCL8,PTX3,CCL2	NA	JUN,IL18R1,FAS,CD83,SPP1,BIRC3,HCAR2,ACTA2,CXCL8,TNFAIP3,CXCL2,CCL2	NA	NA
Eicosanoid metabolism via lipooxygenases (LOX) WP4721	WikiPathway 2021 Human	1.50146	NA	NA	NA	NA	NA	NA	NA	NA	NA	NA	CYP4F2,ALOX15B,PTGR1,ACOX2,DPEP1,LTB4R,ALOX12,ALOX5	NA	NA	NA	NA	NA	NA	NA	NA	NA	NA
DNA IR-damage and cellular response via ATR WP4016	WikiPathway 2021 Human	1.50146	NA	NA	NA	NA	NA	1.56811	NA	NA	NA	NA	CDC25C,BCL6,CDK1,MCM2,BRCA1,CHEK1,E2F1,FANCI,PLK1,RAD51,FEN1,FOXM1,CDC45,EXO1,CLSPN	NA	NA	NA	NA	NA	CDC25C,CDK1,CHEK1,FOXM1,BRIP1,CLSPN	NA	NA	NA	NA
Blood Clotting Cascade WP272	WikiPathway 2021 Human	1.50146	NA	NA	2.87955	NA	NA	NA	2.65383	NA	NA	NA	SERPINB2,VWF,SERPINE1,F12,PLAU,F3,F5	NA	NA	FGB,FGG,SERPINE1,SERPINF2,FGA	NA	NA	NA	FGB,FGG,VWF,SERPINE1,SERPINF2,FGA	NA	NA	NA
Immune response to tuberculosis WP4197	WikiPathway 2021 Human	1.50146	NA	NA	NA	NA	NA	3.90565	NA	5.74207	NA	NA	MX1,IFITM1,IFNGR2,IFI35,OAS1,IFIT1,IFIT3	NA	NA	NA	NA	NA	STAT1,MX1,IFITM1,OAS1,IFIT1,IFIT3	NA	MX1,IFITM1,PIAS1,IFIT1,IFIT3,SOCS1,IRF9	NA	NA
Host-pathogen interaction of human coronaviruses - MAPK signaling WP4877	WikiPathway 2021 Human	1.47108	NA	NA	NA	NA	NA	NA	NA	4.66546	NA	NA	JUN,MAPK14,MAPK12,MAPK10,IFI27,IFITM3,IFITM1,JUNB,MAP2K6	NA	NA	NA	NA	NA	NA	NA	JUN,BST2,IFI27,IFITM2,IFITM3,IFITM1,EIF4E	NA	NA
MFAP5 effect on permeability and motility of endothelial cells via cytoskeleton rearrangement WP4560	WikiPathway 2021 Human	1.44244	NA	NA	NA	NA	NA	NA	NA	NA	NA	NA	JUN,ITGB3,ACTN1,MYLK,TJP1,VCL	NA	NA	NA	NA	NA	NA	NA	NA	NA	NA
Senescence and Autophagy in Cancer WP615	WikiPathway 2021 Human	1.44244	NA	NA	NA	NA	NA	2.15783	NA	2.07414	NA	NA	MAPK14,ULK1,SERPINE1,E2F1,INHBA,IGF1,SPARC,PLAU,IGFBP7,JUN,FN1,IRF7,COL10A1,SERPINB2,CDKN2A,CEBPB,CDKN1A,THBS1	NA	NA	NA	NA	NA	COL1A1,SERPINE1,IGF1,COL3A1,MMP14,CXCL8,SERPINB2,THBS1	NA	RB1,IFI16,ATG3,TNFSF15,JUN,IRF7,CXCL8	NA	NA
IL1 and megakaryocytes in obesity WP2865	WikiPathway 2021 Human	1.43656	NA	NA	NA	NA	NA	NA	NA	NA	NA	NA	IL1R1,MMP9,SELENBP1,TLR2,TIMP1,TIMP2,S100A9	NA	NA	NA	NA	NA	NA	NA	NA	NA	NA
Neovascularisation processes WP4331	WikiPathway 2021 Human	1.43415	NA	NA	NA	NA	NA	NA	NA	NA	NA	NA	JAG1,SMAD1,MMP9,NOTCH3,ACVRL1,NOTCH1,RELB,DLL4,EPHB2	NA	NA	NA	NA	NA	NA	NA	NA	NA	NA
Striated Muscle Contraction Pathway WP383	WikiPathway 2021 Human	1.36158	NA	NA	-2.46849	NA	NA	NA	NA	NA	NA	NA	TMOD1,MYBPC3,TPM4,TNNC2,MYBPC1,TNNT1,TNNT3,MYL9,TPM1	NA	NA	TNNC1,ACTN2,MYBPC1,MYL2,MYL3,MYL9,MYOM1,ACTC1	NA	NA	NA	NA	NA	NA	NA
Neutrophil degranulation	Reactome	23.7365	NA	NA	NA	1.87379	-1.58459	9.98151	-3.22235	NA	NA	1.98991	FGR,AOC1,MPO,MGST1,PGLYRP1,MMP25,LTF,ALOX5,SLC11A1,SERPINB1,GRN,VCL,TIMP2,SLC2A3,CTSA,PKM,ATP11A,CEACAM1,CD59,CEACAM6,CRISP3,TOM1,CTSG,PYGL,MMP9,BPI,PGRMC1,OLFM4,CRISPLD2,RETN,SIGLEC5,P2RX1,BST1,FOLR3,MAPK14,VNN1,QPCT,QSOX1,PADI2,CTSD,MMP8,ARG1,STBD1,CYSTM1,PLAU,PRDX4,TNFAIP6,SLPI,CEACAM8,SIGLEC9,LILRB2,CHIT1,TCN1,CD63,CKAP4,TLR2,GGH,GPR84,SLC27A2,ITGAX,GALNS,TRPM2,SLC2A5,S100A8,DOK3,STOM,LCN2,LA…	NA	NA	NA	CD44,CEACAM6,BIN2,MMP8,ARG1,ARHGAP9,GMFG,ITGAX,PLAC8,PPBP,KRT1,ORM2,ORM1,HBB	PFKL,NCSTN,ANPEP,GUSB,GLB1,CD14	PGLYRP1,PLAUR,LTF,PYGL,BPI,OLFM4,SIGLEC5,GCA,MMP8,TNFAIP6,CHI3L1,TCN1,GPR84,S100A8,DOK3,LCN2,CDA,S100A11,S100A9,S100A12,PTX3,S100P,CYBB,CLEC4D,FTH1,RNASE2,FPR2,FPR1,ADGRG3,FCAR,SELL,CR1,CD177,HBB,MGAM	ENPP4,LAMP2,SERPINB1,LRRC7,PTPRC,SCAMP1,CMTM6,RAB18,CPPED1,ATP8B4,LAMTOR3,CTSC,TMEM30A,GCA,RAP1A,RAP1B,FGL2,SIGLEC9,MOSPD2,ACTR10,DSC1,TLR2,ACTR2,GLIPR1,PLAC8,GOLGA7,PTPRJ,ARPC5,CYBB,C3AR1,FUCA1,RAP2B,SELL,MME,CD47,SVIP,NRAS	NA	NA	LAMP2,LTF,ERP44,RAB7A,CEACAM1,CEACAM6,CRISP3,ATP6V1D,ASAH1,PSMA2,LAMTOR3,MANBA,RAP1A,CD58,NPC2,PLAU,ACTR10,TCN1,GGH,PSMA5,GOLGA7,MS4A3,FCER1G,PSMC2,DEFA4,CYBB,B2M,PRG2,PSMD12,NRAS
DNA methylation	Reactome	19.1074	NA	NA	NA	NA	NA	NA	NA	NA	NA	14.9154	DNMT3B,H2BC11,H2BC5,H4C8,H2AC6,H2BC4,H3C13,H2BC21,H2BC13,H3C12,H4C11,H2BC12,H2AC18,H2BC15,H2AJ,H4C14,H4C12,H2BC14,H2BC8,H3C8,H2BC6,H2BC17,H2BC9,H3C1,UHRF1,H4C9,H2AC14,H2AC8,H4C4,H2BC7,H3C7,H2AC4,H4C2,H3C10,H3C2,H3C3	NA	NA	NA	NA	NA	NA	NA	NA	NA	H2BC5,H4C8,H2AC6,H2BC21,H2AC7,H4C3,H4C11,H2BC12,H2BC8,H2BC6,H4C6,H2BC17,H4C13,H3C11,H2BC9,H4C9,H2AC14,H2BC3,H2AC8,H4C4,H2BC7,H2AC4,H3C2
Cellular Senescence	Reactome	18.4244	NA	NA	NA	NA	NA	NA	NA	NA	NA	10.3116	E2F2,E2F1,CCNE1,MAP2K6,MAPK10,MAPK14,LMNB1,CDKN2C,H1-3,H2BC11,CDKN1A,ID1,CDKN2D,KDM6B,CCNA1,PHC2,TXN,CCNA2,CDKN2B,CDKN2A,ETS2,H2BC5,H4C8,IGFBP7,H1-4,CEBPB,UBE2C,CCNE2,JUN,H2AC6,H2BC4,H3C13,H1-5,H2BC21,H2BC13,H1-2,H1-0,H3C12,H4C11,H2BC12,H2AC18,H2BC15,H2AJ,H4C14,H4C12,H2BC14,H2BC8,H3C8,H2BC6,H2BC17,H2BC9,H3C1,H4C9,H2AC14,H2AC8,H4C4,H2BC7,H3C7,H2AC4,H4C2,H3C10,H3C2,H3C3	NA	NA	NA	NA	NA	NA	NA	NA	NA	NBN,PHC1,E2F3,H1-1,H2BC5,H4C8,UBE2E1,SUZ12,H2AC6,H1-5,H2BC21,H1-2,H2AC7,H4C3,H4C11,H2BC12,H2BC8,H2BC6,H4C6,H2BC17,H4C13,H3C11,H2BC9,H4C9,H2AC14,H2BC3,H2AC8,H4C4,H2BC7,H2AC4,H3C2
Transcriptional regulation of granulopoiesis	Reactome	18.0144	NA	NA	NA	NA	NA	NA	NA	NA	NA	12.8285	SPI1,CEBPE,E2F1,KLF5,H2BC11,CDKN1A,H2BC5,H4C8,TAL1,CEBPB,H2AC6,H2BC4,H3C13,H2BC21,H2BC13,H3C12,H4C11,H2BC12,H2AC18,H2BC15,H2AJ,H4C14,H4C12,H2BC14,H2BC8,H3C8,H2BC6,H2BC17,H2BC9,H3C1,H4C9,H2AC14,H2AC8,H4C4,H2BC7,H3C7,H2AC4,H4C2,H3C10,H3C2,H3C3	NA	NA	NA	NA	NA	NA	NA	NA	NA	CREB1,H2BC5,H4C8,H2AC6,H2BC21,H2AC7,H4C3,H4C11,H2BC12,H2BC8,H2BC6,H4C6,H2BC17,H4C13,H3C11,H2BC9,H4C9,H2AC14,H2BC3,H2AC8,H4C4,H2BC7,H2AC4,H3C2
Condensation of Prophase Chromosomes	Reactome	17.9882	NA	NA	NA	NA	NA	NA	NA	NA	NA	14.7102	H2BC11,CCNB1,H2BC5,H4C8,PLK1,CDK1,H2AC6,H2BC4,H3C13,H2BC21,H2BC13,H3C12,H4C11,H2BC12,H2AC18,H2BC15,H2AJ,H4C14,H4C12,H2BC14,H2BC8,H3C8,H2BC6,H2BC17,H2BC9,H3C1,H4C9,H2AC14,H2AC8,H4C4,H2BC7,H3C7,H2AC4,H4C2,H3C10,H3C2,H3C3	NA	NA	NA	NA	NA	NA	NA	NA	NA	SMC4,H2BC5,H4C8,H2AC6,H2BC21,H2AC7,H4C3,H4C11,H2BC12,H2BC8,H2BC6,H4C6,H2BC17,H4C13,H3C11,H2BC9,H4C9,H2AC14,H2BC3,H2AC8,H4C4,H2BC7,H2AC4,H3C2
RNA Polymerase I Promoter Opening	Reactome	17.9173	NA	NA	NA	NA	NA	NA	NA	NA	NA	15.1936	H2BC11,H2BC5,H4C8,H2AC6,H2BC4,H3C13,H2BC21,H2BC13,H3C12,H4C11,H2BC12,H2AC18,H2BC15,H2AJ,H4C14,H4C12,H2BC14,H2BC8,H3C8,H2BC6,H2BC17,H2BC9,H3C1,H4C9,H2AC14,H2AC8,H4C4,H2BC7,H3C7,H2AC4,H4C2,H3C10,H3C2,H3C3	NA	NA	NA	NA	NA	NA	NA	NA	NA	H2BC5,H4C8,H2AC6,H2BC21,H2AC7,H4C3,H4C11,H2BC12,H2BC8,H2BC6,H4C6,H2BC17,H4C13,H3C11,H2BC9,H4C9,H2AC14,H2BC3,H2AC8,H4C4,H2BC7,H2AC4,H3C2
Senescence-Associated Secretory Phenotype (SASP)	Reactome	17.4294	NA	NA	NA	NA	NA	NA	NA	NA	NA	10.7713	CDKN2C,H2BC11,CDKN1A,CDKN2D,CCNA1,CCNA2,CDKN2B,CDKN2A,H2BC5,H4C8,IGFBP7,CEBPB,UBE2C,JUN,H2AC6,H2BC4,H3C13,H2BC21,H2BC13,H3C12,H4C11,H2BC12,H2AC18,H2BC15,H2AJ,H4C14,H4C12,H2BC14,H2BC8,H3C8,H2BC6,H2BC17,H2BC9,H3C1,H4C9,H2AC14,H2AC8,H4C4,H2BC7,H3C7,H2AC4,H4C2,H3C10,H3C2,H3C3	NA	NA	NA	NA	NA	NA	NA	NA	NA	H2BC5,H4C8,UBE2E1,H2AC6,H2BC21,H2AC7,H4C3,H4C11,H2BC12,H2BC8,H2BC6,H4C6,H2BC17,H4C13,H3C11,H2BC9,H4C9,H2AC14,H2BC3,H2AC8,H4C4,H2BC7,H2AC4,H3C2
RHO GTPase Effectors	Reactome	17.4294	NA	NA	NA	NA	NA	3.91395	NA	NA	NA	5.13383	MYLK,NDC80,CTTN,BIRC5,CENPM,TUBB1,MYL9,CENPI,KLC3,MAPK14,WASF1,CENPA,CDC20,CENPF,KIF14,ZWINT,CIT,H2BC11,YWHAH,SGO1,WASF3,CDCA8,KNL1,CENPE,DIAPH3,KIF2C,NUF2,S100A8,CENPU,SPC25,SKA1,BUB1B,H2BC5,CDC25C,H4C8,DYNC1I1,SPC24,S100A9,PRKCD,MAD2L1,CENPN,PLK1,TUBA1C,PPP1R14A,BUB1,SFN,AURKB,H2AC6,H2BC4,LIMK2,H3C13,TUBA8,IQGAP3,H2BC21,H2BC13,ERCC6L,H3C12,H4C11,H2BC12,H2AC18,H2BC15,H2AJ,H4C14,H4C12,H2BC14,H2BC…	NA	NA	NA	NA	NA	NDC80,BIRC5,PFN1,CENPF,KIF14,KNL1,CENPE,S100A8,CENPU,SKA1,BUB1B,CDC25C,S100A9,MAD2L1,CYBB,BUB1,CFL1,AURKB,H2BC17	NA	NA	NA	SPDL1,PPP2R5C,XPO1,ABI1,CENPO,DIAPH2,SEC13,H2BC5,H4C8,CYBB,H2AC6,H2BC21,H2AC7,H4C3,H4C11,H2BC12,H2BC8,H2BC6,H4C6,H2BC17,H4C13,H3C11,H2BC9,H4C9,H2AC14,H2BC3,H2AC8,H4C4,H2BC7,H2AC4,H3C2
Oxidative Stress Induced Senescence	Reactome	17.139	NA	NA	NA	NA	NA	NA	NA	NA	NA	11.4353	E2F2,E2F1,MAP2K6,MAPK10,MAPK14,CDKN2C,H2BC11,CDKN2D,KDM6B,PHC2,TXN,CDKN2B,CDKN2A,H2BC5,H4C8,JUN,H2AC6,H2BC4,H3C13,H2BC21,H2BC13,H3C12,H4C11,H2BC12,H2AC18,H2BC15,H2AJ,H4C14,H4C12,H2BC14,H2BC8,H3C8,H2BC6,H2BC17,H2BC9,H3C1,H4C9,H2AC14,H2AC8,H4C4,H2BC7,H3C7,H2AC4,H4C2,H3C10,H3C2,H3C3	NA	NA	NA	NA	NA	NA	NA	NA	NA	PHC1,E2F3,H2BC5,H4C8,SUZ12,H2AC6,H2BC21,H2AC7,H4C3,H4C11,H2BC12,H2BC8,H2BC6,H4C6,H2BC17,H4C13,H3C11,H2BC9,H4C9,H2AC14,H2BC3,H2AC8,H4C4,H2BC7,H2AC4,H3C2
Meiotic recombination	Reactome	17.139	NA	NA	NA	NA	NA	NA	NA	NA	NA	13.1748	BRCA1,RAD51,DMC1,MND1,H2BC11,TEX15,H2BC5,H4C8,H2AC6,H2BC4,H3C13,H2BC21,H2BC13,H3C12,H4C11,H2BC12,H2AC18,H2BC15,H2AJ,H4C14,H4C12,H2BC14,H2BC8,H3C8,H2BC6,H2BC17,H2BC9,H3C1,H4C9,H2AC14,H2AC8,H4C4,H2BC7,H3C7,H2AC4,H4C2,H3C10,H3C2,H3C3	NA	NA	NA	NA	NA	NA	NA	NA	NA	NBN,H2BC5,H4C8,H2AC6,H2BC21,H2AC7,H4C3,H4C11,H2BC12,H2BC8,H2BC6,H4C6,H2BC17,H4C13,H3C11,H2BC9,H4C9,H2AC14,H2BC3,H2AC8,H4C4,H2BC7,H2AC4,H3C2
Activated PKN1 stimulates transcription of AR (androgen receptor) regulated genes KLK2 and KLK3	Reactome	17.0229	NA	NA	NA	NA	NA	NA	NA	NA	NA	14.7102	H2BC11,H2BC5,H4C8,H2AC6,H2BC4,H3C13,H2BC21,H2BC13,H3C12,H4C11,H2BC12,H2AC18,H2BC15,H2AJ,H4C14,H4C12,H2BC14,H2BC8,H3C8,H2BC6,H2BC17,H2BC9,H3C1,H4C9,H2AC14,H2AC8,H4C4,H2BC7,H3C7,H2AC4,H4C2,H3C10,H3C2,H3C3	NA	NA	NA	NA	NA	NA	NA	NA	NA	H2BC5,H4C8,H2AC6,H2BC21,H2AC7,H4C3,H4C11,H2BC12,H2BC8,H2BC6,H4C6,H2BC17,H4C13,H3C11,H2BC9,H4C9,H2AC14,H2BC3,H2AC8,H4C4,H2BC7,H2AC4,H3C2
RUNX1 regulates genes involved in megakaryocyte differentiation and platelet function	Reactome	16.9754	NA	NA	NA	NA	NA	NA	NA	NA	NA	12.1565	ITGA2B,MYL9,GATA1,NFE2,H2BC11,THBS1,H2BC5,H4C8,PF4,H2AC6,H2BC4,H3C13,H2BC21,H2BC13,GP1BA,H3C12,H4C11,H2BC12,H2AC18,H2BC15,H2AJ,H4C14,H4C12,H2BC14,H2BC8,H3C8,H2BC6,H2BC17,H2BC9,H3C1,H4C9,H2AC14,H2AC8,H4C4,H2BC7,H3C7,H2AC4,H4C2,H3C10,H3C2,H3C3	NA	NA	NA	NA	NA	NA	NA	NA	NA	PRKCQ,H2BC5,H4C8,H2AC6,H2BC21,H2AC7,H4C3,H4C11,H2BC12,H2BC8,H2BC6,H4C6,H2BC17,H4C13,H3C11,H2BC9,H4C9,H2AC14,H2BC3,H2AC8,H4C4,H2BC7,H2AC4,H3C2
DNA Damage/Telomere Stress Induced Senescence	Reactome	16.8955	NA	NA	NA	NA	NA	NA	NA	NA	NA	14.8365	CCNE1,LMNB1,H1-3,H2BC11,CDKN1A,CCNA1,CCNA2,H2BC5,H4C8,H1-4,CCNE2,H2AC6,H2BC4,H1-5,H2BC21,H2BC13,H1-2,H1-0,H4C11,H2BC12,H2AC18,H2BC15,H2AJ,H4C14,H4C12,H2BC14,H2BC8,H2BC6,H2BC17,H2BC9,H4C9,H2AC14,H2AC8,H4C4,H2BC7,H2AC4,H4C2	NA	NA	NA	NA	NA	NA	NA	NA	NA	NBN,H1-1,H2BC5,H4C8,H2AC6,H1-5,H2BC21,H1-2,H2AC7,H4C3,H4C11,H2BC12,H2BC8,H2BC6,H4C6,H2BC17,H4C13,H2BC9,H4C9,H2AC14,H2BC3,H2AC8,H4C4,H2BC7,H2AC4
SIRT1 negatively regulates rRNA expression	Reactome	16.8561	NA	NA	NA	NA	NA	NA	NA	NA	NA	14.6671	H2BC11,H2BC5,H4C8,H2AC6,H2BC4,H3C13,H2BC21,H2BC13,H3C12,H4C11,H2BC12,H2AC18,H2BC15,H2AJ,H4C14,H4C12,H2BC14,H2BC8,H3C8,H2BC6,H2BC17,H2BC9,H3C1,H4C9,H2AC14,H2AC8,H4C4,H2BC7,H3C7,H2AC4,H4C2,H3C10,H3C2,H3C3	NA	NA	NA	NA	NA	NA	NA	NA	NA	H2BC5,H4C8,H2AC6,H2BC21,H2AC7,H4C3,H4C11,H2BC12,H2BC8,H2BC6,H4C6,H2BC17,H4C13,H3C11,H2BC9,H4C9,H2AC14,H2BC3,H2AC8,H4C4,H2BC7,H2AC4,H3C2
Defective pyroptosis	Reactome	16.7147	NA	NA	NA	NA	NA	NA	NA	NA	NA	14.8365	DNMT3B,H2BC11,H2BC5,H4C8,H2AC6,H2BC4,H3C13,H2BC21,H2BC13,H3C12,H4C11,H2BC12,H2AC18,H2BC15,H2AJ,H4C14,H4C12,H2BC14,H2BC8,H3C8,H2BC6,H2BC17,H2BC9,H3C1,H4C9,H2AC14,H2AC8,H4C4,H2BC7,H3C7,H2AC4,H4C2,H3C10,H3C2,H3C3	NA	NA	NA	NA	NA	NA	NA	NA	NA	H2BC5,H4C8,SUZ12,H2AC6,H2BC21,H2AC7,H4C3,H4C11,H2BC12,H2BC8,H2BC6,H4C6,H2BC17,H4C13,H3C11,H2BC9,H4C9,H2AC14,H2BC3,H2AC8,H4C4,H2BC7,H2AC4,H3C2
Deposition of new CENPA-containing nucleosomes at the centromere	Reactome	16.7147	NA	NA	NA	NA	NA	NA	NA	NA	NA	13.9256	CENPM,CENPI,OIP5,CENPA,HJURP,H2BC11,KNL1,CENPU,H2BC5,H4C8,CENPN,H2AC6,H2BC4,H2BC21,H2BC13,H4C11,H2BC12,CENPW,H2AC18,H2BC15,H2AJ,H4C14,H4C12,H2BC14,H2BC8,H2BC6,H2BC17,H2BC9,H4C9,H2AC14,H2AC8,H4C4,H2BC7,H2AC4,H4C2	NA	NA	NA	NA	NA	NA	NA	NA	NA	CENPO,SMARCA5,H2BC5,H4C8,H2AC6,H2BC21,H2AC7,H4C3,H4C11,H2BC12,H2BC8,H2BC6,H4C6,H2BC17,H4C13,H2BC9,H4C9,H2AC14,H2BC3,H2AC8,H4C4,H2BC7,H2AC4
Nucleosome assembly	Reactome	16.7147	NA	NA	NA	NA	NA	NA	NA	NA	NA	13.9256	CENPM,CENPI,OIP5,CENPA,HJURP,H2BC11,KNL1,CENPU,H2BC5,H4C8,CENPN,H2AC6,H2BC4,H2BC21,H2BC13,H4C11,H2BC12,CENPW,H2AC18,H2BC15,H2AJ,H4C14,H4C12,H2BC14,H2BC8,H2BC6,H2BC17,H2BC9,H4C9,H2AC14,H2AC8,H4C4,H2BC7,H2AC4,H4C2	NA	NA	NA	NA	NA	NA	NA	NA	NA	CENPO,SMARCA5,H2BC5,H4C8,H2AC6,H2BC21,H2AC7,H4C3,H4C11,H2BC12,H2BC8,H2BC6,H4C6,H2BC17,H4C13,H2BC9,H4C9,H2AC14,H2BC3,H2AC8,H4C4,H2BC7,H2AC4
PRC2 methylates histones and DNA	Reactome	16.7147	NA	NA	NA	NA	NA	NA	NA	NA	NA	14.8365	DNMT3B,H2BC11,H2BC5,H4C8,H2AC6,H2BC4,H3C13,H2BC21,H2BC13,H3C12,H4C11,H2BC12,H2AC18,H2BC15,H2AJ,H4C14,H4C12,H2BC14,H2BC8,H3C8,H2BC6,H2BC17,H2BC9,H3C1,H4C9,H2AC14,H2AC8,H4C4,H2BC7,H3C7,H2AC4,H4C2,H3C10,H3C2,H3C3	NA	NA	NA	NA	NA	NA	NA	NA	NA	H2BC5,H4C8,SUZ12,H2AC6,H2BC21,H2AC7,H4C3,H4C11,H2BC12,H2BC8,H2BC6,H4C6,H2BC17,H4C13,H3C11,H2BC9,H4C9,H2AC14,H2BC3,H2AC8,H4C4,H2BC7,H2AC4,H3C2
HDACs deacetylate histones	Reactome	16.6583	NA	NA	NA	NA	NA	NA	NA	NA	NA	16.5309	H2BC11,PHF21A,H2BC5,H4C8,SAP30,H2AC6,H2BC4,H3C13,H2BC21,H2BC13,H2AC13,H2AC11,H3C12,H4C11,H2BC12,H2AC18,H2BC18,H2BC15,H4C14,H4C12,H2BC14,H2BC8,H3C8,H2BC6,H2BC17,H2AC12,H2BC9,H3C1,H4C9,H2AC14,H2AC16,H2AC8,H4C4,H2BC7,H3C7,H2AC4,H4C2,H3C10,H3C2,H3C3	NA	NA	NA	NA	NA	NA	NA	NA	NA	SAP18,H2BC5,H4C8,TBL1XR1,H2AC6,H2AW,H2BC21,H2AC11,H2AC7,H4C3,H4C11,H2BC12,H2BC8,H2BC6,H4C6,H2BC17,H2AC12,H4C13,H3C11,H2BC9,H4C9,H2AC14,H2BC3,H2AC16,H2AC8,H4C4,H2BC7,H2AC4,H3C2
Cell Cycle Checkpoints	Reactome	16.6038	NA	NA	NA	1.79839	NA	4.42101	NA	NA	NA	10.0823	BRCA1,MCM10,MCM2,GTSE1,MCM6,NDC80,ORC1,BIRC5,ORC6,CLSPN,CDC45,CDC6,CENPM,CENPI,MCM4,CCNE1,CENPA,CDC20,CENPF,ZWINT,H2BC11,CDKN1A,PKMYT1,YWHAH,SGO1,CCNA1,CCNB1,CDCA8,KNL1,CENPE,KIF2C,NUF2,CCNA2,CDKN2A,CHEK1,CENPU,SPC25,SKA1,BUB1B,CCNB2,H2BC5,CDC25C,H4C8,DYNC1I1,SPC24,CDC25A,MAD2L1,CENPN,PLK1,BUB1,CDK1,EXO1,UBE2C,CCNE2,RMI2,SFN,AURKB,H2BC4,H2BC21,H2BC13,ERCC6L,H4C11,H2BC12,H2BC15,H4C14,H4C12,H2BC14,…	NA	NA	NA	MCM10,NDC80,CENPF,CENPE,CCNA2,BUB1B,RNF168,BUB1,AURKB,H2BC14	NA	MCM10,NDC80,BIRC5,CLSPN,CDC6,CENPF,BRIP1,KNL1,CENPE,CHEK1,CENPU,SKA1,BUB1B,CDC25C,MAD2L1,BUB1,CDK1,AURKB,H2BC17	NA	NA	NA	PSMC4,SPDL1,PSMA4,MCM6,PPP2R5C,XPO1,PSME1,PSMA3,PSMA6,NBN,PSMA2,RFC3,ORC3,CENPO,PSMA5,SEC13,H2BC5,H4C8,PSMC2,UBE2E1,RMI2,H2BC21,H4C3,PSMD12,H4C11,H2BC12,PSMB8,PSMB9,H2BC8,H2BC6,H4C6,H2BC17,H4C13,H2BC9,H4C9,H2BC3,H4C4,H2BC7
Diseases of programmed cell death	Reactome	16.0504	NA	NA	NA	NA	NA	NA	NA	NA	NA	11.5746	DNMT3B,LMNB1,H2BC11,CDKN2A,H2BC5,CDC25C,H4C8,LMNA,CDC25A,JUN,H2AC6,H2BC4,H3C13,H2BC21,H2BC13,H3C12,H4C11,H2BC12,H2AC18,H2BC15,H2AJ,H4C14,H4C12,H2BC14,H2BC8,H3C8,H2BC6,H2BC17,H2BC9,H3C1,H4C9,H2AC14,H2AC8,H4C4,H2BC7,H3C7,H2AC4,H4C2,H3C10,H3C2,H3C3	NA	NA	NA	NA	NA	NA	NA	NA	NA	H2BC5,H4C8,SUZ12,H2AC6,H2BC21,H2AC7,H4C3,H4C11,H2BC12,H2BC8,H2BC6,H4C6,H2BC17,H4C13,H3C11,H2BC9,H4C9,H2AC14,H2BC3,H2AC8,H4C4,H2BC7,H2AC4,H3C2
RHO GTPases activate PKNs	Reactome	16.0059	NA	NA	NA	NA	NA	NA	NA	NA	NA	11.5667	MYL9,H2BC11,YWHAH,H2BC5,CDC25C,H4C8,PPP1R14A,SFN,H2AC6,H2BC4,H3C13,H2BC21,H2BC13,H3C12,H4C11,H2BC12,H2AC18,H2BC15,H2AJ,H4C14,H4C12,H2BC14,H2BC8,H3C8,H2BC6,H2BC17,H2BC9,H3C1,H4C9,H2AC14,H2AC8,H4C4,H2BC7,H3C7,H2AC4,H4C2,H3C10,H3C2,H3C3	NA	NA	NA	NA	NA	NA	NA	NA	NA	H2BC5,H4C8,H2AC6,H2BC21,H2AC7,H4C3,H4C11,H2BC12,H2BC8,H2BC6,H4C6,H2BC17,H4C13,H3C11,H2BC9,H4C9,H2AC14,H2BC3,H2AC8,H4C4,H2BC7,H2AC4,H3C2
Pre-NOTCH Transcription and Translation	Reactome	15.3155	NA	NA	NA	NA	NA	NA	NA	NA	NA	13.4496	NOTCH3,E2F1,H2BC11,NOTCH1,H2BC5,H4C8,JUN,H2AC6,H2BC4,H3C13,H2BC21,H2BC13,H3C12,H4C11,H2BC12,H2AC18,H2BC15,H2AJ,H4C14,H4C12,H2BC14,H2BC8,H3C8,H2BC6,H2BC17,H2BC9,H3C1,H4C9,H2AC14,H2AC8,H4C4,H2BC7,H3C7,H2AC4,H4C2,H3C10,H3C2,H3C3	NA	NA	NA	NA	NA	NA	NA	NA	NA	E2F3,H2BC5,H4C8,H2AC6,MAML2,H2BC21,H2AC7,H4C3,H4C11,H2BC12,H2BC8,H2BC6,H4C6,H2BC17,H4C13,H3C11,H2BC9,H4C9,H2AC14,H2BC3,H2AC8,H4C4,H2BC7,H2AC4,H3C2
Extracellular matrix organization	Reactome	15.2009	NA	NA	NA	NA	NA	4.3427	1.74787	NA	NA	NA	ITGA2B,MMP25,TIMP2,VCAN,COL9A2,LTBP1,COL23A1,COL17A1,ACTN1,P4HA2,ITGA8,CEACAM1,ITGB5,PLOD1,CEACAM6,ADAMTS2,MMP2,NID2,COL9A3,TLL2,CTSG,MMP9,TIMP1,ICAM5,SERPINE1,VWF,SPARC,COL7A1,FN1,SDC1,CTSD,MMP8,MMP19,COL10A1,SDC4,CEACAM8,LOXL1,EMILIN2,ITGB4,CTSL,ADAM19,ITGA7,LAMC1,CAPN11,THBS1,EMILIN1,FGF2,FBN2,FURIN,ITGAX,HSPG2,ITGA9,PLOD2,ADAMTS3,SCUBE1,DDR2,CAPN13,COL6A3,ADAMTS9,PCOLCE2,COL1A2,HTRA1,FBN1,ADA…	NA	NA	NA	NA	NA	VCAN,TNC,ACTN1,LAMA1,TIMP1,SERPINE1,COL1A1,MMP8,SPP1,COL5A1,CTSL,THBS1,ADAM12,P4HA3,PLOD2,MMP14,COL3A1,COL4A1,COL5A2	ADAMTS2,PDGFB,SERPINE1,VWF,COL7A1,SPP1,TGFB3,COL10A1,COL4A2,ADAMTS8,COL6A1,COL6A2,CAPN5,FGG,FGA,FGB,EFEMP2,BGN,COL4A1	NA	NA	NA
ERCC6 (CSB) and EHMT2 (G9a) positively regulate rRNA expression	Reactome	15.1494	NA	NA	NA	NA	NA	NA	NA	NA	NA	13.5581	H2BC11,H2BC5,H4C8,H2AC6,H2BC4,H3C13,H2BC21,H2BC13,H3C12,H4C11,H2BC12,H2AC18,H2BC15,H2AJ,H4C14,H4C12,H2BC14,H2BC8,H3C8,H2BC6,H2BC17,H2BC9,H3C1,H4C9,H2AC14,H2AC8,H4C4,H2BC7,H3C7,H2AC4,H4C2,H3C10,H3C2,H3C3	NA	NA	NA	NA	NA	NA	NA	NA	NA	H2BC5,H4C8,H2AC6,H2BC21,H2AC7,H4C3,H4C11,H2BC12,H2BC8,H2BC6,H4C6,H2BC17,H4C13,H3C11,H2BC9,H4C9,H2AC14,H2BC3,H2AC8,H4C4,H2BC7,H2AC4,H3C2
Pre-NOTCH Expression and Processing	Reactome	15.0771	NA	NA	NA	NA	NA	NA	NA	NA	NA	12.7205	NOTCH3,E2F1,ST3GAL4,H2BC11,FURIN,NOTCH1,H2BC5,H4C8,JUN,H2AC6,H2BC4,H3C13,H2BC21,H2BC13,ATP2A1,H3C12,H4C11,H2BC12,H2AC18,H2BC15,H2AJ,H4C14,H4C12,H2BC14,H2BC8,H3C8,H2BC6,H2BC17,H2BC9,H3C1,H4C9,H2AC14,H2AC8,H4C4,H2BC7,H3C7,H2AC4,H4C2,H3C10,H3C2,H3C3	NA	NA	NA	NA	NA	NA	NA	NA	NA	ST3GAL6,E2F3,H2BC5,H4C8,H2AC6,MAML2,H2BC21,H2AC7,H4C3,H4C11,H2BC12,H2BC8,H2BC6,H4C6,H2BC17,H4C13,H3C11,H2BC9,H4C9,H2AC14,H2BC3,H2AC8,H4C4,H2BC7,H2AC4,H3C2
Meiosis	Reactome	13.5059	NA	NA	NA	NA	NA	NA	NA	NA	NA	10.1947	BRCA1,RAD51,DMC1,LMNB1,MND1,H2BC11,TEX15,H2BC5,H4C8,LMNA,H2AC6,H2BC4,H3C13,H2BC21,H2BC13,H3C12,H4C11,H2BC12,H2AC18,H2BC15,H2AJ,H4C14,H4C12,H2BC14,H2BC8,H3C8,H2BC6,H2BC17,H2BC9,H3C1,H4C9,H2AC14,H2AC8,H4C4,H2BC7,H3C7,H2AC4,H4C2,H3C10,H3C2,H3C3	NA	NA	NA	NA	NA	NA	NA	NA	NA	NBN,H2BC5,H4C8,H2AC6,H2BC21,H2AC7,H4C3,H4C11,H2BC12,H2BC8,H2BC6,H4C6,H2BC17,H4C13,H3C11,H2BC9,H4C9,H2AC14,H2BC3,H2AC8,H4C4,H2BC7,H2AC4,H3C2
Platelet degranulation	Reactome	13.0173	NA	NA	1.52442	NA	NA	2.18731	4.84812	NA	NA	NA	ITGA2B,IGF1,HGF,VCL,ACTN1,STXBP2,TF,TIMP3,TIMP1,SYTL4,SERPINE1,LGALS3BP,VWF,SPARC,FN1,QSOX1,CLU,F13A1,CD63,TLN1,THBS1,MMRN1,EGF,ECM1,MANF,LHFPL2,SERPING1,FERMT3,VEGFC,CD109,PPBP,PF4,SELP,GAS6,PROS1,PDGFA,TOR4A,F5,LY6G6F,ORM2,ORM1,ITGB3	NA	NA	APOH,SYTL4,SERPINE1,ABCC4,ALB,SERPINF2,FGG,FGA,FGB	NA	NA	IGF1,ACTN1,TIMP1,SERPINE1,PFN1,PLEK,SRGN,THBS1,CFL1	PDGFB,SERPINE1,VWF,VEGFA,APOA1,TGFB3,ECM1,ALB,PPBP,IGF2,SERPINF2,FGG,FGA,FGB,GAS6,ORM2,ORM1	NA	NA	NA
Formation of the beta-catenin:TCF transactivating complex	Reactome	13.0173	NA	NA	NA	NA	NA	NA	NA	NA	NA	11.7701	H2BC11,H2BC5,H4C8,TERT,H2AC6,H2BC4,H3C13,H2BC21,H2BC13,H3C12,H4C11,H2BC12,H2AC18,H2BC15,H2AJ,H4C14,H4C12,H2BC14,H2BC8,H3C8,H2BC6,H2BC17,H2BC9,H3C1,H4C9,H2AC14,H2AC8,H4C4,H2BC7,H3C7,H2AC4,H4C2,H3C10,H3C2,H3C3	NA	NA	NA	NA	NA	NA	NA	NA	NA	H2BC5,H4C8,H2AC6,H2BC21,H2AC7,H4C3,H4C11,H2BC12,H2BC8,H2BC6,H4C6,H2BC17,H4C13,H3C11,H2BC9,H4C9,H2AC14,H2BC3,H2AC8,H4C4,H2BC7,H2AC4,H3C2
Cleavage of the damaged purine	Reactome	13.0173	NA	NA	NA	NA	NA	NA	NA	NA	NA	15.2293	NEIL3,H2BC11,H2BC5,H4C8,H2AC6,H2BC4,H2BC21,H2BC13,H4C11,H2BC12,H2AC18,H2BC15,H2AJ,H4C14,H4C12,H2BC14,H2BC8,H2BC6,H2BC17,H2BC9,H4C9,H2AC14,H2AC8,H4C4,H2BC7,H2AC4,H4C2	NA	NA	NA	NA	NA	NA	NA	NA	NA	NEIL3,H2BC5,H4C8,H2AC6,H2BC21,H2AC7,H4C3,H4C11,H2BC12,H2BC8,H2BC6,H4C6,H2BC17,H4C13,H2BC9,H4C9,H2AC14,H2BC3,H2AC8,H4C4,H2BC7,H2AC4
Depurination	Reactome	13.0173	NA	NA	NA	NA	NA	NA	NA	NA	NA	15.2293	NEIL3,H2BC11,H2BC5,H4C8,H2AC6,H2BC4,H2BC21,H2BC13,H4C11,H2BC12,H2AC18,H2BC15,H2AJ,H4C14,H4C12,H2BC14,H2BC8,H2BC6,H2BC17,H2BC9,H4C9,H2AC14,H2AC8,H4C4,H2BC7,H2AC4,H4C2	NA	NA	NA	NA	NA	NA	NA	NA	NA	NEIL3,H2BC5,H4C8,H2AC6,H2BC21,H2AC7,H4C3,H4C11,H2BC12,H2BC8,H2BC6,H4C6,H2BC17,H4C13,H2BC9,H4C9,H2AC14,H2BC3,H2AC8,H4C4,H2BC7,H2AC4
Recognition and association of DNA glycosylase with site containing an affected purine	Reactome	13.0173	NA	NA	NA	NA	NA	NA	NA	NA	NA	15.2293	NEIL3,H2BC11,H2BC5,H4C8,H2AC6,H2BC4,H2BC21,H2BC13,H4C11,H2BC12,H2AC18,H2BC15,H2AJ,H4C14,H4C12,H2BC14,H2BC8,H2BC6,H2BC17,H2BC9,H4C9,H2AC14,H2AC8,H4C4,H2BC7,H2AC4,H4C2	NA	NA	NA	NA	NA	NA	NA	NA	NA	NEIL3,H2BC5,H4C8,H2AC6,H2BC21,H2AC7,H4C3,H4C11,H2BC12,H2BC8,H2BC6,H4C6,H2BC17,H4C13,H2BC9,H4C9,H2AC14,H2BC3,H2AC8,H4C4,H2BC7,H2AC4
Packaging Of Telomere Ends	Reactome	13.0173	NA	NA	NA	NA	NA	NA	NA	NA	NA	14.9154	H2BC11,H2BC5,H4C8,H2AC6,H2BC4,H2BC21,H2BC13,H4C11,H2BC12,H2AC18,H2BC15,H2AJ,H4C14,H4C12,H2BC14,H2BC8,H2BC6,H2BC17,H2BC9,H4C9,H2AC14,H2AC8,H4C4,H2BC7,H2AC4,H4C2	NA	NA	NA	NA	NA	NA	NA	NA	NA	H2BC5,H4C8,H2AC6,H2BC21,H2AC7,H4C3,H4C11,H2BC12,H2BC8,H2BC6,H4C6,H2BC17,H4C13,H2BC9,H4C9,H2AC14,H2BC3,H2AC8,H4C4,H2BC7,H2AC4
Amyloid fiber formation	Reactome	12.6002	NA	NA	NA	NA	NA	NA	NA	NA	NA	12.6445	LTF,H2BC11,APOE,FURIN,HSPG2,H2BC5,H4C8,PRL,H2AC6,H2BC4,H3C13,H2BC21,H2BC13,H3C12,H4C11,H2BC12,H2AC18,H2BC15,H4C14,H4C12,H2BC14,H2BC8,H3C8,H2BC6,H2BC17,H2BC9,H3C1,H4C9,H2AC14,H2AC8,H4C4,H2BC7,H3C7,H2AC4,H4C2,H3C10,H3C2,H3C3	NA	NA	NA	NA	NA	NA	NA	NA	NA	LTF,UBE2L6,H2BC5,H4C8,B2M,H2AC6,H2BC21,H2AC7,H4C3,H4C11,H2BC12,H2BC8,H2BC6,H4C6,H2BC17,H4C13,H3C11,H2BC9,H4C9,H2AC14,H2BC3,H2AC8,H4C4,H2BC7,H2AC4,H3C2
Response to elevated platelet cytosolic Ca2+	Reactome	12.4311	NA	NA	1.52442	NA	NA	2.08206	4.84812	NA	NA	NA	ITGA2B,IGF1,HGF,VCL,ACTN1,STXBP2,TF,TIMP3,TIMP1,SYTL4,SERPINE1,LGALS3BP,VWF,SPARC,FN1,QSOX1,CLU,F13A1,CD63,TLN1,THBS1,MMRN1,EGF,ECM1,MANF,LHFPL2,SERPING1,FERMT3,VEGFC,CD109,PPBP,PF4,SELP,GAS6,PROS1,PDGFA,TOR4A,F5,LY6G6F,ORM2,ORM1,ITGB3	NA	NA	APOH,SYTL4,SERPINE1,ABCC4,ALB,SERPINF2,FGG,FGA,FGB	NA	NA	IGF1,ACTN1,TIMP1,SERPINE1,PFN1,PLEK,SRGN,THBS1,CFL1	PDGFB,SERPINE1,VWF,VEGFA,APOA1,TGFB3,ECM1,ALB,PPBP,IGF2,SERPINF2,FGG,FGA,FGB,GAS6,ORM2,ORM1	NA	NA	NA
B-WICH complex positively regulates rRNA expression	Reactome	12.4103	NA	NA	NA	NA	NA	NA	NA	NA	NA	12.7431	H2BC11,H2BC5,H4C8,H2AC6,H2BC4,H3C13,H2BC21,H2BC13,H3C12,H4C11,H2BC12,H2AC18,H2BC15,H2AJ,H4C14,H4C12,H2BC14,H2BC8,H3C8,H2BC6,H2BC17,H2BC9,H3C1,H4C9,H2AC14,H2AC8,H4C4,H2BC7,H3C7,H2AC4,H4C2,H3C10,H3C2,H3C3	NA	NA	NA	NA	NA	NA	NA	NA	NA	SMARCA5,H2BC5,H4C8,H2AC6,H2BC21,H2AC7,H4C3,H4C11,H2BC12,H2BC8,H2BC6,H4C6,H2BC17,H4C13,H3C11,H2BC9,H4C9,H2AC14,H2BC3,H2AC8,H4C4,H2BC7,H2AC4,H3C2
RNA Polymerase I Promoter Escape	Reactome	12.4103	NA	NA	NA	NA	NA	NA	NA	NA	NA	12.7431	H2BC11,H2BC5,H4C8,H2AC6,H2BC4,H3C13,H2BC21,H2BC13,H3C12,H4C11,H2BC12,H2AC18,H2BC15,H2AJ,H4C14,H4C12,H2BC14,H2BC8,H3C8,H2BC6,H2BC17,H2BC9,H3C1,H4C9,H2AC14,H2AC8,H4C4,H2BC7,H3C7,H2AC4,H4C2,H3C10,H3C2,H3C3	NA	NA	NA	NA	NA	NA	NA	NA	NA	RRN3,H2BC5,H4C8,H2AC6,H2BC21,H2AC7,H4C3,H4C11,H2BC12,H2BC8,H2BC6,H4C6,H2BC17,H4C13,H3C11,H2BC9,H4C9,H2AC14,H2BC3,H2AC8,H4C4,H2BC7,H2AC4,H3C2
HCMV Late Events	Reactome	12.4045	NA	NA	NA	NA	NA	NA	NA	NA	NA	15.1936	H2BC11,H2BC5,H4C8,H2AC6,H2BC4,H3C13,H2BC21,H2BC13,H2AC13,H2AC11,H3C12,H4C11,H2BC12,H2AC18,H2BC18,CEBPD,H2BC15,H4C14,H4C12,H2BC14,H2BC8,H3C8,H2BC6,H2BC17,H2AC12,H2BC9,H3C1,H4C9,H2AC14,H2AC16,H2AC8,H4C4,H2BC7,H3C7,H2AC4,H4C2,H3C10,H3C2,H3C3	NA	NA	NA	NA	NA	NA	NA	NA	NA	NDC1,NUP58,SEC13,H2BC5,H4C8,H2AC6,H2AW,H2BC21,H2AC11,H2AC7,H4C3,H4C11,H2BC12,H2BC8,H2BC6,H4C6,H2BC17,H2AC12,H4C13,H3C11,H2BC9,H4C9,H2AC14,H2BC3,H2AC16,H2AC8,H4C4,H2BC7,H2AC4,H3C2
Platelet activation, signaling and aggregation	Reactome	12.0281	NA	NA	NA	NA	NA	1.60074	2.8548	NA	NA	NA	ITGA2B,TBXA2R,IGF1,HGF,VCL,GNA15,ACTN1,MGLL,STXBP2,GP6,TF,TIMP3,TIMP1,SYTL4,SERPINE1,LGALS3BP,VWF,MAPK14,SPARC,FN1,QSOX1,MPL,CLU,F13A1,F2RL3,GNG11,CD63,TLN1,THBS1,MMRN1,EGF,ECM1,MANF,LHFPL2,SERPING1,FERMT3,ADRA2A,VEGFC,CD109,DGKI,FCER1G,PPBP,PF4,PRKCD,COL1A2,CLEC1B,GNG8,GP9,P2RY1,SELP,GAS6,PROS1,GP1BA,PDGFA,TOR4A,F5,MPIG6B,LY6G6F,ORM2,ORM1,GNG10,ITGB3	NA	NA	NA	NA	NA	IGF1,ACTN1,TIMP1,SERPINE1,PFN1,COL1A1,PLEK,SRGN,THBS1,ADRA2A,DGKI,CFL1	ITPR3,PDGFB,SERPINE1,VWF,VEGFA,APOA1,TGFB3,ECM1,GNA14,ALB,PPBP,IGF2,SERPINF2,FGG,FGA,FGB,GNB2,GAS6,ORM2,ORM1	NA	NA	NA
Cleavage of the damaged pyrimidine	Reactome	11.9436	NA	NA	NA	NA	NA	NA	NA	NA	NA	14.6671	NEIL3,H2BC11,H2BC5,H4C8,H2AC6,H2BC4,H2BC21,H2BC13,H4C11,H2BC12,H2AC18,H2BC15,H2AJ,H4C14,H4C12,H2BC14,H2BC8,H2BC6,H2BC17,H2BC9,H4C9,H2AC14,H2AC8,H4C4,H2BC7,H2AC4,H4C2	NA	NA	NA	NA	NA	NA	NA	NA	NA	NEIL3,H2BC5,H4C8,H2AC6,H2BC21,H2AC7,H4C3,H4C11,H2BC12,H2BC8,H2BC6,H4C6,H2BC17,H4C13,H2BC9,H4C9,H2AC14,H2BC3,H2AC8,H4C4,H2BC7,H2AC4
Depyrimidination	Reactome	11.9436	NA	NA	NA	NA	NA	NA	NA	NA	NA	14.6671	NEIL3,H2BC11,H2BC5,H4C8,H2AC6,H2BC4,H2BC21,H2BC13,H4C11,H2BC12,H2AC18,H2BC15,H2AJ,H4C14,H4C12,H2BC14,H2BC8,H2BC6,H2BC17,H2BC9,H4C9,H2AC14,H2AC8,H4C4,H2BC7,H2AC4,H4C2	NA	NA	NA	NA	NA	NA	NA	NA	NA	NEIL3,H2BC5,H4C8,H2AC6,H2BC21,H2AC7,H4C3,H4C11,H2BC12,H2BC8,H2BC6,H4C6,H2BC17,H4C13,H2BC9,H4C9,H2AC14,H2BC3,H2AC8,H4C4,H2BC7,H2AC4
Recognition and association of DNA glycosylase with site containing an affected pyrimidine	Reactome	11.9436	NA	NA	NA	NA	NA	NA	NA	NA	NA	14.6671	NEIL3,H2BC11,H2BC5,H4C8,H2AC6,H2BC4,H2BC21,H2BC13,H4C11,H2BC12,H2AC18,H2BC15,H2AJ,H4C14,H4C12,H2BC14,H2BC8,H2BC6,H2BC17,H2BC9,H4C9,H2AC14,H2AC8,H4C4,H2BC7,H2AC4,H4C2	NA	NA	NA	NA	NA	NA	NA	NA	NA	NEIL3,H2BC5,H4C8,H2AC6,H2BC21,H2AC7,H4C3,H4C11,H2BC12,H2BC8,H2BC6,H4C6,H2BC17,H4C13,H2BC9,H4C9,H2AC14,H2BC3,H2AC8,H4C4,H2BC7,H2AC4
HCMV Early Events	Reactome	11.7701	NA	NA	NA	NA	NA	NA	NA	NA	NA	15.4637	TUBB1,H2BC11,H2BC5,H4C8,DYNC1I1,TUBA1C,H2AC6,H2BC4,H3C13,TUBA8,H2BC21,H2BC13,H2AC13,H2AC11,H3C12,H4C11,H2BC12,H2AC18,H2BC18,H2BC15,H4C14,H4C12,H2BC14,H2BC8,H3C8,H2BC6,H2BC17,H2AC12,H2BC9,H3C1,H4C9,H2AC14,H2AC16,H2AC8,H4C4,H2BC7,H3C7,H2AC4,H4C2,H3C10,H3C2,H3C3	NA	NA	NA	NA	NA	NA	NA	NA	NA	NDC1,CREB1,NUP58,SEC13,H2BC5,H4C8,TBL1XR1,SUZ12,H2AC6,H2AW,H2BC21,H2AC11,H2AC7,H4C3,H4C11,H2BC12,H2BC8,H2BC6,H4C6,H2BC17,H2AC12,H4C13,H3C11,H2BC9,H4C9,H2AC14,H2BC3,H2AC16,H2AC8,H4C4,H2BC7,H2AC4,H3C2
NoRC negatively regulates rRNA expression	Reactome	11.7471	NA	NA	NA	NA	NA	NA	NA	NA	NA	12.1565	DNMT3B,H2BC11,H2BC5,H4C8,SAP30,H2AC6,H2BC4,H3C13,H2BC21,H2BC13,H3C12,H4C11,H2BC12,H2AC18,H2BC15,H2AJ,H4C14,H4C12,H2BC14,H2BC8,H3C8,H2BC6,H2BC17,H2BC9,H3C1,H4C9,H2AC14,H2AC8,H4C4,H2BC7,H3C7,H2AC4,H4C2,H3C10,H3C2,H3C3	NA	NA	NA	NA	NA	NA	NA	NA	NA	SAP18,SMARCA5,H2BC5,H4C8,H2AC6,H2BC21,H2AC7,H4C3,H4C11,H2BC12,H2BC8,H2BC6,H4C6,H2BC17,H4C13,H3C11,H2BC9,H4C9,H2AC14,H2BC3,H2AC8,H4C4,H2BC7,H2AC4,H3C2
Chromosome Maintenance	Reactome	11.6697	NA	NA	NA	NA	NA	NA	NA	NA	NA	11.7805	CENPM,CENPI,OIP5,CENPA,HJURP,H2BC11,CCNA1,DSCC1,KNL1,PIF1,CCNA2,CENPU,H2BC5,H4C8,TERT,CENPN,FEN1,H2AC6,H2BC4,NOP10,H2BC21,H2BC13,H4C11,H2BC12,CENPW,H2AC18,H2BC15,H2AJ,H4C14,H4C12,H2BC14,H2BC8,H2BC6,H2BC17,H2BC9,H4C9,H2AC14,H2AC8,H4C4,H2BC7,H2AC4,H4C2	NA	NA	NA	NA	NA	NA	NA	NA	NA	POLR2B,ATRX,PPP6R3,PPP6C,RFC3,CENPO,SMARCA5,H2BC5,H4C8,H2AC6,H2BC21,H2AC7,H4C3,H4C11,H2BC12,H2BC8,H2BC6,H4C6,H2BC17,H4C13,H2BC9,H4C9,H2AC14,H2BC3,H2AC8,H4C4,H2BC7,H2AC4
Base-Excision Repair, AP Site Formation	Reactome	11.5526	NA	NA	NA	NA	NA	NA	NA	NA	NA	14.3537	NEIL3,H2BC11,H2BC5,H4C8,H2AC6,H2BC4,H2BC21,H2BC13,H4C11,H2BC12,H2AC18,H2BC15,H2AJ,H4C14,H4C12,H2BC14,H2BC8,H2BC6,H2BC17,H2BC9,H4C9,H2AC14,H2AC8,H4C4,H2BC7,H2AC4,H4C2	NA	NA	NA	NA	NA	NA	NA	NA	NA	NEIL3,H2BC5,H4C8,H2AC6,H2BC21,H2AC7,H4C3,H4C11,H2BC12,H2BC8,H2BC6,H4C6,H2BC17,H4C13,H2BC9,H4C9,H2AC14,H2BC3,H2AC8,H4C4,H2BC7,H2AC4
Negative epigenetic regulation of rRNA expression	Reactome	11.3495	NA	NA	NA	NA	NA	NA	NA	NA	NA	11.8704	DNMT3B,H2BC11,H2BC5,H4C8,SAP30,H2AC6,H2BC4,H3C13,H2BC21,H2BC13,H3C12,H4C11,H2BC12,H2AC18,H2BC15,H2AJ,H4C14,H4C12,H2BC14,H2BC8,H3C8,H2BC6,H2BC17,H2BC9,H3C1,H4C9,H2AC14,H2AC8,H4C4,H2BC7,H3C7,H2AC4,H4C2,H3C10,H3C2,H3C3	NA	NA	NA	NA	NA	NA	NA	NA	NA	SAP18,SMARCA5,H2BC5,H4C8,H2AC6,H2BC21,H2AC7,H4C3,H4C11,H2BC12,H2BC8,H2BC6,H4C6,H2BC17,H4C13,H3C11,H2BC9,H4C9,H2AC14,H2BC3,H2AC8,H4C4,H2BC7,H2AC4,H3C2
Reproduction	Reactome	11.1166	NA	NA	NA	NA	NA	NA	NA	NA	NA	8.34304	BRCA1,RAD51,DMC1,LMNB1,MND1,H2BC11,TEX15,H2BC5,H4C8,LMNA,CATSPER1,H2AC6,H2BC4,H3C13,H2BC21,H2BC13,H3C12,H4C11,H2BC12,H2AC18,H2BC15,H2AJ,H4C14,H4C12,H2BC14,H2BC8,H3C8,H2BC6,H2BC17,H2BC9,H3C1,H4C9,H2AC14,H2AC8,H4C4,H2BC7,H3C7,H2AC4,H4C2,H3C10,H3C2,H3C3	NA	NA	NA	NA	NA	NA	NA	NA	NA	NBN,H2BC5,H4C8,H2AC6,H2BC21,H2AC7,H4C3,H4C11,H2BC12,H2BC8,H2BC6,H4C6,H2BC17,H4C13,H3C11,H2BC9,H4C9,H2AC14,H2BC3,H2AC8,H4C4,H2BC7,H2AC4,H3C2
M Phase	Reactome	10.9325	NA	NA	NA	NA	NA	3.19052	NA	NA	NA	13.5581	PRKAR2B,NDC80,BIRC5,HAUS4,CENPM,TUBB1,CENPI,NCAPG,KIF20A,LMNB1,CENPA,CDC20,NEK2,CENPF,NCAPH,ZWINT,H2BC11,SGO1,TUBG1,CCNB1,CDCA8,ESPL1,KIF23,KNL1,CENPE,PLK4,KIF2C,NUF2,CDCA5,CENPU,SPC25,SKA1,BUB1B,CCNB2,H2BC5,H4C8,DYNC1I1,LMNA,SPC24,MAD2L1,PTTG1,CENPN,PLK1,TUBA1C,BUB1,CDK1,UBE2C,AURKB,H2AC6,H2BC4,H3C13,TUBA8,H2BC21,H2BC13,ERCC6L,H3C12,H4C11,H2BC12,H2AC18,H2BC15,H2AJ,H4C14,H4C12,H2BC14,H2BC8,H3C8,H…	NA	NA	NA	NA	NA	NDC80,BIRC5,NCAPG,LMNB1,NEK2,CENPF,NCAPH,KIF23,KNL1,CENPE,CDCA5,CENPU,SKA1,BUB1B,MAD2L1,PTTG1,BUB1,CDK1,AURKB,H2BC17	NA	NA	NA	PSMC4,SPDL1,PSMA4,NDC1,PPP2R5C,PCM1,XPO1,PDS5B,PSME1,PSMA3,VRK1,PSMA6,RAB2A,PSMA2,SMC4,BLZF1,CNTRL,PDS5A,RAN,RAB1A,CENPO,NUP58,PSMA5,SEC13,H2BC5,H4C8,PSMC2,UBE2E1,H2AC6,CEP63,H2BC21,H2AC7,H4C3,PSMD12,H4C11,H2BC12,PSMB8,PSMB9,H2BC8,H2BC6,H4C6,H2BC17,H4C13,H3C11,H2BC9,H4C9,H2AC14,H2BC3,H2AC8,H4C4,H2BC7,H2AC4,H3C2
Activation of anterior HOX genes in hindbrain development during early embryogenesis	Reactome	10.4201	NA	NA	NA	NA	NA	NA	NA	NA	NA	12.4141	H2BC11,MEIS1,H2BC5,H4C8,JUN,H2AC6,H2BC4,H3C13,H2BC21,H2BC13,H3C12,H4C11,H2BC12,H2AC18,MAFB,H2BC15,H2AJ,H4C14,H4C12,H2BC14,H2BC8,H3C8,H2BC6,H2BC17,H2BC9,H3C1,H4C9,H2AC14,H2AC8,H4C4,H2BC7,H3C7,H2AC4,H4C2,H3C10,H3C2,H3C3	NA	NA	NA	NA	NA	NA	NA	NA	NA	POLR2B,YY1,NCOA3,H2BC5,H4C8,SUZ12,H2AC6,H2BC21,H2AC7,H4C3,H4C11,H2BC12,H2BC8,H2BC6,H4C6,H2BC17,H4C13,H3C11,H2BC9,H4C9,H2AC14,H2BC3,H2AC8,H4C4,H2BC7,H2AC4,H3C2
Activation of HOX genes during differentiation	Reactome	10.4201	NA	NA	NA	NA	NA	NA	NA	NA	NA	12.4141	H2BC11,MEIS1,H2BC5,H4C8,JUN,H2AC6,H2BC4,H3C13,H2BC21,H2BC13,H3C12,H4C11,H2BC12,H2AC18,MAFB,H2BC15,H2AJ,H4C14,H4C12,H2BC14,H2BC8,H3C8,H2BC6,H2BC17,H2BC9,H3C1,H4C9,H2AC14,H2AC8,H4C4,H2BC7,H3C7,H2AC4,H4C2,H3C10,H3C2,H3C3	NA	NA	NA	NA	NA	NA	NA	NA	NA	POLR2B,YY1,NCOA3,H2BC5,H4C8,SUZ12,H2AC6,H2BC21,H2AC7,H4C3,H4C11,H2BC12,H2BC8,H2BC6,H4C6,H2BC17,H4C13,H3C11,H2BC9,H4C9,H2AC14,H2BC3,H2AC8,H4C4,H2BC7,H2AC4,H3C2
Meiotic synapsis	Reactome	10.4024	NA	NA	NA	NA	NA	NA	NA	NA	NA	11.307	BRCA1,LMNB1,H2BC11,H2BC5,H4C8,LMNA,H2AC6,H2BC4,H2BC21,H2BC13,H4C11,H2BC12,H2AC18,H2BC15,H2AJ,H4C14,H4C12,H2BC14,H2BC8,H2BC6,H2BC17,H2BC9,H4C9,H2AC14,H2AC8,H4C4,H2BC7,H2AC4,H4C2	NA	NA	NA	NA	NA	NA	NA	NA	NA	H2BC5,H4C8,H2AC6,H2BC21,H2AC7,H4C3,H4C11,H2BC12,H2BC8,H2BC6,H4C6,H2BC17,H4C13,H2BC9,H4C9,H2AC14,H2BC3,H2AC8,H4C4,H2BC7,H2AC4
RNA Polymerase I Transcription	Reactome	10.3953	NA	NA	NA	NA	NA	NA	NA	NA	NA	10.8485	H2BC11,H2BC5,H4C8,CAVIN1,H2AC6,H2BC4,H3C13,H2BC21,H2BC13,H3C12,H4C11,H2BC12,H2AC18,H2BC15,H2AJ,H4C14,H4C12,H2BC14,H2BC8,H3C8,H2BC6,H2BC17,H2BC9,H3C1,H4C9,H2AC14,H2AC8,H4C4,H2BC7,H3C7,H2AC4,H4C2,H3C10,H3C2,H3C3	NA	NA	NA	NA	NA	NA	NA	NA	NA	RRN3,H2BC5,H4C8,H2AC6,H2BC21,H2AC7,H4C3,H4C11,H2BC12,H2BC8,H2BC6,H4C6,H2BC17,H4C13,H3C11,H2BC9,H4C9,H2AC14,H2BC3,H2AC8,H4C4,H2BC7,H2AC4,H3C2
Positive epigenetic regulation of rRNA expression	Reactome	10.3304	NA	NA	NA	NA	NA	NA	NA	NA	NA	11.307	H2BC11,H2BC5,H4C8,H2AC6,H2BC4,H3C13,H2BC21,H2BC13,H3C12,H4C11,H2BC12,H2AC18,H2BC15,H2AJ,H4C14,H4C12,H2BC14,H2BC8,H3C8,H2BC6,H2BC17,H2BC9,H3C1,H4C9,H2AC14,H2AC8,H4C4,H2BC7,H3C7,H2AC4,H4C2,H3C10,H3C2,H3C3	NA	NA	NA	NA	NA	NA	NA	NA	NA	SMARCA5,H2BC5,H4C8,H2AC6,H2BC21,H2AC7,H4C3,H4C11,H2BC12,H2BC8,H2BC6,H4C6,H2BC17,H4C13,H3C11,H2BC9,H4C9,H2AC14,H2BC3,H2AC8,H4C4,H2BC7,H2AC4,H3C2
Transcriptional regulation by small RNAs	Reactome	10.2064	NA	NA	NA	NA	NA	NA	NA	NA	NA	14.6671	H2BC11,H2BC5,H4C8,H2AC6,H2BC4,H3C13,H2BC21,H2BC13,H3C12,H4C11,H2BC12,H2AC18,H2BC15,H2AJ,H4C14,H4C12,H2BC14,H2BC8,H3C8,H2BC6,H2BC17,H2BC9,H3C1,H4C9,H2AC14,H2AC8,H4C4,H2BC7,H3C7,H2AC4,H4C2,H3C10,H3C2,H3C3	NA	NA	NA	NA	NA	NA	NA	NA	NA	POLR2B,NDC1,RAN,NUP58,SEC13,H2BC5,H4C8,H2AC6,H2BC21,H2AC7,H4C3,H4C11,H2BC12,H2BC8,H2BC6,H4C6,H2BC17,H4C13,H3C11,H2BC9,H4C9,H2AC14,H2BC3,H2AC8,H4C4,H2BC7,H2AC4,H3C2
RUNX1 regulates transcription of genes involved in differentiation of HSCs	Reactome	10.2022	NA	NA	NA	NA	NA	NA	NA	NA	NA	16.9633	SPI1,TP73,GATA1,H2BC11,H2BC5,H4C8,TAL1,H2AC6,H2BC4,H3C13,H2BC21,H2BC13,H3C12,H4C11,H2BC12,H2AC18,H2BC15,H2AJ,H4C14,H4C12,H2BC14,H2BC8,H3C8,H2BC6,H2BC17,H2BC9,H3C1,H4C9,H2AC14,H2AC8,H4C4,H2BC7,H3C7,H2AC4,H4C2,H3C10,H3C2,H3C3	NA	NA	NA	NA	NA	NA	NA	NA	NA	PSMC4,PSMA4,PSME1,PSMA3,PSMA6,PSMA2,PSMA5,H2BC5,H4C8,PSMC2,H2AC6,H2BC21,H2AC7,H4C3,PSMD12,H4C11,H2BC12,PSMB8,PSMB9,H2BC8,H2BC6,H4C6,H2BC17,H4C13,H3C11,H2BC9,H4C9,H2AC14,H2BC3,H2AC8,H4C4,H2BC7,H2AC4,H3C2
Mitotic Prophase	Reactome	10.093	NA	NA	NA	NA	NA	NA	NA	NA	NA	13.9141	LMNB1,H2BC11,CCNB1,CCNB2,H2BC5,H4C8,LMNA,PLK1,CDK1,H2AC6,H2BC4,H3C13,H2BC21,H2BC13,H3C12,H4C11,H2BC12,H2AC18,H2BC15,H2AJ,H4C14,H4C12,H2BC14,H2BC8,H3C8,H2BC6,H2BC17,H2BC9,H3C1,H4C9,H2AC14,H2AC8,H4C4,H2BC7,H3C7,H2AC4,H4C2,H3C10,H3C2,H3C3	NA	NA	NA	NA	NA	NA	NA	NA	NA	NDC1,VRK1,RAB2A,SMC4,BLZF1,RAB1A,NUP58,SEC13,H2BC5,H4C8,H2AC6,H2BC21,H2AC7,H4C3,H4C11,H2BC12,H2BC8,H2BC6,H4C6,H2BC17,H4C13,H3C11,H2BC9,H4C9,H2AC14,H2BC3,H2AC8,H4C4,H2BC7,H2AC4,H3C2
HCMV Infection	Reactome	9.95179	NA	NA	NA	NA	NA	NA	NA	NA	NA	13.9141	TUBB1,H2BC11,H2BC5,H4C8,DYNC1I1,TUBA1C,H2AC6,H2BC4,H3C13,TUBA8,H2BC21,H2BC13,H2AC13,H2AC11,H3C12,H4C11,H2BC12,H2AC18,H2BC18,CEBPD,H2BC15,H4C14,H4C12,H2BC14,H2BC8,H3C8,H2BC6,H2BC17,H2AC12,H2BC9,H3C1,H4C9,H2AC14,H2AC16,H2AC8,H4C4,H2BC7,H3C7,H2AC4,H4C2,H3C10,H3C2,H3C3	NA	NA	NA	NA	NA	NA	NA	NA	NA	NDC1,CREB1,NUP58,SEC13,H2BC5,H4C8,TBL1XR1,SUZ12,H2AC6,H2AW,H2BC21,H2AC11,H2AC7,H4C3,H4C11,H2BC12,H2BC8,H2BC6,H4C6,H2BC17,H2AC12,H4C13,H3C11,H2BC9,H4C9,H2AC14,H2BC3,H2AC16,H2AC8,H4C4,H2BC7,H2AC4,H3C2
RNA Polymerase I Promoter Clearance	Reactome	9.85226	NA	NA	NA	NA	NA	NA	NA	NA	NA	10.9337	H2BC11,H2BC5,H4C8,H2AC6,H2BC4,H3C13,H2BC21,H2BC13,H3C12,H4C11,H2BC12,H2AC18,H2BC15,H2AJ,H4C14,H4C12,H2BC14,H2BC8,H3C8,H2BC6,H2BC17,H2BC9,H3C1,H4C9,H2AC14,H2AC8,H4C4,H2BC7,H3C7,H2AC4,H4C2,H3C10,H3C2,H3C3	NA	NA	NA	NA	NA	NA	NA	NA	NA	RRN3,H2BC5,H4C8,H2AC6,H2BC21,H2AC7,H4C3,H4C11,H2BC12,H2BC8,H2BC6,H4C6,H2BC17,H4C13,H3C11,H2BC9,H4C9,H2AC14,H2BC3,H2AC8,H4C4,H2BC7,H2AC4,H3C2
Inhibition of DNA recombination at telomere	Reactome	9.81268	NA	NA	NA	NA	NA	NA	NA	NA	NA	14.6671	H2BC11,H2BC5,H4C8,H2AC6,H2BC4,H2BC21,H2BC13,H4C11,H2BC12,H2AC18,H2BC15,H2AJ,H4C14,H4C12,H2BC14,H2BC8,H2BC6,H2BC17,H2BC9,H4C9,H2AC14,H2AC8,H4C4,H2BC7,H2AC4,H4C2	NA	NA	NA	NA	NA	NA	NA	NA	NA	POLR2B,ATRX,H2BC5,H4C8,H2AC6,H2BC21,H2AC7,H4C3,H4C11,H2BC12,H2BC8,H2BC6,H4C6,H2BC17,H4C13,H2BC9,H4C9,H2AC14,H2BC3,H2AC8,H4C4,H2BC7,H2AC4
HATs acetylate histones	Reactome	9.48152	NA	NA	NA	NA	NA	NA	NA	NA	NA	13.9141	H2BC11,PAX3,H2BC5,H4C8,H2AC6,H2BC4,H3C13,H2BC21,H2BC13,H2AC13,H2AC11,H3C12,H4C11,H2BC12,H2AC18,H2BC18,H2BC15,H4C14,H4C12,H2BC14,H2BC8,H3C8,H2BC6,H2BC17,H2AC12,H2BC9,H3C1,H4C9,H2AC14,H2AC16,H2AC8,H4C4,H2BC7,H3C7,H2AC4,H4C2,H3C10,H3C2,H3C3	NA	NA	NA	NA	NA	NA	NA	NA	NA	ING3,ATF2,ELP2,H2BC5,H4C8,H2AC6,H2AW,H2BC21,H2AC11,H2AC7,H4C3,H4C11,H2BC12,H2BC8,TAF9,H2BC6,H4C6,H2BC17,H2AC12,H4C13,H3C11,H2BC9,H4C9,H2AC14,H2BC3,H2AC16,H2AC8,H4C4,H2BC7,H2AC4,H3C2
G2/M Checkpoints	Reactome	8.91664	NA	NA	NA	NA	NA	NA	NA	NA	NA	12.7646	BRCA1,MCM10,MCM2,GTSE1,MCM6,ORC1,ORC6,CLSPN,CDC45,CDC6,MCM4,H2BC11,PKMYT1,YWHAH,CCNB1,CHEK1,CCNB2,H2BC5,CDC25C,H4C8,CDC25A,CDK1,EXO1,RMI2,SFN,H2BC4,H2BC21,H2BC13,H4C11,H2BC12,H2BC15,H4C14,H4C12,H2BC14,H2BC8,H2BC6,H2BC17,H2BC9,H4C9,H4C4,H2BC7,H4C2	NA	NA	NA	NA	NA	NA	NA	NA	NA	PSMC4,PSMA4,MCM6,PSME1,PSMA3,PSMA6,NBN,PSMA2,RFC3,ORC3,PSMA5,H2BC5,H4C8,PSMC2,RMI2,H2BC21,H4C3,PSMD12,H4C11,H2BC12,PSMB8,PSMB9,H2BC8,H2BC6,H4C6,H2BC17,H4C13,H2BC9,H4C9,H2BC3,H4C4,H2BC7
Telomere Maintenance	Reactome	8.82734	NA	NA	NA	NA	NA	NA	NA	NA	NA	12.3717	H2BC11,CCNA1,DSCC1,PIF1,CCNA2,H2BC5,H4C8,TERT,FEN1,H2AC6,H2BC4,NOP10,H2BC21,H2BC13,H4C11,H2BC12,H2AC18,H2BC15,H2AJ,H4C14,H4C12,H2BC14,H2BC8,H2BC6,H2BC17,H2BC9,H4C9,H2AC14,H2AC8,H4C4,H2BC7,H2AC4,H4C2	NA	NA	NA	NA	NA	NA	NA	NA	NA	POLR2B,ATRX,PPP6R3,PPP6C,RFC3,H2BC5,H4C8,H2AC6,H2BC21,H2AC7,H4C3,H4C11,H2BC12,H2BC8,H2BC6,H4C6,H2BC17,H4C13,H2BC9,H4C9,H2AC14,H2BC3,H2AC8,H4C4,H2BC7,H2AC4
Base Excision Repair	Reactome	8.72667	NA	NA	NA	NA	NA	NA	NA	NA	NA	11.8572	POLE2,NEIL3,H2BC11,H2BC5,H4C8,FEN1,H2AC6,H2BC4,H2BC21,H2BC13,H4C11,H2BC12,H2AC18,H2BC15,H2AJ,H4C14,H4C12,H2BC14,H2BC8,H2BC6,H2BC17,H2BC9,H4C9,H2AC14,H2AC8,H4C4,H2BC7,H2AC4,H4C2	NA	NA	NA	NA	NA	NA	NA	NA	NA	NEIL3,RFC3,H2BC5,H4C8,H2AC6,H2BC21,H2AC7,H4C3,H4C11,H2BC12,H2BC8,H2BC6,H4C6,H2BC17,H4C13,H2BC9,H4C9,H2AC14,H2BC3,H2AC8,H4C4,H2BC7,H2AC4
Gene Silencing by RNA	Reactome	8.65997	NA	NA	NA	NA	NA	NA	NA	NA	NA	12.6445	H2BC11,PIWIL4,TDRD9,H2BC5,H4C8,H2AC6,H2BC4,H3C13,H2BC21,H2BC13,H3C12,H4C11,H2BC12,H2AC18,ANG,H2BC15,H2AJ,H4C14,H4C12,H2BC14,H2BC8,H3C8,H2BC6,H2BC17,H2BC9,H3C1,H4C9,H2AC14,H2AC8,H4C4,H2BC7,H3C7,H2AC4,H4C2,H3C10,H3C2,H3C3	NA	NA	NA	NA	NA	NA	NA	NA	NA	POLR2B,NDC1,RAN,PIWIL4,NUP58,SEC13,H2BC5,H4C8,H2AC6,H2BC21,H2AC7,H4C3,H4C11,H2BC12,H2BC8,H2BC6,H4C6,H2BC17,H4C13,H3C11,H2BC9,H4C9,H2AC14,H2BC3,H2AC8,H4C4,H2BC7,H2AC4,H3C2
ESR-mediated signaling	Reactome	8.4997	NA	NA	NA	NA	NA	NA	NA	NA	NA	12.3423	MMP2,FKBP5,MMP9,CAV2,CAV1,HSPB1,CTSD,H2BC11,GNG11,EGF,H2BC5,H4C8,TFF3,TGFA,GNG8,SPHK1,JUN,H2AC6,H2BC4,H3C13,H2BC21,H2BC13,H3C12,H4C11,H2BC12,H2AC18,H2BC15,GNG10,H2AJ,H4C14,H4C12,H2BC14,H2BC8,H3C8,H2BC6,H2BC17,H2BC9,H3C1,H4C9,H2AC14,H2AC8,H4C4,H2BC7,H3C7,H2AC4,H4C2,H3C10,H3C2,H3C3	NA	NA	NA	NA	NA	NA	NA	NA	NA	POLR2B,XPO1,YY1,ATF2,CREB1,NCOA3,MED1,MMP7,POU2F1,H2BC5,H4C8,PPID,GNG5,H2AC6,H2BC21,GNG2,H2AC7,H4C3,H4C11,H2BC12,NRAS,H2BC8,H2BC6,H4C6,H2BC17,H4C13,H3C11,H2BC9,H4C9,H2AC14,H2BC3,H2AC8,H4C4,H2BC7,H2AC4,H3C2
Transcriptional regulation by RUNX1	Reactome	8.30871	NA	NA	NA	NA	NA	NA	NA	NA	NA	12.7205	ITGA2B,SPI1,TP73,SMARCD3,MYL9,GATA1,TJP1,NFE2,H2BC11,PHC2,CTSL,THBS1,H2BC5,H4C8,TAL1,PF4,H2AC6,H2BC4,H3C13,CLDN5,SOCS3,H2BC21,H2BC13,GP1BA,H3C12,H4C11,H2BC12,CR1,H2AC18,H2BC15,H2AJ,H4C14,H4C12,H2BC14,H2BC8,H3C8,H2BC6,H2BC17,H2BC9,H3C1,H4C9,H2AC14,H2AC8,H4C4,H2BC7,H3C7,H2AC4,H4C2,H3C10,H3C2,H3C3	NA	NA	NA	NA	NA	NA	NA	NA	NA	PSMC4,PSMA4,PRKCQ,SMARCD3,PSME1,PSMA3,PSMA6,PSMA2,PHC1,PSMA5,H2BC5,H4C8,PSMC2,H2AC6,H2BC21,H2AC7,H4C3,PSMD12,H4C11,SERPINB13,H2BC12,PSMB8,PSMB9,H2BC8,H2BC6,H4C6,H2BC17,H4C13,H3C11,H2BC9,H4C9,H2AC14,H2BC3,H2AC8,H4C4,H2BC7,H2AC4,H3C2
G2/M DNA damage checkpoint	Reactome	8.24467	NA	NA	NA	NA	NA	NA	NA	NA	NA	7.95125	BRCA1,H2BC11,YWHAH,CCNB1,CHEK1,H2BC5,CDC25C,H4C8,CDK1,EXO1,RMI2,SFN,H2BC4,H2BC21,H2BC13,H4C11,H2BC12,H2BC15,H4C14,H4C12,H2BC14,H2BC8,H2BC6,H2BC17,H2BC9,H4C9,H4C4,H2BC7,H4C2	NA	NA	NA	NA	NA	NA	NA	NA	NA	NBN,RFC3,H2BC5,H4C8,RMI2,H2BC21,H4C3,H4C11,H2BC12,H2BC8,H2BC6,H4C6,H2BC17,H4C13,H2BC9,H4C9,H2BC3,H4C4,H2BC7
Estrogen-dependent gene expression	Reactome	8.24467	NA	NA	NA	NA	NA	NA	NA	NA	NA	11.8128	CTSD,H2BC11,H2BC5,H4C8,TFF3,TGFA,JUN,H2AC6,H2BC4,H3C13,H2BC21,H2BC13,H3C12,H4C11,H2BC12,H2AC18,H2BC15,H2AJ,H4C14,H4C12,H2BC14,H2BC8,H3C8,H2BC6,H2BC17,H2BC9,H3C1,H4C9,H2AC14,H2AC8,H4C4,H2BC7,H3C7,H2AC4,H4C2,H3C10,H3C2,H3C3	NA	NA	NA	NA	NA	NA	NA	NA	NA	POLR2B,YY1,ATF2,NCOA3,MED1,POU2F1,H2BC5,H4C8,H2AC6,H2BC21,H2AC7,H4C3,H4C11,H2BC12,H2BC8,H2BC6,H4C6,H2BC17,H4C13,H3C11,H2BC9,H4C9,H2AC14,H2BC3,H2AC8,H4C4,H2BC7,H2AC4,H3C2
RMTs methylate histone arginines	Reactome	8.02578	NA	NA	NA	NA	NA	NA	NA	NA	NA	9.30316	SMARCD3,H4C8,H2AC6,H3C13,H2AC13,H2AC11,H3C12,H4C11,H2AC18,H2AJ,H4C14,H4C12,H3C8,H2AC12,H3C1,H4C9,H2AC14,H2AC16,H2AC8,H4C4,H3C7,H2AC4,H4C2,H3C10,H3C2,H3C3	NA	NA	NA	NA	NA	NA	NA	NA	NA	SMARCD3,H4C8,H2AC6,H2AW,H2AC11,H2AC7,H4C3,H4C11,H4C6,H2AC12,H4C13,H3C11,H4C9,H2AC14,H2AC16,H2AC8,H4C4,H2AC4,H3C2
Epigenetic regulation of gene expression	Reactome	7.85154	NA	NA	NA	NA	NA	NA	NA	NA	NA	9.64689	DNMT3B,H2BC11,H2BC5,H4C8,SAP30,H2AC6,H2BC4,H3C13,H2BC21,H2BC13,H3C12,H4C11,H2BC12,H2AC18,H2BC15,H2AJ,H4C14,H4C12,H2BC14,H2BC8,H3C8,H2BC6,H2BC17,H2BC9,H3C1,UHRF1,H4C9,H2AC14,H2AC8,H4C4,H2BC7,H3C7,H2AC4,H4C2,H3C10,H3C2,H3C3	NA	NA	NA	NA	NA	NA	NA	NA	NA	SAP18,SMARCA5,H2BC5,H4C8,SUZ12,H2AC6,H2BC21,H2AC7,H4C3,H4C11,H2BC12,H2BC8,H2BC6,H4C6,H2BC17,H4C13,H3C11,H2BC9,H4C9,H2AC14,H2BC3,H2AC8,H4C4,H2BC7,H2AC4,H3C2
Signaling by NOTCH	Reactome	7.50203	NA	NA	NA	NA	NA	NA	NA	NA	NA	16.5309	CNTN1,HDAC4,NOTCH3,JAG1,E2F1,ST3GAL4,MDK,H2BC11,DLGAP5,DLL4,EGF,FURIN,NOTCH1,H2BC5,H4C8,PTCRA,JUN,H2AC6,H2BC4,H3C13,H2BC21,H2BC13,ATP2A1,H3C12,H4C11,H2BC12,H2AC18,H2BC15,H2AJ,H4C14,H4C12,H2BC14,H2BC8,H3C8,H2BC6,H2BC17,H2BC9,H3C1,H4C9,H2AC14,H2AC8,H4C4,H2BC7,H3C7,H2AC4,H4C2,H3C10,H3C2,H3C3	NA	NA	NA	NA	NA	NA	NA	NA	NA	PSMC4,PSMA4,ST3GAL6,PSME1,GZMB,PSMA3,HIF1A,PSMA6,PSMA2,E2F3,STAT1,CREB1,DLGAP5,DLL4,PSMA5,H2BC5,H4C8,PSMC2,TBL1XR1,H2AC6,MAML2,H2BC21,H2AC7,H4C3,PSMD12,H4C11,H2BC12,PSMB8,PSMB9,H2BC8,H2BC6,H4C6,H2BC17,H4C13,H3C11,H2BC9,H4C9,H2AC14,H2BC3,H2AC8,H4C4,H2BC7,H2AC4,H3C2
Resolution of Sister Chromatid Cohesion	Reactome	7.42633	NA	NA	NA	1.30324	NA	4.56529	NA	NA	NA	NA	NDC80,BIRC5,CENPM,TUBB1,CENPI,CENPA,CDC20,CENPF,ZWINT,SGO1,CCNB1,CDCA8,KNL1,CENPE,KIF2C,NUF2,CDCA5,CENPU,SPC25,SKA1,BUB1B,CCNB2,DYNC1I1,SPC24,MAD2L1,CENPN,PLK1,TUBA1C,BUB1,CDK1,AURKB,TUBA8,ERCC6L	NA	NA	NA	NDC80,CENPF,CENPE,BUB1B,BUB1,AURKB	NA	NDC80,BIRC5,CENPF,KNL1,CENPE,CDCA5,CENPU,SKA1,BUB1B,MAD2L1,BUB1,CDK1,AURKB	NA	NA	NA	NA
Degradation of the extracellular matrix	Reactome	7.33088	NA	NA	NA	NA	NA	2.47038	NA	NA	NA	NA	MMP25,TIMP2,COL9A2,COL23A1,COL17A1,MMP2,COL9A3,TLL2,CTSG,MMP9,TIMP1,COL7A1,FN1,CTSD,MMP8,MMP19,COL10A1,CTSL,LAMC1,CAPN11,FBN2,FURIN,HSPG2,SCUBE1,CAPN13,COL6A3,ADAMTS9,COL1A2,HTRA1,FBN1,ADAM9,COL4A1,MMP1,LAMB3,ELANE	NA	NA	NA	NA	NA	TIMP1,COL1A1,MMP8,SPP1,COL5A1,CTSL,MMP14,COL3A1,COL4A1,COL5A2	NA	NA	NA	NA
Factors involved in megakaryocyte development and platelet production	Reactome	7.08198	NA	NA	NA	NA	NA	2.47038	NA	NA	NA	NA	PRKAR2B,EHD3,EHD2,KIF1B,KIF26A,KIF3C,KIF4A,TUBB1,GATA1,KLC3,KIF20A,MFN2,NFE2,DOCK4,CABLES1,PHF21A,KIF23,KIF11,CENPE,KIF2C,DOCK1,SH2B2,KIF15,TUBA1C,H3C13,TUBA8,KIF18B,PRKAR1B,HBG2,MAFG,H3C12,KIFC1,HBD,H3C8,H3C1,H3C7,H3C10,H3C2,H3C3	NA	NA	NA	NA	NA	KIF4A,CAPZA1,KIF23,KIF11,CENPE,KIF26B,KIF15,KIF18B,KIFC1,HBD,HBB	NA	NA	NA	NA
Signaling by Nuclear Receptors	Reactome	7.04089	NA	NA	NA	NA	NA	NA	NA	NA	NA	9.25241	CETP,MMP2,FKBP5,SCD,PLTP,MMP9,CAV2,CAV1,HSPB1,CTSD,H2BC11,GNG11,ALDH1A2,APOE,EGF,H2BC5,H4C8,TFF3,TGFA,FABP5,ABCA1,GNG8,SPHK1,JUN,H2AC6,H2BC4,H3C13,H2BC21,H2BC13,H3C12,H4C11,H2BC12,H2AC18,H2BC15,GNG10,H2AJ,H4C14,H4C12,H2BC14,H2BC8,H3C8,H2BC6,H2BC17,H2BC9,H3C1,H4C9,H2AC14,H2AC8,H4C4,H2BC7,H3C7,H2AC4,H4C2,H3C10,H3C2,H3C3	NA	NA	NA	NA	NA	NA	NA	NA	NA	POLR2B,XPO1,YY1,ATF2,CREB1,NCOA3,MED1,MMP7,POU2F1,H2BC5,H4C8,PPID,GNG5,TBL1XR1,H2AC6,H2BC21,GNG2,H2AC7,H4C3,H4C11,H2BC12,NRAS,H2BC8,H2BC6,H4C6,H2BC17,H4C13,H3C11,H2BC9,H4C9,H2AC14,H2BC3,H2AC8,H4C4,H2BC7,H2AC4,H3C2
Cell surface interactions at the vascular wall	Reactome	7.04089	NA	NA	NA	NA	NA	NA	NA	NA	NA	NA	GPC1,CEACAM1,CEACAM6,GP6,SLC7A5,CAV1,PF4V1,GRB14,FN1,SDC1,EPCAM,SDC4,CEACAM8,ATP1B2,JCHAIN,ITGAX,SLC16A3,ESAM,SLC7A11,MERTK,FCER1G,PF4,COL1A2,ITGAM,GYPA,SELP,GAS6,PROS1,SELL,MMP1,SIRPA,CD177,GYPB,ITGB3	NA	NA	NA	NA	NA	NA	NA	NA	NA	NA
Homology Directed Repair	Reactome	7.04089	NA	NA	NA	NA	NA	NA	NA	NA	NA	5.29357	BRCA1,RAD51,POLQ,CLSPN,POLE2,RAD51AP1,H2BC11,CCNA1,CCNA2,CHEK1,EME1,H2BC5,H4C8,FEN1,EXO1,RMI2,H2BC4,H2BC21,H2BC13,XRCC2,H4C11,H2BC12,H2BC15,H4C14,H4C12,H2BC14,H2BC8,H2BC6,H2BC17,H2BC9,H4C9,H4C4,H2BC7,H4C2	NA	NA	NA	NA	NA	NA	NA	NA	NA	NBN,RFC3,H2BC5,H4C8,RMI2,H2BC21,H4C3,H4C11,H2BC12,H2BC8,H2BC6,H4C6,H2BC17,H4C13,H2BC9,H4C9,H2BC3,H4C4,H2BC7
Processing of DNA double-strand break ends	Reactome	6.61959	NA	NA	NA	NA	NA	NA	NA	NA	NA	7.7129	BRCA1,CLSPN,H2BC11,CCNA1,CCNA2,CHEK1,H2BC5,H4C8,EXO1,RMI2,H2BC4,H2BC21,H2BC13,H4C11,H2BC12,H2BC15,H4C14,H4C12,H2BC14,H2BC8,H2BC6,H2BC17,H2BC9,H4C9,H4C4,H2BC7,H4C2	NA	NA	NA	NA	NA	NA	NA	NA	NA	NBN,RFC3,H2BC5,H4C8,RMI2,H2BC21,H4C3,H4C11,H2BC12,H2BC8,H2BC6,H4C6,H2BC17,H4C13,H2BC9,H4C9,H2BC3,H4C4,H2BC7
HDR through Homologous Recombination (HRR) or Single Strand Annealing (SSA)	Reactome	6.42934	NA	NA	NA	NA	NA	NA	NA	NA	NA	5.5909	BRCA1,RAD51,CLSPN,POLE2,RAD51AP1,H2BC11,CCNA1,CCNA2,CHEK1,EME1,H2BC5,H4C8,EXO1,RMI2,H2BC4,H2BC21,H2BC13,XRCC2,H4C11,H2BC12,H2BC15,H4C14,H4C12,H2BC14,H2BC8,H2BC6,H2BC17,H2BC9,H4C9,H4C4,H2BC7,H4C2	NA	NA	NA	NA	NA	NA	NA	NA	NA	NBN,RFC3,H2BC5,H4C8,RMI2,H2BC21,H4C3,H4C11,H2BC12,H2BC8,H2BC6,H4C6,H2BC17,H4C13,H2BC9,H4C9,H2BC3,H4C4,H2BC7
Amplification of signal from unattached kinetochores via a MAD2 inhibitory signal	Reactome	6.30909	NA	NA	NA	1.79839	NA	4.42101	NA	NA	NA	NA	NDC80,BIRC5,CENPM,CENPI,CENPA,CDC20,CENPF,ZWINT,SGO1,CDCA8,KNL1,CENPE,KIF2C,NUF2,CENPU,SPC25,SKA1,BUB1B,DYNC1I1,SPC24,MAD2L1,CENPN,PLK1,BUB1,AURKB,ERCC6L	NA	NA	NA	NDC80,CENPF,CENPE,BUB1B,BUB1,AURKB	NA	NDC80,BIRC5,CENPF,KNL1,CENPE,CENPU,SKA1,BUB1B,MAD2L1,BUB1,AURKB	NA	NA	NA	NA
Amplification of signal from the kinetochores	Reactome	6.30909	NA	NA	NA	1.79839	NA	4.42101	NA	NA	NA	NA	NDC80,BIRC5,CENPM,CENPI,CENPA,CDC20,CENPF,ZWINT,SGO1,CDCA8,KNL1,CENPE,KIF2C,NUF2,CENPU,SPC25,SKA1,BUB1B,DYNC1I1,SPC24,MAD2L1,CENPN,PLK1,BUB1,AURKB,ERCC6L	NA	NA	NA	NDC80,CENPF,CENPE,BUB1B,BUB1,AURKB	NA	NDC80,BIRC5,CENPF,KNL1,CENPE,CENPU,SKA1,BUB1B,MAD2L1,BUB1,AURKB	NA	NA	NA	NA
EML4 and NUDC in mitotic spindle formation	Reactome	5.94255	NA	NA	NA	1.41931	NA	3.6534	NA	NA	NA	NA	NDC80,BIRC5,CENPM,TUBB1,CENPI,CENPA,CDC20,CENPF,ZWINT,SGO1,CDCA8,KNL1,CENPE,KIF2C,NUF2,CENPU,SPC25,SKA1,BUB1B,DYNC1I1,SPC24,MAD2L1,CENPN,PLK1,TUBA1C,BUB1,AURKB,TUBA8,ERCC6L	NA	NA	NA	NDC80,CENPF,CENPE,BUB1B,BUB1,AURKB	NA	NDC80,BIRC5,CENPF,KNL1,CENPE,CENPU,SKA1,BUB1B,MAD2L1,BUB1,AURKB	NA	NA	NA	NA
Nonhomologous End-Joining (NHEJ)	Reactome	5.90372	NA	NA	NA	NA	NA	NA	NA	NA	NA	8.57505	BRCA1,H2BC11,H2BC5,H4C8,H2BC4,H2BC21,H2BC13,H4C11,H2BC12,H2BC15,H4C14,H4C12,H2BC14,H2BC8,H2BC6,H2BC17,H2BC9,H4C9,H4C4,H2BC7,H4C2	NA	NA	NA	NA	NA	NA	NA	NA	NA	NBN,H2BC5,H4C8,H2BC21,H4C3,H4C11,H2BC12,H2BC8,H2BC6,H4C6,H2BC17,H4C13,H2BC9,H4C9,H2BC3,H4C4,H2BC7
G1/S-Specific Transcription	Reactome	5.58449	NA	NA	NA	NA	NA	NA	NA	NA	NA	NA	ORC1,CDC45,CDC6,E2F1,CCNE1,CCNA1,CDC25A,CDT1,TK1,CDK1,RRM2,TYMS,DHFR	NA	NA	NA	NA	NA	NA	NA	NA	NA	NA
Mitotic G1 phase and G1/S transition	Reactome	5.58449	NA	NA	NA	NA	NA	NA	NA	NA	NA	2.79267	E2F2,MCM10,MCM2,MCM6,ORC1,ORC6,CDC45,CDC6,POLE2,MYBL2,PTK6,E2F1,MCM4,CCNE1,GMNN,CDKN2C,CDKN1A,CDKN2D,TOP2A,CCNA1,CCNB1,CABLES1,CCNA2,CDKN2B,CDKN2A,CDC25A,CDT1,TK1,CDK1,RRM2,CCNE2,TYMS,DHFR	NA	NA	NA	NA	NA	NA	NA	NA	NA	PSMC4,PSMA4,MCM6,PSME1,PSMA3,PSMA6,PSMA2,E2F3,ORC3,PSMA5,PSMC2,TYMS,PSMD12,PSMB8,PSMB9
Formation of Fibrin Clot (Clotting Cascade)	Reactome	5.47063	NA	NA	1.32744	NA	NA	NA	NA	NA	NA	NA	TFPI,PF4V1,VWF,F3,F13A1,F12,SERPINE2,SERPING1,PF4,GP9,PROS1,GP1BA,PRTN3,F5,CD177	NA	NA	TFPI,SERPINE2,FGG,FGA,FGB	NA	NA	NA	NA	NA	NA	NA
Mitotic Prometaphase	Reactome	5.41546	NA	NA	NA	NA	NA	4.5018	NA	NA	NA	NA	PRKAR2B,NDC80,BIRC5,HAUS4,CENPM,TUBB1,CENPI,NCAPG,CENPA,CDC20,NEK2,CENPF,NCAPH,ZWINT,SGO1,TUBG1,CCNB1,CDCA8,KNL1,CENPE,PLK4,KIF2C,NUF2,CDCA5,CENPU,SPC25,SKA1,BUB1B,CCNB2,DYNC1I1,SPC24,MAD2L1,CENPN,PLK1,TUBA1C,BUB1,CDK1,AURKB,TUBA8,ERCC6L	NA	NA	NA	NA	NA	NDC80,BIRC5,NCAPG,NEK2,CENPF,NCAPH,KNL1,CENPE,CDCA5,CENPU,SKA1,BUB1B,MAD2L1,BUB1,CDK1,AURKB	NA	NA	NA	NA
Integrin cell surface interactions	Reactome	5.36768	NA	NA	NA	NA	NA	2.57658	2.8548	NA	NA	NA	ITGA2B,COL9A2,COL23A1,ITGA8,ITGB5,COL9A3,ICAM5,VWF,COL7A1,FN1,COL10A1,ITGA7,THBS1,ITGAX,HSPG2,ITGA9,COL6A3,COL1A2,FBN1,ITGAM,COL4A1,ITGA1,ITGB3	NA	NA	NA	NA	NA	TNC,COL1A1,SPP1,COL5A1,THBS1,COL3A1,COL4A1,COL5A2	VWF,COL7A1,SPP1,COL10A1,COL4A2,COL6A1,COL6A2,FGG,FGA,FGB,COL4A1	NA	NA	NA
Mitotic Spindle Checkpoint	Reactome	5.3549	NA	NA	NA	1.47721	NA	3.82514	NA	NA	NA	NA	NDC80,BIRC5,CENPM,CENPI,CENPA,CDC20,CENPF,ZWINT,SGO1,CDCA8,KNL1,CENPE,KIF2C,NUF2,CENPU,SPC25,SKA1,BUB1B,DYNC1I1,SPC24,MAD2L1,CENPN,PLK1,BUB1,UBE2C,AURKB,ERCC6L	NA	NA	NA	NDC80,CENPF,CENPE,BUB1B,BUB1,AURKB	NA	NDC80,BIRC5,CENPF,KNL1,CENPE,CENPU,SKA1,BUB1B,MAD2L1,BUB1,AURKB	NA	NA	NA	NA
Interleukin-4 and Interleukin-13 signaling	Reactome	5.05023	NA	NA	NA	NA	NA	3.34464	NA	NA	NA	NA	ALOX5,HGF,IL4R,MMP2,BIRC5,OSM,MMP9,TIMP1,JAK3,BCL6,FN1,F13A1,CDKN1A,IL10,FGF2,ITGAX,LCN2,COL1A2,HSP90B1,ITGAM,JUNB,SOCS3,MUC1,MAOA,MMP1,CEBPD	NA	NA	NA	NA	NA	BIRC5,HIF1A,TIMP1,JAK3,CCL2,STAT1,PIM1,LCN2,CXCL8,SAA1	NA	NA	NA	NA
Recruitment and ATM-mediated phosphorylation of repair and signaling proteins at DNA double strand breaks	Reactome	5.03802	NA	NA	NA	NA	NA	NA	NA	NA	NA	8.67987	BRCA1,H2BC11,H2BC5,H4C8,H2BC4,H2BC21,H2BC13,H4C11,H2BC12,H2BC15,H4C14,H4C12,H2BC14,H2BC8,H2BC6,H2BC17,H2BC9,H4C9,H4C4,H2BC7,H4C2	NA	NA	NA	NA	NA	NA	NA	NA	NA	NBN,SMARCA5,H2BC5,H4C8,H2BC21,H4C3,H4C11,H2BC12,H2BC8,H2BC6,H4C6,H2BC17,H4C13,H2BC9,H4C9,H2BC3,H4C4,H2BC7
Collagen degradation	Reactome	5.03802	NA	NA	NA	NA	NA	3.39579	NA	NA	NA	NA	COL9A2,COL23A1,COL17A1,MMP2,COL9A3,MMP9,COL7A1,CTSD,MMP8,MMP19,COL10A1,CTSL,FURIN,COL6A3,COL1A2,ADAM9,COL4A1,MMP1,ELANE	NA	NA	NA	NA	NA	COL1A1,MMP8,COL5A1,CTSL,MMP14,COL3A1,COL4A1,COL5A2	NA	NA	NA	NA
DNA Double-Strand Break Repair	Reactome	4.96088	NA	NA	NA	NA	NA	NA	NA	NA	NA	4.69794	BRCA1,RAD51,POLQ,CLSPN,POLE2,RAD51AP1,H2BC11,CCNA1,CCNA2,CHEK1,EME1,H2BC5,H4C8,FEN1,EXO1,RMI2,H2BC4,H2BC21,H2BC13,XRCC2,H4C11,H2BC12,H2BC15,H4C14,H4C12,H2BC14,H2BC8,H2BC6,H2BC17,H2BC9,H4C9,H4C4,H2BC7,H4C2	NA	NA	NA	NA	NA	NA	NA	NA	NA	NBN,RFC3,SMARCA5,H2BC5,H4C8,RMI2,H2BC21,H4C3,H4C11,H2BC12,H2BC8,H2BC6,H4C6,H2BC17,H4C13,H2BC9,H4C9,H2BC3,H4C4,H2BC7
DNA Double Strand Break Response	Reactome	4.94747	NA	NA	NA	NA	NA	NA	NA	NA	NA	8.58454	BRCA1,H2BC11,H2BC5,H4C8,H2BC4,H2BC21,H2BC13,H4C11,H2BC12,H2BC15,H4C14,H4C12,H2BC14,H2BC8,H2BC6,H2BC17,H2BC9,H4C9,H4C4,H2BC7,H4C2	NA	NA	NA	NA	NA	NA	NA	NA	NA	NBN,SMARCA5,H2BC5,H4C8,H2BC21,H4C3,H4C11,H2BC12,H2BC8,H2BC6,H4C6,H2BC17,H4C13,H2BC9,H4C9,H2BC3,H4C4,H2BC7
Collagen formation	Reactome	4.9199	NA	NA	NA	NA	NA	2.47038	NA	NA	NA	NA	COL9A2,COL23A1,COL17A1,P4HA2,PLOD1,ADAMTS2,COL9A3,TLL2,MMP9,COL7A1,COL10A1,LOXL1,ITGB4,CTSL,PLOD2,ADAMTS3,COL6A3,PCOLCE2,COL1A2,COL24A1,CD151,COL4A1,LAMB3	NA	NA	NA	NA	NA	COL1A1,COL5A1,CTSL,P4HA3,PLOD2,COL3A1,COL4A1,COL5A2	NA	NA	NA	NA
Regulation of Insulin-like Growth Factor (IGF) transport and uptake by Insulin-like Growth Factor Binding Proteins (IGFBPs)	Reactome	4.89479	NA	NA	NA	NA	NA	NA	4.62227	NA	NA	NA	IGF1,VCAN,LTBP1,FSTL3,MMP2,TF,IGFALS,LGALS1,CTSG,TIMP1,FAM20A,WFS1,FN1,IGFBP2,QSOX1,APOE,LAMC1,CKAP4,SPARCL1,FSTL1,IGFBP7,FBN1,HSP90B1,PCSK9,FAM20C,GAS6,MMP1,F5	NA	NA	NA	NA	NA	NA	APOB,WFS1,EVA1A,IGFBP2,APOA1,SPP1,SERPINA10,IGFBP4,CCN1,ITIH2,APOA2,ALB,IGF2,FGG,FGA,GAS6	NA	NA	NA
Polo-like kinase mediated events	Reactome	4.77827	NA	NA	NA	NA	NA	2.47038	NA	NA	NA	NA	MYBL2,FOXM1,CENPF,PKMYT1,CCNB1,CCNB2,CDC25C,CDC25A,PLK1	NA	NA	NA	NA	NA	MYBL2,FOXM1,CENPF,CDC25C	NA	NA	NA	NA
RHO GTPases Activate Formins	Reactome	4.77282	NA	NA	NA	NA	NA	3.6534	NA	NA	NA	NA	NDC80,BIRC5,CENPM,TUBB1,CENPI,CENPA,CDC20,CENPF,ZWINT,SGO1,CDCA8,KNL1,CENPE,DIAPH3,KIF2C,NUF2,CENPU,SPC25,SKA1,BUB1B,DYNC1I1,SPC24,MAD2L1,CENPN,PLK1,TUBA1C,BUB1,AURKB,TUBA8,ERCC6L	NA	NA	NA	NA	NA	NDC80,BIRC5,PFN1,CENPF,KNL1,CENPE,CENPU,SKA1,BUB1B,MAD2L1,BUB1,AURKB	NA	NA	NA	NA
HDMs demethylate histones	Reactome	4.67355	NA	NA	NA	NA	NA	NA	NA	NA	NA	4.16545	KDM6B,H4C8,H3C13,H3C12,H4C11,H4C14,H4C12,H3C8,H3C1,H4C9,H4C4,H3C7,H4C2,H3C10,H3C2,H3C3	NA	NA	NA	NA	NA	NA	NA	NA	NA	ARID5B,H4C8,H4C3,H4C11,H4C6,H4C13,H3C11,H4C9,H4C4,H3C2
Chromatin modifying enzymes	Reactome	4.30137	NA	NA	NA	NA	NA	NA	NA	NA	NA	10.2268	SMARCD3,PADI2,H2BC11,KDM6B,PHF21A,PAX3,H2BC5,H4C8,PADI4,SAP30,H2AC6,H2BC4,H3C13,H2BC21,H2BC13,H2AC13,H2AC11,H3C12,H4C11,H2BC12,H2AC18,H2BC18,H2BC15,H2AJ,H4C14,H4C12,H2BC14,H2BC8,H3C8,H2BC6,H2BC17,H2AC12,H2BC9,H3C1,H4C9,H2AC14,H2AC16,H2AC8,H4C4,H2BC7,H3C7,H2AC4,H4C2,H3C10,H3C2,H3C3	NA	NA	NA	NA	NA	NA	NA	NA	NA	ING3,SMARCD3,ATF2,ELP2,SETDB2,ARID5B,SAP18,H2BC5,H4C8,TBL1XR1,SUZ12,H2AC6,H2AW,H2BC21,H2AC11,H2AC7,H4C3,H4C11,H2BC12,H2BC8,TAF9,H2BC6,H4C6,H2BC17,H2AC12,H4C13,H3C11,H2BC9,H4C9,H2AC14,H2BC3,H2AC16,H2AC8,H4C4,H2BC7,H2AC4,H3C2
Chromatin organization	Reactome	4.30137	NA	NA	NA	NA	NA	NA	NA	NA	NA	10.2268	SMARCD3,PADI2,H2BC11,KDM6B,PHF21A,PAX3,H2BC5,H4C8,PADI4,SAP30,H2AC6,H2BC4,H3C13,H2BC21,H2BC13,H2AC13,H2AC11,H3C12,H4C11,H2BC12,H2AC18,H2BC18,H2BC15,H2AJ,H4C14,H4C12,H2BC14,H2BC8,H3C8,H2BC6,H2BC17,H2AC12,H2BC9,H3C1,H4C9,H2AC14,H2AC16,H2AC8,H4C4,H2BC7,H3C7,H2AC4,H4C2,H3C10,H3C2,H3C3	NA	NA	NA	NA	NA	NA	NA	NA	NA	ING3,SMARCD3,ATF2,ELP2,SETDB2,ARID5B,SAP18,H2BC5,H4C8,TBL1XR1,SUZ12,H2AC6,H2AW,H2BC21,H2AC11,H2AC7,H4C3,H4C11,H2BC12,H2BC8,TAF9,H2BC6,H4C6,H2BC17,H2AC12,H4C13,H3C11,H2BC9,H4C9,H2AC14,H2BC3,H2AC16,H2AC8,H4C4,H2BC7,H2AC4,H3C2
Non-integrin membrane-ECM interactions	Reactome	4.30137	NA	NA	NA	NA	NA	4.37756	NA	NA	NA	NA	ACTN1,ITGB5,FN1,SDC1,COL10A1,SDC4,ITGB4,LAMC1,THBS1,FGF2,HSPG2,DDR2,COL1A2,COL4A1,LAMB3,PDGFA,ITGB3	NA	NA	NA	NA	NA	TNC,ACTN1,LAMA1,COL1A1,COL5A1,THBS1,COL3A1,COL4A1,COL5A2	NA	NA	NA	NA
TP53 Regulates Transcription of Cell Cycle Genes	Reactome	4.09934	NA	NA	NA	NA	NA	NA	NA	NA	NA	NA	AURKA,E2F1,CCNE1,ARID3A,GADD45A,CDKN1A,E2F8,CCNA1,CCNB1,CCNA2,CDC25C,E2F7,CDK1,CCNE2,SFN	NA	NA	NA	NA	NA	NA	NA	NA	NA	NA
Interferon alpha/beta signaling	Reactome	3.82484	NA	NA	NA	NA	NA	7.30222	NA	19.1163	NA	NA	IFI35,OAS1,OAS3,OAS2,IFIT3,EGR1,IFI6,XAF1,RSAD2,OASL,IFITM3,MX1,IFI27,SOCS3,USP18,IRF7,IFIT1,IFITM1	NA	NA	NA	NA	NA	OAS1,OAS3,OAS2,STAT1,IFIT3,IFIT2,IFI6,IFITM3,MX1,IFITM2,IFIT1,IFITM1,ISG15	NA	IFIT3,IFIT2,IFI6,BST2,XAF1,RSAD2,OASL,IFITM3,IFIT5,MX1,IFI27,ISG20,MX2,IFITM2,SOCS1,IRF7,IFIT1,IFITM1,ISG15,IRF9	NA	NA
Cyclin A/B1/B2 associated events during G2/M transition	Reactome	3.7097	NA	NA	NA	NA	NA	NA	NA	NA	NA	NA	FOXM1,PKMYT1,CCNA1,CCNB1,CCNA2,CCNB2,CDC25C,CDC25A,PLK1,CDK1	NA	NA	NA	NA	NA	NA	NA	NA	NA	NA
TCF dependent signaling in response to WNT	Reactome	3.56973	NA	NA	NA	NA	NA	NA	NA	NA	NA	12.8991	HECW1,CAV1,H2BC11,H2BC5,H4C8,FZD5,TERT,H2AC6,H2BC4,H3C13,KREMEN1,H2BC21,H2BC13,H3C12,H4C11,H2BC12,H2AC18,H2BC15,H2AJ,H4C14,H4C12,H2BC14,H2BC8,H3C8,H2BC6,H2BC17,H2BC9,H3C1,H4C9,H2AC14,H2AC8,H4C4,H2BC7,H3C7,H2AC4,H4C2,H3C10,H3C2,H3C3	NA	NA	NA	NA	NA	NA	NA	NA	NA	PSMC4,PSMA4,PPP2R5C,XPO1,PSME1,PSMA3,PSMA6,PSMA2,TNKS2,USP34,PSMA5,H2BC5,H4C8,PSMC2,H2AC6,H2BC21,H2AC7,H4C3,PSMD12,H4C11,H2BC12,PSMB8,PSMB9,H2BC8,H2BC6,H4C6,H2BC17,H4C13,H3C11,H2BC9,H4C9,H2AC14,H2BC3,H2AC8,H4C4,H2BC7,H2AC4,H3C2
Collagen biosynthesis and modifying enzymes	Reactome	3.51697	NA	NA	NA	NA	NA	2.47038	1.33213	NA	NA	NA	COL9A2,COL23A1,COL17A1,P4HA2,PLOD1,ADAMTS2,COL9A3,TLL2,COL7A1,COL10A1,PLOD2,ADAMTS3,COL6A3,PCOLCE2,COL1A2,COL24A1,COL4A1	NA	NA	NA	NA	NA	COL1A1,COL5A1,P4HA3,PLOD2,COL3A1,COL4A1,COL5A2	ADAMTS2,COL7A1,COL10A1,COL4A2,COL6A1,COL6A2,COL4A1	NA	NA	NA
G1/S Transition	Reactome	3.49713	NA	NA	NA	NA	NA	NA	NA	NA	NA	2.8549	MCM10,MCM2,MCM6,ORC1,ORC6,CDC45,CDC6,POLE2,PTK6,E2F1,MCM4,CCNE1,GMNN,CDKN1A,CCNA1,CCNB1,CABLES1,CCNA2,CDC25A,CDT1,TK1,CDK1,RRM2,CCNE2,TYMS,DHFR	NA	NA	NA	NA	NA	NA	NA	NA	NA	PSMC4,PSMA4,MCM6,PSME1,PSMA3,PSMA6,PSMA2,ORC3,PSMA5,PSMC2,TYMS,PSMD12,PSMB8,PSMB9
Activation of ATR in response to replication stress	Reactome	3.49144	NA	NA	NA	NA	NA	2.08026	NA	NA	NA	NA	MCM10,MCM2,MCM6,ORC1,ORC6,CLSPN,CDC45,CDC6,MCM4,CHEK1,CDC25C,CDC25A	NA	NA	NA	NA	NA	MCM10,CLSPN,CDC6,CHEK1,CDC25C	NA	NA	NA	NA
Assembly of collagen fibrils and other multimeric structures	Reactome	3.49144	NA	NA	NA	NA	NA	1.94272	NA	NA	NA	NA	COL9A2,COL17A1,COL9A3,TLL2,MMP9,COL7A1,COL10A1,LOXL1,ITGB4,CTSL,COL6A3,COL1A2,COL24A1,CD151,COL4A1,LAMB3	NA	NA	NA	NA	NA	COL1A1,COL5A1,CTSL,COL3A1,COL4A1,COL5A2	NA	NA	NA	NA
Kinesins	Reactome	3.49144	NA	NA	NA	NA	NA	3.46183	NA	NA	NA	NA	KIF1B,KIF26A,KIF3C,KIF4A,TUBB1,KLC3,KIF20A,KIF23,KIF11,CENPE,KIF2C,KIF15,TUBA1C,TUBA8,KIF18B,KIFC1	NA	NA	NA	NA	NA	KIF4A,KIF23,KIF11,CENPE,KIF26B,KIF15,KIF18B,KIFC1	NA	NA	NA	NA
Muscle contraction	Reactome	3.4509	NA	NA	-5.01755	NA	NA	NA	NA	NA	NA	NA	VCL,GUCY1B1,MYLK,ITGB5,SLC8A3,MYL9,TNNC2,KCND1,TNNT1,SCN1B,SLC8A2,CALD1,ATP1B2,FGF13,TNNT3,MYBPC3,DYSF,TMOD1,TLN1,TPM1,SCN2B,KCNK5,TPM4,KCNJ4,SCN9A,KCNK7,KCNE1,SCN5A,MYBPC1,ATP2A1,MYL6B,ASPH,RYR2,ITGA1	NA	NA	ATP1A2,VCL,KCNH2,PRKACA,ACTN2,TBX5,SORBS1,MYL9,DMPK,ATP1A3,MYL7,MYL2,FGF12,TNNC1,CASQ2,KCNJ2,ATP1B1,CASQ1,ACTC1,MYL3,CACNB2,SCN5A,MYBPC1,ANXA6,PLN,RYR2	NA	NA	NA	NA	NA	NA	NA
G0 and Early G1	Reactome	3.40087	NA	NA	NA	NA	NA	1.69131	NA	NA	NA	NA	CDC6,MYBL2,E2F1,CCNE1,TOP2A,CCNA1,CCNA2,CDC25A,CDK1,CCNE2	NA	NA	NA	NA	NA	CDC6,MYBL2,TOP2A,CDK1	NA	NA	NA	NA
Syndecan interactions	Reactome	3.40087	NA	NA	NA	NA	NA	4.5018	NA	NA	NA	NA	ACTN1,ITGB5,FN1,SDC1,SDC4,ITGB4,THBS1,FGF2,COL1A2,ITGB3	NA	NA	NA	NA	NA	TNC,ACTN1,COL1A1,COL5A1,THBS1,COL3A1,COL5A2	NA	NA	NA	NA
Smooth Muscle Contraction	Reactome	3.37627	NA	NA	NA	NA	NA	NA	NA	NA	NA	NA	VCL,GUCY1B1,MYLK,ITGB5,MYL9,CALD1,DYSF,TLN1,TPM1,TPM4,MYL6B,ITGA1	NA	NA	NA	NA	NA	NA	NA	NA	NA	NA
ECM proteoglycans	Reactome	3.34928	NA	NA	NA	NA	NA	3.60894	NA	NA	NA	NA	ITGA2B,VCAN,COL9A2,ITGA8,ITGB5,COL9A3,SERPINE1,SPARC,FN1,ITGA7,LAMC1,ITGAX,HSPG2,ITGA9,COL6A3,COL1A2,COL4A1,ITGB3	NA	NA	NA	NA	NA	VCAN,TNC,LAMA1,SERPINE1,COL1A1,COL5A1,COL3A1,COL4A1,COL5A2	NA	NA	NA	NA
Activation of the pre-replicative complex	Reactome	3.30667	NA	NA	NA	NA	NA	NA	NA	NA	NA	NA	MCM10,MCM2,MCM6,ORC1,ORC6,CDC45,CDC6,POLE2,MCM4,GMNN,CDT1	NA	NA	NA	NA	NA	NA	NA	NA	NA	NA
Separation of Sister Chromatids	Reactome	3.27881	NA	NA	NA	NA	NA	3.20317	NA	NA	NA	3.44538	NDC80,BIRC5,CENPM,TUBB1,CENPI,CENPA,CDC20,CENPF,ZWINT,SGO1,CDCA8,ESPL1,KNL1,CENPE,KIF2C,NUF2,CDCA5,CENPU,SPC25,SKA1,BUB1B,DYNC1I1,SPC24,MAD2L1,PTTG1,CENPN,PLK1,TUBA1C,BUB1,UBE2C,AURKB,TUBA8,ERCC6L	NA	NA	NA	NA	NA	NDC80,BIRC5,CENPF,KNL1,CENPE,CDCA5,CENPU,SKA1,BUB1B,MAD2L1,PTTG1,BUB1,AURKB	NA	NA	NA	PSMC4,SPDL1,PSMA4,PPP2R5C,XPO1,PDS5B,PSME1,PSMA3,PSMA6,PSMA2,PDS5A,CENPO,PSMA5,SEC13,PSMC2,UBE2E1,PSMD12,PSMB8,PSMB9
Mitotic Anaphase	Reactome	3.18169	NA	NA	NA	NA	NA	3.43638	NA	NA	NA	4.03859	NDC80,BIRC5,CENPM,TUBB1,CENPI,LMNB1,CENPA,CDC20,CENPF,ZWINT,SGO1,CCNB1,CDCA8,ESPL1,KNL1,CENPE,KIF2C,NUF2,CDCA5,CENPU,SPC25,SKA1,BUB1B,CCNB2,DYNC1I1,LMNA,SPC24,MAD2L1,PTTG1,CENPN,PLK1,TUBA1C,BUB1,CDK1,UBE2C,AURKB,TUBA8,ERCC6L	NA	NA	NA	NA	NA	NDC80,BIRC5,LMNB1,CENPF,KNL1,CENPE,CDCA5,CENPU,SKA1,BUB1B,MAD2L1,PTTG1,BUB1,CDK1,AURKB	NA	NA	NA	PSMC4,SPDL1,PSMA4,NDC1,PPP2R5C,XPO1,PDS5B,PSME1,PSMA3,VRK1,PSMA6,PSMA2,PDS5A,RAN,CENPO,NUP58,PSMA5,SEC13,PSMC2,UBE2E1,PSMD12,PSMB8,PSMB9
Post-translational protein phosphorylation	Reactome	3.1777	NA	NA	NA	NA	NA	NA	3.99353	NA	NA	NA	VCAN,LTBP1,FSTL3,TF,LGALS1,TIMP1,FAM20A,WFS1,FN1,QSOX1,APOE,LAMC1,CKAP4,SPARCL1,FSTL1,IGFBP7,FBN1,HSP90B1,PCSK9,FAM20C,GAS6,F5	NA	NA	NA	NA	NA	NA	APOB,WFS1,EVA1A,APOA1,SPP1,SERPINA10,IGFBP4,CCN1,ITIH2,APOA2,ALB,FGG,FGA,GAS6	NA	NA	NA
Mitotic Metaphase and Anaphase	Reactome	3.14839	NA	NA	NA	NA	NA	3.43261	NA	NA	NA	4.01726	NDC80,BIRC5,CENPM,TUBB1,CENPI,LMNB1,CENPA,CDC20,CENPF,ZWINT,SGO1,CCNB1,CDCA8,ESPL1,KNL1,CENPE,KIF2C,NUF2,CDCA5,CENPU,SPC25,SKA1,BUB1B,CCNB2,DYNC1I1,LMNA,SPC24,MAD2L1,PTTG1,CENPN,PLK1,TUBA1C,BUB1,CDK1,UBE2C,AURKB,TUBA8,ERCC6L	NA	NA	NA	NA	NA	NDC80,BIRC5,LMNB1,CENPF,KNL1,CENPE,CDCA5,CENPU,SKA1,BUB1B,MAD2L1,PTTG1,BUB1,CDK1,AURKB	NA	NA	NA	PSMC4,SPDL1,PSMA4,NDC1,PPP2R5C,XPO1,PDS5B,PSME1,PSMA3,VRK1,PSMA6,PSMA2,PDS5A,RAN,CENPO,NUP58,PSMA5,SEC13,PSMC2,UBE2E1,PSMD12,PSMB8,PSMB9
Platelet Adhesion to exposed collagen	Reactome	2.99407	NA	NA	NA	NA	NA	NA	NA	NA	NA	NA	GP6,VWF,FCER1G,COL1A2,GP9,GP1BA,ITGA1	NA	NA	NA	NA	NA	NA	NA	NA	NA	NA
Interleukin-7 signaling	Reactome	2.93805	NA	NA	NA	NA	NA	NA	NA	NA	NA	NA	HGF,JAK3,H3C13,IRS2,H3C12,H3C8,H3C1,H3C7,H3C10,H3C2,H3C3	NA	NA	NA	NA	NA	NA	NA	NA	NA	NA
Binding and Uptake of Ligands by Scavenger Receptors	Reactome	2.93419	NA	NA	1.31498	NA	NA	5.2461	2.01662	NA	NA	-1.7519	STAB1,MARCO,SCARF1,SPARC,APOE,JCHAIN,STAB2,COL1A2,HSP90B1,CD163,COL4A1,HP	NA	NA	APOL1,AMBP,ALB,HBA2,HBB	NA	NA	COL1A1,FTH1,COL3A1,SAA1,CD163,COL4A1,HBA2,HBA1,HBB	APOB,COLEC11,APOA1,COL4A2,ALB,COL4A1,HP	NA	NA	STAB1,SPARC,LRP1,APOE,HYOU1,SCGB3A2,COL1A2,SSC5D
Activation of Matrix Metalloproteinases	Reactome	2.60226	NA	NA	NA	NA	NA	NA	NA	NA	NA	NA	MMP25,TIMP2,MMP2,CTSG,MMP9,TIMP1,MMP8,FURIN,MMP1,ELANE	NA	NA	NA	NA	NA	NA	NA	NA	NA	NA
Common Pathway of Fibrin Clot Formation	Reactome	2.59608	NA	NA	1.32744	NA	NA	NA	NA	NA	NA	NA	PF4V1,F13A1,SERPINE2,PF4,PROS1,PRTN3,F5,CD177	NA	NA	SERPINE2,FGG,FGA,FGB	NA	NA	NA	NA	NA	NA	NA
Formation of Senescence-Associated Heterochromatin Foci (SAHF)	Reactome	2.59608	NA	NA	NA	NA	NA	NA	NA	NA	NA	NA	LMNB1,H1-3,CDKN1A,H1-4,H1-5,H1-2,H1-0	NA	NA	NA	NA	NA	NA	NA	NA	NA	NA
Termination of O-glycan biosynthesis	Reactome	2.44749	NA	NA	NA	NA	NA	NA	NA	NA	NA	NA	ST6GALNAC2,ST3GAL4,MUC5B,ST3GAL2,MUC3A,ST6GALNAC3,MUC1,MUC5AC	NA	NA	NA	NA	NA	NA	NA	NA	NA	NA
Regulation of Complement cascade	Reactome	2.44703	NA	NA	NA	NA	-1.58459	NA	NA	NA	NA	NA	CD59,CLU,SERPING1,C1QC,C3AR1,C1QB,C1QA,PROS1,CD55,ELANE,CR1,CFB	NA	NA	NA	NA	CPN1,C1R,C2	NA	NA	NA	NA	NA
DNA Repair	Reactome	2.36413	NA	NA	NA	NA	NA	NA	NA	NA	NA	7.34916	BRCA1,RAD51,POLQ,UBE2T,CLSPN,POLE2,NEIL3,RAD51AP1,TRIM25,H2BC11,CCNA1,FANCI,DTL,CCNA2,CHEK1,EME1,H2BC5,H4C8,PCLAF,FEN1,EXO1,RMI2,H2AC6,H2BC4,H2BC21,H2BC13,XRCC2,H4C11,H2BC12,H2AC18,H2BC15,H2AJ,H4C14,H4C12,H2BC14,H2BC8,H2BC6,H2BC17,H2BC9,H4C9,H2AC14,H2AC8,H4C4,H2BC7,H2AC4,H4C2	NA	NA	NA	NA	NA	NA	NA	NA	NA	AQR,POLR2B,YY1,NBN,NEIL3,INO80D,UBE2B,PMS2,RFC3,COPS4,SMARCA5,UBE2L6,H2BC5,H4C8,RCHY1,COPS2,RMI2,H2AC6,H2BC21,H2AC7,H4C3,H4C11,H2BC12,H2BC8,H2BC6,H4C6,H2BC17,H4C13,H2BC9,H4C9,H2AC14,H2BC3,H2AC8,H4C4,H2BC7,H2AC4
Laminin interactions	Reactome	2.27841	NA	1.36199	NA	NA	NA	NA	NA	NA	NA	NA	NID2,COL7A1,ITGB4,ITGA7,LAMC1,HSPG2,COL4A1,LAMB3,ITGA1	NA	NID1,LAMC1,ITGAV,ITGB1,LAMA2,ITGA1	NA	NA	NA	NA	NA	NA	NA	NA
Signaling by Interleukins	Reactome	2.21182	NA	NA	NA	NA	NA	4.56529	NA	1.35425	NA	4.79383	ALOX5,HGF,STXBP2,IL4R,MMP2,BIRC5,IRAK3,OSM,CTSG,NFKBIA,MMP9,TIMP1,EBI3,JAK3,MAP2K6,MAPK10,MAPK14,LMNB1,BCL6,FN1,IL1R2,IL1R1,IL18R1,SDC1,F13A1,CDKN1A,CA1,IL10,IL1RN,FGF2,ITGAX,LCN2,S100A12,CCR1,COL1A2,HSP90B1,STX3,ITGAM,FPR1,JUNB,JUN,IL17RA,H3C13,SOCS3,MUC1,IRS2,MAOA,PRTN3,MMP1,H3C12,IL27,SERPINB2,CEBPD,H3C8,H3C1,H3C7,H3C10,H3C2,H3C3	NA	NA	NA	NA	NA	BIRC5,IRAK3,HIF1A,TIMP1,JAK3,CCL2,SOD2,LMNB1,STAT1,IL1RL2,IL18RAP,CAPZA1,CA1,IRAK2,PIM1,LCN2,S100A12,CCR1,CXCL10,CXCL8,FPR1,CCL19,CFL1,SAA1,SERPINB2	NA	CXCL2,SOS2,CCL2,IL10RA,SOD2,IL1R2,IL18R1,STAT4,CCR1,CXCL8,IL16,JUN,CSF1,SOCS1,LYN	NA	PSMC4,PSMA4,TAB2,PSME1,PSMA3,HIF1A,PSMA6,RIPK2,PSMA2,DUSP3,HSPA9,STAT1,ATF2,CREB1,TCP1,CCR2,SNRPA1,MAP3K7,PIM1,CASP1,PSMA5,POU2F1,TAB3,PSMC2,CCR1,CXCL10,TRAF6,TBK1,PSMD12,NKIRAS1,PSMB8,CHUK,PSMB9,UBE2V1,CCL3,CCL4,H3C11,H3C2
PKMTs methylate histone lysines	Reactome	2.20631	NA	NA	NA	NA	NA	NA	NA	NA	NA	3.58122	H4C8,H3C13,H3C12,H4C11,H4C14,H4C12,H3C8,H3C1,H4C9,H4C4,H3C7,H4C2,H3C10,H3C2,H3C3	NA	NA	NA	NA	NA	NA	NA	NA	NA	SETDB2,H4C8,SUZ12,H4C3,H4C11,H4C6,H4C13,H3C11,H4C9,H4C4,H3C2
Metalloprotease DUBs	Reactome	2.19073	NA	NA	NA	NA	NA	NA	NA	NA	NA	4.41434	BRCA1,H2AC6,H2AC13,H2AC11,H2AC18,H2AC12,H2AC14,H2AC16,H2AC8,H2AC4	NA	NA	NA	NA	NA	NA	NA	NA	NA	H2AC6,H2AW,H2AC11,H2AC7,H2AC12,H2AC14,H2AC16,H2AC8,H2AC4
Retinoid metabolism and transport	Reactome	2.1425	NA	NA	NA	NA	NA	NA	NA	NA	NA	NA	GPC1,LRP2,SDC1,SDC4,APOE,RBP4,HSPG2,LRP12,LRP8,GPC5,LRP10	NA	NA	NA	NA	NA	NA	NA	NA	NA	NA
Defective B3GALT6 causes EDSP2 and SEMDJL1	Reactome	2.12855	NA	NA	NA	NA	NA	NA	NA	NA	NA	NA	VCAN,GPC1,SDC1,SDC4,HSPG2,CSPG4,GPC5	NA	NA	NA	NA	NA	NA	NA	NA	NA	NA
Defective B3GAT3 causes JDSSDHD	Reactome	2.12855	NA	NA	NA	NA	NA	NA	NA	NA	NA	NA	VCAN,GPC1,SDC1,SDC4,HSPG2,CSPG4,GPC5	NA	NA	NA	NA	NA	NA	NA	NA	NA	NA
Defective B4GALT7 causes EDS, progeroid type	Reactome	2.12855	NA	NA	NA	NA	NA	NA	NA	NA	NA	NA	VCAN,GPC1,SDC1,SDC4,HSPG2,CSPG4,GPC5	NA	NA	NA	NA	NA	NA	NA	NA	NA	NA
DNA Replication	Reactome	2.09033	NA	NA	NA	NA	NA	NA	NA	NA	NA	4.02132	E2F2,MCM10,MCM2,MCM6,ORC1,ORC6,CDC45,CDC6,POLE2,GINS1,E2F1,MCM4,CCNE1,GMNN,GINS2,CCNA1,CCNA2,GINS4,CDT1,FEN1,UBE2C,CCNE2	NA	NA	NA	NA	NA	NA	NA	NA	NA	PSMC4,PSMA4,MCM6,PSME1,PSMA3,PSMA6,PSMA2,E2F3,RFC3,ORC3,PSMA5,PSMC2,UBE2E1,PSMD12,PSMB8,PSMB9
Elastic fibre formation	Reactome	2.07012	NA	NA	NA	NA	NA	NA	NA	NA	NA	NA	LTBP1,ITGA8,ITGB5,FN1,LOXL1,EMILIN2,EMILIN1,FBN2,FURIN,FBN1,ITGB3	NA	NA	NA	NA	NA	NA	NA	NA	NA	NA
Apoptotic execution phase	Reactome	2.05844	NA	NA	NA	NA	NA	NA	NA	NA	NA	NA	CLSPN,BMX,TJP1,LMNB1,H1-3,LMNA,PRKCD,HMGB2,H1-4,H1-5,H1-2,H1-0	NA	NA	NA	NA	NA	NA	NA	NA	NA	NA
L1CAM interactions	Reactome	2.04362	NA	NA	NA	NA	NA	NA	NA	NA	NA	NA	ITGA2B,CNTN1,ANK1,SPTB,KIF4A,TUBB1,SCN1B,DNM1,EPHB2,LAMC1,ITGA9,SCN2B,NFASC,SPTA1,TUBA1C,SCN9A,TUBA8,SCN5A,ITGA1,ITGB3,CD24	NA	NA	NA	NA	NA	NA	NA	NA	NA	NA
Platelet Aggregation (Plug Formation)	Reactome	2.02431	NA	NA	NA	NA	NA	NA	NA	NA	NA	NA	ITGA2B,VWF,FN1,MPL,TLN1,ADRA2A,COL1A2,GP9,GP1BA,ITGB3	NA	NA	NA	NA	NA	NA	NA	NA	NA	NA
Defects of contact activation system (CAS) and kallikrein/kinin system (KKS)	Reactome	1.95241	NA	NA	NA	NA	NA	NA	NA	NA	NA	NA	VWF,F12,SERPING1,GP9,TPST1,GP1BA	NA	NA	NA	NA	NA	NA	NA	NA	NA	NA
Diseases of hemostasis	Reactome	1.95241	NA	NA	NA	NA	NA	NA	NA	NA	NA	NA	VWF,F12,SERPING1,GP9,TPST1,GP1BA	NA	NA	NA	NA	NA	NA	NA	NA	NA	NA
Anti-inflammatory response favouring Leishmania parasite infection	Reactome	1.93509	NA	NA	NA	NA	NA	NA	NA	NA	NA	NA	FGR,PRKAR2B,DPEP1,MAPK14,HRH2,GNG11,ADM2,GNAZ,ADCY4,RHBDF2,IL10,ADCY3,GPR84,FURIN,TAAR1,ADM,FCGR1A,TSHR,GNG8,ADORA2B,GPR27,ADCY6,CD163,PRKAR1B,GNG10,INSL3	NA	NA	NA	NA	NA	NA	NA	NA	NA	NA
Leishmania parasite growth and survival	Reactome	1.93509	NA	NA	NA	NA	NA	NA	NA	NA	NA	NA	FGR,PRKAR2B,DPEP1,MAPK14,HRH2,GNG11,ADM2,GNAZ,ADCY4,RHBDF2,IL10,ADCY3,GPR84,FURIN,TAAR1,ADM,FCGR1A,TSHR,GNG8,ADORA2B,GPR27,ADCY6,CD163,PRKAR1B,GNG10,INSL3	NA	NA	NA	NA	NA	NA	NA	NA	NA	NA
Signaling by WNT	Reactome	1.93051	NA	NA	NA	NA	NA	NA	NA	NA	NA	10.7926	HECW1,WNT11,CAV1,H2BC11,GNG11,H2BC5,H4C8,FZD5,TERT,GNG8,H2AC6,H2BC4,H3C13,KREMEN1,H2BC21,H2BC13,PRKG1,H3C12,H4C11,H2BC12,H2AC18,H2BC15,GNG10,H2AJ,H4C14,H4C12,H2BC14,H2BC8,H3C8,H2BC6,H2BC17,H2BC9,H3C1,H4C9,H2AC14,H2AC8,H4C4,H2BC7,H3C7,H2AC4,H4C2,H3C10,H3C2,H3C3	NA	NA	NA	NA	NA	NA	NA	NA	NA	PSMC4,PSMA4,PPP2R5C,XPO1,PSME1,PSMA3,PSMA6,PSMA2,TNKS2,USP34,VPS26A,MAP3K7,PSMA5,H2BC5,H4C8,PSMC2,GNG5,H2AC6,H2BC21,GNG2,H2AC7,H4C3,PSMD12,H4C11,H2BC12,PSMB8,PSMB9,H2BC8,H2BC6,H4C6,H2BC17,H4C13,H3C11,H2BC9,H4C9,H2AC14,H2BC3,H2AC8,H4C4,H2BC7,H2AC4,H3C2
O-linked glycosylation of mucins	Reactome	1.87686	NA	NA	NA	NA	NA	NA	1.46073	NA	NA	NA	ST6GALNAC2,ST3GAL4,GALNT18,MUC5B,GALNT5,ST3GAL2,GALNT14,B4GALT5,MUC3A,B3GNT8,ST6GALNAC3,MUC1,MUC5AC	NA	NA	NA	NA	NA	NA	GALNT18,GCNT7,ST6GALNAC4,MUC4,MUC3A,MUC16,B3GNT9	NA	NA	NA
Ub-specific processing proteases	Reactome	1.87686	NA	NA	NA	NA	NA	NA	NA	NA	NA	17.0404	CLSPN,NFKBIA,IFIH1,CDC20,H2BC11,CCNA1,CCNA2,H2BC5,CDC25A,SMAD1,H2AC6,H2BC4,H2BC21,USP18,H2BC13,H2AC13,H2AC11,H2BC12,H2AC18,H2BC18,H2BC15,H2BC14,H2BC8,H2BC6,H2BC17,H2AC12,H2BC9,H2AC14,H2AC16,H2AC8,H2BC7,H2AC4	NA	NA	NA	NA	NA	NA	NA	NA	NA	PSMC4,BIRC3,MAT2B,PSMA4,USP28,PSME1,PSMA3,HIF1A,PSMA6,PSMA2,TGFBR1,DDX58,TNKS2,STAM2,IFIH1,USP34,IDE,MAP3K7,PSMA5,H2BC5,PSMC2,USP24,TOMM20,TRAF6,H2AC6,H2AW,H2BC21,H2AC11,H2AC7,PSMD12,H2BC12,PSMB8,PSMB9,H2BC8,H2BC6,H2BC17,H2AC12,H2BC9,H2AC14,H2BC3,H2AC16,H2AC8,H2BC7,H2AC4
Metabolism of fat-soluble vitamins	Reactome	1.85607	NA	NA	NA	NA	NA	NA	NA	NA	NA	NA	GPC1,LRP2,SDC1,SDC4,APOE,RBP4,HSPG2,LRP12,LRP8,GPC5,LRP10	NA	NA	NA	NA	NA	NA	NA	NA	NA	NA
RHOB GTPase cycle	Reactome	1.84719	NA	NA	NA	NA	NA	NA	NA	NA	NA	NA	ANLN,DEPDC1B,CAV1,ARHGEF17,CIT,FLOT2,ARHGEF11,FLOT1,DIAPH3,STOM,DLC1,CAVIN1,IQGAP3,ARHGEF12	NA	NA	NA	NA	NA	NA	NA	NA	NA	NA
Calmodulin induced events	Reactome	1.82185	NA	NA	NA	NA	NA	NA	-1.39675	NA	NA	NA	CAMKK1,PRKAR2B,CAMKK2,PDE1B,ADCY4,ADCY3,PRKCD,ADCY6,PRKAR1B	NA	NA	NA	NA	NA	NA	PRKAR2B,CREB1,PRKACB,CAMK4,PRKCA,CALM1	NA	NA	NA
CaM pathway	Reactome	1.82185	NA	NA	NA	NA	NA	NA	-1.39675	NA	NA	NA	CAMKK1,PRKAR2B,CAMKK2,PDE1B,ADCY4,ADCY3,PRKCD,ADCY6,PRKAR1B	NA	NA	NA	NA	NA	NA	PRKAR2B,CREB1,PRKACB,CAMK4,PRKCA,CALM1	NA	NA	NA
Platelet homeostasis	Reactome	1.82185	NA	NA	NA	NA	NA	NA	NA	NA	NA	NA	FGR,GUCY1B1,SLC8A3,P2RX1,MAPK14,SLC8A2,PDE1B,GNG11,PDE5A,KCNMA1,LRP8,GNG8,PRKG1,PDE2A,ATP2A1,GNG10	NA	NA	NA	NA	NA	NA	NA	NA	NA	NA
S Phase	Reactome	1.78256	NA	NA	NA	NA	NA	NA	NA	NA	NA	3.3567	MCM2,MCM6,ORC1,ORC6,CDC45,CDC6,POLE2,GINS1,PTK6,E2F1,MCM4,CCNE1,CDKN1A,GINS2,CCNA1,CABLES1,CCNA2,CDCA5,GINS4,CDC25A,CDT1,FEN1,ESCO2,UBE2C,CCNE2	NA	NA	NA	NA	NA	NA	NA	NA	NA	PSMC4,PSMA4,MCM6,PDS5B,PSME1,PSMA3,PSMA6,PSMA2,PDS5A,RFC3,ORC3,PSMA5,PSMC2,UBE2E1,PSMD12,PSMB8,PSMB9
Intrinsic Pathway of Fibrin Clot Formation	Reactome	1.78093	NA	NA	NA	NA	NA	NA	NA	NA	NA	NA	VWF,F12,SERPINE2,SERPING1,GP9,PROS1,GP1BA	NA	NA	NA	NA	NA	NA	NA	NA	NA	NA
MECP2 regulates neuronal receptors and channels	Reactome	1.69027	NA	NA	NA	NA	NA	NA	NA	NA	NA	NA	SLC2A3,FKBP5,MET,NOTCH1,GPRIN1,GRIN2A	NA	NA	NA	NA	NA	NA	NA	NA	NA	NA
TP53 Regulates Transcription of Genes Involved in G2 Cell Cycle Arrest	Reactome	1.69027	NA	NA	NA	NA	NA	NA	NA	NA	NA	NA	AURKA,GADD45A,CCNB1,CDC25C,CDK1,SFN	NA	NA	NA	NA	NA	NA	NA	NA	NA	NA
Complement cascade	Reactome	1.68009	NA	NA	NA	NA	-1.58152	NA	NA	NA	NA	NA	CD59,CLU,SERPING1,C1QC,C3AR1,C1QB,C1QA,PROS1,CD55,ELANE,CR1,CFB	NA	NA	NA	NA	CPN1,C1R,C2	NA	NA	NA	NA	NA
Ca-dependent events	Reactome	1.65953	NA	NA	NA	NA	NA	NA	-1.36683	NA	NA	NA	CAMKK1,PRKAR2B,CAMKK2,PDE1B,ADCY4,ADCY3,PRKCD,ADCY6,PRKAR1B	NA	NA	NA	NA	NA	NA	PRKAR2B,CREB1,PRKACB,CAMK4,PRKCA,CALM1	NA	NA	NA
Collagen chain trimerization	Reactome	1.65331	NA	NA	NA	NA	NA	1.78652	1.5069	NA	NA	NA	COL9A2,COL23A1,COL17A1,COL9A3,COL7A1,COL10A1,COL6A3,COL1A2,COL24A1,COL4A1	NA	NA	NA	NA	NA	COL1A1,COL5A1,COL3A1,COL4A1,COL5A2	COL7A1,COL10A1,COL4A2,COL6A1,COL6A2,COL4A1	NA	NA	NA
RHOC GTPase cycle	Reactome	1.64081	NA	NA	NA	NA	NA	NA	NA	NA	NA	NA	ANLN,DEPDC1B,CAV1,ARHGEF17,CIT,FLOT2,ARHGEF11,FLOT1,DIAPH3,STOM,DLC1,CAVIN1,IQGAP3,ARHGEF12	NA	NA	NA	NA	NA	NA	NA	NA	NA	NA
E3 ubiquitin ligases ubiquitinate target proteins	Reactome	1.62569	NA	NA	NA	NA	NA	NA	NA	NA	NA	4.9687	H2BC11,H2BC5,H2BC4,H2BC13,H2BC12,H2BC15,H2BC14,H2BC8,H2BC6,H2BC17,H2BC9,H2BC7	NA	NA	NA	NA	NA	NA	NA	NA	NA	UBE2A,WAC,UBE2B,H2BC5,UBE2E1,H2BC12,H2BC8,H2BC6,H2BC17,H2BC9,H2BC3,H2BC7
Diseases associated with the TLR signaling cascade	Reactome	1.61742	NA	NA	NA	NA	NA	NA	NA	NA	NA	NA	NFKBIA,TICAM1,TLR2,S100A8,LY96,S100A9,CD14,TLR5	NA	NA	NA	NA	NA	NA	NA	NA	NA	NA
Diseases of Immune System	Reactome	1.61742	NA	NA	NA	NA	NA	NA	NA	NA	NA	NA	NFKBIA,TICAM1,TLR2,S100A8,LY96,S100A9,CD14,TLR5	NA	NA	NA	NA	NA	NA	NA	NA	NA	NA
Interaction between L1 and Ankyrins	Reactome	1.61742	NA	NA	NA	NA	NA	NA	NA	NA	NA	NA	ANK1,SPTB,SCN1B,SCN2B,NFASC,SPTA1,SCN9A,SCN5A	NA	NA	NA	NA	NA	NA	NA	NA	NA	NA
Glycosaminoglycan metabolism	Reactome	1.61278	NA	NA	NA	NA	NA	NA	NA	NA	NA	NA	VCAN,GPC1,NDST1,HMMR,SLC9A1,ST3GAL4,HYAL1,SDC1,B4GALT2,CHPF,SDC4,LYVE1,STAB2,GALNS,HSPG2,ST3GAL2,B4GALT5,CSGALNACT2,CSPG4,GPC5	NA	NA	NA	NA	NA	NA	NA	NA	NA	NA
Molecules associated with elastic fibres	Reactome	1.59599	NA	NA	NA	NA	NA	NA	NA	NA	NA	NA	LTBP1,ITGA8,ITGB5,FN1,EMILIN2,EMILIN1,FBN2,FBN1,ITGB3	NA	NA	NA	NA	NA	NA	NA	NA	NA	NA
Leishmania infection	Reactome	1.58366	NA	NA	NA	NA	NA	NA	NA	NA	NA	NA	FGR,PRKAR2B,DPEP1,CTSG,MAPK14,WASF1,HRH2,GNG11,ADM2,GNAZ,ADCY4,RHBDF2,WASF3,IL10,TXN,ADCY3,GPR84,FURIN,MYO10,TAAR1,ADM,FCGR1A,DOCK1,TSHR,GNG8,ADORA2B,GPR27,C3AR1,ADCY6,CD163,JUN,PRKAR1B,GNG10,INSL3	NA	NA	NA	NA	NA	NA	NA	NA	NA	NA
COPI-dependent Golgi-to-ER retrograde traffic	Reactome	1.56751	NA	NA	NA	NA	NA	2.18731	NA	NA	NA	NA	KIF1B,KIF26A,KIF3C,KIF4A,KDELR3,TUBB1,KLC3,KIF20A,KIF23,KIF11,CENPE,KIF2C,KIF15,TUBA1C,TUBA8,KIF18B,KIFC1	NA	NA	NA	NA	NA	KIF4A,KIF23,KIF11,CENPE,KIF26B,KIF15,KIF18B,KIFC1	NA	NA	NA	NA
DNA strand elongation	Reactome	1.53774	NA	NA	NA	NA	NA	NA	NA	NA	NA	NA	MCM2,MCM6,CDC45,GINS1,MCM4,GINS2,GINS4,FEN1	NA	NA	NA	NA	NA	NA	NA	NA	NA	NA
O-linked glycosylation	Reactome	1.50018	NA	NA	NA	NA	NA	NA	2.01662	NA	NA	NA	ST6GALNAC2,ADAMTS2,ST3GAL4,GALNT18,MUC5B,GALNT5,THBS1,ADAMTSL4,ADAMTS3,ST3GAL2,GALNT14,B4GALT5,ADAMTS9,MUC3A,B3GNT8,ST6GALNAC3,MUC1,MUC5AC	NA	NA	NA	NA	NA	NA	THSD7A,ADAMTS2,GALNT18,GCNT7,ADAMTS8,ST6GALNAC4,MUC4,ADAMTS15,MUC3A,MUC16,B3GNT9	NA	NA	NA
A tetrasaccharide linker sequence is required for GAG synthesis	Reactome	1.49545	NA	NA	NA	NA	NA	NA	NA	NA	NA	NA	VCAN,GPC1,SDC1,SDC4,HSPG2,CSPG4,GPC5	NA	NA	NA	NA	NA	NA	NA	NA	NA	NA
Dectin-2 family	Reactome	1.49545	NA	NA	NA	NA	NA	NA	NA	NA	NA	NA	MUC5B,FCER1G,CLEC4E,CLEC4D,MUC3A,MUC1,MUC5AC	NA	NA	NA	NA	NA	NA	NA	NA	NA	NA
Cyclin D associated events in G1	Reactome	1.47158	NA	NA	NA	NA	NA	NA	NA	NA	NA	NA	E2F2,PTK6,E2F1,CCNE1,CDKN2C,CDKN1A,CDKN2D,CDKN2B,CDKN2A,CCNE2	NA	NA	NA	NA	NA	NA	NA	NA	NA	NA
G1 Phase	Reactome	1.47158	NA	NA	NA	NA	NA	NA	NA	NA	NA	NA	E2F2,PTK6,E2F1,CCNE1,CDKN2C,CDKN1A,CDKN2D,CDKN2B,CDKN2A,CCNE2	NA	NA	NA	NA	NA	NA	NA	NA	NA	NA
Glucagon signaling in metabolic regulation	Reactome	1.46687	NA	NA	NA	NA	NA	NA	NA	NA	NA	NA	PRKAR2B,GNG11,ADCY4,ADCY3,GNG8,ADCY6,PRKAR1B,GNG10	NA	NA	NA	NA	NA	NA	NA	NA	NA	NA
Oncogene Induced Senescence	Reactome	1.46687	NA	NA	NA	NA	NA	NA	NA	NA	NA	NA	E2F2,E2F1,CDKN2C,ID1,CDKN2D,CDKN2B,CDKN2A,ETS2	NA	NA	NA	NA	NA	NA	NA	NA	NA	NA
Protein ubiquitination	Reactome	1.41758	NA	NA	NA	NA	NA	NA	NA	NA	NA	4.44329	UBE2T,H2BC11,H2BC5,UBE2C,H2BC4,H2BC13,H2BC12,H2BC15,H2BC14,H2BC8,H2BC6,H2BC17,H2BC9,H2BC7	NA	NA	NA	NA	NA	NA	NA	NA	NA	UBE2A,UBE2K,WAC,UBE2B,H2BC5,UBE2E1,H2BC12,H2BC8,H2BC6,H2BC17,H2BC9,H2BC3,H2BC7
DAG and IP3 signaling	Reactome	1.39507	NA	NA	NA	NA	NA	NA	NA	NA	NA	NA	CAMKK1,PRKAR2B,CAMKK2,PDE1B,ADCY4,ADCY3,PRKCD,ADCY6,PRKAR1B	NA	NA	NA	NA	NA	NA	NA	NA	NA	NA
Anchoring fibril formation	Reactome	1.39507	NA	NA	NA	NA	NA	NA	NA	NA	NA	NA	TLL2,COL7A1,COL1A2,COL4A1,LAMB3	NA	NA	NA	NA	NA	NA	NA	NA	NA	NA
Eicosanoid ligand-binding receptors	Reactome	1.39507	NA	NA	NA	NA	NA	NA	NA	NA	NA	NA	TBXA2R,PTGER3,PTGFR,GPR17,LTB4R	NA	NA	NA	NA	NA	NA	NA	NA	NA	NA
GRB2:SOS provides linkage to MAPK signaling for Integrins	Reactome	1.39507	NA	NA	NA	NA	NA	NA	1.55136	NA	NA	NA	ITGA2B,VWF,FN1,TLN1,ITGB3	NA	NA	NA	NA	NA	NA	VWF,FGG,FGA,FGB	NA	NA	NA
p130Cas linkage to MAPK signaling for integrins	Reactome	1.39507	NA	NA	NA	NA	NA	NA	1.55136	NA	NA	NA	ITGA2B,VWF,FN1,TLN1,ITGB3	NA	NA	NA	NA	NA	NA	VWF,FGG,FGA,FGB	NA	NA	NA
Synthesis of Leukotrienes (LT) and Eoxins (EX)	Reactome	1.38656	NA	NA	NA	NA	NA	NA	NA	NA	NA	NA	ALOX5,DPEP1,PTGR1,ALOX5AP,CYP4F2,CYP4F3	NA	NA	NA	NA	NA	NA	NA	NA	NA	NA
PLC beta mediated events	Reactome	1.36091	NA	NA	NA	NA	NA	NA	NA	NA	NA	NA	CAMKK1,PRKAR2B,GNA15,CAMKK2,PDE1B,ADCY4,ADCY3,PRKCD,ADCY6,PRKAR1B	NA	NA	NA	NA	NA	NA	NA	NA	NA	NA
Immunoregulatory interactions between a Lymphoid and a non-Lymphoid cell	Reactome	-7.85165	NA	NA	NA	NA	NA	2.08206	-2.16682	NA	NA	NA	COL17A1,SIGLEC1,ICAM5,SIGLEC5,LILRB5,SIGLEC9,NECTIN2,LILRB2,FCGR1A,SIGLEC11,TREML1,COL1A2,OSCAR,IFITM1,LILRB4,LILRA5,SELL,KIR2DL4,LILRB3,LILRA6|CD40LG,CRTAM,KLRB1,ITGA4,CD160,KLRG1,KLRF1,CD96,CD8A,CD1C,CD3G,SLAMF6,CD200R1,CD3D,CD8B,SH2D1A,SH2D1B,CD247,CD3E,NCR3,KLRK1	NA	NA	NA	NA	NA	SLAMF7,SIGLEC5,COL1A1,HCST,FCGR1A,COL3A1,IFITM1,SELL,LILRA6	CLEC2D,CD40LG,LILRA1,KLRB1,SIGLEC9,FCGR1A,CD226,JAML,CD3G,CD200R1,CD3D,SH2D1A,SELL,CD3E,LILRA4	NA	NA	NA
Chondroitin sulfate/dermatan sulfate metabolism	Reactome	1.30163	NA	NA	NA	NA	NA	NA	NA	NA	NA	NA	VCAN,GPC1,HYAL1,SDC1,CHPF,SDC4,HSPG2,CSGALNACT2,CSPG4,GPC5	NA	NA	NA	NA	NA	NA	NA	NA	NA	NA
Neutrophil extracellular trap formation	KEGG	17.5615	NA	NA	NA	NA	NA	1.46863	NA	NA	NA	9.7532	H2BC8,H2BC9,H2BC6,H2BC7,H2BC4,H2BC5,MAPK14,MAPK12,AQP9,ITGA2B,MPO,ELANE,H4C9,H4C8,H2AC8,H2AC6,H2AC4,SELP,H4C14,PADI4,H4C12,H4C11,H2AC16,H2AC18,H2AC12,H2AC13,H2AC14,H2AC11,H4C2,H4C4,AZU1,H2BC17,H2BC18,TLR2,H2BC13,H2BC14,H2BC15,H2AJ,H2BC11,H2BC12,SIGLEC9,FPR1,H3C2,H3C1,CTSG,H3C3,H3C8,CAMP,H3C7,CR1,VWF,GP1BA,HDAC4,ITGB3,ITGAM,FCGR1A,H2BC21,H3C12,H3C13,H3C10	NA	NA	NA	NA	NA	PPIF,AQP9,CYBB,H2AC11,H2BC17,FPR2,FPR1,CASP4,CR1,FCGR1A	NA	NA	NA	H2BC8,H2BC9,H2BC6,H2BC7,H2BC5,H2BC3,MAP3K7,H4C9,H4C8,H2AC7,H2AC8,H2AC6,H2AC4,CYBB,H4C13,H4C11,H2AC16,H2AC12,H2AC14,H2AC11,H4C3,H4C4,H4C6,H2BC17,H2BC12,H2AW,H3C2,CASP1,FCGR1A,H2BC21,H3C11
Cell cycle	KEGG	10.1047	NA	NA	NA	NA	NA	2.93421	NA	NA	NA	NA	CDC25A,CDC20,CDC25C,BUB1B,MAD2L1,CHEK1,E2F1,PTTG1,E2F2,PLK1,GADD45B,GADD45A,GADD45G,CCNA2,CCNA1,PKMYT1,CCNB2,CCNB1,SFN,CDC6,ESPL1,MCM4,CDK1,MCM6,MCM2,ORC6,ORC1,YWHAH,CDKN2C,CDKN2D,CDKN2A,CDKN2B,CCNE2,CCNE1,CDKN1A,TTK,CDC45,BUB1	NA	NA	NA	NA	NA	CDC25C,BUB1B,MAD2L1,CHEK1,PTTG1,E2F2,E2F3,CDC6,CDK1,TTK,BUB1	NA	NA	NA	NA
ECM-receptor interaction	KEGG	6.28747	NA	NA	NA	NA	NA	2.19873	NA	NA	NA	NA	ITGA1,LAMB3,FN1,GP6,GP9,COL1A2,COL9A2,ITGA9,ITGA8,ITGA7,COL9A3,ITGA2B,SDC4,LAMC1,HMMR,RELN,VWF,GP1BA,HSPG2,COL4A1,COL6A3,SDC1,ITGB5,ITGB4,ITGB3,THBS1	NA	NA	NA	NA	NA	COL1A1,HMMR,TNC,SPP1,COL4A1,THBS1,LAMA1,THBS2	NA	NA	NA	NA
p53 signaling pathway	KEGG	5.51398	NA	NA	NA	NA	NA	1.44772	NA	NA	NA	NA	TP53I3,CDK1,STEAP3,CD82,SERPINE1,CHEK1,GTSE1,RRM2,CDKN2A,GADD45B,GADD45A,GADD45G,IGF1,TP73,CCNE2,CCNE1,CDKN1A,THBS1,CCNB2,CCNB1,SESN2,SFN	NA	NA	NA	NA	NA	CDK1,SERPINE1,CHEK1,RRM2,IGF1,THBS1	NA	NA	NA	NA
Complement and coagulation cascades	KEGG	5.51398	NA	NA	2.10946	NA	NA	NA	NA	NA	NA	NA	F12,SERPINE1,C3AR1,PROS1,CLU,TFPI,CR1,SERPINB2,VWF,F3,F5,SERPING1,F2RL3,CFB,C1QC,C1QB,C1QA,F13A1,PLAU,ITGAM,ITGAX,VSIG4,CD59,CD55	NA	NA	SERPINE1,TFPI,FGA,FGB,FGG,SERPINF2,CFI	NA	NA	NA	NA	NA	NA	NA
Focal adhesion	KEGG	3.82948	NA	NA	NA	NA	NA	1.35773	NA	NA	NA	NA	EGF,ACTN1,COL1A2,MAPK10,COL9A2,COL9A3,MYL9,TLN1,IGF1,PDGFC,PDGFA,MYLK,JUN,VEGFC,FN1,COL4A1,ZYX,ITGA2B,RELN,HGF,COL6A3,VCL,ITGA1,LAMB3,CAV2,CAV1,ITGA9,ITGA8,ITGA7,DOCK1,LAMC1,VWF,MET,ITGB5,ITGB4,ITGB3,THBS1	NA	NA	NA	NA	NA	ACTN1,COL1A1,IGF1,VASP,COL4A1,TNC,SPP1,THBS1,LAMA1,THBS2	NA	NA	NA	NA
Osteoclast differentiation	KEGG	3.31	NA	NA	NA	NA	NA	NA	NA	NA	NA	NA	IL1R1,MITF,MAPK14,OSCAR,MAPK12,MAPK10,RELB,FOSL1,SPI1,SIRPA,JUNB,MAP2K6,JUN,LILRB2,LILRB3,LILRB4,LILRB5,NFKBIA,SOCS3,IFNGR2,PPARG,FHL2,ITGB3,LILRA5,LILRA6,FCGR1A	NA	NA	NA	NA	NA	NA	NA	NA	NA	NA
Oocyte meiosis	KEGG	2.79051	NA	NA	NA	NA	NA	NA	NA	NA	NA	NA	CDC20,MAPK14,CDC25C,MAPK12,SGO1,CPEB4,CALM3,MAD2L1,AURKA,ADCY4,ADCY3,ADCY6,PTTG1,PLK1,IGF1,PKMYT1,CCNB2,CCNB1,ESPL1,CDK1,FBXO43,YWHAH,CCNE2,CCNE1,BUB1	NA	NA	NA	NA	NA	NA	NA	NA	NA	NA
Platelet activation	KEGG	2.68847	NA	NA	NA	NA	NA	NA	NA	NA	NA	NA	MAPK14,COL1A2,MAPK12,TLN1,ITGA2B,ADCY4,ADCY3,ADCY6,ARHGEF12,FERMT3,GUCY1B1,MYLK,GP6,GP9,TBXA2R,P2RY1,FCER1G,PRKG1,VWF,GP1BA,P2RX1,F2RL3,ITGB3,PTGS1	NA	NA	NA	NA	NA	NA	NA	NA	NA	NA
Calcium signaling pathway	KEGG	2.66133	NA	NA	-1.68702	NA	NA	NA	NA	NA	NA	NA	EGF,CALM3,PLCD3,ADCY4,ADCY3,NTSR1,TNNC2,PHKA1,PTGFR,OXTR,PDE1B,PDGFC,PDGFA,MYLK,GRIN2A,SPHK1,VEGFC,ITPKC,CD38,RYR2,PTGER3,SLC8A2,SLC8A3,HGF,CACNA1A,CACNA1E,FGF2,ADORA2B,HTR2A,HRH2,TBXA2R,NTRK3,P2RX1,ASPH,MET,ATP2A1,GNA15,EDNRB	NA	NA	CALM3,TNNC1,PHKA2,PHKA1,PDE1C,GRIN2A,PRKACA,RYR2,PPIF,CHRM2,CASQ1,CASQ2,FGF1,SLC25A4,VDAC3,VDAC2,VDAC1,MYLK4,GRM1,PLN	NA	NA	NA	NA	NA	NA	NA
Fluid shear stress and atherosclerosis	KEGG	2.43942	NA	NA	NA	NA	NA	NA	NA	NA	NA	NA	IL1R1,IL1R2,TRPV4,MAPK14,ASS1,MAPK12,MAPK10,CALM3,ITGA2B,HSP90B1,GPC1,SDC1,TXN,PDGFA,MGST1,MAP2K6,GSTM5,JUN,MMP2,CAV2,CAV1,MMP9,SDC4,CTSL,ITGB3	NA	NA	NA	NA	NA	NA	NA	NA	NA	NA
Progesterone-mediated oocyte maturation	KEGG	2.43532	NA	NA	NA	NA	NA	NA	NA	NA	NA	NA	CDC25A,MAPK14,CDC25C,MAPK12,MAPK10,CPEB4,MAD2L1,AURKA,ADCY4,ADCY3,ADCY6,PLK1,IGF1,CCNA2,CCNA1,PKMYT1,CCNB2,CCNB1,CDK1,BUB1	NA	NA	NA	NA	NA	NA	NA	NA	NA	NA
Hematopoietic cell lineage	KEGG	-9.01291	NA	NA	NA	NA	NA	NA	NA	NA	NA	NA	IL4R,IL1R1,IL1R2,ITGA2B,ANPEP,CD14,ITGA1,GP9,CD24,GYPA,CD38,CR1,GP1BA,FLT3,ITGB3,ITGAM,FCGR1A,CD59,CD55|CD2,CD5,CD4,TNF,HLA-DOA,CD8B,CD8A,IL7R,CD1E,CD1C,ITGA4,HLA-DRA,MS4A1,CD3G,CD3E,CD3D,IL11RA,HLA-DPB1,HLA-DMB,HLA-DPA1	NA	NA	NA	NA	NA	NA	NA	NA	NA	NA
Cellular senescence	KEGG	2.07912	NA	NA	NA	NA	NA	NA	NA	NA	NA	NA	TRPV4,CDC25A,MAPK14,MAPK12,CALM3,SERPINE1,CHEK1,E2F1,E2F2,GADD45B,GADD45A,GADD45G,CCNA2,CCNA1,FOXM1,CCNB2,CCNB1,MYBL2,MAP2K6,CDK1,KIR2DL4,CDKN2A,CDKN2B,CCNE2,CCNE1,CDKN1A	NA	NA	NA	NA	NA	NA	NA	NA	NA	NA
Relaxin signaling pathway	KEGG	1.83184	NA	NA	NA	NA	NA	NA	NA	NA	NA	NA	MAPK14,COL1A2,MAPK12,MAPK10,ADCY4,ADCY3,ADCY6,CREB3L1,GNG8,CREB5,GNG11,GNG10,JUN,MMP1,MMP2,VEGFC,MMP9,NFKBIA,COL4A1,GNA15,EDNRB,INSL3	NA	NA	NA	NA	NA	NA	NA	NA	NA	NA
Glycine, serine and threonine metabolism	KEGG	1.82783	NA	NA	-1.45431	NA	NA	NA	NA	NA	NA	NA	BPGM,ALDH7A1,PSAT1,GLDC,ALAS2,MAOB,MAOA,CBS,PHGDH,PSPH	NA	NA	AOC3,PGAM1,DLD,ALAS1,MAOB,MAOA	NA	NA	NA	NA	NA	NA	NA
Rap1 signaling pathway	KEGG	1.75277	NA	NA	NA	NA	NA	NA	NA	NA	NA	NA	EGF,MAPK14,MAPK12,TLN1,CALM3,ADCY4,ADCY3,ADCY6,PARD3,IGF1,PDGFC,PDGFA,GRIN2A,VEGFC,ID1,FPR1,F2RL3,SIPA1L2,ITGA2B,HGF,DOCK4,FGF2,MAP2K6,ADORA2B,RAP1GAP,P2RY1,MAGI2,MET,ITGB3,THBS1,ITGAM	NA	NA	NA	NA	NA	NA	NA	NA	NA	NA
PI3K-Akt signaling pathway	KEGG	1.66836	NA	NA	NA	NA	NA	NA	NA	NA	NA	NA	EGF,COL1A2,COL9A2,COL9A3,CREB3L1,GNG8,IGF1,PDGFC,PDGFA,GNG11,GNG10,VEGFC,FN1,TLR2,PRL,TGFA,BRCA1,COL4A1,CCNE2,CCNE1,CDKN1A,JAK3,IL4R,OSM,ITGA2B,HSP90B1,RELN,HGF,COL6A3,CREB5,FGF2,ITGA1,LAMB3,ITGA9,ITGA8,ITGA7,LAMC1,YWHAH,MAGI2,VWF,MET,FLT3,ITGB5,ITGB4,ITGB3,THBS1	NA	NA	NA	NA	NA	NA	NA	NA	NA	NA
IL-17 signaling pathway	KEGG	1.66134	NA	NA	3.29246	NA	1.34849	2.13561	NA	NA	NA	NA	JUN,MMP1,MUC5AC,MMP9,MAPK14,NFKBIA,MAPK12,MAPK10,S100A9,S100A8,HSP90B1,CXCL5,IL17RA,MUC5B,FOSL1,LCN2,CEBPB	NA	NA	CCL20,MUC5AC,CXCL10,CSF3,CXCL1,CXCL3,CXCL6,CXCL5,CCL11	NA	CCL20,S100A9,S100A8,CXCL8,JUND,FOS,CCL2	CXCL10,S100A9,S100A8,CXCL8,FOSL1,LCN2,CCL7,CCL2	NA	NA	NA	NA
IL-2 Receptor Beta Chain in T cell Activation Homo sapiens h il2rbPathway	BioCarta 2016	NA	NA	NA	NA	NA	NA	NA	NA	1.43585	NA	NA	NA	NA	NA	NA	NA	NA	NA	NA	NMI,FAS,RB1,CCNH,SOCS1	NA	NA
IL12 and Stat4 Dependent Signaling Pathway in Th1 Development Homo sapiens h IL12Pathway	BioCarta 2016	NA	NA	NA	NA	NA	NA	NA	NA	1.354	NA	NA	NA	NA	NA	NA	NA	NA	NA	NA	JUN,STAT4,IL18R1	NA	NA
Immune system signaling by interferons, interleukins, prolactin, and growth hormones	BioPlanet 2019	NA	NA	NA	NA	NA	NA	6.89004	NA	14.9458	NA	3.02541	NA	NA	NA	NA	NA	NA	MX1,IFITM2,IFITM3,IFITM1,GBP1,GBP5,IFIT2,IFIT1,IFIT3,STAT1,JAK3,IFI6,KPNA2,DDX58,ISG15,OAS1,OAS2,OAS3,CDK1,IRAK2,IRAK3,FCGR1A	NA	MX1,IL1R2,MX2,IFI27,IFITM2,IFITM3,SP100,IFITM1,HERC5,GBP1,IFIT2,IFI30,IFIT1,IFIT3,LYN,SOCS1,IFI6,DDX58,ISG15,PIAS1,ISG20,XAF1,EIF2AK2,IRF9,IRF7,EIF4E3,EIF4E,OASL	NA	IFITM3,UBE2L6,HERC5,GBP1,B2M,GBP3,GBP5,IFIT2,IFIT3,RIPK2,STAT1,UBE2E1,UBE2V1,PSMB8,NRAS,MAP3K7,DDX58,TRAF6,TAB3,TAB2,EIF2AK2,CASP1,CHUK,EIF4A2,FCGR1A
TNF-alpha effects on cytokine activity, cell motility, and apoptosis	BioPlanet 2019	NA	NA	NA	NA	NA	NA	1.69435	NA	9.02308	NA	1.34774	NA	NA	NA	NA	NA	NA	CXCL10,CXCL11,SELE,CCR1,CXCL8,BCL2A1,SOD2,CCL2	NA	IL1R2,CD83,CSF1,BIRC3,IFIT5,PMAIP1,TNFSF10,CCR1,LCP2,IL18R1,CXCL8,BCL2A1,TNFAIP3,CXCL2,SOD2,CCL2	NA	CXCL10,CD69,OPTN,CD83,BIRC3,IFIT5,CCR1,TNFAIP8,RIPK2,TAF9,CCL4,CD58
Type II interferon signaling (interferon-gamma)	BioPlanet 2019	NA	NA	NA	NA	NA	NA	6.31939	NA	5.87389	NA	2.88747	NA	NA	NA	NA	NA	NA	OAS1,CXCL10,CXCL9,IFI6,GBP1,STAT1,CYBB,ISG15,IFIT2	NA	EIF2AK2,IRF9,CXCL9,IFI6,SOCS1,GBP1,ISG15,IFIT2	NA	EIF2AK2,TAP1,PSMB9,CXCL10,GBP1,STAT1,CYBB,IFIT2
Antiviral mechanism by interferon-stimulated genes	BioPlanet 2019	NA	NA	NA	NA	NA	NA	1.86095	NA	4.81013	NA	NA	NA	NA	NA	NA	NA	NA	MX1,KPNA2,STAT1,DDX58,ISG15,IFIT1	NA	MX1,EIF2AK2,MX2,EIF4E3,HERC5,EIF4E,DDX58,ISG15,IFIT1	NA	NA
Thymic stromal lymphopoietin (TSLP) pathway	BioPlanet 2019	NA	NA	NA	NA	NA	NA	3.25216	NA	3.94809	NA	3.08696	NA	NA	NA	NA	NA	NA	CCR1,NME1,CXCL10,IDO1,CXCL8,CXCL9,CCL2,CCL19,CCL18	NA	CCR1,CXCL8,CXCL9,CD83,CSF1,CXCL2,LAMP3,CD274,CCL2	NA	CCR2,CCR1,PSMB9,CXCL10,IDO1,CD83,PSMA4,PSMA5,PSMA2,PSME1,PSMB8,CCL4,CCL3
Negative regulators of RIG-I/MDA5 signaling	BioPlanet 2019	NA	NA	NA	NA	NA	NA	NA	NA	3.76055	NA	2.42703	NA	NA	NA	NA	NA	NA	NA	NA	DDX58,ISG15,CYLD,TNFAIP3,IFIH1,HERC5	NA	DDX58,UBE2K,UBE2L6,IFIH1,HERC5,TBK1,ATG5
Cytokine-cytokine receptor interaction	BioPlanet 2019	-5.75701	NA	NA	2.63214	NA	NA	1.32003	NA	2.92838	NA	NA	IL23A,IL23R,CCL28,CCR9,CCR7,CCR6,IL11RA,CD40LG,IL24,CXCR6,CXCR4,PRLR,EDAR,TNF,IL7R,FASLG,XCL1,TGFBR1,ACVR2B,ACVR2A,TNFRSF21,XCL2,TNFRSF25,IL2RB,ACKR3,FLT4,CCL4	NA	NA	FLT3LG,IL20RB,CCL20,LIF,OSMR,CCL11,CXCL10,CSF3,TNFRSF10D,TNFRSF10B,CXCL1,CXCL3,CXCL6,CXCL5	NA	NA	CCR1,CCL19,CCL18,CXCL10,CXCL11,IL18RAP,CXCL8,CXCL9,CCL8,CCL7,CCL2	NA	IL1R2,TNFSF15,TNFSF10,CCR1,IL10RA,IL18R1,CXCR4,FAS,CSF1,CXCL8,CXCL9,CXCL2,CCL2	NA	NA
Interferon-gamma signaling pathway	BioPlanet 2019	NA	NA	NA	NA	NA	NA	1.84122	NA	2.92838	NA	NA	NA	NA	NA	NA	NA	NA	GBP1,GBP5,OAS1,OAS2,OAS3,STAT1,FCGR1A	NA	SP100,GBP1,PIAS1,IFI30,IRF9,IRF7,SOCS1,OASL	NA	NA
RIG-I/MDA5-mediated induction of interferon-alpha/beta pathways	BioPlanet 2019	NA	NA	NA	NA	NA	NA	NA	NA	2.71612	NA	2.16835	NA	NA	NA	NA	NA	NA	NA	NA	CYLD,IRF7,TNFAIP3,HERC5,DDX58,ISG15,IFIH1	NA	UBE2K,UBE2L6,TANK,HERC5,DDX58,CHUK,TRAF6,IFIH1,TBK1,ATG5
Apoptosis modulation and signaling	BioPlanet 2019	NA	NA	NA	NA	NA	NA	NA	NA	2.6313	NA	NA	NA	NA	NA	NA	NA	NA	NA	NA	JUN,IL1R2,FAS,BCL2A1,BIRC3,PMAIP1,TNFSF10	NA	NA
Binding of chemokines to chemokine receptors	BioPlanet 2019	-3.87974	NA	NA	2.72669	NA	NA	3.93257	NA	2.62423	NA	NA	XCL1,XCL2,CCL28,CCR9,CCR7,CCR6,ACKR3,CXCR6,CXCR4,CCL4	NA	NA	CCL20,CXCL10,CXCL1,CXCL3,CXCL6,CXCL5,CCL11	NA	NA	CCR1,CXCL10,CXCL11,CXCL8,CXCL9,CCL7,CCL2,CCL19	NA	CCR1,CXCL8,CXCL9,CXCL2,CXCR4,CCL2	NA	NA
Toll-like receptor signaling pathway regulation	BioPlanet 2019	NA	NA	NA	NA	NA	NA	1.51628	NA	2.56683	NA	NA	NA	NA	NA	NA	NA	NA	CXCL10,CXCL11,SPP1,CXCL8,CXCL9,IRAK2,IRAK3,STAT1	NA	SPP1,JUN,CYLD,IRF7,TLR5,CXCL8,CXCL9,TNFAIP3,SOCS1	NA	NA
Antigen-activated B-cell receptor generation of second messengers	BioPlanet 2019	NA	NA	NA	NA	NA	NA	NA	NA	2.36009	NA	NA	NA	NA	NA	NA	NA	NA	NA	NA	IFITM1,LYN,JUN,PTPRC,CD28,FAS,DAPP1,SOS2,BCL2A1,PIK3AP1	NA	NA
RIG-I-like receptor signaling pathway	BioPlanet 2019	NA	NA	NA	NA	NA	NA	NA	NA	2.10882	NA	2.38206	NA	NA	NA	NA	NA	NA	NA	NA	CYLD,IRF7,CXCL8,DDX58,ISG15,IFIH1	NA	CXCL10,DDX3Y,TANK,MAP3K7,DDX58,CHUK,TRAF6,IFIH1,TBK1,ATG5
Selective expression of chemokine receptors during T-cell polarization	BioPlanet 2019	-2.61326	NA	NA	NA	NA	NA	NA	NA	1.98057	NA	NA	CD4,CD28,CD40LG,CXCR4,CCL4,CCR7	NA	NA	NA	NA	NA	NA	NA	CCR1,CD28,IL18R1,CXCR4	NA	NA
Innate immune system	BioPlanet 2019	NA	NA	NA	NA	NA	NA	2.57043	NA	1.8187	NA	2.88747	NA	NA	NA	NA	NA	NA	S100A12,CFB,CTSL,SAA1,C1QB,IFIH1,CAPZA1,DDX58,ISG15,CDK1,IRAK2,IRAK3,CASP4,CR1	NA	HERC5,JUN,CYLD,TLR5,IFIH1,ZBP1,DDX58,ISG15,BIRC3,IRF7,TNFAIP3	NA	ATF2,UBE2L6,HERC5,TBK1,ATG5,CCR2,DUSP3,RIPK2,UBE2V1,IFIH1,DEFA3,DEFA4,UBE2K,TANK,MAP3K7,DDX58,CREB1,TRAF6,TAB3,TAB2,BIRC3,CASP1,CHUK,AIM2
Interleukin-2 receptor beta chain in T cell activation	BioPlanet 2019	NA	NA	NA	NA	NA	NA	NA	NA	1.8187	NA	NA	NA	NA	NA	NA	NA	NA	NA	NA	NMI,FAS,RB1,CCNH,SOCS1	NA	NA
Chemokine signaling pathway	BioPlanet 2019	NA	NA	NA	1.30843	NA	NA	2.83726	NA	1.79856	NA	NA	NA	NA	NA	CXCL10,AKT3,CCL20,CXCL1,CXCL3,CXCL6,CXCL5,PLCB1,CCL11	NA	NA	CXCL10,CXCL11,CCR1,CXCL8,CXCL9,STAT1,CCL8,CCL7,CCL2,CCL19,JAK3,CCL18	NA	ROCK1,LYN,CCR1,SOS2,CXCL8,CXCL9,CXCL2,CXCR4,CCL2	NA	NA
NOD signaling pathway	BioPlanet 2019	NA	NA	NA	NA	NA	NA	1.49066	NA	1.73137	NA	2.32353	NA	NA	NA	NA	NA	NA	CXCL8,IRAK2,CASP4,CCL8,CCL7,CCL2	NA	CYLD,CXCL8,TNFAIP3,CXCL2,BIRC3,CCL2	NA	RIPK2,CASP1,MAP3K7,CHUK,AIM2,TRAF6,UBE2V1,TAB3,TAB2,BIRC3,CCL8
Cytokines and inflammatory response	BioPlanet 2019	NA	NA	NA	NA	NA	NA	NA	NA	1.55785	NA	NA	NA	NA	NA	NA	NA	NA	NA	NA	IL16,CXCL8,CSF1,CXCL2	NA	NA
Interleukin-23-mediated signaling events	BioPlanet 2019	-2.61326	NA	NA	NA	NA	NA	1.43191	NA	1.48028	NA	NA	STAT4,CD4,IL23A,IL23R,IL24,TNF,CD3E	NA	NA	NA	NA	NA	STAT1,CXCL9,IL18RAP,CCL2	NA	STAT4,IL18R1,CXCL9,CCL2	NA	NA
Pertussis toxin-insensitive CCR5 signaling in macrophage	BioPlanet 2019	NA	NA	NA	NA	NA	NA	NA	NA	1.47153	NA	NA	NA	NA	NA	NA	NA	NA	NA	NA	JUN,CXCR4,CCL2	NA	NA
p38 alpha/beta MAPK downstream pathway	BioPlanet 2019	NA	NA	NA	NA	NA	NA	NA	NA	1.47153	NA	NA	NA	NA	NA	NA	NA	NA	NA	NA	JUN,HBP1,GDI1,EIF4E	NA	NA
Transcriptional activity regulation by PML	BioPlanet 2019	NA	NA	NA	NA	NA	NA	NA	NA	1.4411	NA	NA	NA	NA	NA	NA	NA	NA	NA	NA	RB1,SP100,FAS	NA	NA
response to interferon-alpha (GO:0035455)	GO Biological Process 2021	NA	NA	NA	NA	NA	NA	NA	NA	6.56098	NA	NA	NA	NA	NA	NA	NA	NA	NA	NA	IFITM2,IFITM3,IFITM1,EIF2AK2,MX2,BST2,LAMP3	NA	NA
regulation of type I interferon production (GO:0032479)	GO Biological Process 2021	NA	NA	NA	NA	NA	NA	NA	NA	4.57639	NA	1.47462	NA	NA	NA	NA	NA	NA	NA	NA	ZBP1,CYLD,IRF7,TNFAIP3,HERC5,IFI16,DDX58,ISG15,IFIH1,TRIM21	NA	DHX9,PTPN22,UBE2L6,HERC5,IFI16,DHX36,DDX58,IFIH1,TBK1,TRIM21
interferon-gamma-mediated signaling pathway (GO:0060333)	GO Biological Process 2021	NA	NA	NA	NA	NA	NA	1.68791	NA	3.57398	NA	NA	NA	NA	NA	NA	NA	NA	OAS1,OAS2,OAS3,GBP1,STAT1,FCGR1A	NA	IRF9,IRF7,SP100,GBP1,IFI30,OASL,TRIM21,TRIM22	NA	NA
regulation of cytokine production (GO:0001817)	GO Biological Process 2021	-1.97831	NA	NA	NA	NA	NA	2.22678	NA	3.51838	NA	NA	CRTAM,TNF,TXK,GATA3,C1QTNF3,BTN3A1,TMIGD2,CD28,ITK,PLD4,CCR7,TRIM32,PTGER4,CLEC9A	NA	NA	NA	NA	NA	CCN4,DDX58,ISG15,ADRA2A,FLOT1,SRGN,HILPDA,SAA1,LTF,IFIH1	NA	ZBP1,IFI16,DDX58,ISG15,LYN,EIF2AK2,PTPRC,CD28,IRF7,IFIH1,TRIM21	NA	NA
cellular response to lipid (GO:0071396)	GO Biological Process 2021	NA	NA	NA	NA	NA	NA	NA	NA	3.44062	NA	NA	NA	NA	NA	NA	NA	NA	NA	NA	SETX,LYN,CD68,ZFP36,SPP1,CARD16,CHMP5,CD274,CXCL8,CXCL9,TNFAIP3,CXCL2,CCL2	NA	NA
regulation of cytokine-mediated signaling pathway (GO:0001959)	GO Biological Process 2021	NA	NA	NA	NA	NA	NA	NA	NA	3.37024	NA	NA	NA	NA	NA	NA	NA	NA	NA	NA	ZBP1,ELF1,PTPRC,CYLD,TNFAIP3,SOCS1,PIAS1,BIRC3	NA	NA
response to interferon-gamma (GO:0034341)	GO Biological Process 2021	NA	NA	NA	NA	1.34707	NA	6.04207	NA	3.13612	NA	2.84781	NA	NA	NA	NA	SP100,CASP1,GBP5,SNCA,CCL19	NA	IFITM2,IFITM3,IFITM1,GBP1,GBP5,STAT1,GCH1,CCL8,CCL7,CCL2,CCL19,CCL18	NA	BST2,IFITM2,IFITM3,SP100,IFITM1,GBP1,CCL2,TRIM21	NA	IFITM3,GBP1,CASP1,GBP3,GBP5,STAT1,GCH1,CCL8,CCL4,CCL3,TRIM21,CD58
negative regulation of binding (GO:0051100)	GO Biological Process 2021	NA	NA	NA	NA	NA	NA	NA	NA	2.86899	NA	NA	NA	NA	NA	NA	NA	NA	NA	NA	JUN,MITD1,ROCK1,SP100,IFI16,CARD16,IFIT2,IFIT1	NA	NA
negative regulation of type I interferon production (GO:0032480)	GO Biological Process 2021	NA	NA	NA	NA	NA	NA	NA	NA	2.83984	NA	NA	NA	NA	NA	NA	NA	NA	NA	NA	DDX58,ISG15,CYLD,TNFAIP3,IFIH1,HERC5	NA	NA
cellular response to interferon-gamma (GO:0071346)	GO Biological Process 2021	NA	NA	NA	NA	NA	NA	4.23113	NA	2.76926	NA	2.82951	NA	NA	NA	NA	NA	NA	GBP1,GBP5,OAS1,OAS2,OAS3,STAT1,FCGR1A,CCL8,CCL7,CCL2,CCL19,CCL18	NA	SP100,GBP1,IFI30,IRF9,IRF7,OASL,CCL2,TRIM21,TRIM22	NA	GBP1,B2M,GBP3,GBP5,TRIM5,CASP1,STAT1,TRIM38,FCGR1A,CCL8,CCL4,CCL3,TRIM21,CD58,TRIM22
negative regulation of response to biotic stimulus (GO:0002832)	GO Biological Process 2021	NA	NA	NA	NA	NA	NA	NA	NA	2.4976	NA	NA	NA	NA	NA	NA	NA	NA	NA	NA	NMI,CARD16,TNFAIP3,IFI16,TRIM21	NA	NA
positive regulation of cytokine-mediated signaling pathway (GO:0001961)	GO Biological Process 2021	NA	NA	NA	NA	NA	NA	NA	NA	2.21817	NA	1.39836	NA	NA	NA	NA	NA	NA	NA	NA	ZBP1,PARP14,PARP9,CSF1,CXCR4	NA	PARP14,PARP9,UBE2K,HIF1A,CXCR4,CASP1
negative regulation of viral life cycle (GO:1903901)	GO Biological Process 2021	NA	NA	NA	NA	NA	NA	2.07629	NA	2.12394	NA	NA	NA	NA	NA	NA	NA	NA	IFITM2,IFITM3,IFITM1,PTX3	NA	IFITM2,IFITM3,IFITM1,BST2	NA	NA
regulation of viral entry into host cell (GO:0046596)	GO Biological Process 2021	NA	NA	NA	NA	NA	NA	NA	NA	2.07484	NA	NA	NA	NA	NA	NA	NA	NA	NA	NA	IFITM2,IFITM3,IFITM1,TRIM21,TRIM22	NA	NA
regulation of innate immune response (GO:0045088)	GO Biological Process 2021	NA	NA	NA	NA	NA	NA	NA	NA	2.02895	NA	1.33331	NA	NA	NA	NA	NA	NA	NA	NA	NMI,TNFAIP3,IFI16,PARP9,BIRC3,TRIM21	NA	TRAFD1,DHX9,PTPN22,IFI16,GBP5,PARP9,BIRC3,TRIM21
negative regulation of interleukin-2 production (GO:0032703)	GO Biological Process 2021	NA	NA	NA	NA	NA	NA	NA	NA	2.01803	NA	NA	NA	NA	NA	NA	NA	NA	NA	NA	TNFAIP3,PTPRC,ZFP36,GBP1	NA	NA
regulation of response to cytokine stimulus (GO:0060759)	GO Biological Process 2021	NA	NA	NA	NA	NA	NA	1.93996	NA	2.01803	NA	2.3522	NA	NA	NA	NA	NA	NA	DDX58,RUNX1,IFIH1,IRAK2	NA	DDX58,PARP9,IFIH1,ELF1	NA	DHX9,DDX58,PARP9,IFIH1,LRRC70,TAF9
regulation of extrinsic apoptotic signaling pathway via death domain receptors (GO:1902041)	GO Biological Process 2021	NA	NA	NA	1.54817	NA	NA	NA	NA	1.99248	NA	NA	NA	NA	NA	FGB,FGG,TNFRSF10B,SERPINE1,FGA	NA	NA	NA	NA	FAS,SP100,TNFAIP3,PMAIP1,TNFSF10	NA	NA
regulation of interferon-gamma-mediated signaling pathway (GO:0060334)	GO Biological Process 2021	NA	NA	NA	NA	NA	NA	NA	NA	1.97385	NA	NA	NA	NA	NA	NA	NA	NA	NA	NA	PIAS1,PARP14,PARP9,SOCS1	NA	NA
receptor signaling pathway via STAT (GO:0097696)	GO Biological Process 2021	NA	NA	NA	NA	NA	NA	NA	NA	1.84874	NA	NA	NA	NA	NA	NA	NA	NA	NA	NA	STAT4,NMI,PIAS1,CCL2	NA	NA
regulation of interleukin-2 production (GO:0032663)	GO Biological Process 2021	NA	NA	NA	NA	NA	NA	NA	NA	1.75716	NA	NA	NA	NA	NA	NA	NA	NA	NA	NA	PTPRC,CD28,TNFAIP3,ZFP36,GBP1	NA	NA
cytoplasmic pattern recognition receptor signaling pathway (GO:0002753)	GO Biological Process 2021	NA	NA	NA	NA	NA	NA	NA	NA	1.7353	NA	4.55222	NA	NA	NA	NA	NA	NA	NA	NA	DDX58,CYLD,TNFAIP3,IFIH1	NA	DDX58,TRAF6,UBE2V1,TAB3,TAB2,TIFA,IFIH1,RIPK2,MAP3K7
protein localization to organelle (GO:0033365)	GO Biological Process 2021	NA	NA	NA	NA	NA	NA	NA	NA	1.7098	NA	NA	NA	NA	NA	NA	NA	NA	NA	NA	TOR1B,CD68,PPP1R15A,LAMP3,GBP1,ISG15,GCC2,DNAJA1	NA	NA
positive regulation of type I interferon production (GO:0032481)	GO Biological Process 2021	NA	NA	NA	NA	NA	NA	4.36357	NA	1.70613	NA	1.86076	NA	NA	NA	NA	NA	NA	OAS1,OAS2,OAS3,CGAS,STAT1,DDX58,ISG15,HSPD1,IFIH1,FLOT1	NA	ZBP1,IRF7,IFI16,DDX58,ISG15,IFIH1	NA	DHX9,PTPN22,IFI16,DHX36,RIPK2,STAT1,DDX58,CHUK,IFIH1,TBK1
positive regulation of extrinsic apoptotic signaling pathway (GO:2001238)	GO Biological Process 2021	NA	NA	NA	NA	NA	NA	NA	NA	1.64124	NA	NA	NA	NA	NA	NA	NA	NA	NA	NA	G0S2,CYLD,PMAIP1,TNFSF10	NA	NA
receptor signaling pathway via JAK-STAT (GO:0007259)	GO Biological Process 2021	NA	NA	NA	NA	NA	NA	NA	NA	1.53648	NA	NA	NA	NA	NA	NA	NA	NA	NA	NA	STAT4,NMI,PIAS1,CCL2	NA	NA
chemokine-mediated signaling pathway (GO:0070098)	GO Biological Process 2021	NA	NA	NA	2.0431	NA	NA	5.5951	NA	1.5	NA	NA	NA	NA	NA	CCL20,CXCL10,CXCL1,CXCL3,CXCL6,CXCL5,CCL11	NA	NA	CCR1,CXCL10,CXCL11,CXCL8,CXCL9,CCL8,CCL7,CCL2,CCL19,CCL18	NA	CCR1,CXCL8,CXCL9,CXCL2,CCL2	NA	NA
apoptotic mitochondrial changes (GO:0008637)	GO Biological Process 2021	NA	NA	NA	NA	NA	NA	1.37738	NA	1.46589	NA	NA	NA	NA	NA	NA	NA	NA	SOD2,IFI6,HSPD1,IFIT2	NA	ATG3,SOD2,IFI6,IFIT2	NA	NA
signal transduction by p53 class mediator (GO:0072331)	GO Biological Process 2021	NA	NA	NA	NA	NA	NA	NA	NA	1.46589	NA	NA	NA	NA	NA	NA	NA	NA	NA	NA	ATRX,IFI16,NBN,PMAIP1	NA	NA
positive regulation of apoptotic signaling pathway (GO:2001235)	GO Biological Process 2021	NA	NA	NA	NA	NA	NA	NA	NA	1.44085	NA	NA	NA	NA	NA	NA	NA	NA	NA	NA	CYLD,FAS,G0S2,PMAIP1,TNFSF10	NA	NA
cellular response to exogenous dsRNA (GO:0071360)	GO Biological Process 2021	NA	NA	NA	NA	NA	NA	3.62533	NA	1.44085	NA	NA	NA	NA	NA	NA	NA	NA	DDX58,CGAS,IFIT1,IFIH1,FLOT1	NA	DDX58,IFIT1,IFIH1	NA	NA
positive regulation of pattern recognition receptor signaling pathway (GO:0062208)	GO Biological Process 2021	NA	NA	NA	NA	NA	NA	NA	NA	1.44085	NA	NA	NA	NA	NA	NA	NA	NA	NA	NA	OASL,DDX60,TLR5	NA	NA
cellular response to chemokine (GO:1990869)	GO Biological Process 2021	NA	NA	NA	1.9663	NA	NA	5.35699	NA	1.42728	NA	NA	NA	NA	NA	CCL20,CXCL10,CXCL1,CXCL3,CXCL6,CXCL5,CCL11	NA	NA	CCR1,CXCL10,CXCL11,CXCL8,CXCL9,CCL8,CCL7,CCL2,CCL19,CCL18	NA	CCR1,CXCL8,CXCL9,CXCL2,CCL2	NA	NA
positive regulation of interferon-beta production (GO:0032728)	GO Biological Process 2021	NA	NA	NA	NA	NA	NA	3.88612	NA	1.37558	NA	NA	NA	NA	NA	NA	NA	NA	DDX58,ISG15,OAS1,OAS2,OAS3,IFIH1,FLOT1	NA	DDX58,ISG15,IRF7,IFIH1	NA	NA
hemopoiesis (GO:0030097)	GO Biological Process 2021	NA	NA	NA	NA	NA	NA	NA	NA	1.36026	NA	NA	NA	NA	NA	NA	NA	NA	NA	NA	PTPRC,KAT6A,IFI16,SNRK,PLEK,FSTL3	NA	NA
regulation of extrinsic apoptotic signaling pathway (GO:2001236)	GO Biological Process 2021	NA	NA	NA	NA	NA	NA	NA	NA	1.33417	NA	NA	NA	NA	NA	NA	NA	NA	NA	NA	CYLD,FAS,SP100,G0S2,TNFSF10	NA	NA
positive regulation of I-kappaB kinase/NF-kappaB signaling (GO:0043123)	GO Biological Process 2021	NA	NA	NA	NA	NA	NA	NA	NA	1.33417	NA	5.54881	NA	NA	NA	NA	NA	NA	NA	NA	CARD16,BIRC3,IFIT5,MIER1,TNFSF10,BST2,TRIM21,TRIM22	NA	TIFA,DHX36,MAP3K7,APOL3,PLK2,CLEC6A,TRAF6,TAB3,TAB2,BIRC3,IFIT5,TBK1,MIER1,TRIM5,RIPK2,CASP1,CHUK,ZDHHC17,UBE2V1,TRIM38,LTF,SLC20A1,TRIM21,TRIM22
negative regulation of viral entry into host cell (GO:0046597)	GO Biological Process 2021	NA	NA	NA	NA	NA	NA	2.28581	NA	1.33395	NA	NA	NA	NA	NA	NA	NA	NA	IFITM2,IFITM3,IFITM1,PTX3	NA	IFITM2,IFITM3,IFITM1	NA	NA
kinase binding (GO:0019900)	GO Molecular Function 2021	NA	NA	NA	NA	NA	NA	NA	NA	1.5462	NA	NA	NA	NA	NA	NA	NA	NA	NA	NA	RB1,CYLD,RICTOR,PPP1R15A,ZFP36,CIR1,PPP1R12A,TRIM21,TRIM22,SP100,PTPRC,CEACAM1,SOCS1,FAS,CARD16,ACTA2	NA	NA
C-C chemokine binding (GO:0019957)	GO Molecular Function 2021	-2.03743	NA	NA	NA	NA	NA	NA	NA	1.5462	NA	NA	CXCR6,CXCR4,CCR9,ACKR3,CCR7,CCR6	NA	NA	NA	NA	NA	NA	NA	CCR1,ZFP36,CXCR4,CCRL2	NA	NA
single-stranded RNA binding (GO:0003727)	GO Molecular Function 2021	NA	NA	NA	NA	NA	NA	NA	NA	1.5462	NA	2.75423	NA	NA	NA	NA	NA	NA	NA	NA	DDX58,JMJD6,IFIT5,DDX60,IFIH1	NA	AQR,DDX58,ZFR,LACTB2,DHX9,FMR1,IFIT5,DDX60,IFIH1
double-stranded RNA binding (GO:0003725)	GO Molecular Function 2021	NA	NA	NA	NA	NA	NA	2.06257	NA	1.5462	NA	1.50943	NA	NA	NA	NA	NA	NA	ACTN1,OAS1,OAS2,OAS3,DDX58,HSPD1,IFIH1	NA	ZBP1,EIF2AK2,DDX58,OASL,DDX60,IFIH1	NA	EIF2AK2,DHX9,DHX36,DDX58,ZFR,MRPL44,FMR1,DDX60,IFIH1
chemokine receptor binding (GO:0042379)	GO Molecular Function 2021	NA	NA	NA	3.26863	NA	NA	4.64003	NA	1.5131	NA	NA	NA	NA	NA	CCL20,CXCL10,CXCL1,CXCL3,CXCL6,CXCL5,CCL11	NA	NA	CXCL10,CXCL11,CXCL8,CXCL9,CCL8,CCL7,CCL2,CCL19,CCL18	NA	CXCL8,CXCL9,CXCL2,CCRL2,CCL2	NA	NA
RNA polymerase II-specific DNA-binding transcription factor binding (GO:0061629)	GO Molecular Function 2021	NA	NA	NA	NA	NA	NA	NA	NA	1.42438	NA	NA	NA	NA	NA	NA	NA	NA	NA	NA	IFI27,RB1,BUD31,PIAS1,MIER1,JUN,MYOCD,PARP9,DNAJA1	NA	NA
chemokine binding (GO:0019956)	GO Molecular Function 2021	-2.03743	NA	2.58136	NA	NA	NA	NA	NA	1.41989	NA	NA	ITGA4,ACKR3,CXCR6,CXCR4,CCR9,CCR7,CCR6	NA	CCR1,ACKR1,ACKR3,ITGB1,FGF2,PDPN,ITGAV	NA	NA	NA	NA	NA	CCR1,ZFP36,CXCR4,CCRL2	NA	NA
Allograft Rejection	MSigDB Hallmark 2020	-9.39389	NA	NA	NA	1.46231	NA	2.85813	-2.80989	5.19207	2.00736	NA	CD2,CD4,APBB1,CD28,ITK,CD3G,CD3E,CD3D,STAT4,CD40LG,HLA-DMB,CRTAM,TNF,HLA-DOA,CD96,CD8B,CD8A,FASLG,ETS1,RPS3A,ACVR2A,HLA-DRA,CD247,GZMA,LCK,IL2RB,CCL4,TRAT1	NA	NA	NA	KRT1,STAT4,CCL19,KLRD1,IL18RAP,LCP2	NA	HIF1A,CCR1,NME1,TIMP1,STAT1,CCL19,IL18RAP,SRGN,CXCL9,CCL7,CCL2	CD4,FYB1,TLR2,IL1B,TLR1,PTPRC,CD28,CD3G,CD3E,CD3D,IFNGR1,CD47,CD40LG,UBE2N,GPR65,LY75,LCP2,TRAT1	LYN,CCR1,IL16,PTPRC,CD28,SOCS1,STAT4,FAS,CSF1,IRF7,LCP2,CXCL9,CCL2	ST8SIA4,RPL9,TLR2,CD28,CD47,KLRD1,UBE2D1,CCND2,BCAT1,ETS1,SRGN,ACVR2A,IL2	NA
Apoptosis signaling pathway Homo sapiens P00006	Panther 2016	NA	NA	NA	NA	NA	NA	NA	NA	1.3242	NA	NA	NA	NA	NA	NA	NA	NA	NA	NA	FAS,BIRC3,TNFSF10,JUN,EIF2AK2,BCL2A1	NA	NA
T cell activation Homo sapiens P00053	Panther 2016	-4.02036	NA	NA	NA	NA	NA	NA	NA	1.3242	NA	NA	NFATC2,HLA-DRA,CD28,CD247,CD3G,CD3E,CD3D,HLA-DOA,LCK,HLA-DMB,HLA-DPA1,PLCG1	NA	NA	NA	NA	NA	NA	NA	JUN,PTPRC,CD28,LCP2,SOS2	NA	NA
Inflammation mediated by chemokine and cytokine signaling pathway Homo sapiens P00031	Panther 2016	NA	NA	NA	3.04584	NA	NA	NA	NA	1.3242	NA	NA	NA	NA	NA	CXCL10,AKT3,MYH13,CCL20,MYH1,MYH2,MYH3,MYH4,MYH8,PLCB1,CCL11	NA	NA	NA	NA	ROCK1,CCRL2,CCR1,JUN,ACTA2,CXCL8,CXCR4,CCL2	NA	NA
Type II interferon signaling (IFNG) WP619	WikiPathway 2021 Human	NA	NA	NA	NA	NA	NA	6.01148	NA	5.74207	NA	2.33282	NA	NA	NA	NA	NA	NA	STAT1,CYBB,ISG15,OAS1,CXCL10,CXCL9,IFI6,IFIT2,GBP1	NA	EIF2AK2,ISG15,IRF9,CXCL9,IFI6,IFIT2,SOCS1,GBP1	NA	STAT1,EIF2AK2,CYBB,TAP1,PSMB9,CXCL10,IFIT2,GBP1
SARS-CoV-2 innate immunity evasion and cell-specific immune response WP5039	WikiPathway 2021 Human	NA	NA	NA	NA	NA	NA	4.82304	NA	4.90284	NA	1.38763	NA	NA	NA	NA	NA	NA	MX1,CXCL10,CXCL11,CXCL8,CXCL9,IFITM1,STAT1,DDX58,IFIT2,CCL2	NA	MX1,IRF7,CXCL8,CXCL9,IFITM1,CXCL2,DDX58,IFIT2,CCL2	NA	CXCL10,TANK,STAT1,DDX58,TRAF6,IFIT2,TBK1,CCL4,CCL3
Type I interferon induction and signaling during SARS-CoV-2 infection WP4868	WikiPathway 2021 Human	NA	NA	NA	NA	NA	NA	3.34512	NA	2.6091	NA	1.3402	NA	NA	NA	NA	NA	NA	STAT1,DDX58,OAS1,OAS2,OAS3,IFIH1	NA	DDX58,EIF2AK2,IRF9,IRF7,IFIH1	NA	STAT1,DDX58,EIF2AK2,TRAF6,IFIH1,TBK1
Interferon type I signaling pathways WP585	WikiPathway 2021 Human	NA	2.99568	NA	NA	NA	NA	NA	NA	2.6091	NA	NA	NA	RPS6,GAB2,PTPN11,RAC1,RACK1	NA	NA	NA	NA	NA	NA	PTPRC,IRF9,SOCS1,EIF4E,STAT4,PIAS1	NA	NA
Regulation of toll-like receptor signaling pathway WP1449	WikiPathway 2021 Human	NA	NA	NA	NA	NA	NA	1.5528	NA	2.6091	NA	NA	NA	NA	NA	NA	NA	NA	CXCL10,CXCL11,SPP1,CXCL8,CXCL9,IRAK2,IRAK3,STAT1	NA	SPP1,JUN,CYLD,IRF7,TLR5,CXCL8,CXCL9,TNFAIP3,SOCS1	NA	NA
Novel intracellular components of RIG-I-like receptor (RLR) pathway WP3865	WikiPathway 2021 Human	NA	NA	NA	NA	NA	NA	1.48803	NA	2.44819	NA	2.33282	NA	NA	NA	NA	NA	NA	CXCL10,CXCL8,DDX58,ISG15,IFIH1	NA	CYLD,IRF7,CXCL8,DDX58,ISG15,IFIH1	NA	CXCL10,DDX3Y,TANK,MAP3K7,DDX58,CHUK,TRAF6,IFIH1,TBK1,ATG5
Apoptosis Modulation and Signaling WP1772	WikiPathway 2021 Human	NA	NA	NA	NA	NA	NA	NA	NA	2.44682	NA	NA	NA	NA	NA	NA	NA	NA	NA	NA	JUN,IL1R2,FAS,BCL2A1,BIRC3,PMAIP1,TNFSF10	NA	NA
Non-genomic actions of 1,25 dihydroxyvitamin D3 WP4341	WikiPathway 2021 Human	NA	NA	NA	NA	NA	NA	2.44994	NA	2.1569	NA	NA	NA	NA	NA	NA	NA	NA	VDR,IFI44L,OAS2,CXCL8,STAT1,ISG15,CCL2	NA	JUN,RSAD2,IFI44L,CXCL8,ISG15,CCL2	NA	NA
Selective expression of chemokine receptors during T-cell polarization WP4494	WikiPathway 2021 Human	-2.05161	NA	NA	NA	NA	NA	NA	NA	1.95127	NA	NA	CD4,CD28,CD40LG,CXCR4,CCL4,CCR7	NA	NA	NA	NA	NA	NA	NA	CCR1,CD28,IL18R1,CXCR4	NA	NA
Hepatitis B infection WP4666	WikiPathway 2021 Human	NA	NA	NA	NA	NA	NA	NA	NA	1.87575	NA	NA	NA	NA	NA	NA	NA	NA	NA	NA	FAS,DDX58,JUN,IRF7,SOS2,CXCL8,STAT4,IFIH1	NA	NA
Apoptosis WP254	WikiPathway 2021 Human	NA	NA	NA	NA	NA	NA	NA	NA	1.87575	NA	NA	NA	NA	NA	NA	NA	NA	NA	NA	JUN,FAS,IRF7,BIRC3,PMAIP1,TNFSF10	NA	NA
Photodynamic therapy-induced NF-kB survival signaling WP3617	WikiPathway 2021 Human	NA	NA	NA	NA	NA	NA	1.50893	NA	1.74487	NA	NA	NA	NA	NA	NA	NA	NA	SELE,BIRC5,CXCL8,BCL2A1	NA	BIRC3,CXCL8,BCL2A1,CXCL2	NA	NA
TYROBP causal network in microglia WP3945	WikiPathway 2021 Human	NA	NA	NA	NA	NA	NA	NA	NA	1.74487	NA	NA	NA	NA	NA	NA	NA	NA	NA	NA	IL10RA,SPP1,BIN2,PLEK,RGS1	NA	NA
p53 transcriptional gene network WP4963	WikiPathway 2021 Human	NA	NA	NA	NA	NA	NA	1.34246	NA	1.60075	NA	NA	NA	NA	NA	NA	NA	NA	SERPINE1,SLC7A11,ISG15,THBS1,CCL2	NA	FAS,IRF9,ISG15,CCL2,PMAIP1	NA	NA
Toll-like Receptor Signaling Pathway WP75	WikiPathway 2021 Human	NA	NA	NA	NA	NA	NA	NA	NA	1.57068	NA	NA	NA	NA	NA	NA	NA	NA	NA	NA	SPP1,JUN,IRF7,TLR5,CXCL8,CXCL9	NA	NA
Glucocorticoid Receptor Pathway WP2880	WikiPathway 2021 Human	NA	NA	1.67533	NA	NA	NA	NA	NA	1.57068	NA	NA	NA	NA	CAVIN2,TGFBR3,STOM,CDC42EP3,ACKR3,SPRY1,SERTAD2,DNER,ARL5B	NA	NA	NA	NA	NA	JUN,TNFAIP3,GADD45B,BIRC3,CCL2	NA	NA
Cytosolic DNA-sensing pathway WP4655	WikiPathway 2021 Human	NA	NA	NA	NA	NA	NA	NA	NA	1.50635	NA	NA	NA	NA	NA	NA	NA	NA	NA	NA	ZBP1,CYLD,IRF7,DDX58,ISG15	NA	NA
Spinal Cord Injury WP2431	WikiPathway 2021 Human	NA	NA	NA	NA	NA	1.76221	1.91392	NA	1.31993	NA	NA	NA	NA	NA	NA	NA	AQP4,EGR1,ANXA1,VCAN,CXCL8,BTG2,FOS,CCL2	CXCL10,VCAN,CDK1,CXCL8,FKBP1A,COL4A1,C1QB,CCL2	NA	RB1,ZFP36,NOX4,CXCL8,CXCL2,CCL2	NA	NA
Interferon Signaling	Reactome	NA	NA	NA	NA	NA	NA	5.74342	NA	21.9156	NA	6.14221	NA	NA	NA	NA	NA	NA	OAS1,DDX58,OAS3,OAS2,STAT1,GBP1,IFIT3,IFIT2,IFI6,IFITM3,FCGR1A,GBP5,MX1,KPNA2,IFITM2,IFIT1,IFITM1,ISG15	NA	PIAS1,EIF2AK2,SP100,DDX58,GBP1,IFIT3,IFIT2,IFI6,BST2,TRIM21,TRIM22,XAF1,RSAD2,OASL,HERC5,IFITM3,EIF4E,IFIT5,MX1,EIF4E3,IFI27,ISG20,MX2,IFITM2,SOCS1,IRF7,IFIT1,IFITM1,ISG15,IRF9,IFI30	NA	EIF2AK2,NDC1,DDX58,TRIM38,STAT1,GBP3,GBP1,IFIT3,IFIT2,TRIM21,TRIM5,TRIM22,RSAD2,HERC5,NUP58,IFITM3,FCGR1A,IFIT5,GBP5,UBE2L6,EIF4A2,SEC13,B2M,UBE2E1,PSMB8
Antiviral mechanism by IFN-stimulated genes	Reactome	NA	NA	NA	NA	NA	NA	3.45821	NA	4.77763	NA	2.49398	NA	NA	NA	NA	NA	NA	OAS1,DDX58,OAS3,OAS2,STAT1,MX1,KPNA2,IFIT1,ISG15	NA	EIF2AK2,DDX58,OASL,HERC5,EIF4E,MX1,EIF4E3,MX2,IFIT1,ISG15	NA	EIF2AK2,NDC1,DDX58,STAT1,HERC5,NUP58,UBE2L6,EIF4A2,SEC13,UBE2E1
Interferon gamma signaling	Reactome	NA	NA	NA	NA	NA	NA	1.78652	NA	4.41318	NA	2.12682	NA	NA	NA	NA	NA	NA	OAS1,OAS3,OAS2,STAT1,GBP1,FCGR1A,GBP5	NA	PIAS1,SP100,GBP1,TRIM21,TRIM22,OASL,SOCS1,IRF7,IRF9,IFI30	NA	TRIM38,STAT1,GBP3,GBP1,TRIM21,TRIM5,TRIM22,FCGR1A,GBP5,B2M
ISG15 antiviral mechanism	Reactome	NA	NA	NA	NA	NA	NA	1.60074	NA	4.30928	NA	2.84054	NA	NA	NA	NA	NA	NA	DDX58,STAT1,MX1,KPNA2,IFIT1,ISG15	NA	EIF2AK2,DDX58,HERC5,EIF4E,MX1,EIF4E3,MX2,IFIT1,ISG15	NA	EIF2AK2,NDC1,DDX58,STAT1,HERC5,NUP58,UBE2L6,EIF4A2,SEC13,UBE2E1
Interleukin-10 signaling	Reactome	NA	NA	NA	NA	NA	NA	3.39579	NA	3.65042	NA	NA	NA	NA	NA	NA	NA	NA	TIMP1,CCL2,CCR1,CXCL10,CXCL8,FPR1,CCL19	NA	CXCL2,CCL2,IL10RA,IL1R2,CCR1,CXCL8,CSF1	NA	NA
Negative regulators of DDX58/IFIH1 signaling	Reactome	NA	NA	NA	NA	NA	NA	NA	NA	3.25177	NA	2.93654	NA	NA	NA	NA	NA	NA	NA	NA	CYLD,DDX58,IFIH1,TNFAIP3,HERC5,ISG15	NA	ATG5,UBE2K,DDX58,IFIH1,HERC5,UBE2L6,TBK1
Chemokine receptors bind chemokines	Reactome	-3.62962	NA	NA	1.83196	NA	NA	3.60894	NA	3.07817	NA	1.69692	CCR6,CXCR4,CCR7,XCL1,XCL2,ACKR3,CCL28,CXCR6,CCR9,CCL4	NA	NA	CCL20,CXCL6,CXCL3,CXCL5,CXCL1,CXCL10,CCL11	NA	NA	CCL7,CCL2,CXCL9,CCR1,CXCL10,CXCL11,CXCL8,CCL19	NA	CXCL2,CCL2,CCRL2,CXCR4,CXCL9,CCR1,CXCL8	NA	CCRL2,CCR2,CXCR4,CCR1,CXCL10,CCL3,CCL4
DDX58/IFIH1-mediated induction of interferon-alpha/beta	Reactome	NA	NA	NA	NA	NA	NA	NA	NA	2.13188	NA	3.03897	NA	NA	NA	NA	NA	NA	NA	NA	CYLD,DDX58,IFIH1,TNFAIP3,HERC5,IRF7,ISG15	NA	ATG5,UBE2K,DDX58,IFIH1,TANK,HERC5,UBE2L6,TRAF6,TBK1,NKIRAS1,CHUK
Nicotinamide salvaging	Reactome	NA	NA	NA	NA	NA	NA	NA	NA	2.09431	NA	NA	NA	NA	NA	NA	NA	NA	NA	NA	NAMPT,PARP9,PARP8,PARP14	NA	NA
SARS-CoV Infections	Reactome	NA	NA	NA	NA	NA	NA	NA	NA	1.35425	NA	NA	NA	NA	NA	NA	NA	NA	NA	NA	ARID4A,ARID4B,ROCK1,ZBP1,PARP9,RB1,PARP8,PARP14	NA	NA
Nicotinate metabolism	Reactome	NA	NA	NA	NA	NA	NA	NA	NA	1.3472	NA	NA	NA	NA	NA	NA	NA	NA	NA	NA	NAMPT,PARP9,PARP8,PARP14	NA	NA
NOD-like receptor signaling pathway	KEGG	NA	NA	NA	NA	1.41858	NA	2.13561	NA	3.44533	NA	4.89503	NA	NA	NA	NA	IFI16,GBP5,CARD16,BIRC3,CXCL8,CASP1,AIM2	NA	GBP1,GBP5,CYBB,OAS1,OAS2,OAS3,CXCL8,CASP4,STAT1,NAMPT,CCL2	NA	IFI16,GBP1,CARD16,BIRC3,JUN,IRF9,IRF7,CXCL8,TNFAIP3,CXCL2,NAMPT,CCL2	NA	DEFA3,DEFA4,TANK,IFI16,GBP1,GBP3,MAP3K7,GBP5,GABARAPL2,CYBB,TRAF6,TAB3,TAB2,BIRC3,TBK1,TRPM7,ATG5,RIPK2,CASP1,STAT1,CHUK,ERBIN,AIM2
NF-kappa B signaling pathway	KEGG	NA	NA	NA	NA	1.61261	NA	NA	NA	3.35523	NA	NA	NA	NA	NA	NA	TNFSF14,BIRC3,CXCL8,BCL2A1,LY96,CCL19	NA	NA	NA	DDX58,GADD45B,BIRC3,LYN,CYLD,CXCL8,BCL2A1,TNFAIP3,CXCL2	NA	NA
Cytokine-cytokine receptor interaction	KEGG	-6.15272	NA	-1.60751	3.09645	NA	NA	NA	NA	3.05695	NA	NA	CD4,IL23A,IL23R,CCL28,CCR9,CCR7,CCR6,IL34,IL11RA,CD40LG,IL24,CXCR6,CXCR4,PRLR,EDAR,TNF,IL7R,FASLG,XCL1,TGFBR1,ACVR2B,ACVR2A,TNFRSF21,XCL2,TNFRSF25,IL2RB,ACKR3,ACVR1C,CCL4	NA	IL21R,XCR1,IL20RB,CD27,CCR7,CCR6,IL34,IL37,IL17B,IL22,IFNA5,IL26,IL27,IL24,OSM,FASLG,TNFRSF14	IL31RA,IL20RB,CCL20,LIF,OSMR,CCL11,CXCL10,CSF3,TNFRSF10D,TNFRSF10B,CXCL1,CXCL3,CXCL6,CXCL5,IL1RL2	NA	NA	NA	NA	IL1R2,TNFSF15,TNFSF10,CCR1,IL16,IL10RA,IL18R1,CXCR4,FAS,CSF1,CXCL8,CXCL9,CXCL2,CCL2	NA	NA
Necroptosis	KEGG	NA	NA	NA	-1.68702	NA	NA	NA	NA	2.95432	NA	3.25782	NA	NA	NA	H2AZ2,MACROH2A2,H2AC20,H2AW,SLC25A4,ALOX15,PARP1,VDAC3,VDAC2,VDAC1,FAF1,PYGB,PYGM,SMPD1,AIFM1	NA	NA	NA	NA	ZBP1,FAS,CHMP5,BIRC3,TNFSF10,EIF2AK2,CYLD,IRF9,TNFAIP3,STAT4	NA	FAS,PPID,H2AC7,H2AC8,H2AC6,H2AC4,CYBB,CHMP5,BIRC3,H2AC16,H2AC12,H2AC14,H2AC11,TRPM7,EIF2AK2,H2AW,CASP1,STAT1
TNF signaling pathway	KEGG	NA	NA	NA	3.29246	NA	NA	NA	NA	2.60885	NA	NA	NA	NA	NA	CXCL10,AKT3,SELE,MLKL,CCL20,LIF,CXCL1,CXCL3,CXCL6,CXCL5	NA	NA	NA	NA	FAS,CSF1,BIRC3,JUN,IL18R1,TNFAIP3,CXCL2,CCL2	NA	NA
RIG-I-like receptor signaling pathway	KEGG	NA	NA	NA	NA	NA	NA	NA	NA	2.18512	NA	1.82858	NA	NA	NA	NA	NA	NA	NA	NA	CYLD,IRF7,CXCL8,DDX58,ISG15,IFIH1	NA	CXCL10,TANK,MAP3K7,DDX58,CHUK,TRAF6,IFIH1,TBK1,ATG5
B cell receptor signaling pathway	KEGG	NA	NA	NA	NA	NA	NA	NA	NA	1.90534	NA	NA	NA	NA	NA	NA	NA	NA	NA	NA	LYN,JUN,SOS2,IFITM1,PIK3AP1,DAPP1	NA	NA
Chemokine signaling pathway	KEGG	NA	NA	NA	1.30127	NA	NA	2.19873	NA	1.87857	NA	NA	NA	NA	NA	CXCL10,AKT3,CCL20,CXCL1,CXCL3,CXCL6,CXCL5,PLCB1,CCL11	NA	NA	CXCL10,CXCL11,CCR1,CXCL8,CXCL9,STAT1,CCL8,CCL7,CCL2,CCL19,JAK3,CCL18	NA	ROCK1,LYN,CCR1,SOS2,CXCL8,CXCL9,CXCL2,CXCR4,CCL2	NA	NA
Toll-like receptor signaling pathway	KEGG	NA	NA	NA	NA	NA	NA	NA	NA	1.47651	NA	NA	NA	NA	NA	NA	NA	NA	NA	NA	SPP1,JUN,IRF7,TLR5,CXCL8,CXCL9	NA	NA
Apoptosis	KEGG	NA	NA	NA	NA	NA	NA	NA	NA	1.47651	NA	NA	NA	NA	NA	NA	NA	NA	NA	NA	FAS,GADD45B,BIRC3,PMAIP1,TNFSF10,JUN,BCL2A1	NA	NA
Vitamin B12 metabolism	BioPlanet 2019	NA	NA	NA	2.31032	2.0586	NA	4.14989	1.80937	NA	NA	NA	NA	NA	NA	HBA2,ALB,SERPINE1,HBB,SAA2,CRP	HBA1,HBA2,HBB,SAA2,CRP	NA	HBA1,HBA2,SERPINE1,HBB,SOD2,TCN1,SAA1,CCL2	ALB,APOA1,SERPINE1,SOD3,SAA2,CRP,APOB	NA	NA	NA
TWEAK regulation of gene expression	BioPlanet 2019	NA	NA	NA	NA	NA	1.36517	3.76018	NA	NA	NA	NA	NA	NA	NA	NA	NA	TNFRSF12A,F3,CXCL8,CCL2	CXCL10,COL1A1,CXCL8,SERPINE1,CCL2,SPP1	NA	NA	NA	NA
Selenium pathway	BioPlanet 2019	NA	NA	NA	1.96508	1.95797	NA	3.63886	2.00034	NA	NA	NA	NA	NA	NA	HBA2,ALB,SERPINE1,HBB,SAA2,CRP	HBA1,HBA2,HBB,SAA2,CRP	NA	HBA1,HBA2,SERPINE1,HBB,ALOX5AP,SOD2,SAA1,CCL2	ALB,APOA1,SERPINE1,SOD3,SAA2,CRP,XDH,APOB	NA	NA	NA
Folate metabolism	BioPlanet 2019	NA	NA	NA	1.87691	1.91397	NA	3.51322	1.37082	NA	NA	NA	NA	NA	NA	HBA2,ALB,SERPINE1,HBB,SAA2,CRP	HBA1,HBA2,HBB,SAA2,CRP	NA	HBA1,HBA2,MTHFD2,SERPINE1,HBB,SOD2,SAA1,CCL2	ALB,APOA1,SERPINE1,SOD3,SAA2,CRP,APOB	NA	NA	NA
Signaling by PDGF	BioPlanet 2019	NA	NA	NA	NA	NA	NA	3.05288	1.80937	NA	NA	NA	NA	NA	NA	NA	NA	NA	COL1A1,COL5A2,COL5A1,SPP1,COL3A1,CDK1,STAT1,COL4A1,THBS1,THBS2	PDGFRB,SPP1,COL6A1,COL6A2,GRB7,PDGFB,ITPR3,COL4A1,COL4A2,CDKN1A,HRAS|CALM1,FOXO1,NRAS,PRKCA,CREB1,PRKAR2B,PRKACB,CAMK4,YWHAB,KRAS,PTEN	NA	NA	NA
Delta Np63 pathway	BioPlanet 2019	NA	NA	NA	NA	NA	NA	2.75306	NA	NA	NA	NA	NA	NA	NA	NA	NA	NA	VDR,GPX2,KRT5,RUNX1,COL5A1,TOP2A	NA	NA	NA	NA
Interleukin-7 interactions in immune response	BioPlanet 2019	NA	NA	NA	NA	NA	NA	2.36862	NA	NA	NA	NA	NA	NA	NA	NA	NA	NA	CXCL10,CXCL11,CXCL8,CCL8,CCL19	NA	NA	NA	NA
Peptide G-protein coupled receptors	BioPlanet 2019	NA	NA	NA	NA	NA	NA	2.20853	NA	NA	NA	NA	NA	NA	NA	NA	NA	NA	CXCL10,CXCL11,CCR1,CXCL8,CXCL9,FPR2,FPR1,SAA1,CCL7,CCL2,CCL19	NA	NA	NA	NA
TRAF6 mediated NF-kB activation	BioPlanet 2019	NA	NA	NA	NA	NA	NA	2.10968	NA	NA	NA	NA	NA	NA	NA	NA	NA	NA	DDX58,IFIH1,SAA1,S100A12	NA	NA	NA	NA
G alpha (i) signaling events	BioPlanet 2019	-1.72091	NA	NA	NA	NA	NA	2.10176	NA	NA	NA	NA	GPR18,CCL28,PTGDR2,CCR9,CCR7,CCR6,P2RY14,CXCR6,CXCR4,S1PR2,S1PR1,ADORA1,S1PR5,RGS1,ACKR3	NA	NA	NA	NA	NA	CCR1,FPR2,FPR1,SAA1,CCL19,CXCL10,CXCL11,RGS18,ADRA2A,CXCL8,CXCL9	NA	NA	NA	NA
NCAM1 interactions	BioPlanet 2019	NA	NA	NA	NA	NA	NA	1.90893	NA	NA	NA	NA	NA	NA	NA	NA	NA	NA	COL1A1,COL4A1,COL3A1,COL5A2,COL5A1	NA	NA	NA	NA
Nucleotide metabolism	BioPlanet 2019	NA	NA	NA	NA	NA	NA	1.86095	NA	NA	NA	NA	NA	NA	NA	NA	NA	NA	NME1,CDA,GLRX,RRM2,DGUOK,UPP1	NA	NA	NA	NA
NCAM signaling for neurite out-growth	BioPlanet 2019	NA	NA	NA	NA	NA	NA	1.82266	NA	NA	NA	NA	NA	NA	NA	NA	NA	NA	COL1A1,COL3A1,COL5A2,COL5A1,CDK1,COL4A1	NA	NA	NA	NA
MHC class II antigen presentation	BioPlanet 2019	NA	1.76707	NA	NA	NA	NA	1.66862	NA	NA	NA	NA	NA	DYNC1LI2,KIF5A,KIF5C,KIF5B,DYNLL2	NA	NA	NA	NA	KIF4A,KIF23,CENPE,KIF11,KIF15,CTSL,CTSE	NA	NA	NA	NA
Myc active pathway	BioPlanet 2019	NA	1.35852	NA	NA	NA	NA	1.62525	NA	NA	NA	NA	NA	PTMA,RPL11,NPM1,NCL	NA	NA	NA	NA	NME1,E2F3,FOSL1,BIRC5,HSPD1,PIM1	NA	NA	NA	NA
ATR activation in response to replication stress	BioPlanet 2019	NA	NA	NA	NA	NA	NA	1.62525	NA	NA	NA	NA	NA	NA	NA	NA	NA	NA	CDC25C,CLSPN,CHEK1	NA	NA	NA	NA
Nucleotide di- and triphosphate biosynthesis and interconversion	BioPlanet 2019	NA	NA	NA	NA	NA	NA	1.43191	NA	NA	NA	NA	NA	NA	NA	NA	NA	NA	RRM2,GLRX,NME1	NA	NA	NA	NA
Cell cycle progression regulation by PLK3	BioPlanet 2019	NA	NA	NA	NA	NA	NA	1.37486	NA	NA	NA	NA	NA	NA	NA	NA	NA	NA	CDC25C,CHEK1,CDK1	NA	NA	NA	NA
ID regulation of gene expression	BioPlanet 2019	NA	NA	NA	NA	NA	NA	1.32003	NA	NA	NA	NA	NA	NA	NA	NA	NA	NA	CXCL8,THBS1,SELE	NA	NA	NA	NA
granulocyte chemotaxis (GO:0071621)	GO Biological Process 2021	NA	NA	NA	1.91705	NA	1.80183	8.51778	NA	NA	NA	NA	NA	NA	NA	CCL20,CXCL10,CXCL1,CXCL3,CXCL6,CXCL5,CCL11	NA	ANXA1,CCL20,S100A9,S100A8,CXCL8,PPBP,CCL2	CXCL10,CXCL11,SCG2,S100A9,S100A8,CXCL8,CXCL9,S100A12,SAA1,CCL8,CCL7,CCL2,CCL19,CCL18	NA	NA	NA	NA
neutrophil migration (GO:1990266)	GO Biological Process 2021	NA	NA	NA	1.848	NA	NA	8.23385	NA	NA	NA	NA	NA	NA	NA	CCL20,CXCL10,CXCL1,CXCL3,CXCL6,CXCL5,CCL11	NA	NA	CXCL10,CXCL11,S100A9,S100A8,CD177,CXCL8,CXCL9,S100A12,SAA1,CCL8,CCL7,CCL2,CCL19,CCL18	NA	NA	NA	NA
neutrophil chemotaxis (GO:0030593)	GO Biological Process 2021	NA	NA	NA	1.91705	NA	NA	7.86277	NA	NA	NA	NA	NA	NA	NA	CCL20,CXCL10,CXCL1,CXCL3,CXCL6,CXCL5,CCL11	NA	NA	CXCL10,CXCL11,S100A9,S100A8,CXCL8,CXCL9,S100A12,SAA1,CCL8,CCL7,CCL2,CCL19,CCL18	NA	NA	NA	NA
response to interleukin-1 (GO:0070555)	GO Biological Process 2021	NA	NA	NA	NA	NA	NA	5.72078	NA	NA	NA	NA	NA	NA	NA	NA	NA	NA	CHI3L1,CXCL8,IRAK2,IRAK3,GBP1,SELE,HIF1A,CCL8,CCL7,CCL2,CCL19,CCL18	NA	NA	NA	NA
lymphocyte chemotaxis (GO:0048247)	GO Biological Process 2021	NA	NA	NA	NA	NA	NA	5.46628	NA	NA	NA	NA	NA	NA	NA	NA	NA	NA	CYP7B1,CXCL10,CXCL11,SAA1,CCL8,CCL7,CCL2,CCL19,CCL18	NA	NA	NA	NA
cellular response to virus (GO:0098586)	GO Biological Process 2021	NA	NA	NA	NA	NA	NA	5.12519	NA	NA	NA	1.45287	NA	NA	NA	NA	NA	NA	DDX58,POU2AF1,OAS1,CXCL10,IFI6,HIF1A,IFIH1,CCL19	NA	NA	NA	DDX58,CHUK,CXCL10,FMR1,HIF1A,IFIH1
cellular response to dsRNA (GO:0071359)	GO Biological Process 2021	NA	NA	NA	NA	NA	NA	3.22839	NA	NA	NA	NA	NA	NA	NA	NA	NA	NA	DDX58,CGAS,IFIT1,IFIH1,FLOT1	NA	NA	NA	NA
response to tumor necrosis factor (GO:0034612)	GO Biological Process 2021	NA	NA	NA	NA	NA	NA	3.11083	NA	NA	NA	2.22817	NA	NA	NA	NA	NA	NA	GBP1,SELE,CHI3L1,CXCL8,GCH1,CCL8,CCL7,CCL2,CCL19,CCL18	NA	NA	NA	ASAH1,TANK,GBP1,GBP3,GGT1,DHX9,GCH1,CHUK,ERBIN,CCL8,CCL4,CCL3,CD58
regulation of interferon-beta production (GO:0032648)	GO Biological Process 2021	NA	NA	NA	NA	NA	NA	3.0665	NA	NA	NA	NA	NA	NA	NA	NA	NA	NA	OAS1,OAS2,OAS3,DDX58,ISG15,IFIH1,FLOT1	NA	NA	NA	NA
response to exogenous dsRNA (GO:0043330)	GO Biological Process 2021	NA	NA	NA	NA	NA	NA	2.95564	NA	NA	NA	NA	NA	NA	NA	NA	NA	NA	DDX58,CGAS,IFIT1,IFIH1,IRAK3,FLOT1	NA	NA	NA	NA
endothelial cell migration (GO:0043542)	GO Biological Process 2021	NA	NA	NA	NA	NA	NA	2.73506	NA	NA	NA	NA	NA	NA	NA	NA	NA	NA	STAT1,S100A2,FAP,RAB13,S100P,SCG2	NA	NA	NA	NA
lymphocyte migration (GO:0072676)	GO Biological Process 2021	-1.94851	NA	NA	NA	NA	NA	2.67818	NA	NA	NA	NA	XCL1,CRTAM,XCL2,GATA3,CCL4,S1PR1,CCR6	NA	NA	NA	NA	NA	SAA1,CCL8,CCL7,CCL2,CCL19,CCL18	NA	NA	NA	NA
epithelial cell migration (GO:0010631)	GO Biological Process 2021	NA	NA	NA	NA	NA	NA	2.62302	NA	NA	NA	NA	NA	NA	NA	NA	NA	NA	STAT1,S100A2,ANLN,FAP,S100P,SCG2	NA	NA	NA	NA
regulation of monocyte chemotaxis (GO:0090025)	GO Biological Process 2021	NA	NA	NA	NA	NA	NA	2.58736	-1.63047	NA	NA	NA	NA	NA	NA	NA	NA	NA	CCR1,CXCL10,GREM1,SERPINE1,FPR2	CXCL10,LGMN,MOSPD2,AIF1,PLA2G7,SLAMF8	NA	NA	NA
monocyte chemotaxis (GO:0002548)	GO Biological Process 2021	NA	NA	NA	NA	NA	NA	2.58422	NA	NA	NA	NA	NA	NA	NA	NA	NA	NA	CCL8,CCL7,CCL2,CCL19,CCL18,S100A12	NA	NA	NA	NA
mitotic chromosome condensation (GO:0007076)	GO Biological Process 2021	NA	NA	NA	NA	NA	NA	2.51863	NA	NA	NA	NA	NA	NA	NA	NA	NA	NA	CDK1,CDCA5,NCAPG,NCAPH,NUSAP1	NA	NA	NA	NA
mitotic spindle assembly (GO:0090307)	GO Biological Process 2021	NA	NA	NA	NA	NA	NA	2.48126	NA	NA	NA	NA	NA	NA	NA	NA	NA	NA	KIF23,TPX2,KIFC1,KIF4A,KIF11,AURKB	NA	NA	NA	NA
interleukin-12-mediated signaling pathway (GO:0035722)	GO Biological Process 2021	NA	NA	NA	NA	NA	NA	2.3973	NA	NA	NA	NA	NA	NA	NA	NA	NA	NA	SERPINB2,SOD2,CAPZA1,LMNB1,CA1,CFL1	NA	NA	NA	NA
eosinophil chemotaxis (GO:0048245)	GO Biological Process 2021	NA	NA	NA	NA	NA	NA	2.36058	NA	NA	NA	NA	NA	NA	NA	NA	NA	NA	CCL8,CCL7,CCL2,SCG2	NA	NA	NA	NA
eosinophil migration (GO:0072677)	GO Biological Process 2021	NA	NA	NA	NA	NA	NA	2.36058	NA	NA	NA	NA	NA	NA	NA	NA	NA	NA	CCL8,CCL7,CCL2,SCG2	NA	NA	NA	NA
cellular response to interleukin-12 (GO:0071349)	GO Biological Process 2021	NA	NA	NA	NA	NA	NA	2.32343	NA	NA	NA	NA	NA	NA	NA	NA	NA	NA	SERPINB2,SOD2,CAPZA1,LMNB1,CA1,CFL1	NA	NA	NA	NA
cytoskeleton-dependent cytokinesis (GO:0061640)	GO Biological Process 2021	NA	NA	NA	NA	NA	NA	2.22251	NA	NA	NA	NA	NA	NA	NA	NA	NA	NA	ANLN,KIF4A,AURKB,ECT2,CEP55,KIF23,NUSAP1	NA	NA	NA	NA
antigen processing and presentation of exogenous peptide antigen via MHC class II (GO:0019886)	GO Biological Process 2021	NA	NA	NA	NA	NA	NA	2.17487	NA	NA	NA	NA	NA	NA	NA	NA	NA	NA	KIF4A,CAPZA1,KIF23,CENPE,KIF11,KIF15,CTSL,CTSE	NA	NA	NA	NA
positive regulation of monocyte chemotaxis (GO:0090026)	GO Biological Process 2021	NA	NA	NA	NA	NA	NA	2.14012	-1.49669	NA	NA	NA	NA	NA	NA	NA	NA	NA	CCR1,SERPINE1,FPR2,CXCL10	MOSPD2,AIF1,PLA2G7,CXCL10,LGMN	NA	NA	NA
cellular response to interleukin-1 (GO:0071347)	GO Biological Process 2021	NA	NA	NA	NA	NA	NA	2.14012	NA	NA	NA	6.66005	NA	NA	NA	NA	NA	NA	GBP1,HIF1A,CXCL8,IRAK2,IRAK3,CCL8,CCL7,CCL2,CCL19,CCL18	NA	NA	NA	PSMB9,PSMC4,PSMC2,TANK,GBP1,GBP3,MAP3K7,TRAF6,TAB3,TAB2,PSME1,HIF1A,PSMD12,RIPK2,CHUK,PSMA6,PSMA4,PSMA5,PSMA2,PSMA3,UBE2V1,PSMB8,CCL8,CCL4,CCL3
antigen processing and presentation of peptide antigen via MHC class II (GO:0002495)	GO Biological Process 2021	NA	NA	NA	NA	NA	NA	2.14012	NA	NA	NA	NA	NA	NA	NA	NA	NA	NA	KIF4A,CAPZA1,KIF23,CENPE,KIF11,KIF15,CTSL,CTSE	NA	NA	NA	NA
regulation of mitotic cell cycle phase transition (GO:1901990)	GO Biological Process 2021	NA	NA	NA	NA	NA	NA	2.08516	NA	NA	NA	1.49008	NA	NA	NA	NA	NA	NA	BUB1B,MAD2L1,TPX2,NEK2,CDC6,CENPE,ANLN,CENPF,CDK1,HMMR,KIF14	NA	NA	NA	PSMB9,PSMC4,PSMC2,CEP63,PSME1,ID2,PSMD12,CNTRL,UBE2E1,PSMA6,PSMA4,PSMA5,PSMA2,PSMA3,PSMB8,PCM1
positive regulation of interferon-alpha production (GO:0032727)	GO Biological Process 2021	NA	NA	NA	NA	NA	NA	2.07629	NA	NA	NA	4.56576	NA	NA	NA	NA	NA	NA	STAT1,DDX58,HSPD1,IFIH1	NA	NA	NA	DHX9,STAT1,DDX58,CHUK,IFIH1,TBK1,DHX36,RIPK2
regulation of smooth muscle cell migration (GO:0014910)	GO Biological Process 2021	NA	NA	NA	NA	NA	NA	2.07629	NA	NA	NA	NA	NA	NA	NA	NA	NA	NA	SERPINE1,IGF1,CCN4,S100A11	NA	NA	NA	NA
antigen processing and presentation of exogenous peptide antigen (GO:0002478)	GO Biological Process 2021	NA	NA	NA	NA	NA	NA	2.07629	NA	NA	NA	NA	NA	NA	NA	NA	NA	NA	KIF4A,CAPZA1,KIF23,CENPE,KIF11,KIF15,CTSL,CTSE	NA	NA	NA	NA
positive regulation of cytokinesis (GO:0032467)	GO Biological Process 2021	NA	NA	NA	NA	NA	NA	2.02245	NA	NA	NA	NA	NA	NA	NA	NA	NA	NA	KIF23,CDC6,KIF14,AURKB,ECT2	NA	NA	NA	NA
regulation of exit from mitosis (GO:0007096)	GO Biological Process 2021	NA	NA	NA	NA	NA	NA	1.93996	NA	NA	NA	NA	NA	NA	NA	NA	NA	NA	ANLN,BUB1B,MAD2L1,CDCA5,NEK2	NA	NA	NA	NA
mitotic cell cycle checkpoint signaling (GO:0007093)	GO Biological Process 2021	NA	NA	NA	NA	NA	NA	1.87756	NA	NA	NA	NA	NA	NA	NA	NA	NA	NA	AURKB,CHEK1,BUB1B,BUB1	NA	NA	NA	NA
activation of protein kinase activity (GO:0032147)	GO Biological Process 2021	NA	NA	NA	NA	NA	NA	1.85307	NA	NA	NA	NA	NA	NA	NA	NA	NA	NA	NRK,IGF1,ADRA2A,TPX2,CLSPN,CHI3L1,KIF14,ECT2	NA	NA	NA	NA
negative regulation of ossification (GO:0030279)	GO Biological Process 2021	NA	NA	NA	NA	NA	NA	1.8166	NA	NA	NA	NA	NA	NA	NA	NA	NA	NA	CCR1,SRGN,DKK1,GREM1	NA	NA	NA	NA
regulation of interferon-alpha production (GO:0032647)	GO Biological Process 2021	NA	NA	NA	NA	NA	NA	1.75466	NA	NA	NA	3.90715	NA	NA	NA	NA	NA	NA	STAT1,DDX58,HSPD1,IFIH1	NA	NA	NA	STAT1,DDX58,CHUK,DHX9,IFIH1,TBK1,DHX36,RIPK2
toll-like receptor signaling pathway (GO:0002224)	GO Biological Process 2021	NA	NA	NA	NA	NA	NA	1.73831	NA	NA	NA	NA	NA	NA	NA	NA	NA	NA	OAS1,S100A9,S100A8,IRAK2,IRAK3,CTSL,HSPD1	NA	NA	NA	NA
positive regulation of cell division (GO:0051781)	GO Biological Process 2021	NA	NA	NA	NA	NA	NA	1.73507	NA	NA	NA	NA	NA	NA	NA	NA	NA	NA	KIF23,CDC6,KIF14,AURKB,ECT2	NA	NA	NA	NA
positive regulation of cellular biosynthetic process (GO:0031328)	GO Biological Process 2021	NA	NA	NA	NA	NA	NA	1.73246	NA	NA	NA	NA	NA	NA	NA	NA	NA	NA	SLC25A37,CDH3,IGF1,HIF1A,MMP8,CXCL8,HBB,RPS27L,THBS1,CCL19	NA	NA	NA	NA
positive regulation of monooxygenase activity (GO:0032770)	GO Biological Process 2021	NA	NA	NA	NA	NA	NA	1.59741	NA	NA	NA	NA	NA	NA	NA	NA	NA	NA	VDR,GCH1,HIF1A,CDH3	NA	NA	NA	NA
regulation of macrophage activation (GO:0043030)	GO Biological Process 2021	NA	NA	NA	NA	NA	NA	1.49664	NA	NA	NA	NA	NA	NA	NA	NA	NA	NA	MMP8,BPI,THBS1,HSPD1	NA	NA	NA	NA
positive regulation of vasculature development (GO:1904018)	GO Biological Process 2021	NA	NA	NA	NA	NA	NA	1.49498	NA	NA	NA	NA	NA	NA	NA	NA	NA	NA	RUNX1,SERPINE1,HIF1A,CHI3L1,CXCL8,ADAM12,THBS1	NA	NA	NA	NA
regulation of interleukin-12 production (GO:0032655)	GO Biological Process 2021	NA	NA	NA	NA	NA	NA	1.48918	-1.96762	NA	NA	NA	NA	NA	NA	NA	NA	NA	IRAK3,THBS1,HSPD1,CCL19,JAK3	TLR2,FOXP1,TNFSF4,TLR8,TLR4,CLEC7A,CD47,CD40LG,IL23R	NA	NA	NA
positive regulation of mononuclear cell migration (GO:0071677)	GO Biological Process 2021	NA	NA	NA	NA	NA	NA	1.45294	NA	NA	NA	NA	NA	NA	NA	NA	NA	NA	CCR1,CXCL10,SERPINE1,FPR2	NA	NA	NA	NA
fibrinolysis (GO:0042730)	GO Biological Process 2021	NA	NA	NA	2.79321	NA	NA	1.41601	2.06774	NA	NA	NA	NA	NA	NA	FGB,FGG,SERPINE1,SERPINF2,FGA	NA	NA	SERPINB2,SERPINE1,PLAUR	FGB,FGG,SERPINE1,SERPINF2,FGA	NA	NA	NA
negative regulation of protein processing (GO:0010955)	GO Biological Process 2021	NA	NA	NA	NA	NA	NA	1.41601	NA	NA	NA	NA	NA	NA	NA	NA	NA	NA	SERPINE1,SERPINE2,THBS1	NA	NA	NA	NA
positive regulation of MAPK cascade (GO:0043410)	GO Biological Process 2021	NA	NA	NA	NA	NA	NA	1.41324	1.88198	NA	NA	NA	NA	NA	NA	NA	NA	NA	S100A12,IGF1,CCR1,FPR2,CCL19,CCL18,ADRA2A,MMP8,CHI3L1,CCL8,CCL7,CCL2	CCN2,SERPINF2,IGF2,NECAB2,PDGFB,CCL25,EDN1,CCL23,VEGFA,GAS6,DAB2IP,HRAS,PDGFRB,ROR2,TRAF7,PLA2G2A,FGA,FGB,FGG	NA	NA	NA
positive regulation of leukocyte chemotaxis (GO:0002690)	GO Biological Process 2021	NA	NA	NA	NA	NA	NA	1.39809	NA	NA	NA	NA	NA	NA	NA	NA	NA	NA	CCR1,CXCL10,SERPINE1,FPR2,THBS1	NA	NA	NA	NA
mitotic G2 DNA damage checkpoint signaling (GO:0007095)	GO Biological Process 2021	NA	NA	NA	NA	NA	NA	1.37738	NA	NA	NA	NA	NA	NA	NA	NA	NA	NA	TICRR,CDK1,CLSPN,CHEK1	NA	NA	NA	NA
negative regulation of type I interferon-mediated signaling pathway (GO:0060339)	GO Biological Process 2021	NA	NA	NA	NA	NA	NA	1.35816	NA	NA	NA	NA	NA	NA	NA	NA	NA	NA	ISG15,OAS1,OAS3	NA	NA	NA	NA
regulation of mitotic sister chromatid separation (GO:0010965)	GO Biological Process 2021	NA	NA	NA	NA	NA	NA	1.35816	NA	NA	NA	NA	NA	NA	NA	NA	NA	NA	CDC6,CENPE,PTTG1	NA	NA	NA	NA
phosphorylation (GO:0016310)	GO Biological Process 2021	NA	NA	NA	NA	NA	NA	1.32871	NA	NA	NA	NA	NA	NA	NA	NA	NA	NA	HCST,JAK3,GK,MELK,BIRC5,DGKI,NEK2,PIM1,CDK1,CCL2,CHEK1,SRPK1,NRK,AURKB,IRAK3	NA	NA	NA	NA
regulation of cytokinesis (GO:0032465)	GO Biological Process 2021	NA	NA	NA	NA	NA	NA	1.31073	NA	NA	NA	NA	NA	NA	NA	NA	NA	NA	CDC6,KIF14,AURKB,ECT2,E2F7,KIF23	NA	NA	NA	NA
negative regulation of ATPase activity (GO:0032780)	GO Biological Process 2021	NA	NA	NA	NA	NA	NA	1.31073	NA	NA	NA	NA	NA	NA	NA	NA	NA	NA	IFIT1,PPIF,LTF	NA	NA	NA	NA
positive regulation of macrophage activation (GO:0043032)	GO Biological Process 2021	NA	NA	NA	NA	NA	NA	1.31073	NA	NA	NA	NA	NA	NA	NA	NA	NA	NA	MMP8,THBS1,HSPD1	NA	NA	NA	NA
positive regulation of smooth muscle cell migration (GO:0014911)	GO Biological Process 2021	NA	NA	NA	NA	NA	NA	1.31073	NA	NA	NA	NA	NA	NA	NA	NA	NA	NA	IGF1,CCN4,S100A11	NA	NA	NA	NA
chemokine activity (GO:0008009)	GO Molecular Function 2021	NA	NA	NA	3.39486	NA	NA	4.67127	NA	NA	NA	NA	NA	NA	NA	CCL20,CXCL10,CCL11,CXCL1,CXCL3,CXCL6,CXCL5	NA	NA	CXCL10,CXCL11,CXCL8,CXCL9,CCL8,CCL7,CCL2,CCL19,CCL18	NA	NA	NA	NA
endopeptidase inhibitor activity (GO:0004866)	GO Molecular Function 2021	NA	NA	NA	NA	NA	NA	2.10211	NA	NA	NA	NA	NA	NA	NA	NA	NA	NA	RARRES1,SPINK1,SERPINE1,SERPINE2,PTTG1,PI3,TIMP1,SERPINB2,LTF	NA	NA	NA	NA
cytokine activity (GO:0005125)	GO Molecular Function 2021	NA	NA	NA	1.3399	NA	NA	2.10211	NA	NA	NA	NA	NA	NA	NA	CXCL10,CSF3,CCL20,LIF,CXCL1,CXCL3,CXCL6,CXCL5,CCL11	NA	NA	CXCL10,CXCL11,SCG2,CXCL8,CXCL9,TIMP1,CCL8,CCL7,CCL2,CCL19,CCL18	NA	NA	NA	NA
CXCR chemokine receptor binding (GO:0045236)	GO Molecular Function 2021	NA	NA	NA	3.39486	NA	NA	2.10211	NA	NA	NA	NA	NA	NA	NA	CXCL1,CXCL3,CXCL6,CXCL5,CXCL10	NA	NA	CXCL8,CXCL9,CXCL10,CXCL11	NA	NA	NA	NA
tubulin binding (GO:0015631)	GO Molecular Function 2021	NA	NA	NA	NA	NA	NA	2.10211	NA	NA	NA	NA	NA	NA	NA	NA	NA	NA	MX1,TPX2,CENPE,SKA1,KIF15,KIF14,DLGAP5,KIF26B,NUSAP1,S100A9,S100A8,KIF23,KIF18B,KIFC1,BIRC5	NA	NA	NA	NA
CCR chemokine receptor binding (GO:0048020)	GO Molecular Function 2021	NA	NA	NA	NA	NA	NA	1.6021	NA	NA	NA	NA	NA	NA	NA	NA	NA	NA	CCL8,CCL7,CCL2,CCL19,CCL18	NA	NA	NA	NA
Vitamin B12 metabolism WP1533	WikiPathway 2021 Human	NA	NA	NA	1.64338	1.46729	NA	3.33209	1.85396	NA	NA	NA	NA	NA	NA	ALB,SERPINE1,HBB,SAA2,CRP	HBA1,HBB,SAA2,CRP	NA	HBA1,SERPINE1,HBB,SOD2,TCN1,SAA1,CCL2	ALB,APOA1,SERPINE1,SOD3,SAA2,CRP,APOB	NA	NA	NA
Folate Metabolism WP176	WikiPathway 2021 Human	NA	NA	NA	3.05566	NA	NA	3.2766	3.72571	NA	NA	NA	NA	NA	NA	ALB,SERPINE1,HBB,FGA,FGB,FGG,SAA2,CRP	NA	NA	GPX2,HBA1,MTHFD2,SERPINE1,HBB,SOD2,SAA1,CCL2	GPX3,ALB,APOA1,SERPINE1,FGA,FGB,FGG,SOD3,SAA2,CRP,APOB	NA	NA	NA
Pathways of nucleic acid metabolism and innate immune sensing WP4705	WikiPathway 2021 Human	NA	NA	NA	NA	NA	NA	2.58396	NA	NA	NA	NA	NA	NA	NA	NA	NA	NA	DDX58,CGAS,OAS1,IFIH1	NA	NA	NA	NA
Selenium Micronutrient Network WP15	WikiPathway 2021 Human	NA	NA	NA	2.66269	NA	NA	2.56777	4.02337	NA	NA	NA	NA	NA	NA	ALB,SERPINE1,HBB,FGA,FGB,FGG,SAA2,CRP	NA	NA	GPX2,HBA1,SERPINE1,HBB,ALOX5AP,SOD2,SAA1,CCL2	GPX3,SELENOM,ALB,APOA1,SERPINE1,FGA,FGB,FGG,SOD3,SAA2,CRP,XDH,APOB	NA	NA	NA
Hepatitis C and Hepatocellular Carcinoma WP3646	WikiPathway 2021 Human	NA	NA	NA	NA	1.46729	NA	2.44994	NA	NA	NA	NA	NA	NA	NA	NA	CXCL8,E2F2,BIRC3,CD44	NA	CXCL8,UCHL1,E2F2,RRM2,BIRC5,HIF1A	NA	NA	NA	NA
miR-509-3p alteration of YAP1/ECM axis WP3967	WikiPathway 2021 Human	NA	NA	NA	NA	NA	NA	2.44994	NA	NA	NA	NA	NA	NA	NA	NA	NA	NA	THBS2,COL1A1,COL3A1,COL5A1	NA	NA	NA	NA
NAD+ biosynthetic pathways WP3645	WikiPathway 2021 Human	NA	NA	NA	NA	NA	NA	2.08983	NA	NA	NA	NA	NA	NA	NA	NA	NA	NA	NAMPT,TDO2,CD38,IDO1	NA	NA	NA	NA
Allograft Rejection WP2328	WikiPathway 2021 Human	-2.49342	NA	NA	NA	NA	NA	1.97356	NA	NA	NA	NA	HLA-DRA,CD28,ABCB1,TNF,HLA-DOA,HLA-DPB1,CD40LG,FASLG,GNLY,HLA-DMB,HLA-DPA1	NA	NA	NA	NA	NA	CXCL11,COL5A1,CXCL8,CXCL9,STAT1,C1QB,CCL19	NA	NA	NA	NA
SARS-CoV-2 mitochondrial interactions WP5038	WikiPathway 2021 Human	NA	NA	NA	NA	NA	NA	1.63276	NA	NA	NA	NA	NA	NA	NA	NA	NA	NA	DDX58,CGAS,IFIH1,CTSL	NA	NA	NA	NA
COVID-19 adverse outcome pathway WP4891	WikiPathway 2021 Human	NA	NA	NA	1.43187	NA	NA	1.56811	NA	NA	NA	NA	NA	NA	NA	CSF3,TMPRSS2,CXCL10	NA	NA	CXCL8,CXCL10,CCL2	NA	NA	NA	NA
TGF-beta Receptor Signaling WP560	WikiPathway 2021 Human	-1.41026	NA	1.35568	NA	NA	NA	1.56811	NA	NA	NA	NA	TGFBR1,TGFBR3,LEF1,TNF,TGIF1,NOG,SMAD7	NA	TGFBR1,TGFBR2,TGFBR3,SPP1,SMAD5,STAT3,SMAD9	NA	NA	NA	SERPINE1,SPP1,STAT1,FKBP1A,THBS1	NA	NA	NA	NA
NAD+ metabolism WP3644	WikiPathway 2021 Human	NA	NA	NA	NA	NA	NA	1.5528	NA	NA	NA	NA	NA	NA	NA	NA	NA	NA	NRK,NAMPT,CD38	NA	NA	NA	NA
Tryptophan catabolism leading to NAD+ production WP4210	WikiPathway 2021 Human	NA	NA	NA	NA	NA	NA	1.5528	NA	NA	NA	NA	NA	NA	NA	NA	NA	NA	NAMPT,TDO2,IDO1	NA	NA	NA	NA
TGF-beta receptor signaling in skeletal dysplasias WP4816	WikiPathway 2021 Human	-1.89088	NA	NA	NA	NA	NA	1.50893	NA	NA	NA	NA	TGFBR1,TGFBR3,LEF1,TNF,ADAMTS10,TGIF1,NOG,SMAD7	NA	NA	NA	NA	NA	SERPINE1,SPP1,STAT1,FKBP1A,THBS1	NA	NA	NA	NA
Photodynamic therapy-induced HIF-1 survival signaling WP3614	WikiPathway 2021 Human	NA	NA	NA	NA	NA	NA	1.46518	2.51126	NA	NA	NA	NA	NA	NA	NA	NA	NA	BIRC5,BCL2A1,SERPINE1,HIF1A	IGFBP2,EDN1,TGFB3,VEGFA,BCL2L1,SERPINE1,SLC2A3	NA	NA	NA
Overview of nanoparticle effects WP3287	WikiPathway 2021 Human	NA	NA	NA	NA	NA	NA	1.42445	NA	NA	NA	NA	NA	NA	NA	NA	NA	NA	CXCL8,COL4A1,CDH3	NA	NA	NA	NA
Oncostatin M Signaling Pathway WP2374	WikiPathway 2021 Human	NA	NA	NA	NA	NA	NA	1.38867	NA	NA	NA	NA	NA	NA	NA	NA	NA	NA	SERPINE1,STAT1,HIF1A,CCL2,JAK3	NA	NA	NA	NA
Ferroptosis WP4313	WikiPathway 2021 Human	NA	NA	NA	NA	NA	NA	1.38291	NA	NA	NA	NA	NA	NA	NA	NA	NA	NA	ACSL1,CYBB,SLC7A11,FTH1	NA	NA	NA	NA
Tryptophan metabolism WP465	WikiPathway 2021 Human	NA	NA	NA	-2.26566	NA	NA	1.36353	NA	NA	NA	NA	NA	NA	NA	ALDH9A1,GCDH,OGDH,MAOB,ACAT1,ECHS1,HSD17B10,ALDH2	NA	NA	CYP7B1,IDO1,CYP19A1,TDO2	NA	NA	NA	NA
Signaling by PDGF	Reactome	NA	NA	NA	NA	NA	NA	3.60894	2.73801	NA	NA	NA	NA	NA	NA	NA	NA	NA	STAT1,SPP1,COL5A1,THBS1,COL3A1,THBS2,COL4A1,COL5A2	PDGFB,PDGFRB,SPP1,COL4A2,GRB7,COL6A1,COL6A2,HRAS,COL4A1	NA	NA	NA
Gene and protein expression by JAK-STAT signaling after Interleukin-12 stimulation	Reactome	NA	NA	NA	NA	NA	NA	2.90737	NA	NA	NA	NA	NA	NA	NA	NA	NA	NA	SOD2,LMNB1,CAPZA1,CA1,CFL1,SERPINB2	NA	NA	NA	NA
Interleukin-12 family signaling	Reactome	NA	NA	NA	NA	NA	NA	2.85283	NA	NA	NA	NA	NA	NA	NA	NA	NA	NA	SOD2,LMNB1,STAT1,CAPZA1,CA1,CFL1,SERPINB2	NA	NA	NA	NA
Interleukin-12 signaling	Reactome	NA	NA	NA	NA	NA	NA	2.47038	NA	NA	NA	NA	NA	NA	NA	NA	NA	NA	SOD2,LMNB1,CAPZA1,CA1,CFL1,SERPINB2	NA	NA	NA	NA
MET activates PTK2 signaling	Reactome	NA	NA	NA	NA	NA	NA	2.46363	NA	NA	NA	NA	NA	NA	NA	NA	NA	NA	LAMA1,COL1A1,COL5A1,COL3A1,COL5A2	NA	NA	NA	NA
Scavenging by Class A Receptors	Reactome	NA	NA	NA	NA	NA	NA	2.18731	2.01662	NA	NA	NA	NA	NA	NA	NA	NA	NA	COL1A1,FTH1,COL3A1,COL4A1	APOB,COLEC11,APOA1,COL4A2,COL4A1	NA	NA	NA
Golgi-to-ER retrograde transport	Reactome	NA	NA	NA	NA	NA	NA	2.05288	NA	NA	NA	NA	NA	NA	NA	NA	NA	NA	KIF4A,CAPZA1,KIF23,KIF11,CENPE,KIF26B,KIF15,KIF18B,KIFC1	NA	NA	NA	NA
Peptide ligand-binding receptors	Reactome	NA	NA	NA	NA	NA	NA	1.99387	NA	NA	NA	NA	NA	NA	NA	NA	NA	NA	CCL7,CCL2,CXCL9,CCR1,CXCL10,CXCL11,CXCL8,FPR2,FPR1,CCL19,SAA1	NA	NA	NA	NA
MET promotes cell motility	Reactome	NA	NA	NA	NA	NA	NA	1.90474	NA	NA	NA	NA	NA	NA	NA	NA	NA	NA	LAMA1,COL1A1,COL5A1,COL3A1,COL5A2	NA	NA	NA	NA
TRAF6 mediated NF-kB activation	Reactome	NA	NA	NA	NA	NA	NA	1.79719	NA	NA	NA	2.07856	NA	NA	NA	NA	NA	NA	DDX58,IFIH1,S100A12,SAA1	NA	NA	NA	DDX58,IFIH1,TRAF6,NKIRAS1,CHUK
Antimicrobial peptides	Reactome	NA	NA	NA	NA	NA	NA	1.67172	NA	NA	NA	NA	NA	NA	NA	NA	NA	NA	PGLYRP1,LTF,BPI,PI3,S100A8,LCN2,S100A9	NA	NA	NA	NA
MHC class II antigen presentation	Reactome	NA	NA	NA	NA	NA	NA	1.64174	NA	NA	NA	NA	NA	NA	NA	NA	NA	NA	KIF4A,CAPZA1,CTSL,KIF23,KIF11,CENPE,KIF15,CTSE	NA	NA	NA	NA
Cytoplasmic ribosomal proteins	BioPlanet 2019	-17.8865	32.3983	NA	NA	NA	NA	NA	NA	NA	1.41644	NA	RPS8,RPL22,RPL21,RPS6,RPS7,RPL26,RPL11,RPL12,RPL19,RPS27,RPL27A,RPS23,RPS25,RPL5,RPL6,RPL31,RPL4,RPL30,RPL32,RPL7,RPS17,RPS12,RPS13,RPS3A,RPS15A,RPS27A,RPL35A,RPL23A,UBA52,EIF3E	RPL21,RPS6,RPSA,RPL11,RPL14,RPL19,RPL27A,RPS20,RPS24,RPL31,RPL3,RPL4,RPL35,RPL38,RPS12,RPS11,RPS14,RPL13A,RPL37A,RPS27A,EIF3A,RPLP2,RPLP1,RPL10A,RPS4X	NA	NA	NA	NA	NA	NA	NA	RPL21,RPL23,RPS23,RPL34,RPL9,RPS12,RPL36A,RPS15A,RPS27A,EIF3E	NA
Translation	BioPlanet 2019	-14.7751	32.0885	NA	NA	NA	NA	NA	NA	NA	2.13851	NA	RPS8,RPL22,RPL21,RPS6,RPS7,RPL26,RPL11,RPL12,RPL19,RPS27,RPL27A,RPS23,RPS25,RPL5,RPL6,RPL31,RPL4,RPL30,RPL32,RPL7,EEF1B2,RPS17,RPS12,RPS13,RPS3A,RPS15A,RPS27A,RPL35A,RPL23A,UBA52,EIF3E	RPL21,RPS6,RPSA,EEF1A1,RPL11,RPL14,RPL19,RPL27A,RPS20,RPS24,RPL31,RPL3,RPL4,RPL35,RPL38,RPS12,RPS11,RPS14,EIF5B,RPL13A,RPL37A,RPS27A,EIF3A,RPLP2,RPLP1,RPL10A,RPS4X	NA	NA	NA	NA	NA	NA	NA	RPL21,RPL23,EIF2S3,RPS23,RPL34,RPL9,RPS12,SRP9,SSR3,RPS27L,RPL36A,RPS15A,RPS27A,EIF3E	NA
Influenza viral RNA transcription and replication	BioPlanet 2019	-14.9478	28.9538	NA	NA	NA	NA	NA	NA	NA	1.41644	NA	RPS8,RPL22,RPL21,RPS6,RPS7,RPL26,RPL11,RPL12,RPL19,RPS27,RPL27A,RPS23,RPS25,RPL5,RPL6,RPL31,RPL4,RPL30,RPL32,RPL7,RPS17,RPS12,RPS13,RPS3A,RPS15A,RPS27A,RPL35A,RPL23A,UBA52	RPL21,RPS6,RPSA,RPL11,RPL14,RPL19,RPL27A,RPS20,RPS24,RPL31,RPL3,RPL4,RPL35,RPL38,RPS12,RPS11,RPS14,RPL13A,RPL37A,RPS27A,RPLP2,RPLP1,RPL10A,RPS4X	NA	NA	NA	NA	NA	NA	NA	RPL21,RPL23,RPS23,RPL34,RPL9,RPS12,RPL36A,RPS15A,RPS27A,POLR2B,POLR2K	NA
Influenza infection	BioPlanet 2019	-13.7448	27.8037	NA	NA	NA	NA	NA	NA	NA	1.41644	NA	RPS8,RPL22,RPL21,RPS6,RPS7,RPL26,RPL11,RPL12,RPL19,RPS27,RPL27A,RPS23,RPS25,RPL5,RPL6,RPL31,RPL4,RPL30,RPL32,RPL7,RPS17,RPS12,RPS13,RPS3A,RPS15A,RPS27A,RPL35A,RPL23A,UBA52	RPL21,RPS6,RPSA,RPL11,RPL14,RPL19,RPL27A,RPS20,RPS24,RPL31,RPL3,RPL4,RPL35,RPL38,RPS12,RPS11,RPS14,RPL13A,RPL37A,RPS27A,RPLP2,RPLP1,RPL10A,RPS4X	NA	NA	NA	NA	NA	NA	NA	RPL21,RPL23,RPS23,RPL34,RPL9,RPS12,EIF2AK2,RPL36A,RPS15A,RPS27A,POLR2B,POLR2K	NA
Cap-dependent translation initiation	BioPlanet 2019	-9.33138	21.4826	NA	NA	NA	NA	NA	NA	NA	NA	1.65718	RPL22,RPL21,RPL26,RPL11,RPL12,RPL19,RPL35A,RPL23A,RPL27A,UBA52,EIF3E,RPL5,RPL6,RPL31,RPL4,RPL30,RPL32,RPL7	EIF5B,RPL21,RPL13A,RPL37A,RPL11,RPL14,RPL19,EIF3A,RPL27A,RPL31,RPL3,RPL4,RPL35,RPLP2,RPLP1,RPL10A,RPL38	NA	NA	NA	NA	NA	NA	NA	NA	RPL26,RPL28,RPL15,EIF2S3,EIF5,EIF3J,EIF3H,EIF4A2,RPL32
Protein metabolism	BioPlanet 2019	-6.5157	21.0332	NA	NA	NA	NA	NA	NA	NA	1.41644	NA	RPL22,RPL21,RPL26,RPL11,RPL12,RPL19,RPL5,RPL6,RPL31,RPL4,RPL30,RPL32,RPL7,TUBB2A,RPS15A,RPS27A,GCNT4,RPS8,RPS6,RPS7,GFPT2,RPL35A,RPL23A,UBA52,EIF3E,RPS27,RPL27A,RPS23,RPS25,RPS17,RPS12,RPS13,TOMM7,GALNT12,EEF1B2,GALNT8,RPS3A,MAN1C1	RPL21,RPL11,RPL14,RPL19,RPL31,RPL3,RPL4,RPL35,RPL38,RPS27A,RPLP2,RPLP1,RPS6,RPSA,EIF5B,RPL13A,RPL37A,EIF3A,RPL10A,RPL27A,RPS20,RPS24,RPS12,RPS11,RPS14,EEF1A1,MAN1A2,RPS4X	NA	NA	NA	NA	NA	NA	NA	RPL21,RPL23,ALG10B,RPL34,RPL9,GRPEL2,SRP9,SSR3,PIGF,RPS15A,RPS27A,SEC24A,PROS1,MUC5AC,RPL36A,EIF3E,ALG6,RPS23,RPS12,TOMM20,MANEA,EIF2S3,B4GALT1,B4GALT6	NA
Activation of mRNA upon binding of the cap-binding complex and eIFs, and subsequent binding to 43S	BioPlanet 2019	-6.10325	10.6055	NA	NA	NA	NA	NA	NA	NA	NA	NA	RPS8,RPS6,RPS7,RPS3A,RPS15A,RPS27A,RPS27,RPS23,EIF3E,RPS25,RPS17,RPS12,RPS13	RPS6,RPSA,RPS27A,EIF3A,RPS20,RPS24,RPS4X,RPS12,RPS11,RPS14	NA	NA	NA	NA	NA	NA	NA	NA	NA
Interleukin-2/PI3K pathway	BioPlanet 2019	NA	4.03323	NA	NA	NA	NA	NA	NA	NA	NA	NA	NA	EIF3A,RPS6,GAB2,PTPN11,RAC1	NA	NA	NA	NA	NA	NA	NA	NA	NA
Prolactin activation of MAPK signaling	BioPlanet 2019	NA	1.35852	NA	NA	NA	NA	NA	NA	NA	NA	NA	NA	RPS6,GAB2,PTPN11,RAC1	NA	NA	NA	NA	NA	NA	NA	NA	NA
Signaling by SCF-KIT	BioPlanet 2019	NA	1.35852	NA	NA	NA	NA	NA	NA	NA	NA	NA	NA	GAB2,PTPN11,FOXO4,RAC1	NA	NA	NA	NA	NA	NA	NA	NA	NA
N-cadherin signaling events	BioPlanet 2019	NA	1.35852	NA	NA	NA	NA	NA	NA	NA	NA	NA	NA	PTPN11,KIF5B,RAC1	NA	NA	NA	NA	NA	NA	NA	NA	NA
EGF/EGFR signaling pathway	BioPlanet 2019	NA	1.35852	NA	NA	NA	NA	NA	-1.62875	NA	NA	NA	NA	FOXO4,SH3GL3,GAB2,PTPN11,RAC1	NA	NA	NA	NA	NA	MAP3K2,STAM2,FOXO1,STAM,PRKCA,CREB1,ELK4,NEDD8,RAP1A,CDC42,KRAS,PTEN,RPS6KA3	NA	NA	NA
SRP-dependent cotranslational protein targeting to membrane (GO:0006614)	GO Biological Process 2021	-18.4123	31.8359	NA	NA	NA	NA	NA	NA	NA	1.35929	NA	RPS8,RPL22,RPL21,RPS6,RPS7,RPS3A,RPL26,RPL11,RPL12,RPL19,RPS15A,RPS27A,RPL35A,RPL23A,RPS27,RPL27A,UBA52,RPS23,RPS25,RPL5,RPL6,RPL31,RPL4,RPL30,RPL32,RPL7,RPS17,RPS12,RPS13	RPL21,RPS6,RPL13A,RPSA,RPL37A,RPL11,RPL14,RPL19,RPS27A,RPL27A,RPS20,RPS24,RPL31,RPL3,RPL4,RPL35,RPLP2,RPLP1,RPL10A,RPS4X,RPL38,RPS12,RPS11,RPS14	NA	NA	NA	NA	NA	NA	NA	SRP9,RPL21,RPL23,RPL36A,RPS15A,RPS27A,RPS23,RPL34,RPL9,RPS12	NA
cotranslational protein targeting to membrane (GO:0006613)	GO Biological Process 2021	-18.2837	31.6212	NA	NA	NA	NA	NA	NA	NA	1.35929	NA	RPS8,RPL22,RPL21,RPS6,RPS7,RPS3A,RPL26,RPL11,RPL12,RPL19,RPS15A,RPS27A,RPL35A,RPL23A,RPS27,RPL27A,UBA52,RPS23,RPS25,RPL5,RPL6,RPL31,RPL4,RPL30,RPL32,RPL7,RPS17,RPS12,RPS13	RPL21,RPS6,RPL13A,RPSA,RPL37A,RPL11,RPL14,RPL19,RPS27A,RPL27A,RPS20,RPS24,RPL31,RPL3,RPL4,RPL35,RPLP2,RPLP1,RPL10A,RPS4X,RPL38,RPS12,RPS11,RPS14	NA	NA	NA	NA	NA	NA	NA	SRP9,RPL21,RPL23,RPL36A,RPS15A,RPS27A,RPS23,RPL34,RPL9,RPS12	NA
protein targeting to ER (GO:0045047)	GO Biological Process 2021	-17.1602	30.7249	NA	NA	NA	NA	NA	NA	NA	NA	NA	RPS8,RPL22,RPL21,RPS6,RPS7,RPL26,RPL11,RPL12,RPL19,RPS27,RPL27A,RPS23,RPS25,RPL5,RPL6,RPL31,RPL4,RPL30,RPL32,RPL7,RPS17,RPS12,RPS13,RPS3A,RPS15A,RPS27A,RPL35A,RPL23A,UBA52	RPL21,RPS6,RPSA,RPL11,RPL14,RPL19,RPL27A,RPS20,RPS24,RPL31,RPL3,RPL4,RPL35,RPL38,RPS12,RPS11,RPS14,RPL13A,RPL37A,RPS27A,RPLP2,RPLP1,RPL10A,RPS4X	NA	NA	NA	NA	NA	NA	NA	NA	NA
cytoplasmic translation (GO:0002181)	GO Biological Process 2021	-18.2837	30.0861	NA	NA	NA	NA	NA	NA	NA	NA	NA	RPS8,RPL22,RPL21,RPS6,RPS7,RPS3A,RPL26,RPL11,RPL12,RPL19,RPS15A,RPS27A,RPL35A,RPL23A,RPS27,RPL27A,UBA52,RPS23,RPS25,RPL5,RPL6,RPL31,RPL4,RPL30,RPL32,RPL7,RPS17,RPS12,RPS13	RPL21,RPS6,RPL13A,RPSA,RPL37A,RPL11,RPL14,RPL19,RPS27A,RPL27A,RPS20,RPS24,RPL31,RPL3,RPL4,RPL35,RPLP1,RPL10A,RPS4X,RPL38,RPS12,RPS11,RPS14	NA	NA	NA	NA	NA	NA	NA	NA	NA
nuclear-transcribed mRNA catabolic process, nonsense-mediated decay (GO:0000184)	GO Biological Process 2021	-17.1167	29.8754	NA	NA	NA	NA	NA	NA	NA	NA	NA	RPS8,RPL22,RPL21,RPS6,RPS7,RPL26,RPL11,RPL12,RPL19,RPS27,RPL27A,RPS23,RPS25,RPL5,RPL6,RPL31,RPL4,RPL30,RPL32,RPL7,RPS17,RPS12,RPS13,RPS3A,RPS15A,RPS27A,RPL35A,RPL23A,UBA52,EIF3E	RPL21,RPS6,RPSA,RPL11,RPL14,RPL19,RPL27A,RPS20,RPS24,RPL31,RPL3,RPL4,RPL35,RPL38,RPS12,RPS11,RPS14,RPL13A,RPL37A,RPS27A,RPLP2,RPLP1,RPL10A,RPS4X	NA	NA	NA	NA	NA	NA	NA	NA	NA
peptide biosynthetic process (GO:0043043)	GO Biological Process 2021	-10.8654	27.6724	NA	-1.42487	NA	NA	NA	NA	NA	NA	NA	RPS8,RPL22,RPL21,RPS6,RPS7,RPL26,RPL11,RPL12,RPL19,RPS27,RPL27A,RPS23,RPS25,RPL5,RPL6,RPL31,RPL4,RPL30,RPL32,RPL7,RPS17,RPS12,RPS13,RPS3A,RPS15A,RPS27A,RPL35A,RPL23A	RPL21,RPS6,RPSA,EEF1A1,RPL11,RPL14,RPL19,RPL27A,RPS20,RPS24,RPL31,RPL3,RPL4,RPL35,RPL38,RPS12,RPS11,RPS14,RPL13A,RPL37A,RPS27A,RPLP2,RPLP1,RPL10A,RPS4X	NA	MRPS18B,RPL3L,MRPL10,RPS29,MRPL27,MRPS7,MRPS16,MRPS12,MRPL37,MRPL35,MRPL36,MRPL34,MRPL51,MRPS36,RPLP2,MRPS33	NA	NA	NA	NA	NA	NA	NA
nuclear-transcribed mRNA catabolic process (GO:0000956)	GO Biological Process 2021	-12.7085	27.0477	NA	NA	NA	NA	NA	NA	NA	1.35929	NA	RPS8,RPL22,RPL21,RPS6,RPS7,RPL26,RPL11,RPL12,RPL19,RPS27,RPL27A,RPS23,RPS25,RPL5,RPL6,RPL31,RPL4,RPL30,RPL32,RPL7,RPS17,RPS12,RPS13,RPS3A,ATM,RPS15A,RPS27A,RPL35A,RPL23A,UBA52,EIF3E	RPL21,RPS6,RPSA,RPL11,RPL14,RPL19,RPL27A,RPS20,RPS24,RPL31,RPL3,RPL4,RPL35,RPL38,RPS12,RPS11,RPS14,RPL13A,RPL37A,CSDE1,RPS27A,RPLP2,RPLP1,RPL10A,RPS4X	NA	NA	NA	NA	NA	NA	NA	RPL21,RPL23,CNOT7,CNOT2,ZFP36L1,RPS23,RPL34,RPL9,RPS12,RPL36A,RPS15A,RPS27A,EIF3E,DCP2	NA
translation (GO:0006412)	GO Biological Process 2021	-10.0621	24.568	NA	-5.06238	NA	NA	NA	NA	NA	NA	NA	RPL22,RPL21,RPL26,RPL11,RPL12,RPL19,RPS27,RPL27A,RPS23,RPS25,RPL5,RPL6,RPL31,RPL4,RPL30,RPL32,RPL7,RPS17,RPS12,RPS13,RPS15A,RPS27A,RPS8,RPS6,RPS7,N6AMT1,EEF1B2,RPS3A,RPL35A,RPL23A,UBA52	RPL21,RPL11,RPL14,RPL19,RPL27A,RPS20,RPS24,RPL31,RPL3,RPL4,RPL35,RPL38,RPS12,RPS11,RPS14,RPS27A,RPLP2,RPLP1,RPS6,RPSA,EEF1A1,RPL13A,RPL37A,RPL10A,RPS4X	NA	MRPS18B,IARS2,RPL3L,AIMP2,MRPL10,RPS29,MRPL16,FARS2,MRPL2,MRPS2,MRPL27,QARS1,MRPS7,MRPS16,MRPS12,MRPL37,MRPL35,MRPL36,MRPL34,GATB,MRPL51,MRPS36,RPLP2,MRPS34,MRPS33,MRPL57,TUFM,APEH	NA	NA	NA	NA	NA	NA	NA
cellular macromolecule biosynthetic process (GO:0034645)	GO Biological Process 2021	-6.415	23.2044	NA	NA	NA	NA	NA	NA	NA	NA	NA	RPL22,RPL21,RPL26,RPL11,RPL12,RPL19,RPS27,RPL27A,RPS23,RPS25,RPL5,RPL6,RPL31,RPL4,RPL30,RPL32,RPL7,RPS17,RPS12,RPS13,MLF1,ATM,RPS15A,RPS27A,RPS8,RPS6,RPS7,EEF1B2,RPS3A,GAL3ST4,RPL35A,RPL23A	RPL21,RPL11,RPL14,RPL19,RPL27A,RPS20,RPS24,SET,RPL31,RPL3,RPL4,RPL35,RPL38,RPS12,RPS11,RPS14,PTMA,RPS27A,RPLP2,RPLP1,RPS6,RPSA,EEF1A1,RPL13A,RPL37A,RPL10A,RPS4X	NA	NA	NA	NA	NA	NA	NA	NA	NA
gene expression (GO:0010467)	GO Biological Process 2021	-4.41034	20.4583	NA	NA	NA	NA	NA	NA	NA	NA	NA	RPL22,RPL21,RPL26,RPL11,RPL12,RPL19,RPS27,RPL27A,RPS23,RPS25,RPL5,RPL6,RPL31,RPL4,RPL30,RPL32,RPL7,RPS17,RPS12,RPS13,MLF1,RPS15A,RPS27A,RPS8,RPS6,RPS7,RPS3A,RPL35A,RPL23A,TSPAN15	RPL21,RPL11,RPL14,RPL19,RPL27A,RPS20,RPS24,RPL31,RPL3,RPL4,RPL35,RPL38,RPS12,RPS11,RPS14,PTMA,RPS27A,RPLP2,RPLP1,RPS6,RPSA,EEF1A1,RPL13A,RPL37A,RPL10A,RPS4X	NA	NA	NA	NA	NA	NA	NA	NA	NA
cellular protein metabolic process (GO:0044267)	GO Biological Process 2021	-3.47595	17.4591	NA	-2.10118	NA	NA	NA	NA	NA	NA	NA	RPL22,RPL21,RPL26,RPL11,RPL12,RPL19,RPL5,RPL6,RPL31,RPL4,RPL30,RPL32,RPL7,RPS15A,RPS27A,PRSS23,RPS8,RPS6,RPS7,RPL35A,RPL23A,UBA52,MXRA8,RPS27,RPL27A,RPS23,RPS25,RPS17,RPS12,RPS13,RPS3A	RPL21,RPL11,RPL14,RPL19,RPL31,RPL3,RPL4,RPL35,RPL38,RPS27A,RPLP2,RPLP1,RPS6,RPSA,RPL13A,RPL37A,RPL10A,RPL27A,RPS20,RPS24,RPS12,RPS11,RPS14,EEF1A1,RPS4X	NA	RNF5,NCSTN,PHKA2,RPL3L,MRPL10,MRPL27,MRPL37,MRPL35,MRPL36,MRPL34,MRPL51,L2HGDH,MSRB1,MSRB2,RPLP2,UBL5,APOA1,RAB12,MRPS18B,ST8SIA2,RPS29,PSENEN,MRPS7,ENAM,MRPS16,MRPS12,NEDD8,SPCS1,PNPLA2,MRPS36,MRPS33,UBE2M,PRKN,STOML2	NA	NA	NA	NA	NA	NA	NA
ribosome biogenesis (GO:0042254)	GO Biological Process 2021	-4.98849	16.7472	NA	NA	NA	NA	NA	NA	NA	NA	NA	RPL22,RPL21,RPS6,RPS7,RPL26,RPL11,RPL12,RPL19,RPS27,RPL27A,RPS25,RPL5,RPL6,RPL31,RPL4,RPL30,RPL32,RPL7,RPS17,RPL35A,RPL23A,UBA52	RPL21,RPS6,RPL11,RPL14,RPL19,RPL27A,RPS24,RPL31,RPL3,RPL4,RPL35,RPL38,RPS14,RPL13A,RPL37A,NPM1,RPLP2,RPLP1,RPL10A	NA	NA	NA	NA	NA	NA	NA	NA	NA
rRNA metabolic process (GO:0016072)	GO Biological Process 2021	-6.16164	16.6941	NA	NA	NA	NA	NA	NA	NA	NA	NA	RPL22,RPL21,RPS6,RPS7,RPL26,RPL11,RPL12,RPL19,RPS27,RPL27A,RPS25,RPL5,RPL6,RPL31,RPL4,RPL30,RPL32,RPL7,RPS17,RPL35A,RPL23A,UBA52	RPL21,RPS6,RPL11,RPL14,RPL19,RPL27A,RPS24,RPL31,RPL3,RPL4,RPL35,RPL38,RPS14,RPL13A,RPL37A,RPLP2,RPLP1,RPL10A	NA	NA	NA	NA	NA	NA	NA	NA	NA
rRNA processing (GO:0006364)	GO Biological Process 2021	-5.66827	16.2027	NA	NA	NA	NA	NA	NA	NA	NA	NA	RPL22,RPL21,RPS6,RPS7,RPL26,RPL11,RPL12,RPL19,RPS27,RPL27A,RPS25,RPL5,RPL6,RPL31,RPL4,RPL30,RPL32,RPL7,RPS17,RPL35A,RPL23A,UBA52	RPL21,RPS6,RPL11,RPL14,RPL19,RPL27A,RPS24,RPL31,RPL3,RPL4,RPL35,RPL38,RPS14,RPL13A,RPL37A,RPLP2,RPLP1,RPL10A	NA	NA	NA	NA	NA	NA	NA	NA	NA
ncRNA processing (GO:0034470)	GO Biological Process 2021	-4.6578	15.049	NA	NA	NA	NA	NA	NA	NA	NA	NA	RPL22,RPL21,RPL26,RPL11,RPL12,RPL19,RPS27,RPL27A,RPS25,RPL5,RPL6,RPL31,RPL4,RPL30,RPL32,RPL7,RPS17,RPS6,RPS7,RPL35A,RPL23A,UBA52	RPL21,RPL11,RPL14,RPL19,RPL27A,RPS24,RPL31,RPL3,RPL4,RPL35,RPL38,RPS14,RPLP2,RPLP1,RPS6,RPL13A,RPL37A,RPL10A	NA	NA	NA	NA	NA	NA	NA	NA	NA
ribonucleoprotein complex biogenesis (GO:0022613)	GO Biological Process 2021	-2.2885	4.07145	NA	NA	NA	NA	NA	NA	NA	NA	NA	RPS6,RPS7,RPL26,RPL11,RPL35A,RPS25,RPL5,RPL7,RPS17	RPS6,RPL11,RPL14,NPM1,RPS24,RPL38	NA	NA	NA	NA	NA	NA	NA	NA	NA
ribosomal small subunit biogenesis (GO:0042274)	GO Biological Process 2021	NA	3.6107	NA	NA	NA	NA	NA	NA	NA	NA	NA	NA	NPM1,RPS6,RPSA,RPS24,RPS14	NA	NA	NA	NA	NA	NA	NA	NA	NA
ribosome assembly (GO:0042255)	GO Biological Process 2021	NA	3.15101	NA	NA	NA	NA	NA	NA	NA	NA	NA	NA	RPSA,RPL11,NPM1,RPL3,RPS14	NA	NA	NA	NA	NA	NA	NA	NA	NA
ribonucleoprotein complex assembly (GO:0022618)	GO Biological Process 2021	NA	3.15101	NA	NA	NA	NA	NA	NA	NA	NA	NA	NA	RPSA,CLNS1A,RPL11,RPL3,RPL38,RPS14,EIF3A	NA	NA	NA	NA	NA	NA	NA	NA	NA
ribosomal large subunit biogenesis (GO:0042273)	GO Biological Process 2021	NA	2.90602	NA	NA	NA	NA	NA	NA	NA	NA	NA	NA	RPL11,RPL14,NPM1,RPL3,RPL10A	NA	NA	NA	NA	NA	NA	NA	NA	NA
aggrephagy (GO:0035973)	GO Biological Process 2021	NA	2.79679	NA	NA	NA	NA	NA	NA	NA	NA	NA	NA	DYNLL2,DYNC1LI2,PCNT,RPS27A	NA	NA	NA	NA	NA	NA	NA	NA	NA
regulation of translation (GO:0006417)	GO Biological Process 2021	NA	2.45232	NA	NA	NA	NA	NA	NA	NA	NA	NA	NA	NCL,EIF5B,RPL13A,CSDE1,NPM1,RPS4X,RACK1	NA	NA	NA	NA	NA	NA	NA	NA	NA
anterograde axonal transport (GO:0008089)	GO Biological Process 2021	NA	2.40512	NA	NA	NA	NA	NA	NA	NA	NA	NA	NA	TRAK2,KIF5A,KIF5C,KIF5B	NA	NA	NA	NA	NA	NA	NA	NA	NA
axon guidance (GO:0007411)	GO Biological Process 2021	NA	2.12699	NA	NA	NA	NA	NA	NA	NA	NA	NA	NA	GAB2,SPTBN1,RAC1,KIF5A,KIF5C,KIF5B,PTPN11	NA	NA	NA	NA	NA	NA	NA	NA	NA
establishment of vesicle localization (GO:0051650)	GO Biological Process 2021	NA	2.00692	NA	NA	NA	NA	NA	NA	NA	NA	NA	NA	KIF5A,KIF5C,KIF5B	NA	NA	NA	NA	NA	NA	NA	NA	NA
Golgi to plasma membrane transport (GO:0006893)	GO Biological Process 2021	NA	2.00692	NA	NA	NA	NA	NA	NA	NA	NA	NA	NA	RABEP1,OPTN,GOLGA4,SPTBN1	NA	NA	NA	NA	NA	NA	NA	NA	NA
cytoskeleton-dependent intracellular transport (GO:0030705)	GO Biological Process 2021	NA	1.71378	NA	NA	NA	NA	NA	NA	NA	NA	NA	NA	KIF5A,KIF5C,KIF5B	NA	NA	NA	NA	NA	NA	NA	NA	NA
vesicle transport along microtubule (GO:0047496)	GO Biological Process 2021	NA	1.71378	NA	NA	NA	NA	NA	NA	NA	NA	NA	NA	TRAK2,KIF5A,KIF5B	NA	NA	NA	NA	NA	NA	NA	NA	NA
selective autophagy (GO:0061912)	GO Biological Process 2021	NA	1.70311	NA	NA	NA	NA	NA	NA	NA	NA	NA	NA	DYNC1LI2,PCNT,RPS27A,DYNLL2	NA	NA	NA	NA	NA	NA	NA	NA	NA
regulation of translational initiation (GO:0006446)	GO Biological Process 2021	NA	1.50439	NA	NA	NA	NA	NA	NA	NA	NA	NA	NA	EIF5B,CSDE1,HABP4,NPM1	NA	NA	NA	NA	NA	NA	NA	NA	NA
Golgi to plasma membrane protein transport (GO:0043001)	GO Biological Process 2021	NA	1.40842	NA	NA	NA	NA	NA	NA	NA	NA	NA	NA	OPTN,GOLGA4,SPTBN1	NA	NA	NA	NA	NA	NA	NA	NA	NA
cytosolic large ribosomal subunit (GO:0022625)	GO Cellular Component 2021	-9.13555	19.7463	NA	NA	NA	NA	NA	NA	NA	NA	NA	RPL22,RPL21,RPL26,RPL11,RPL12,RPL19,RPL35A,RPL23A,RPL27A,RPL5,RPL6,RPL31,RPL4,RPL30,RPL32,RPL7	RPL21,RPL13A,RPL37A,RPL11,RPL14,RPL19,RPL27A,RPL31,RPL3,RPL4,RPL35,RPLP2,RPLP1,RPL10A,RPL38	NA	NA	NA	NA	NA	NA	NA	NA	NA
large ribosomal subunit (GO:0015934)	GO Cellular Component 2021	-8.91731	19.5287	NA	NA	NA	NA	NA	NA	NA	NA	NA	RPL22,RPL21,RPL26,RPL11,RPL12,RPL19,RPL35A,RPL23A,RPL27A,RPL5,RPL6,RPL31,RPL4,RPL30,RPL32,RPL7	RPL21,RPL13A,RPL37A,RPL11,RPL14,RPL19,RPL27A,RPL31,RPL3,RPL4,RPL35,RPLP2,RPLP1,RPL10A,RPL38	NA	NA	NA	NA	NA	NA	NA	NA	NA
small ribosomal subunit (GO:0015935)	GO Cellular Component 2021	-7.64041	11.9403	NA	NA	NA	NA	NA	NA	NA	NA	NA	RPS8,RPS6,RPS7,RPS3A,RPS27,UBA52,RPS23,RPS25,RPS17,RPS15A,RPS12,RPS27A,RPS13	RPS6,RPSA,RPS20,RPS24,RPS4X,RACK1,RPS12,RPS11,RPS27A,RPS14	NA	NA	NA	NA	NA	NA	NA	NA	NA
cytosolic small ribosomal subunit (GO:0022627)	GO Cellular Component 2021	-8.23961	10.771	NA	NA	NA	NA	NA	NA	NA	NA	NA	RPS8,RPS6,RPS7,RPS3A,RPS27,UBA52,RPS23,RPS25,RPS17,RPS15A,RPS12,RPS27A,RPS13	RPS6,RPSA,RPS20,RPS24,RPS4X,RPS12,RPS11,RPS27A,RPS14	NA	NA	NA	NA	NA	NA	NA	NA	NA
ribosome (GO:0005840)	GO Cellular Component 2021	-4.93615	7.61207	NA	NA	NA	NA	NA	NA	NA	NA	NA	RPS7,RPL11,RPL19,RPS27,RPS23,RPS25,RPL6,RPL31,RPL30,RPL32,RPS17,RPS13	RPL13A,RPL11,RPL19,RPL31,RPL10A,RPS4X,RPL38,RPS11	NA	NA	NA	NA	NA	NA	NA	NA	NA
polysomal ribosome (GO:0042788)	GO Cellular Component 2021	-3.02983	4.97449	NA	NA	NA	NA	NA	NA	NA	NA	NA	RPS23,RPL6,RPL31,RPL30,RPL11,RPL32,RPL19	RPL31,RPL11,RPL10A,RPL38,RPL19	NA	NA	NA	NA	NA	NA	NA	NA	NA
Myc Targets V1	MSigDB Hallmark 2020	NA	2.56746	NA	NA	NA	NA	NA	NA	NA	NA	NA	NA	CLNS1A,RPL14,SET,NPM1,RACK1,RPS6,SMARCC1	NA	NA	NA	NA	NA	NA	NA	NA	NA
Huntington disease Homo sapiens P00029	Panther 2016	NA	1.54809	NA	NA	NA	NA	NA	NA	NA	NA	NA	NA	DYNC1LI2,OPTN,SH3GL3,DYNLL2,RAC1	NA	NA	NA	NA	NA	NA	NA	NA	NA
Cytoplasmic Ribosomal Proteins WP477	WikiPathway 2021 Human	-19.5253	32.9007	NA	NA	NA	NA	NA	NA	NA	NA	NA	RPS8,RPL22,RPL21,RPS6,RPS7,RPS3A,RPL26,RPL11,RPL12,RPL19,RPS15A,RPS27A,RPL35A,RPL23A,RPS27,RPL27A,UBA52,RPS23,RPS25,RPL5,RPL6,RPL31,RPL4,RPL30,RPL32,RPL7,RPS17,RPS12,RPS13	RPL21,RPS6,RPL13A,RPSA,RPL37A,RPL11,RPL14,RPL19,RPS27A,RPL27A,RPS20,RPS24,RPL31,RPL3,RPL4,RPL35,RPLP2,RPLP1,RPL10A,RPS4X,RPL38,RPS12,RPS11,RPS14	NA	NA	NA	NA	NA	NA	NA	NA	NA
Peptide chain elongation	Reactome	-19.4802	34.2167	NA	NA	NA	NA	NA	NA	NA	2.12989	NA	RPL31,RPL6,RPL19,RPS13,RPS12,RPL22,RPS25,RPL21,RPL5,RPS15A,RPS6,RPL11,RPS8,RPS27A,RPL32,RPS3A,RPL7,RPL30,RPL26,RPL27A,RPS7,RPL4,RPS27,RPS17,RPL35A,RPS23,RPL12,RPL23A,UBA52	RPS20,RPL31,RPL3,RPL19,RPS12,RPL21,RPL35,RPS6,RPLP1,RPS24,RPS11,RPL13A,RPL11,RPS27A,EEF1A1,RPS14,RPL27A,RPSA,RPL38,RPL4,RPLP2,RPL14,RPL37A,RPS4X,RPL10A	NA	NA	NA	NA	NA	NA	NA	RPL34,RPS12,RPL21,RPL23,RPS15A,RPS27A,RPL9,RPS27L,RPS23,RPL36A	NA
Eukaryotic Translation Elongation	Reactome	-19.8559	33.9763	NA	NA	NA	NA	NA	NA	NA	2.06588	NA	RPL31,RPL6,RPL19,RPS13,RPS12,EEF1B2,RPL22,RPS25,RPL21,RPL5,RPS15A,RPS6,RPL11,RPS8,RPS27A,RPL32,RPS3A,RPL7,RPL30,RPL26,RPL27A,RPS7,RPL4,RPS27,RPS17,RPL35A,RPS23,RPL12,RPL23A,UBA52	RPS20,RPL31,RPL3,RPL19,RPS12,RPL21,RPL35,RPS6,RPLP1,RPS24,RPS11,RPL13A,RPL11,RPS27A,EEF1A1,RPS14,RPL27A,RPSA,RPL38,RPL4,RPLP2,RPL14,RPL37A,RPS4X,RPL10A	NA	NA	NA	NA	NA	NA	NA	RPL34,RPS12,RPL21,RPL23,RPS15A,RPS27A,RPL9,RPS27L,RPS23,RPL36A	NA
GTP hydrolysis and joining of the 60S ribosomal subunit	Reactome	-18.8393	33.8136	NA	NA	NA	NA	NA	NA	NA	2.24149	NA	RPL31,RPL6,EIF3L,EIF3E,RPL19,RPS13,RPS12,RPL22,RPS25,RPL21,RPL5,RPS15A,RPS6,RPL11,RPS8,RPS27A,RPL32,RPS3A,RPL7,RPL30,RPL26,RPL27A,RPS7,RPL4,RPS27,RPS17,RPL35A,RPS23,RPL12,RPL23A,UBA52	RPS20,RPL31,RPL3,EIF3A,RPL19,RPS12,RPL21,RPL35,RPS6,RPLP1,RPS24,RPS11,RPL13A,RPL11,RPS27A,EIF5B,RPS14,RPL27A,RPSA,RPL38,RPL4,RPLP2,RPL14,RPL37A,RPS4X,RPL10A	NA	NA	NA	NA	NA	NA	NA	EIF3E,RPL34,RPS12,RPL21,RPL23,EIF2S3,RPS15A,RPS27A,RPL9,RPS27L,RPS23,RPL36A	NA
Formation of a pool of free 40S subunits	Reactome	-19.8559	33.3609	NA	NA	NA	NA	NA	NA	NA	2.24149	NA	RPL31,RPL6,EIF3L,EIF3E,RPL19,RPS13,RPS12,RPL22,RPS25,RPL21,RPL5,RPS15A,RPS6,RPL11,RPS8,RPS27A,RPL32,RPS3A,RPL7,RPL30,RPL26,RPL27A,RPS7,RPL4,RPS27,RPS17,RPL35A,RPS23,RPL12,RPL23A,UBA52	RPS20,RPL31,RPL3,EIF3A,RPL19,RPS12,RPL21,RPL35,RPS6,RPLP1,RPS24,RPS11,RPL13A,RPL11,RPS27A,RPS14,RPL27A,RPSA,RPL38,RPL4,RPLP2,RPL14,RPL37A,RPS4X,RPL10A	NA	NA	NA	NA	NA	NA	NA	EIF3E,RPL34,RPS12,RPL21,RPL23,RPS15A,RPS27A,RPL9,RPS27L,RPS23,RPL36A	NA
Cap-dependent Translation Initiation	Reactome	-18.1253	33.3609	NA	NA	NA	NA	NA	NA	NA	2.24149	NA	RPL31,RPL6,EIF3L,EIF3E,RPL19,RPS13,RPS12,RPL22,RPS25,RPL21,RPL5,RPS15A,RPS6,RPL11,RPS8,RPS27A,RPL32,RPS3A,RPL7,RPL30,RPL26,RPL27A,RPS7,RPL4,RPS27,RPS17,RPL35A,RPS23,RPL12,RPL23A,UBA52	RPS20,RPL31,RPL3,EIF3A,RPL19,RPS12,RPL21,RPL35,RPS6,RPLP1,RPS24,RPS11,RPL13A,RPL11,RPS27A,EIF5B,RPS14,RPL27A,RPSA,RPL38,RPL4,RPLP2,RPL14,RPL37A,RPS4X,RPL10A	NA	NA	NA	NA	NA	NA	NA	EIF3E,RPL34,RPS12,RPL21,RPL23,EIF2S3,RPS15A,RPS27A,RPL9,RPS27L,RPS23,RPL36A	NA
Eukaryotic Translation Initiation	Reactome	-18.1253	33.3609	NA	NA	NA	NA	NA	NA	NA	2.24149	NA	RPL31,RPL6,EIF3L,EIF3E,RPL19,RPS13,RPS12,RPL22,RPS25,RPL21,RPL5,RPS15A,RPS6,RPL11,RPS8,RPS27A,RPL32,RPS3A,RPL7,RPL30,RPL26,RPL27A,RPS7,RPL4,RPS27,RPS17,RPL35A,RPS23,RPL12,RPL23A,UBA52	RPS20,RPL31,RPL3,EIF3A,RPL19,RPS12,RPL21,RPL35,RPS6,RPLP1,RPS24,RPS11,RPL13A,RPL11,RPS27A,EIF5B,RPS14,RPL27A,RPSA,RPL38,RPL4,RPLP2,RPL14,RPL37A,RPS4X,RPL10A	NA	NA	NA	NA	NA	NA	NA	EIF3E,RPL34,RPS12,RPL21,RPL23,EIF2S3,RPS15A,RPS27A,RPL9,RPS27L,RPS23,RPL36A	NA
Viral mRNA Translation	Reactome	-19.4802	33.0499	NA	NA	NA	NA	NA	NA	NA	2.12989	NA	RPL31,RPL6,RPL19,RPS13,RPS12,RPL22,RPS25,RPL21,RPL5,RPS15A,RPS6,RPL11,RPS8,RPS27A,RPL32,RPS3A,RPL7,RPL30,RPL26,RPL27A,RPS7,RPL4,RPS27,RPS17,RPL35A,RPS23,RPL12,RPL23A,UBA52	RPS20,RPL31,RPL3,RPL19,RPS12,RPL21,RPL35,RPS6,RPLP1,RPS24,RPS11,RPL13A,RPL11,RPS27A,RPS14,RPL27A,RPSA,RPL38,RPL4,RPLP2,RPL14,RPL37A,RPS4X,RPL10A	NA	NA	NA	NA	NA	NA	NA	RPL34,RPS12,RPL21,RPL23,RPS15A,RPS27A,RPL9,RPS27L,RPS23,RPL36A	NA
Eukaryotic Translation Termination	Reactome	-19.8559	32.6432	NA	NA	NA	NA	NA	NA	NA	2.06588	NA	RPL31,RPL6,RPL19,RPS13,RPS12,RPL22,RPS25,RPL21,RPL5,RPS15A,RPS6,RPL11,RPS8,RPS27A,RPL32,RPS3A,RPL7,N6AMT1,RPL30,RPL26,RPL27A,RPS7,RPL4,RPS27,RPS17,RPL35A,RPS23,RPL12,RPL23A,UBA52	RPS20,RPL31,RPL3,RPL19,RPS12,RPL21,RPL35,RPS6,RPLP1,RPS24,RPS11,RPL13A,RPL11,RPS27A,RPS14,RPL27A,RPSA,RPL38,RPL4,RPLP2,RPL14,RPL37A,RPS4X,RPL10A	NA	NA	NA	NA	NA	NA	NA	RPL34,RPS12,RPL21,RPL23,RPS15A,RPS27A,RPL9,RPS27L,RPS23,RPL36A	NA
Selenocysteine synthesis	Reactome	-18.9536	32.6432	NA	NA	NA	NA	NA	NA	NA	2.06588	NA	RPL31,RPL6,RPL19,RPS13,RPS12,RPL22,RPS25,RPL21,RPL5,RPS15A,RPS6,RPL11,RPS8,RPS27A,RPL32,RPS3A,RPL7,RPL30,RPL26,RPL27A,RPS7,RPL4,RPS27,RPS17,RPL35A,RPS23,RPL12,RPL23A,UBA52	RPS20,RPL31,RPL3,RPL19,RPS12,RPL21,RPL35,RPS6,RPLP1,RPS24,RPS11,RPL13A,RPL11,RPS27A,RPS14,RPL27A,RPSA,RPL38,RPL4,RPLP2,RPL14,RPL37A,RPS4X,RPL10A	NA	NA	NA	NA	NA	NA	NA	RPL34,RPS12,RPL21,RPL23,RPS15A,RPS27A,RPL9,RPS27L,RPS23,RPL36A	NA
L13a-mediated translational silencing of Ceruloplasmin expression	Reactome	-18.871	32.534	NA	NA	NA	NA	NA	NA	NA	2.24149	NA	RPL31,RPL6,EIF3L,EIF3E,RPL19,RPS13,RPS12,RPL22,RPS25,RPL21,RPL5,RPS15A,RPS6,RPL11,RPS8,RPS27A,RPL32,RPS3A,RPL7,RPL30,RPL26,RPL27A,RPS7,RPL4,RPS27,RPS17,RPL35A,RPS23,RPL12,RPL23A,UBA52	RPS20,RPL31,RPL3,EIF3A,RPL19,RPS12,RPL21,RPL35,RPS6,RPLP1,RPS24,RPS11,RPL13A,RPL11,RPS27A,RPS14,RPL27A,RPSA,RPL38,RPL4,RPLP2,RPL14,RPL37A,RPS4X,RPL10A	NA	NA	NA	NA	NA	NA	NA	EIF3E,RPL34,RPS12,RPL21,RPL23,EIF2S3,RPS15A,RPS27A,RPL9,RPS27L,RPS23,RPL36A	NA
Nonsense Mediated Decay (NMD) independent of the Exon Junction Complex (EJC)	Reactome	-18.8393	32.4821	NA	NA	NA	NA	NA	NA	NA	2.01675	NA	RPL31,RPL6,RPL19,RPS13,RPS12,RPL22,RPS25,RPL21,RPL5,RPS15A,RPS6,RPL11,RPS8,RPS27A,RPL32,RPS3A,RPL7,RPL30,RPL26,RPL27A,RPS7,RPL4,RPS27,RPS17,RPL35A,RPS23,RPL12,RPL23A,UBA52	RPS20,RPL31,RPL3,RPL19,RPS12,RPL21,RPL35,RPS6,RPLP1,RPS24,RPS11,RPL13A,RPL11,RPS27A,RPS14,RPL27A,RPSA,RPL38,RPL4,RPLP2,RPL14,RPL37A,RPS4X,RPL10A	NA	NA	NA	NA	NA	NA	NA	RPL34,RPS12,RPL21,RPL23,RPS15A,RPS27A,RPL9,RPS27L,RPS23,RPL36A	NA
Response of EIF2AK4 (GCN2) to amino acid deficiency	Reactome	-18.1253	31.8095	NA	NA	NA	NA	NA	NA	NA	2.24149	NA	RPL31,RPL6,RPL19,RPS13,RPS12,RPL22,RPS25,RPL21,RPL5,RPS15A,RPS6,RPL11,RPS8,RPS27A,RPL32,RPS3A,RPL7,RPL30,RPL26,RPL27A,RPS7,RPL4,RPS27,RPS17,RPL35A,RPS23,RPL12,RPL23A,UBA52	RPS20,RPL31,RPL3,RPL19,RPS12,RPL21,RPL35,RPS6,RPLP1,RPS24,RPS11,RPL13A,RPL11,RPS27A,RPS14,RPL27A,RPSA,RPL38,RPL4,RPLP2,RPL14,RPL37A,RPS4X,RPL10A	NA	NA	NA	NA	NA	NA	NA	RPL34,RPS12,RPL21,RPL23,EIF2S3,RPS15A,RPS27A,RPL9,RPS27L,RPS23,RPL36A	NA
SRP-dependent cotranslational protein targeting to membrane	Reactome	-16.8087	30.6592	NA	NA	NA	NA	NA	NA	NA	2.24149	NA	RPL31,RPL6,RPL19,RPS13,RPS12,RPL22,RPS25,RPL21,RPL5,RPS15A,RPS6,RPL11,RPS8,RPS27A,RPL32,RPS3A,RPL7,RPL30,RPL26,RPL27A,RPS7,RPL4,RPS27,RPS17,RPL35A,RPS23,RPL12,RPL23A,UBA52	RPS20,RPL31,RPL3,RPL19,RPS12,RPL21,RPL35,RPS6,RPLP1,RPS24,RPS11,RPL13A,RPL11,RPS27A,RPS14,RPL27A,RPSA,RPL38,RPL4,RPLP2,RPL14,RPL37A,RPS4X,RPL10A	NA	NA	NA	NA	NA	NA	NA	RPL34,RPS12,SSR3,RPL21,RPL23,RPS15A,SRP9,RPS27A,RPL9,RPS27L,RPS23,RPL36A	NA
Nonsense Mediated Decay (NMD) enhanced by the Exon Junction Complex (EJC)	Reactome	-16.5281	30.421	NA	NA	NA	NA	NA	NA	NA	1.56075	NA	RPL31,RPL6,RPL19,RPS13,RPS12,RPL22,RPS25,RPL21,RPL5,RPS15A,RPS6,RPL11,RPS8,RPS27A,RPL32,RPS3A,RPL7,RPL30,RPL26,RPL27A,RPS7,RPL4,RPS27,RPS17,RPL35A,RPS23,RPL12,RPL23A,UBA52	RPS20,RPL31,RPL3,RPL19,RPS12,RPL21,RPL35,RPS6,RPLP1,RPS24,RPS11,RPL13A,RPL11,RPS27A,RPS14,RPL27A,RPSA,RPL38,RPL4,RPLP2,RPL14,RPL37A,RPS4X,RPL10A	NA	NA	NA	NA	NA	NA	NA	RPL34,RPS12,RPL21,RPL23,RPS15A,RPS27A,RPL9,RPS27L,RPS23,RPL36A	NA
Nonsense-Mediated Decay (NMD)	Reactome	-16.5281	30.421	NA	NA	NA	NA	NA	NA	NA	1.56075	NA	RPL31,RPL6,RPL19,RPS13,RPS12,RPL22,RPS25,RPL21,RPL5,RPS15A,RPS6,RPL11,RPS8,RPS27A,RPL32,RPS3A,RPL7,RPL30,RPL26,RPL27A,RPS7,RPL4,RPS27,RPS17,RPL35A,RPS23,RPL12,RPL23A,UBA52	RPS20,RPL31,RPL3,RPL19,RPS12,RPL21,RPL35,RPS6,RPLP1,RPS24,RPS11,RPL13A,RPL11,RPS27A,RPS14,RPL27A,RPSA,RPL38,RPL4,RPLP2,RPL14,RPL37A,RPS4X,RPL10A	NA	NA	NA	NA	NA	NA	NA	RPL34,RPS12,RPL21,RPL23,RPS15A,RPS27A,RPL9,RPS27L,RPS23,RPL36A	NA
Selenoamino acid metabolism	Reactome	-16.3339	30.2536	NA	NA	NA	NA	NA	NA	NA	1.56075	NA	RPL31,RPL6,RPL19,RPS13,RPS12,RPL22,RPS25,RPL21,RPL5,RPS15A,RPS6,RPL11,RPS8,RPS27A,RPL32,RPS3A,RPL7,RPL30,RPL26,RPL27A,RPS7,RPL4,RPS27,RPS17,RPL35A,RPS23,RPL12,RPL23A,UBA52	RPS20,RPL31,RPL3,RPL19,RPS12,RPL21,RPL35,RPS6,RPLP1,RPS24,RPS11,RPL13A,RPL11,RPS27A,RPS14,RPL27A,RPSA,RPL38,RPL4,RPLP2,RPL14,RPL37A,RPS4X,RPL10A	NA	NA	NA	NA	NA	NA	NA	RPL34,RPS12,RPL21,RPL23,RPS15A,RPS27A,RPL9,RPS27L,RPS23,RPL36A	NA
Influenza Viral RNA Transcription and Replication	Reactome	-14.4627	28.5919	NA	NA	NA	NA	NA	NA	NA	2.24149	NA	RPL31,RPL6,RPL19,RPS13,RPS12,RPL22,RPS25,RPL21,RPL5,RPS15A,RPS6,RPL11,RPS8,RPS27A,RPL32,RPS3A,RPL7,RPL30,RPL26,RPL27A,RPS7,RPL4,RPS27,RPS17,RPL35A,RPS23,RPL12,RPL23A,UBA52	RPS20,RPL31,RPL3,RPL19,RPS12,RPL21,RPL35,RPS6,RPLP1,RPS24,RPS11,RPL13A,RPL11,RPS27A,RPS14,RPL27A,RPSA,RPL38,RPL4,RPLP2,RPL14,RPL37A,RPS4X,RPL10A	NA	NA	NA	NA	NA	NA	NA	POLR2B,NDC1,RPL34,RPS12,RPL21,RPL23,RPS15A,RPS27A,POLR2K,RPL9,RPS27L,RPS23,RPL36A	NA
Cellular response to starvation	Reactome	-12.9443	27.1727	NA	NA	NA	NA	NA	NA	NA	1.56075	4.54006	RPL31,RPL6,RPL19,RPS13,RPS12,RPL22,RPS25,RPL21,RPL5,RPS15A,RPS6,RPL11,RPS8,RPS27A,RPL32,RPS3A,RPL7,RPL30,RPL26,RPL27A,RPS7,RPL4,RPS27,RPS17,RPL35A,RPS23,RPL12,RPL23A,UBA52	RPS20,RPL31,RPL3,RPL19,RPS12,RPL21,RPL35,RPS6,RPLP1,RPS24,RPS11,RPL13A,RPL11,RPS27A,RPS14,RPL27A,RPSA,RPL38,RPL4,RPLP2,RPL14,RPL37A,RPS4X,RPL10A	NA	NA	NA	NA	NA	NA	NA	LAMTOR3,RPL34,RPS12,RPL21,RPL23,EIF2S3,RPS15A,RPS27A,RPL9,RPS27L,RPS23,RPL36A	RRAGD,ATP6V1H,FNIP2,ATP6V1D,RHEB,RPL28,LAMTOR3,ATP6V0E1,ATP6V1A,ATF2,EIF2S3,ATP6V1E1,RPL32,ATP6V1B2,ATP6V1C1,SEC13,RPL26,RPL15,FNIP1
Influenza Infection	Reactome	-13.7305	27.1256	NA	NA	NA	NA	NA	NA	NA	2.24149	NA	RPL31,RPL6,RPL19,RPS13,RPS12,RPL22,RPS25,RPL21,RPL5,RPS15A,RPS6,RPL11,RPS8,RPS27A,RPL32,RPS3A,RPL7,RPL30,RPL26,RPL27A,RPS7,RPL4,RPS27,RPS17,RPL35A,RPS23,KPNA5,RPL12,RPL23A,UBA52	RPS20,RPL31,RPL3,RPL19,RPS12,RPL21,RPL35,RPS6,RPLP1,RPS24,RPS11,RPL13A,RPL11,RPS27A,RPS14,RPL27A,RPSA,RPL38,RPL4,RPLP2,RPL14,RPL37A,RPS4X,RPL10A	NA	NA	NA	NA	NA	NA	NA	POLR2B,EIF2AK2,NDC1,RPL34,RPS12,RPL21,RPL23,RPS15A,RPS27A,POLR2K,RPL9,RPS27L,RPS23,RPL36A	NA
Major pathway of rRNA processing in the nucleolus and cytosol	Reactome	-11.1102	27.0993	NA	NA	NA	NA	NA	NA	NA	NA	NA	RPL31,RPL6,RPL19,RPS13,RPS12,RPL22,RPS25,RPL21,RPL5,RPS15A,RPS6,RPL11,RPS8,RPS27A,RPL32,RPS3A,RPL7,RPL30,RPL26,RPL27A,RPS7,RPL4,RPS27,RPS17,RPL35A,RPS23,RPL12,RPL23A,UBA52	RPS20,RPL31,RPL3,RPL19,RPS12,NCL,RPL21,RPL35,RPS6,RPLP1,RPS24,RPS11,RPL13A,RPL11,RPS27A,RPS14,RPL27A,RPSA,RPL38,RPL4,RPLP2,RPL14,RPL37A,RPS4X,RPL10A	NA	NA	NA	NA	NA	NA	NA	NA	NA
rRNA processing in the nucleus and cytosol	Reactome	-10.5236	26.5176	NA	NA	NA	NA	NA	NA	NA	NA	NA	RPL31,RPL6,RPL19,RPS13,RPS12,RPL22,RPS25,RPL21,RPL5,RPS15A,RPS6,RPL11,RPS8,RPS27A,RPL32,RPS3A,RPL7,RPL30,RPL26,RPL27A,RPS7,RPL4,RPS27,RPS17,RPL35A,RPS23,RPL12,RPL23A,UBA52	RPS20,RPL31,RPL3,RPL19,RPS12,NCL,RPL21,RPL35,RPS6,RPLP1,RPS24,RPS11,RPL13A,RPL11,RPS27A,RPS14,RPL27A,RPSA,RPL38,RPL4,RPLP2,RPL14,RPL37A,RPS4X,RPL10A	NA	NA	NA	NA	NA	NA	NA	NA	NA
Regulation of expression of SLITs and ROBOs	Reactome	-12.6687	26.1876	NA	NA	NA	NA	NA	NA	NA	NA	2.61396	RPL31,RPL6,RPL19,RPS13,RPS12,RPL22,RPS25,RPL21,RPL5,RPS15A,RPS6,RPL11,RPS8,RPS27A,RPL32,RPS3A,RPL7,ROBO3,RPL30,RPL26,RPL27A,RPS7,RPL4,RPS27,RPS17,RPL35A,RPS23,RPL12,RPL23A,UBA52	RPS20,RPL31,RPL3,RPL19,RPS12,RPL21,RPL35,RPS6,RPLP1,RPS24,RPS11,RPL13A,RPL11,RPS27A,RPS14,RPL27A,RPSA,RPL38,RPL4,RPLP2,RPL14,RPL37A,RPS4X,RPL10A	NA	NA	NA	NA	NA	NA	NA	NA	PSMC4,PSMA4,PSME1,PSMA3,PSMA6,PSMA2,RPL28,PSMA5,RPL32,UPF2,PSMC2,RPL26,RPL15,PSMD12,PSMB8,PSMB9
rRNA processing	Reactome	-9.97582	25.9875	NA	NA	NA	NA	NA	NA	NA	NA	NA	RPL31,RPL6,RPL19,RPS13,RPS12,RPL22,RPS25,RPL21,RPL5,RPS15A,RPS6,RPL11,RPS8,RPS27A,RPL32,RPS3A,RPL7,RPL30,RPL26,RPL27A,RPS7,RPL4,RPS27,RPS17,RPL35A,RPS23,RPL12,RPL23A,UBA52	RPS20,RPL31,RPL3,RPL19,RPS12,NCL,RPL21,RPL35,RPS6,RPLP1,RPS24,RPS11,RPL13A,RPL11,RPS27A,RPS14,RPL27A,RPSA,RPL38,RPL4,RPLP2,RPL14,RPL37A,RPS4X,RPL10A	NA	NA	NA	NA	NA	NA	NA	NA	NA
Signaling by ROBO receptors	Reactome	-12.9536	25.2069	NA	NA	NA	NA	NA	NA	NA	1.68063	1.98325	PFN2,RPL31,RPL6,RPL19,RPS13,RPS12,RPL22,RPS25,CXCR4,RPL21,RPL5,RPS15A,RPS6,RPL11,PRKACB,RPS8,RPS27A,RPL32,RPS3A,RPL7,ROBO3,RPL30,RPL26,RPL27A,RPS7,RPL4,RPS27,RPS17,RPL35A,NELL2,RPS23,RPL12,RPL23A,UBA52	RPS20,RPL31,RPL3,RPL19,RPS12,RPL21,RAC1,RPL35,RPS6,RPLP1,RPS24,RPS11,RPL13A,RPL11,RPS27A,RPS14,RPL27A,RPSA,RPL38,RPL4,RPLP2,RPL14,RPL37A,RPS4X,RPL10A	NA	NA	NA	NA	NA	NA	NA	CDC42,RPL34,RPS12,SOS1,RPL21,RPL23,FLRT3,RPS15A,LHX9,RPS27A,RPL9,PAK2,RPS27L,RPS23,RPL36A	PSMC4,PSMA4,PSME1,PSMA3,PSMA6,PSMA2,RPL28,CXCR4,PSMA5,RPL32,UPF2,PSMC2,RPL26,RPL15,PSMD12,PSMB8,PSMB9
Translation	Reactome	-8.63265	24.8343	NA	-9.02566	NA	NA	NA	NA	NA	NA	NA	RPL31,RPL6,EIF3L,EIF3E,RPL19,RPS13,RPS12,EEF1B2,RPL22,RPS25,RPL21,RPL5,RPS15A,RPS6,RPL11,RPS8,RPS27A,RPL32,RPS3A,RPL7,N6AMT1,RPL30,RPL26,RPL27A,RPS7,RPL4,RPS27,RPS17,RPL35A,RPS23,RPL12,RPL23A,UBA52	RPS20,RPL31,RPL3,EIF3A,RPL19,RPS12,RPL21,RPL35,RPS6,RPLP1,RPS24,RPS11,RPL13A,RPL11,RPS27A,EEF1A1,EIF5B,RPS14,RPL27A,RPSA,RPL38,RPL4,RPLP2,RPL14,RPL37A,RPS4X,RPL10A	NA	IARS2,MRPS34,MTIF2,MRPS33,EIF3L,MRPL4,AIMP2,MRPL27,MRPL51,MRPL2,SPCS1,MRPL37,MRPS2,MRPS7,MRPS12,MRPL34,MRPS25,MRPL35,ERAL1,MRPS36,MRPS9,MRPL15,RPL3L,TARS2,FARS2,OXA1L,MRPL10,APEH,MRPL16,MRPL36,QARS1,MRPL57,RPLP2,TUFM,EIF3K,MRPS23,MRPS16,MRPS18B,RPS29,MRPL33,MRPL12	NA	NA	NA	NA	NA	NA	NA
Metabolism of amino acids and derivatives	Reactome	-5.06151	19.3832	NA	-8.90584	NA	NA	NA	NA	NA	NA	NA	RPL31,RPL6,RPL19,RPS13,RPS12,RPL22,RPS25,RPL21,RPL5,SARDH,RPS15A,RPS6,RPL11,AZIN2,RPS8,RPS27A,RPL32,RPS3A,RPL7,RPL30,RPL26,RPL27A,RPS7,RPL4,RPS27,RPS17,RPL35A,RPS23,RPL12,RPL23A,UBA52	RPS20,RPL31,RPL3,RPL19,RPS12,RPL21,RPL35,RPS6,RPLP1,RPS24,RPS11,RPL13A,RPL11,RPS27A,QDPR,RPS14,RPL27A,RPSA,RPL38,RPL4,RPLP2,RPL14,RPL37A,RPS4X,RPL10A	NA	NDUFAB1,HSD17B10,ACAT1,MCCC1,BCKDHB,DLD,PSMD8,TXN2,GSTZ1,PSMB5,CRYM,BCKDK,CKM,GCDH,OGDH,HIBADH,AIMP2,TYRP1,PDHX,SLC25A12,DLST,ALDH6A1,GOT1,GOT2,ECHS1,CKMT2,PDHA1,MCCC2,DBT,SUOX,RPL3L,PSMB6,ALDH9A1,DLAT,QDPR,ALDH4A1,PDHB,QARS1,PXMP2,RIMKLA,RPLP2,ADI1,NAT8L,ACADSB,DDO,RPS29,HOGA1	NA	NA	NA	NA	NA	NA	NA
Formation of the ternary complex, and subsequently, the 43S complex	Reactome	-8.00611	11.5367	NA	NA	NA	NA	NA	NA	NA	1.76095	NA	EIF3L,EIF3E,RPS13,RPS12,RPS25,RPS15A,RPS6,RPS8,RPS27A,RPS3A,RPS7,RPS27,RPS17,RPS23	RPS20,EIF3A,RPS12,RPS6,RPS24,RPS11,RPS27A,RPS14,RPSA,RPS4X	NA	NA	NA	NA	NA	NA	NA	EIF3E,RPS12,EIF2S3,RPS15A,RPS27A,RPS27L,RPS23	NA
Ribosomal scanning and start codon recognition	Reactome	-7.27479	10.9809	NA	NA	NA	NA	NA	NA	NA	1.56075	NA	EIF3L,EIF3E,RPS13,RPS12,RPS25,RPS15A,RPS6,RPS8,RPS27A,RPS3A,RPS7,RPS27,RPS17,RPS23	RPS20,EIF3A,RPS12,RPS6,RPS24,RPS11,RPS27A,RPS14,RPSA,RPS4X	NA	NA	NA	NA	NA	NA	NA	EIF3E,RPS12,EIF2S3,RPS15A,RPS27A,RPS27L,RPS23	NA
Translation initiation complex formation	Reactome	-7.27479	10.9809	NA	NA	NA	NA	NA	NA	NA	1.56075	NA	EIF3L,EIF3E,RPS13,RPS12,RPS25,RPS15A,RPS6,RPS8,RPS27A,RPS3A,RPS7,RPS27,RPS17,RPS23	RPS20,EIF3A,RPS12,RPS6,RPS24,RPS11,RPS27A,RPS14,RPSA,RPS4X	NA	NA	NA	NA	NA	NA	NA	EIF3E,RPS12,EIF2S3,RPS15A,RPS27A,RPS27L,RPS23	NA
Activation of the mRNA upon binding of the cap-binding complex and eIFs, and subsequent binding to 43S	Reactome	-7.18544	10.9181	NA	NA	NA	NA	NA	NA	NA	1.56075	NA	EIF3L,EIF3E,RPS13,RPS12,RPS25,RPS15A,RPS6,RPS8,RPS27A,RPS3A,RPS7,RPS27,RPS17,RPS23	RPS20,EIF3A,RPS12,RPS6,RPS24,RPS11,RPS27A,RPS14,RPSA,RPS4X	NA	NA	NA	NA	NA	NA	NA	EIF3E,RPS12,EIF2S3,RPS15A,RPS27A,RPS27L,RPS23	NA
FLT3 signaling in disease	Reactome	NA	3.39764	NA	NA	NA	NA	NA	1.5069	NA	NA	NA	NA	GAB2,SPTBN1,RPS27A,PTPN11	NA	NA	NA	NA	NA	CDKN1A,UBC,BCL2L1,HRAS,MYO18A	NA	NA	NA
Diseases of signal transduction by growth factor receptors and second messengers	Reactome	NA	2.7272	NA	NA	NA	NA	NA	NA	NA	NA	5.01334	NA	GAB2,SPTBN1,RAC1,RPS6,RPS27A,GOLGA4,KIF5B,PTPN11,NPM1,FOXO4	NA	NA	NA	NA	NA	NA	NA	NA	PSMC4,PSMA4,POLR2B,MARK3,PPP2R5C,PSME1,PSMA3,TRIP11,PSMA6,ZC3HAV1,PSMA2,TGFBR1,TNKS2,FGFR1OP2,QKI,ERBIN,STAT1,BIRC6,RAP1A,CREB1,CNTRL,MAPKAP1,ZMYM2,DLL4,PIM1,PSMA5,FIP1L1,PIK3AP1,PSMC2,FRS2,TBL1XR1,MAML2,PSMD12,PSMB8,NRAS,CHUK,PSMB9
Aggrephagy	Reactome	NA	2.62921	NA	NA	NA	NA	NA	NA	NA	NA	NA	NA	DYNC1LI2,RPS27A,PCNT,DYNLL2	NA	NA	NA	NA	NA	NA	NA	NA	NA
Regulation of PLK1 Activity at G2/M Transition	Reactome	NA	2.60971	NA	NA	NA	NA	NA	NA	NA	NA	NA	NA	SDCCAG8,OPTN,CDK5RAP2,RPS27A,PCNT	NA	NA	NA	NA	NA	NA	NA	NA	NA
Nuclear events stimulated by ALK signaling in cancer	Reactome	NA	2.43531	NA	NA	NA	NA	NA	NA	NA	NA	NA	NA	RPS6,KIF5B,NPM1	NA	NA	NA	NA	NA	NA	NA	NA	NA
Chaperone Mediated Autophagy	Reactome	NA	2.25096	NA	NA	NA	NA	NA	NA	NA	NA	NA	NA	RPS27A,EEF1A1,PCNT	NA	NA	NA	NA	NA	NA	NA	NA	NA
Insulin processing	Reactome	NA	1.99193	NA	NA	NA	NA	NA	NA	NA	NA	NA	NA	KIF5A,KIF5C,KIF5B	NA	NA	NA	NA	NA	NA	NA	NA	NA
Signaling by CSF3 (G-CSF)	Reactome	NA	1.86572	NA	NA	NA	NA	NA	NA	NA	NA	NA	NA	GAB2,RPS27A,PTPN11	NA	NA	NA	NA	NA	NA	NA	NA	NA
Intra-Golgi and retrograde Golgi-to-ER traffic	Reactome	NA	1.81416	NA	NA	NA	NA	NA	NA	NA	NA	NA	NA	DYNC1LI2,GOLGA4,KIF5A,KIF5B,MAN1A2,DYNLL2	NA	NA	NA	NA	NA	NA	NA	NA	NA
Signaling by MET	Reactome	NA	1.72526	1.37424	NA	NA	NA	NA	NA	NA	NA	NA	NA	RAC1,SH3GL3,RPS27A,PTPN11	HGF,EPS15,RAP1A,LAMC1,ITGB1,UBC,STAT3,PTPN11,LAMA2,COL5A2	NA	NA	NA	NA	NA	NA	NA	NA
Selective autophagy	Reactome	NA	1.67483	NA	-3.54956	NA	NA	NA	NA	NA	NA	NA	NA	DYNC1LI2,RPS27A,PCNT,DYNLL2	NA	FUNDC1,TUBA3D,TOMM22,PRKAG2,MFN2,TUBA4A,TUBA3E,PRKAG1,PRKN,TUBB4B,TOMM7,CSNK2B,VDAC1,DYNLL2	NA	NA	NA	NA	NA	NA	NA
FLT3 Signaling	Reactome	NA	1.60383	NA	NA	NA	NA	NA	NA	NA	NA	NA	NA	GAB2,RPS27A,PTPN11	NA	NA	NA	NA	NA	NA	NA	NA	NA
Autophagy	Reactome	NA	1.59908	NA	-3.6515	NA	NA	NA	NA	NA	NA	1.47024	NA	DYNC1LI2,RPS27A,EEF1A1,PCNT,DYNLL2	NA	RRAGD,FUNDC1,WIPI1,TUBA3D,TOMM22,PRKAG2,LAMTOR2,MFN2,TUBA4A,LAMTOR5,TUBA3E,RRAGA,GABARAP,PRKAG1,PRKN,TUBB4B,TOMM7,CSNK2B,VDAC1,DYNLL2	NA	NA	NA	NA	NA	NA	LAMP2,RRAGD,GABARAPL2,ATG5,RHEB,LAMTOR3,MAP1LC3B,TOMM20,TOMM5,NBR1,UVRAG,UBE2V1
Signaling by SCF-KIT	Reactome	NA	1.46647	NA	NA	NA	NA	NA	NA	NA	NA	NA	NA	GAB2,RAC1,PTPN11	NA	NA	NA	NA	NA	NA	NA	NA	NA
Interleukin-3, Interleukin-5 and GM-CSF signaling	Reactome	NA	1.33728	NA	NA	NA	NA	NA	NA	NA	NA	NA	NA	GAB2,RPS27A,PTPN11	NA	NA	NA	NA	NA	NA	NA	NA	NA
PI3K/AKT Signaling in Cancer	Reactome	NA	1.32518	NA	NA	NA	NA	NA	NA	NA	NA	NA	NA	GAB2,RAC1,PTPN11,FOXO4	NA	NA	NA	NA	NA	NA	NA	NA	NA
Signaling by EGFR	Reactome	NA	1.30491	NA	NA	NA	NA	NA	1.31133	NA	NA	NA	NA	SH3GL3,RPS27A,PTPN11	NA	NA	NA	NA	NA	HBEGF,SH3GL3,SH3GL1,UBC,SPRY1,HRAS	NA	NA	NA
Ribosome	KEGG	-14.3605	28.4518	NA	-4.41772	NA	NA	NA	NA	NA	NA	NA	RPS8,RPL22,RPL21,RPS6,RPS7,RPL26,RPL11,RPL12,RPL19,RPS27,RPL27A,RPS23,RPS25,RPL5,RPL6,RPL31,RPL4,RPL30,RPL32,RPL7,RPS17,RPS12,RPS13,RPS3A,RPS15A,RPS27A,RPL35A,RPL23A,UBA52	RPL21,RPS6,RPSA,RPL11,RPL14,RPL19,RPL27A,RPS20,RPS24,RPL31,RPL3,RPL4,RPL35,RPL38,RPS12,RPS11,RPS14,RPL13A,RPL37A,RPS27A,RPLP2,RPLP1,RPL10A,RPS4X	NA	RPL3L,MRPL10,RPS29,MRPL15,MRPL16,MRPL12,MRPL4,MRPL2,MRPS2,MRPL27,MRPS7,MRPS9,MRPS16,MRPS12,MRPL35,MRPL36,MRPL33,MRPL34,RPLP2	NA	NA	NA	NA	NA	NA	NA
TGF-beta signaling in development	BioPlanet 2019	-1.72091	NA	2.09241	NA	NA	NA	NA	NA	NA	1.34493	NA	SMAD7,TGFBR1,ACVR2B,ACVR2A,ACVR1C	NA	SMAD5,TGFBR1,SMAD9,TGFBR2,BMPR1A,BMPR1B,BMPR2	NA	NA	NA	NA	NA	NA	SMAD5,ACVR2A,BMPR1A,BMPR2,ACVR1C	NA
Signaling by bone morphogenetic protein (BMP)	BioPlanet 2019	NA	NA	1.80127	NA	NA	NA	NA	NA	NA	2.13851	NA	NA	NA	BMPR2,SMAD5,UBE2D1,SMAD9,BMPR1A,BMPR1B	NA	NA	NA	NA	NA	NA	BMPR2,SMAD5,UBE2D1,ACVR2A,ZFYVE16,BMPR1A	NA
BMP signaling pathway in stem cells	BioPlanet 2019	NA	NA	1.80127	NA	NA	NA	NA	NA	NA	1.34493	NA	NA	NA	BMPR2,SMAD5,SMAD9,BMPR1A,BMPR1B	NA	NA	NA	NA	NA	NA	BMPR2,SMAD5,ACVR2A,BMPR1A	NA
Adipogenesis	BioPlanet 2019	NA	NA	1.47968	NA	NA	NA	NA	NA	NA	NA	NA	NA	NA	IL6ST,EPAS1,AHR,FOXO1,WWTR1,GADD45A,FOXC2,MBNL1,PTGIS,STAT3,KLF7,PLIN2,NAMPT	NA	NA	NA	NA	NA	NA	NA	NA
Signaling by Hippo	BioPlanet 2019	NA	NA	1.38653	NA	NA	NA	NA	NA	NA	NA	NA	NA	NA	WWTR1,YAP1,SAV1,STK3,LATS2	NA	NA	NA	NA	NA	NA	NA	NA
cellular response to transforming growth factor beta stimulus (GO:0071560)	GO Biological Process 2021	NA	NA	3.70393	NA	NA	NA	NA	NA	NA	NA	NA	NA	NA	PDCD5,ADAM9,SMAD5,SMAD9,FERMT2,LTBP2,UBC,FNTA,SOX5,TGFBR1,TGFBR2,TGFBR3,LIMS1,BMPR1A,TWSG1,ITGB1,APPL1	NA	NA	NA	NA	NA	NA	NA	NA
transforming growth factor beta receptor signaling pathway (GO:0007179)	GO Biological Process 2021	NA	NA	3.32017	NA	NA	NA	NA	NA	NA	NA	NA	NA	NA	TGFBR1,TGFBR2,TGFBR3,ADAM9,BMPR1A,SMAD5,SMAD9,FERMT2,TWSG1,ITGB1,LTBP2,UBC,FNTA,APPL1	NA	NA	NA	NA	NA	NA	NA	NA
positive regulation of osteoblast differentiation (GO:0045669)	GO Biological Process 2021	NA	NA	3.32017	NA	NA	NA	NA	NA	NA	1.35929	NA	NA	NA	WWTR1,HGF,FERMT2,IL6ST,BMPR1A,BMPR1B,DDR2,YAP1,BMPR2,CCN4	NA	NA	NA	NA	NA	NA	WWTR1,ACVR2A,IL6ST,BMPR1A,DDR2,YAP1,BMPR2	NA
positive regulation of cell differentiation (GO:0045597)	GO Biological Process 2021	NA	NA	3.07807	NA	NA	NA	NA	NA	NA	NA	NA	NA	NA	CCN4,WWTR1,FERMT2,SOX5,ZEB1,KITLG,DDR2,RAP1A,MMD,TMEM64,IL6ST,YAP1,PDPN,HGF,SDCBP,RGCC,BRINP1,TGFBR1,TGFBR2,DAB2,BMPR1A,BMPR1B,BMPR2,CCDC71L	NA	NA	NA	NA	NA	NA	NA	NA
regulation of exocytosis (GO:0017157)	GO Biological Process 2021	NA	NA	2.79447	NA	NA	NA	NA	NA	NA	NA	NA	NA	NA	RAB21,SNCA,SEPTIN2,SYT1,RAB27A,RAB10,RAB5A,RAB3C,RAB3B,RAB8B	NA	NA	NA	NA	NA	NA	NA	NA
blood vessel morphogenesis (GO:0048514)	GO Biological Process 2021	NA	NA	2.61482	NA	NA	NA	NA	NA	NA	NA	NA	NA	NA	TGFBR1,TGFBR2,TGFBR3,WT1,ADM,CYP1B1,PROX1,LOX,FLT1,RBPJ	NA	NA	NA	NA	NA	NA	NA	NA
positive regulation of epithelial to mesenchymal transition (GO:0010718)	GO Biological Process 2021	NA	NA	1.95249	NA	NA	NA	NA	NA	NA	NA	NA	NA	NA	WWTR1,TGFBR1,SDCBP,TGFBR2,FERMT2,RGCC,DAB2,PDPN	NA	NA	NA	NA	NA	NA	NA	NA
regulation of BMP signaling pathway (GO:0030510)	GO Biological Process 2021	NA	NA	1.67859	NA	NA	NA	NA	NA	NA	NA	NA	NA	NA	BMPR1A,BMPR1B,BMPR2,UBE2D1,SMAD5,SMAD9,TWSG1,SPART,FSTL3,RBPJ	NA	NA	NA	NA	NA	NA	NA	NA
regulation of epithelial to mesenchymal transition (GO:0010717)	GO Biological Process 2021	NA	NA	1.67859	NA	NA	NA	NA	NA	NA	NA	NA	NA	NA	TGFBR1,TGFBR2,DAB2,PHLDB2,PDPN,WWTR1,SDCBP,FERMT2,RGCC,SPRY1	NA	NA	NA	NA	NA	NA	NA	NA
hippo signaling (GO:0035329)	GO Biological Process 2021	NA	NA	1.67859	NA	NA	NA	NA	NA	NA	NA	NA	NA	NA	WWTR1,LATS2,YAP1,SAV1,STK3,TEAD1	NA	NA	NA	NA	NA	NA	NA	NA
regulation of glucose import (GO:0046324)	GO Biological Process 2021	NA	NA	1.67859	NA	NA	NA	NA	NA	NA	NA	NA	NA	NA	OSBPL8,PTPN11,RHOQ,PID1,PEA15,ARPP19,APPL1	NA	NA	NA	NA	NA	NA	NA	NA
positive regulation of cardiac muscle tissue growth (GO:0055023)	GO Biological Process 2021	NA	NA	1.67859	NA	NA	NA	NA	NA	NA	NA	NA	NA	NA	AKAP6,FGF2,RBPJ,TGFBR3,BMPR1A	NA	NA	NA	NA	NA	NA	NA	NA
ventricular septum development (GO:0003281)	GO Biological Process 2021	NA	NA	1.67859	NA	NA	NA	NA	NA	NA	NA	NA	NA	NA	PROX1,TGFBR1,TGFBR2,TGFBR3,MATR3,BMPR1A,BMPR2	NA	NA	NA	NA	NA	NA	NA	NA
cellular response to interleukin-6 (GO:0071354)	GO Biological Process 2021	NA	NA	1.67859	NA	NA	NA	NA	NA	NA	NA	NA	NA	NA	PTGIS,STAT3,PTPN11,IL6ST,PID1,YAP1	NA	NA	NA	NA	NA	NA	NA	NA
ventricular septum morphogenesis (GO:0060412)	GO Biological Process 2021	NA	NA	1.64882	NA	NA	NA	NA	NA	NA	NA	NA	NA	NA	PROX1,TGFBR1,TGFBR2,TGFBR3,BMPR1A,BMPR2	NA	NA	NA	NA	NA	NA	NA	NA
heart trabecula morphogenesis (GO:0061384)	GO Biological Process 2021	-1.88862	NA	1.58417	NA	NA	NA	NA	NA	NA	NA	NA	NOG,TGFBR1,TGFBR3,ADGRG6,S1PR1	NA	TGFBR1,RBPJ,TGFBR3,S1PR1,BMPR1A	NA	NA	NA	NA	NA	NA	NA	NA
cellular response to chemical stress (GO:0062197)	GO Biological Process 2021	NA	NA	1.51277	NA	NA	NA	NA	NA	NA	NA	NA	NA	NA	PRKAA2,FOXO1,SNCA,EIF2S1,NOX4,PRDX1,GPX3,TXNRD1,SOD2,ERO1A,PKD2	NA	NA	NA	NA	NA	NA	NA	NA
cardiac ventricle morphogenesis (GO:0003208)	GO Biological Process 2021	NA	NA	1.43771	-1.81236	NA	NA	NA	NA	NA	NA	NA	NA	NA	NPY5R,PROX1,TGFBR2,TGFBR3,BMPR1A,NPY2R,RBPJ	TNNC1,PROX1,SOX11,HAND1,MYL2,MYL3,PKP2,HEY2	NA	NA	NA	NA	NA	NA	NA
regulation of cardiac muscle cell proliferation (GO:0060043)	GO Biological Process 2021	NA	NA	1.43771	NA	NA	NA	NA	NA	NA	NA	NA	NA	NA	FGF2,TGFBR1,RBPJ,TGFBR3,BMPR1A	NA	NA	NA	NA	NA	NA	NA	NA
cellular response to growth factor stimulus (GO:0071363)	GO Biological Process 2021	NA	NA	1.43771	NA	NA	NA	NA	NA	NA	NA	NA	NA	NA	PDCD5,HGF,SMAD9,SOX5,PTPN11,TGFBR1,TGFBR2,LIMS1,BMPR1A,BMPR1B,BMPR2,RAP1A,FLT1,APPL1	NA	NA	NA	NA	NA	NA	NA	NA
establishment of protein localization to extracellular region (GO:0035592)	GO Biological Process 2021	NA	NA	1.3504	NA	NA	NA	NA	NA	NA	NA	NA	NA	NA	ABCA1,RAB10,GOLPH3,RAB3C,RAB3B,LTBP2,RAB8B	NA	NA	NA	NA	NA	NA	NA	NA
positive regulation of pathway-restricted SMAD protein phosphorylation (GO:0010862)	GO Biological Process 2021	NA	NA	1.30605	NA	NA	NA	NA	NA	NA	NA	NA	NA	NA	INHBB,TGFBR1,SDCBP,TWSG1,DAB2,BMPR1A,BMPR2	NA	NA	NA	NA	NA	NA	NA	NA
vesicle (GO:0031982)	GO Cellular Component 2021	NA	NA	1.45229	NA	NA	1.49482	NA	NA	NA	NA	NA	NA	NA	SERPINE2,STOM,ABCA1,ARRDC4,VPS26A,RIPK2,DYNC1I1,CD59,APPL1,RAB21,SDCBP,RAB3C,RAB3B,UBC,MSN,PRELP,PIK3C2A	NA	NA	MUC1,MUC4,SLC34A2,SLC6A14,ABO,KCNN4,ANXA1,GPRC5A,RAB3B,MUC16,DNAJC6	NA	NA	NA	NA	NA
guanyl ribonucleotide binding (GO:0032561)	GO Molecular Function 2021	NA	NA	4.03017	NA	NA	NA	NA	-1.43849	NA	2.82087	3.38671	NA	NA	GTPBP4,RRAGD,RAB27A,TUBE1,RHOB,RHOQ,RAP2C,TUBB2B,RAP1A,RIT1,ATL3,RAB8B,RAB31,RAB21,RHEB,RAB5A,RAB3B,RHOBTB3,CNGA3,RAB10,RND2,ARL5A,ARL5B	NA	NA	NA	NA	RRAGC,RABL3,RAB39A,RAP2B,RAP1A,RAP1B,GCH1,RAB22A,RAB8B,RAB2A,ARL8B,NRAS,CDC42,KRAS,RAB18,MMAA,ARL5A	NA	RAP2A,RHOQ,RAP2B,RHOU,ARF4,RAB6A,RAB22A,RAB8B,RAB31,ARL8B,RAB21,GTPBP10,ARL1,RHOBTB3,CDC42,KRAS,ARL5A,ARL5B	RRAGD,RAN,GBP1,GBP3,GBP5,RHOH,RAB7A,RAP1A,GCH1,RIT1,RAB22A,SRP54,RAB8B,RAB2A,RAB38,ARL8B,NRAS,RAB21,RHEB,ARL4A,RAB12,ARL5A,ARL5B
GDP binding (GO:0019003)	GO Molecular Function 2021	NA	NA	3.84042	NA	NA	NA	NA	-2.46347	NA	1.54474	5.29855	NA	NA	RAB31,RAP2C,RRAGD,RAP1A,RAB21,RAB27A,RAB10,RHEB,RIT1,RAB5A,RAB3B,RAB8B	NA	NA	NA	NA	RAB2A,RAP2B,RRAGC,ARL8B,NRAS,RAP1A,RAP1B,KRAS,RAB18,RAB22A,RAB8B	NA	RAP2A,RAP2B,RAB31,ARL8B,RAB21,KRAS,RAB22A,RAB8B	RAB2A,RRAGD,ARL8B,RAB7A,RAN,NRAS,RAP1A,RAB21,GBP1,RAB12,RHEB,RIT1,RAB22A,SRP54,RAB8B
GTPase activity (GO:0003924)	GO Molecular Function 2021	NA	NA	3.84042	NA	NA	NA	NA	NA	NA	1.51684	3.66922	NA	NA	GTPBP4,RRAGD,RAB27A,GPN3,RHOB,RHOQ,RAP2C,RAP1A,SEPTIN2,RIT1,ATL3,RAB8B,RAB31,RAB23,RAB21,RHEB,RAB5A,RAB3C,RAB3B,RHOBTB3,SEPTIN10,RND2	NA	NA	NA	NA	NA	NA	RAP2A,RHOQ,RAP2B,RHOU,RAB6A,RAB22A,RAB8B,RAB31,ARL8B,RAB21,GTPBP10,ARL1,RHOBTB3,CDC42,KRAS	RRAGD,RAN,GNG5,GBP1,GBP3,GBP5,RHOH,RAB7A,HBS1L,RAP1A,NKIRAS1,GCH1,RIT1,RAB22A,SRP54,RAB8B,RAB2A,RAB38,ARL8B,RAB1A,DNAJC27,NRAS,RAB21,RHEB
GTP binding (GO:0005525)	GO Molecular Function 2021	NA	NA	3.79058	NA	NA	NA	NA	NA	NA	2.82087	3.38671	NA	NA	GTPBP4,RAB31,RRAGD,RAB21,RAB27A,RHEB,RAB5A,RHOBTB3,TUBE1,RHOB,RHOQ,RAP2C,TUBB2B,RAP1A,RAB10,RIT1,ATL3,RND2,ARL5A,ARL5B	NA	NA	NA	NA	NA	NA	RAB31,ARL8B,RAB21,GTPBP10,ARL1,RHOBTB3,RAP2A,RHOQ,RAP2B,RHOU,ARF4,RAB6A,CDC42,KRAS,RAB22A,ARL5A,ARL5B	RAB2A,RRAGD,RAB38,ARL8B,RAN,NRAS,RAB21,GBP1,GBP3,GBP5,RHEB,RHOH,ARL4A,RAB7A,RAP1A,GCH1,RIT1,RAB22A,SRP54,ARL5A,ARL5B
nucleoside-triphosphatase activity (GO:0017111)	GO Molecular Function 2021	NA	NA	3.79058	NA	NA	NA	NA	NA	NA	NA	2.75423	NA	NA	GTPBP4,RRAGD,SHOC1,RAB27A,GPN3,RHOB,RHOQ,RAP2C,RAP1A,DYNC1I1,SEPTIN2,RIT1,ATL3,RAB8B,RAB31,RAB23,RAB21,TDRD9,RHEB,RAB5A,RAB3C,RAB3B,RHOBTB3,SEPTIN10,RND2	NA	NA	NA	NA	NA	NA	NA	RRAGD,RAN,GNG5,GBP1,GBP3,GBP5,RHOH,RAB7A,DHX9,HBS1L,RAP1A,NKIRAS1,GCH1,RIT1,RAB22A,SRP54,RAB8B,RAB2A,RAB38,ARL8B,RAB1A,DNAJC27,NRAS,RAB21,RHEB
purine ribonucleoside triphosphate binding (GO:0035639)	GO Molecular Function 2021	NA	NA	3.74094	NA	NA	NA	NA	NA	NA	NA	3.38671	NA	NA	GTPBP4,AKT3,ABCA1,LATS2,TUBB2B,TAOK1,ATL3,RAB31,RAB21,RHEB,RAB5A,RHOBTB3,RAB10,ARL5A,ARL5B,RRAGD,RAB27A,PDK3,TUBE1,RHOB,RHOQ,RAP2C,RAP1A,MAP3K20,PNPLA8,RIT1,PXK,MARK1,TGFBR1,BMPR1A,BMPR1B,STK3,IRAK3,RND2	NA	NA	NA	NA	NA	NA	NA	RAN,GBP1,GBP3,GBP5,SMC4,PSMA6,HSPA14,HSPA13,SRP54,RAB2A,TAP1,RAB38,ARL8B,NRAS,RAB21,RHEB,STK26,KIFC1,PIM1,MCM6,ARL4A,TLK1,ARL5A,ARL5B,SMARCA5,RRAGD,DHX36,RHOH,RAB7A,DHX9,IDE,RAP1A,GCH1,RIT1,RAB22A,HSPA9,TGFBR1
transmembrane receptor protein serine/threonine kinase activity (GO:0004675)	GO Molecular Function 2021	NA	NA	3.11003	NA	NA	NA	NA	NA	NA	NA	NA	NA	NA	BMPR2,TGFBR1,TGFBR2,TGFBR3,BMPR1A,BMPR1B	NA	NA	NA	NA	NA	NA	NA	NA
transforming growth factor beta binding (GO:0050431)	GO Molecular Function 2021	NA	NA	2.42682	NA	NA	NA	NA	NA	NA	NA	NA	NA	NA	TGFBR1,TGFBR2,TGFBR3,TWSG1,CD109,ITGAV	NA	NA	NA	NA	NA	NA	NA	NA
Overview of leukocyte-intrinsic Hippo pathway functions WP4542	WikiPathway 2021 Human	NA	NA	1.83101	NA	NA	NA	NA	NA	NA	NA	NA	NA	NA	LATS2,YAP1,SAV1,STK3,FOXO1,RAP1A,TEAD1	NA	NA	NA	NA	NA	NA	NA	NA
Canonical and non-canonical TGF-B signaling WP3874	WikiPathway 2021 Human	NA	NA	1.7297	NA	NA	NA	NA	NA	NA	NA	NA	NA	NA	BMPR2,TGFBR1,TGFBR2,LOX,BMPR1A	NA	NA	NA	NA	NA	NA	NA	NA
Adipogenesis WP236	WikiPathway 2021 Human	NA	NA	1.68222	NA	NA	NA	NA	NA	NA	NA	NA	NA	NA	IL6ST,EPAS1,AHR,FOXO1,WWTR1,GADD45A,FOXC2,MBNL1,PTGIS,STAT3,KLF7,PLIN2,NAMPT	NA	NA	NA	NA	NA	NA	NA	NA
ESC Pluripotency Pathways WP3931	WikiPathway 2021 Human	NA	NA	1.67533	NA	NA	NA	NA	NA	NA	NA	NA	NA	NA	IL6ST,AKT3,SMAD5,FZD3,FZD6,SMAD9,FGF2,PTPN11,BMPR1A,BMPR1B,BMPR2,STAT3	NA	NA	NA	NA	NA	NA	NA	NA
Regulation of Microtubule Cytoskeleton WP2038	WikiPathway 2021 Human	NA	NA	1.52115	NA	NA	NA	NA	NA	NA	NA	NA	NA	NA	STAT3,CLIP1,TAOK1,PHLDB2,DPYSL2,CFL2,MARK1	NA	NA	NA	NA	NA	NA	NA	NA
Signaling of Hepatocyte Growth Factor Receptor WP313	WikiPathway 2021 Human	NA	NA	1.52115	NA	NA	NA	NA	NA	NA	NA	NA	NA	NA	ITGA1,STAT3,HGF,PTPN11,ITGB1,RAP1A	NA	NA	NA	NA	NA	NA	NA	NA
Endochondral Ossification with Skeletal Dysplasias WP4808	WikiPathway 2021 Human	NA	NA	1.48826	NA	NA	NA	NA	NA	NA	NA	NA	NA	NA	MGP,BMPR1A,DDR2,TIMP3,SPP1,FGF2,ADAMTS4,SOX5	NA	NA	NA	NA	NA	NA	NA	NA
Endochondral Ossification WP474	WikiPathway 2021 Human	NA	NA	1.48826	NA	NA	NA	NA	NA	NA	NA	NA	NA	NA	MGP,BMPR1A,DDR2,TIMP3,SPP1,FGF2,ADAMTS4,SOX5	NA	NA	NA	NA	NA	NA	NA	NA
Signaling by TGFB family members	Reactome	NA	NA	3.22162	NA	NA	NA	NA	NA	NA	1.84851	NA	NA	NA	WWTR1,STRAP,FSTL3,UBE2D1,TGFBR1,BMPR1A,SMAD5,SMAD9,CDK8,BMPR1B,UBC,INHBB,TGFBR2,BMPR2,PPP1CB	NA	NA	NA	NA	NA	NA	WWTR1,ZFYVE16,UBE2D1,BMPR1A,SMAD5,ACVR2A,ACVR1C,RPS27A,BMPR2,PPP1CB	NA
Glycogen synthesis	Reactome	NA	NA	1.37424	NA	NA	NA	NA	NA	NA	NA	NA	NA	NA	EPM2A,UBC,GYG1,PGM2L1,PGM2	NA	NA	NA	NA	NA	NA	NA	NA
RAB geranylgeranylation	Reactome	NA	NA	1.37424	NA	NA	NA	NA	NA	NA	1.41606	1.98991	NA	NA	RAB27A,RAB21,RAB10,RAB23,RAB5A,RAB3C,RAB8B,RAB31,RAB3B	NA	NA	NA	NA	NA	NA	RAB21,RAB22A,RAB30,RABGGTB,RAB8B,RAB31,RAB6A	RAB7A,RAB21,RAB2A,RAB38,RAB22A,RAB1A,RAB8B,RAB12
Signaling by BMP	Reactome	NA	NA	1.37424	NA	NA	NA	NA	NA	NA	2.20168	NA	NA	NA	UBE2D1,BMPR1A,SMAD5,SMAD9,BMPR1B,BMPR2	NA	NA	NA	NA	NA	NA	ZFYVE16,UBE2D1,BMPR1A,SMAD5,ACVR2A,BMPR2	NA
TP53 Regulates Metabolic Genes	Reactome	NA	NA	1.36199	-7.08452	NA	NA	NA	NA	NA	NA	NA	NA	NA	RRAGD,RRM2B,TIGAR,RHEB,AKT3,PRDX1,PRKAA2,DDIT4,YWHAG,TXNRD1	RRAGD,GPI,PRKAG2,COX6A1,LAMTOR2,COX6B1,COX7C,COX7B,LAMTOR5,COX5B,TACO1,RRAGA,PRDX2,CYCS,COX8A,COX14,COX5A,PRKAG1,NDUFA4	NA	NA	NA	NA	NA	NA	NA
Signaling by Hippo	Reactome	NA	NA	1.36199	NA	NA	NA	NA	NA	NA	1.35654	NA	NA	NA	WWTR1,STK3,YAP1,LATS2,SAV1	NA	NA	NA	NA	NA	NA	WWTR1,MOB1A,YAP1,MOB1B	NA
Hippo signaling pathway	KEGG	NA	NA	2.62281	NA	NA	NA	NA	NA	NA	NA	NA	NA	NA	PPP1CB,YAP1,WWTR1,FZD3,FZD6,LATS2,DLG4,TGFBR1,TGFBR2,BMPR1A,BMPR1B,YWHAG,BMPR2,SAV1,STK3,TEAD1,CTNNA3	NA	NA	NA	NA	NA	NA	NA	NA
Signaling pathways regulating pluripotency of stem cells	KEGG	NA	NA	1.32558	NA	NA	NA	NA	NA	NA	NA	NA	NA	NA	PCGF5,IL6ST,AKT3,SMAD5,FZD3,FZD6,INHBB,SMAD9,FGF2,BMPR1A,BMPR1B,BMPR2,STAT3	NA	NA	NA	NA	NA	NA	NA	NA
FoxO signaling pathway	KEGG	NA	NA	1.32558	NA	NA	NA	NA	NA	NA	NA	NA	NA	NA	PRKAA2,FOXO1,AKT3,S1PR1,GABARAPL1,GADD45A,TGFBR1,TGFBR2,STAT3,SOD2,SETD7,BNIP3	NA	NA	NA	NA	NA	NA	NA	NA
Fibrinolysis Pathway Homo sapiens h fibrinolysisPathway	BioCarta 2016	NA	NA	NA	2.3012	NA	NA	NA	1.59853	NA	NA	NA	NA	NA	NA	FGB,FGG,SERPINE1,FGA	NA	NA	NA	FGB,FGG,SERPINE1,FGA	NA	NA	NA
Acute myocardial infarction	BioPlanet 2019	NA	NA	NA	2.7316	NA	NA	NA	2.00034	NA	NA	NA	NA	NA	NA	FGB,FGG,TFPI,AHSP,FGA	NA	NA	NA	FGB,FGG,COL4A1,COL4A2,FGA	NA	NA	NA
Blood clotting cascade	BioPlanet 2019	NA	NA	NA	2.63214	NA	NA	NA	2.60957	NA	NA	NA	NA	NA	NA	FGB,FGG,SERPINE1,SERPINF2,FGA	NA	NA	NA	FGB,FGG,VWF,SERPINE1,SERPINF2,FGA	NA	NA	NA
Extrinsic prothrombin activation pathway	BioPlanet 2019	NA	NA	NA	2.37302	NA	NA	NA	NA	NA	NA	NA	NA	NA	NA	FGB,FGG,TFPI,FGA	NA	NA	NA	NA	NA	NA	NA
Fibrinolysis pathway	BioPlanet 2019	NA	NA	NA	2.37302	NA	NA	NA	1.58049	NA	NA	NA	NA	NA	NA	FGB,FGG,SERPINE1,FGA	NA	NA	NA	FGB,FGG,SERPINE1,FGA	NA	NA	NA
Viral myocarditis	BioPlanet 2019	-1.65172	NA	NA	2.37302	NA	NA	NA	NA	NA	NA	NA	HLA-DRA,CD28,HLA-DOA,HLA-DPB1,CD40LG,LAMA2,HLA-DMB,HLA-DPA1	NA	NA	MYH1,MYH2,MYH3,MYH4,MYH8,MYH13,HLA-DOB	NA	NA	NA	NA	NA	NA	NA
Nuclear receptors in lipid metabolism and toxicity	BioPlanet 2019	NA	NA	NA	2.14605	NA	NA	NA	NA	NA	NA	NA	NA	NA	NA	ABCC2,CYP24A1,CYP2E1,ABCB1,CYP2B6	NA	NA	NA	NA	NA	NA	NA
Tight junction	BioPlanet 2019	NA	NA	NA	1.6743	NA	NA	NA	NA	NA	NA	NA	NA	NA	NA	AKT3,MYH13,MYH1,MYH2,MYH3,MYH4,CLDN14,MYH8	NA	NA	NA	NA	NA	NA	NA
Cytochrome P450 metabolism of xenobiotics	BioPlanet 2019	NA	NA	NA	1.30843	NA	NA	NA	NA	NA	NA	NA	NA	NA	NA	CYP2C8,CYP2B6,CYP2E1	NA	NA	NA	NA	NA	NA	NA
bile acid and bile salt transport (GO:0015721)	GO Biological Process 2021	NA	NA	NA	1.91705	NA	NA	NA	NA	NA	NA	NA	NA	NA	NA	ABCC4,ABCC2,SLC10A1,ATP8B1,AKR1C4	NA	NA	NA	NA	NA	NA	NA
negative regulation of wound healing (GO:0061045)	GO Biological Process 2021	NA	NA	NA	1.91705	NA	NA	NA	NA	NA	NA	NA	NA	NA	NA	APCS,SERPINE1,SERPINE2,TFPI,APOH	NA	NA	NA	NA	NA	NA	NA
heme catabolic process (GO:0042167)	GO Biological Process 2021	NA	NA	NA	1.91705	NA	NA	NA	NA	NA	NA	NA	NA	NA	NA	ABCC2,AMBP,ALB,GSTA1	NA	NA	NA	NA	NA	NA	NA
porphyrin-containing compound catabolic process (GO:0006787)	GO Biological Process 2021	NA	NA	NA	1.91705	NA	NA	NA	NA	NA	NA	NA	NA	NA	NA	ABCC2,AMBP,ALB,GSTA1	NA	NA	NA	NA	NA	NA	NA
steroid metabolic process (GO:0008202)	GO Biological Process 2021	NA	NA	NA	1.848	NA	NA	NA	NA	NA	NA	NA	NA	NA	NA	CYP2C8,CYP24A1,SULT2A1,CYP2B6,AKR1C4,SLC22A24,CYP2E1,GC	NA	NA	NA	NA	NA	NA	NA
negative regulation of extrinsic apoptotic signaling pathway via death domain receptors (GO:1902042)	GO Biological Process 2021	NA	NA	NA	1.84591	NA	NA	NA	NA	NA	NA	NA	NA	NA	NA	FGB,FGG,TNFRSF10B,SERPINE1,FGA	NA	NA	NA	NA	NA	NA	NA
cilium assembly (GO:0060271)	GO Biological Process 2021	NA	NA	NA	1.83542	NA	NA	NA	NA	NA	-4.16945	NA	NA	NA	NA	CFAP74,CFAP54,PKHD1,CNTRL,CEP126,ABCC4,DNAH5,CEP290,CFAP43,CEP135,RP1,RSPH1,RPGR,CEP152	NA	NA	NA	NA	NA	CFAP74,RSPH6A,DNAAF1,RFX2,CCDC96,FBF1,KIF17,IFT140,TEKT1,TEKT2,TEKT5,CCDC13,ZMYND10,CCDC40,DNAI2,CFAP46,CEP131,RSPH1,WDR90	NA
negative regulation of epithelial cell apoptotic process (GO:1904036)	GO Biological Process 2021	NA	NA	NA	1.73042	NA	NA	NA	1.43631	NA	NA	NA	NA	NA	NA	FGB,FGG,SERPINE1,PKHD1,FGA	NA	NA	NA	FGB,FGG,WFS1,GAS6,SERPINE1,FGA	NA	NA	NA
positive regulation of hormone secretion (GO:0046887)	GO Biological Process 2021	NA	NA	NA	1.73042	NA	NA	NA	1.63299	NA	NA	NA	NA	NA	NA	FGB,FGG,TFR2,FGA	NA	NA	NA	FGB,EDN1,FGG,SPP1,FGA	NA	NA	NA
hydrogen peroxide catabolic process (GO:0042744)	GO Biological Process 2021	NA	NA	NA	1.68261	3.59348	2.06429	NA	NA	NA	NA	NA	NA	NA	NA	HBB,HBD,HBM,HBQ1	HBB,HBD,HBA1,HBM,HBQ1	HBB,HBD,HBA1,HBM,HBQ1	NA	NA	NA	NA	NA
organic hydroxy compound transport (GO:0015850)	GO Biological Process 2021	NA	NA	NA	1.63177	NA	NA	NA	NA	NA	NA	NA	NA	NA	NA	ABCC4,ABCC2,SLC10A1,ATP8B1,AKR1C4	NA	NA	NA	NA	NA	NA	NA
negative regulation of endothelial cell apoptotic process (GO:2000352)	GO Biological Process 2021	NA	NA	NA	1.34949	NA	NA	NA	NA	NA	NA	NA	NA	NA	NA	FGB,FGG,SERPINE1,FGA	NA	NA	NA	NA	NA	NA	NA
regulation of peptide hormone secretion (GO:0090276)	GO Biological Process 2021	NA	NA	NA	1.32929	NA	NA	NA	NA	NA	NA	NA	NA	NA	NA	TFR2,HNF4A,FGA,FGB,CELA2A,FGG	NA	NA	NA	NA	NA	NA	NA
muscle myosin complex (GO:0005859)	GO Cellular Component 2021	NA	NA	NA	5.19252	NA	NA	NA	NA	NA	NA	NA	NA	NA	NA	MYH1,MYH2,MYH3,MYH4,MYH13,MYH8	NA	NA	NA	NA	NA	NA	NA
triglyceride-rich plasma lipoprotein particle (GO:0034385)	GO Cellular Component 2021	NA	NA	NA	1.37762	NA	NA	NA	NA	NA	NA	NA	NA	NA	NA	APOC3,APOH,APOL1	NA	NA	NA	NA	NA	NA	NA
very-low-density lipoprotein particle (GO:0034361)	GO Cellular Component 2021	NA	NA	NA	1.37762	NA	NA	NA	NA	NA	NA	NA	NA	NA	NA	APOC3,APOH,APOL1	NA	NA	NA	NA	NA	NA	NA
heme binding (GO:0020037)	GO Molecular Function 2021	NA	NA	NA	3.81136	1.62852	NA	NA	NA	NA	NA	NA	NA	NA	NA	AMBP,CYP2C8,CYP24A1,HBB,HBD,HBM,HBQ1,NOX4,CYP2E1,CYP2B6	HBA1,CYP11B1,HBB,HBD,HBM,HBQ1	NA	NA	NA	NA	NA	NA
serine-type endopeptidase inhibitor activity (GO:0004867)	GO Molecular Function 2021	NA	NA	NA	1.8309	NA	NA	NA	NA	NA	NA	NA	NA	NA	NA	AMBP,SERPINE1,SERPINE2,TFPI,SERPINB3,SERPINF2	NA	NA	NA	NA	NA	NA	NA
Plasminogen activating cascade Homo sapiens P00050	Panther 2016	NA	NA	NA	4.05418	NA	NA	NA	3.08599	NA	NA	NA	NA	NA	NA	FGB,FGG,SERPINE1,SERPINF2,FGA	NA	NA	NA	FGB,FGG,SERPINE1,SERPINF2,FGA	NA	NA	NA
Nicotinic acetylcholine receptor signaling pathway Homo sapiens P00044	Panther 2016	NA	NA	NA	3.04584	NA	NA	NA	NA	NA	NA	NA	NA	NA	NA	MYH1,MYH2,MYH3,MYH4,MYH8,STX19,MYH13	NA	NA	NA	NA	NA	NA	NA
Cytoskeletal regulation by Rho GTPase Homo sapiens P00016	Panther 2016	NA	NA	NA	2.29277	NA	NA	NA	NA	NA	NA	NA	NA	NA	NA	MYH1,MYH2,MYH3,MYH4,MYH8,MYH13	NA	NA	NA	NA	NA	NA	NA
Drug Induction of Bile Acid Pathway WP2289	WikiPathway 2021 Human	NA	NA	NA	3.05566	NA	NA	NA	NA	NA	NA	NA	NA	NA	NA	ABCC4,ABCC2,ABCB1,SLC10A1,SULT2A1	NA	NA	NA	NA	NA	NA	NA
Nuclear Receptors in Lipid Metabolism and Toxicity WP299	WikiPathway 2021 Human	NA	NA	NA	2.3216	NA	NA	NA	NA	NA	NA	NA	NA	NA	NA	ABCC2,CYP24A1,CYP2E1,ABCB1,CYP2B6	NA	NA	NA	NA	NA	NA	NA
Pregnane X receptor pathway WP2876	WikiPathway 2021 Human	NA	NA	NA	2.3216	NA	NA	NA	NA	NA	NA	NA	NA	NA	NA	ABCC4,ABCC2,ABCB1,SULT2A1,CYP2B6	NA	NA	NA	NA	NA	NA	NA
Fibrin Complement Receptor 3 Signaling Pathway WP4136	WikiPathway 2021 Human	NA	NA	NA	1.91807	NA	NA	NA	NA	NA	NA	NA	NA	NA	NA	FGB,FGG,CXCL10,CXCL3,FGA	NA	NA	NA	NA	NA	NA	NA
Constitutive Androstane Receptor Pathway WP2875	WikiPathway 2021 Human	NA	NA	NA	1.43187	NA	NA	NA	NA	NA	NA	NA	NA	NA	NA	ABCC2,ABCB1,SULT2A1,CYP2B6	NA	NA	NA	NA	NA	NA	NA
Codeine and Morphine Metabolism WP1604	WikiPathway 2021 Human	NA	NA	NA	1.43187	NA	NA	NA	NA	NA	NA	NA	NA	NA	NA	ABCC2,ABCB1,CYP2C8	NA	NA	NA	NA	NA	NA	NA
positive regulation of interleukin-1 beta production (GO:0032731)	GO Biological Process 2021	NA	NA	NA	NA	4.92357	NA	NA	NA	NA	NA	NA	NA	NA	NA	NA	PYHIN1,IFI16,CASP1,GBP5,AIM2,ORM2,ORM1,CCL19	NA	NA	NA	NA	NA	NA
positive regulation of interleukin-1 production (GO:0032732)	GO Biological Process 2021	NA	NA	NA	NA	4.82248	NA	NA	NA	NA	NA	NA	NA	NA	NA	NA	PYHIN1,IFI16,CASP1,GBP5,AIM2,ORM2,ORM1,CCL19	NA	NA	NA	NA	NA	NA
hydrogen peroxide metabolic process (GO:0042743)	GO Biological Process 2021	NA	NA	NA	NA	2.94459	1.81194	NA	NA	NA	NA	NA	NA	NA	NA	NA	HBA1,HBB,HBD,HBM,HBQ1	HBA1,HBB,HBD,HBM,HBQ1	NA	NA	NA	NA	NA
regulation of single stranded viral RNA replication via double stranded DNA intermediate (GO:0045091)	GO Biological Process 2021	NA	NA	NA	NA	1.34707	NA	NA	NA	NA	NA	NA	NA	NA	NA	NA	CXCL8,TOP2A,RESF1	NA	NA	NA	NA	NA	NA
Surfactant metabolism	Reactome	NA	NA	NA	NA	1.79839	2.69652	NA	NA	NA	NA	NA	NA	NA	NA	NA	SFTPA1,SFTPC,SFTPB,SFTPA2	LMCD1,SFTPA1,SLC34A2,SFTPC,SFTPB,SFTPA2	NA	NA	NA	NA	NA
Mitochondrial pathway of apoptosis: multidomain Bcl-2 family	BioPlanet 2019	NA	NA	NA	NA	NA	1.44409	NA	NA	NA	NA	NA	NA	NA	NA	NA	NA	HSPA6,CAPN13,KRT17,ITPR3,CAPN8,CRYAB	NA	NA	NA	NA	NA
epidermis development (GO:0008544)	GO Biological Process 2021	NA	NA	NA	NA	NA	2.00229	NA	NA	NA	NA	NA	NA	NA	NA	NA	NA	COL7A1,KRT15,LAMC2,EVPL,SCEL,FABP5,LAMA3,FGF7	NA	NA	NA	NA	NA
nitrogen compound transport (GO:0071705)	GO Biological Process 2021	NA	NA	NA	NA	NA	2.00229	NA	NA	NA	NA	NA	NA	NA	NA	NA	NA	SLC11A1,SLC6A14,SLC6A8,KIF3A,SLC38A5,HBB,SLC7A11,SLC7A1,CEP290,RHAG	NA	NA	NA	NA	NA
cytoplasmic side of plasma membrane (GO:0009898)	GO Cellular Component 2021	NA	NA	NA	NA	NA	1.39463	NA	NA	NA	NA	NA	NA	NA	NA	NA	NA	SPTB,SPTA1,ANK1,GEM,RGS2	NA	NA	NA	NA	NA
intermediate filament cytoskeleton (GO:0045111)	GO Cellular Component 2021	NA	NA	NA	NA	NA	1.39463	NA	NA	NA	NA	NA	NA	NA	NA	NA	NA	KRT13,KRT17,S100A8,EVPL,DTNA,KRT80	NA	NA	NA	NA	NA
Hematopoietic Stem Cell Differentiation WP2849	WikiPathway 2021 Human	NA	NA	NA	NA	NA	3.63569	NA	NA	NA	NA	NA	NA	NA	NA	NA	NA	MUC1,MYB,KCNH2,NFE2,KLF1,FOS,ABO,GATA1	NA	NA	NA	NA	NA
Formation of the cornified envelope	Reactome	NA	NA	NA	NA	NA	1.54284	NA	NA	NA	NA	NA	NA	NA	NA	NA	NA	KRT23,KRT17,KRT80,KRT1,EVPL,KRT19,KRT15,KRT13,KRT6A	NA	NA	NA	NA	NA
Estrogen signaling pathway	KEGG	NA	NA	NA	NA	NA	1.34849	NA	NA	NA	NA	NA	NA	NA	NA	NA	NA	HSPA6,KRT13,KRT19,KRT17,KRT15,ITPR3,KRT23,FOS	NA	NA	NA	NA	NA
Intrinsic Prothrombin Activation Pathway Homo sapiens h intrinsicPathway	BioCarta 2016	NA	NA	NA	NA	NA	NA	NA	1.59853	NA	NA	NA	NA	NA	NA	NA	NA	NA	NA	FGB,FGG,COL4A1,COL4A2,FGA	NA	NA	NA
GRB2-SOS provides linkage to MAPK signaling for integrins	BioPlanet 2019	NA	NA	NA	NA	NA	NA	NA	1.43364	NA	NA	NA	NA	NA	NA	NA	NA	NA	NA	FGB,FGG,VWF,FGA	NA	NA	NA
regulation of ERK1 and ERK2 cascade (GO:0070372)	GO Biological Process 2021	NA	NA	NA	NA	NA	NA	NA	2.06774	NA	NA	NA	NA	NA	NA	NA	NA	NA	NA	CCN2,CCN1,SERPINF2,NECAB2,PDGFB,CCL25,CCL23,GAS6,DAB2IP,HRAS,PDGFRB,ROR2,TRAF7,PLA2G2A,FGA,FGB,FGG,SPRY1	NA	NA	NA
cilium movement (GO:0003341)	GO Biological Process 2021	NA	NA	NA	NA	NA	NA	NA	1.90544	NA	-7.77899	NA	NA	NA	NA	NA	NA	NA	NA	DNAAF1,CFAP100,DNAH5,ZBBX,DNAI1,DNAH11,RSPH9,SPAG17	NA	RSPH6A,DNAAF1,CFAP100,CCDC40,TEKT1,TEKT2,TEKT5,DNAI1,DNAI2,DNAH17,DNAH1,CCDC63	NA
positive regulation of ERK1 and ERK2 cascade (GO:0070374)	GO Biological Process 2021	NA	NA	NA	NA	NA	NA	NA	1.67936	NA	NA	NA	NA	NA	NA	NA	NA	NA	NA	PDGFRB,ROR2,CCN2,SERPINF2,NECAB2,PDGFB,CCL25,CCL23,PLA2G2A,GAS6,FGA,FGB,FGG,HRAS	NA	NA	NA
axoneme assembly (GO:0035082)	GO Biological Process 2021	NA	NA	NA	NA	NA	NA	NA	1.4679	NA	-2.59542	NA	NA	NA	NA	NA	NA	NA	NA	CFAP74,DNAAF1,RP1,RSPH9,SPAG17,CFAP46	NA	CFAP74,RSPH6A,DNAAF1,RSPH1,CCDC40,CFAP46	NA
positive regulation of reactive oxygen species metabolic process (GO:2000379)	GO Biological Process 2021	NA	NA	NA	NA	NA	NA	NA	1.44656	NA	NA	NA	NA	NA	NA	NA	NA	NA	NA	PDGFRB,ROMO1,GADD45A,CRP,CDKN1A,PDGFB,XDH	NA	NA	NA
artery development (GO:0060840)	GO Biological Process 2021	NA	NA	NA	NA	NA	NA	NA	1.43631	NA	NA	NA	NA	NA	NA	NA	NA	NA	NA	VEGFA,EFEMP2,GJA5,PDE2A,ENG	NA	NA	NA
regulation of substrate adhesion-dependent cell spreading (GO:1900024)	GO Biological Process 2021	NA	NA	NA	NA	NA	NA	NA	1.43631	NA	NA	NA	NA	NA	NA	NA	NA	NA	NA	APOA1,FGA,FGB,DMTN,FGG,SPRY4,TACSTD2	NA	NA	NA
regulation of JNK cascade (GO:0046328)	GO Biological Process 2021	NA	NA	NA	NA	NA	NA	NA	1.43631	NA	NA	NA	NA	NA	NA	NA	NA	NA	NA	MAPK8IP3,CCN2,GADD45B,GADD45A,SERPINF2,MAP3K10,MECOM,DAB2IP,PER1,HRAS	NA	NA	NA
regulation of p38MAPK cascade (GO:1900744)	GO Biological Process 2021	NA	NA	NA	NA	NA	NA	NA	1.43631	NA	NA	NA	NA	NA	NA	NA	NA	NA	NA	GADD45B,GADD45A,VEGFA,DAB2IP,PER1,XDH	NA	NA	NA
negative regulation of multicellular organismal process (GO:0051241)	GO Biological Process 2021	NA	NA	NA	NA	NA	NA	NA	1.43631	NA	NA	NA	NA	NA	NA	NA	NA	NA	NA	VASN,ATF4,GAS6,FOXC2,STC1,ADM,DAB2IP,TRPV3,SMAD6,PROCR,TACSTD2,APOA2,APOA1,CYP51A1,SPRY1	NA	NA	NA
EGF receptor signaling pathway Homo sapiens P00018	Panther 2016	NA	NA	NA	NA	NA	NA	NA	1.43458	NA	NA	NA	NA	NA	NA	NA	NA	NA	NA	MAPK12,SFN,PPP2R5B,SHC2,DAB2IP,SPRY4,SPRY1,HBEGF,HRAS	NA	NA	NA
Neurodegeneration with brain iron accumulation (NBIA) subtypes pathway WP4577	WikiPathway 2021 Human	NA	NA	NA	NA	NA	NA	NA	1.45899	NA	NA	NA	NA	NA	NA	NA	NA	NA	NA	WIPI1,COASY,ATG2A,ULK1,PLA2G6,MAP1LC3A	NA	NA	NA
Signaling by high-kinase activity BRAF mutants	Reactome	NA	NA	NA	NA	NA	NA	NA	1.68557	NA	NA	NA	NA	NA	NA	NA	NA	NA	NA	VWF,CNKSR1,FGG,FGA,FGB,HRAS|RAP1A,RAP1B,KRAS,CNKSR2,YWHAB,NRAS	NA	NA	NA
Diseases associated with O-glycosylation of proteins	Reactome	NA	NA	NA	NA	NA	NA	NA	1.68557	NA	NA	NA	NA	NA	NA	NA	NA	NA	NA	THSD7A,ADAMTS2,ADAMTS8,MUC4,ADAMTS15,MUC3A,MUC16,NOTCH4	NA	NA	NA
Response of EIF2AK1 (HRI) to heme deficiency	Reactome	NA	NA	NA	NA	NA	NA	NA	1.55136	NA	NA	NA	NA	NA	NA	NA	NA	NA	NA	PPP1R15A,ATF4,CHAC1,ATF3	NA	NA	NA
MAP2K and MAPK activation	Reactome	NA	NA	NA	NA	NA	NA	NA	-1.5755	NA	NA	NA	NA	NA	NA	NA	NA	NA	NA	VWF,CNKSR1,FGG,FGA,FGB,HRAS|LAMTOR3,RAP1A,RAP1B,KRAS,CNKSR2,YWHAB,NRAS	NA	NA	NA
Signaling by RAF1 mutants	Reactome	NA	NA	NA	NA	NA	NA	NA	-1.5755	NA	NA	NA	NA	NA	NA	NA	NA	NA	NA	VWF,CNKSR1,FGG,FGA,FGB,HRAS|RAP1A,RAP1B,KRAS,CNKSR2,YWHAB,CALM1,NRAS	NA	NA	NA
RAF/MAP kinase cascade	Reactome	NA	NA	NA	NA	NA	NA	NA	1.5069	NA	NA	1.63844	NA	NA	NA	NA	NA	NA	NA	PPP2R5B,SPTB,PDGFB,VWF,HBEGF,PDGFRB,SHC2,DAB2IP,CNKSR1,UBC,BCL2L1,FGG,FGA,FGB,HRAS,MAPK12,RGL3	NA	NA	PSMC4,PSMA4,PRKCQ,MARK3,PPP2R5C,PSME1,PSMA3,PSMA6,PSMA2,LAMTOR3,RAP1A,PSMA5,GOLGA7,PSMC2,FRS2,PSMD12,PSMB8,NRAS,PSMB9
MAPK1/MAPK3 signaling	Reactome	NA	NA	NA	NA	NA	NA	NA	1.5069	NA	NA	1.55026	NA	NA	NA	NA	NA	NA	NA	PPP2R5B,SPTB,PDGFB,VWF,HBEGF,PDGFRB,SHC2,DAB2IP,CNKSR1,UBC,BCL2L1,FGG,FGA,FGB,HRAS,MAPK12,RGL3	NA	NA	PSMC4,PSMA4,PRKCQ,MARK3,PPP2R5C,PSME1,PSMA3,PSMA6,PSMA2,LAMTOR3,RAP1A,PSMA5,GOLGA7,PSMC2,FRS2,PSMD12,PSMB8,NRAS,PSMB9
Paradoxical activation of RAF signaling by kinase inactive BRAF	Reactome	NA	NA	NA	NA	NA	NA	NA	1.5069	NA	NA	NA	NA	NA	NA	NA	NA	NA	NA	VWF,CNKSR1,FGG,FGA,FGB,HRAS|RAP1A,RAP1B,KRAS,CNKSR2,YWHAB,CALM1,NRAS	NA	NA	NA
Signaling by moderate kinase activity BRAF mutants	Reactome	NA	NA	NA	NA	NA	NA	NA	1.5069	NA	NA	NA	NA	NA	NA	NA	NA	NA	NA	VWF,CNKSR1,FGG,FGA,FGB,HRAS|RAP1A,RAP1B,KRAS,CNKSR2,YWHAB,CALM1,NRAS	NA	NA	NA
Signaling by RAS mutants	Reactome	NA	NA	NA	NA	NA	NA	NA	1.5069	NA	NA	NA	NA	NA	NA	NA	NA	NA	NA	VWF,CNKSR1,FGG,FGA,FGB,HRAS|RAP1A,RAP1B,KRAS,CNKSR2,YWHAB,CALM1,NRAS	NA	NA	NA
Signaling downstream of RAS mutants	Reactome	NA	NA	NA	NA	NA	NA	NA	1.5069	NA	NA	NA	NA	NA	NA	NA	NA	NA	NA	VWF,CNKSR1,FGG,FGA,FGB,HRAS|RAP1A,RAP1B,KRAS,CNKSR2,YWHAB,CALM1,NRAS	NA	NA	NA
NCAM signaling for neurite out-growth	Reactome	NA	NA	NA	NA	NA	NA	NA	1.44105	NA	NA	NA	NA	NA	NA	NA	NA	NA	NA	SPTB,COL4A2,COL6A1,COL6A2,CACNA1C,HRAS,COL4A1	NA	NA	NA
EGFR downregulation	Reactome	NA	NA	NA	NA	NA	NA	NA	1.44105	NA	NA	NA	NA	NA	NA	NA	NA	NA	NA	HBEGF,SH3GL3,SH3GL1,UBC,SPRY1	NA	NA	NA
Plasma lipoprotein remodeling	Reactome	NA	NA	NA	NA	NA	NA	NA	1.39066	NA	NA	NA	NA	NA	NA	NA	NA	NA	NA	APOB,APOA1,APOA2,ALB,ANGPTL4	NA	NA	NA
MAPK family signaling cascades	Reactome	NA	NA	NA	NA	NA	NA	NA	1.37486	NA	NA	1.55108	NA	NA	NA	NA	NA	NA	NA	PPP2R5B,SPTB,PDGFB,VWF,HBEGF,PDGFRB,SHC2,DAB2IP,CNKSR1,UBC,CDC42EP5,BCL2L1,FGG,FGA,FGB,HRAS,MAPK12,RGL3	NA	NA	PSMC4,PSMA4,PRKCQ,MARK3,PPP2R5C,XPO1,PSME1,PSMA3,PSMA6,PSMA2,LAMTOR3,RAP1A,NCOA3,PSMA5,GOLGA7,PSMC2,FRS2,PSMD12,PSMB8,NRAS,PSMB9
protein transport (GO:0015031)	GO Biological Process 2021	NA	NA	NA	NA	NA	NA	NA	NA	NA	1.61272	3.98263	NA	NA	NA	NA	NA	NA	NA	NA	NA	SCAMP1,ARFIP1,VAMP4,NDC1,ARF4,TMED7,RAB6A,ZDHHC17,RAB22A,RAB8B,FAM91A1,RAB31,RAB21,LAMP2,STX7,PREPL,CHMP2B,CALCRL,ARL1,TMEM167A,CMTM6,TXNIP,ARL5A,ARL5B	ATP6V1E1,OPTN,RAMP3,STXBP3,ARRDC3,ATP6V1B2,VPS26A,ARL6IP5,GOLGA7,ATP6V1C1,SEC13,NDC1,RAB7A,ATP6V0E1,ZDHHC17,RAB22A,RAB8B,FAM91A1,RAB38,RAB1A,DNAJC27,RAB21,LAMP2,TBC1D15,ATP6V1A,ATP6V1D,ATP6V1H,ARL4A,RAB12,BLZF1,TLK1,ARL5A,ARL5B
protein lipidation (GO:0006497)	GO Biological Process 2021	NA	NA	NA	NA	NA	NA	NA	NA	NA	1.61272	NA	NA	NA	NA	NA	NA	NA	NA	NA	NA	ATG10,ATG12,PIGF,UGCG,ZDHHC17,ZDHHC15,ZDHHC21,ZDHHC2,PIGY	NA
vesicle organization (GO:0016050)	GO Biological Process 2021	NA	NA	NA	NA	NA	NA	NA	NA	NA	1.35929	NA	NA	NA	NA	NA	NA	NA	NA	NA	NA	SRGN,CAV2,ZFYVE16,CHMP2B,RAB22A,SNX10,LAPTM4B	NA
Golgi membrane (GO:0000139)	GO Cellular Component 2021	NA	NA	NA	NA	NA	NA	NA	NA	NA	3.72609	NA	NA	NA	NA	NA	NA	NA	NA	NA	NA	SCAMP1,CHST11,VAMP4,AP1S2,RAB30,RAB31,PROS1,RAB21,ARL1,RHOBTB3,B3GALT2,CDC42,SEC22B,BET1,SLC24A5,PLEKHA3,SLC35A1,ARFIP1,ST8SIA4,SLC33A1,UGCG,TMED7,RAB6A,ZDHHC17,ZDHHC15,ZDHHC21,MANEA,SLC30A6,B4GALT1,KRAS,B4GALT6	NA
lysosome (GO:0005764)	GO Cellular Component 2021	NA	NA	NA	NA	NA	NA	NA	-1.35753	NA	3.16559	3.06131	NA	NA	NA	NA	NA	NA	NA	LNPEP,OSTM1,VAMP7,LGMN,PPT1,LIPA,AP1S2,FUCA1,VMA21,TMEM106B,LAMTOR3,GOPC,CD164,RAB2A,ARL8B,LAMP2,STX7,AP5M1,DRAM2,RNF13,RRAGC,MYLPF,CTSC,CHMP2B,DPP4,LMBRD1,CLN5	NA	LUM,GDAP2,GPR137C,VAMP4,AP1S2,VMA21,TMEM106B,LITAF,RNF152,LAMTOR3,CD164,CYBRD1,ARL8B,LAPTM4B,LAMP2,STX7,TPP1,CALCRL,OGN,MCOLN3,RNF13,OMD,SDC4,CTSO,IDS,CHMP2B,GNB4,SRGN,CLN5	ANKFY1,ASAH1,VPS26A,LAMTOR3,SERPINB13,SLC17A5,UVRAG,RAB2A,RAB38,ARL8B,LAMP2,RHEB,DTX3L,NPC2,DRAM1,FNIP1,GZMB,RAB12,RNF13,ATP6V1E1,RRAGD,RAMP3,IFITM3,MYLPF,ATP6V1B2,ATP6V1C1,SEC13,RAB7A,ATP6V0E1,STARD3NL,CXCR4,EPG5,MANBA,ATP6V1A,ATP6V1D,SPPL2A,ATP6V1H,RMC1
lysosomal membrane (GO:0005765)	GO Cellular Component 2021	NA	NA	NA	NA	NA	NA	NA	-1.97698	NA	3.16559	1.88796	NA	NA	NA	NA	NA	NA	NA	LNPEP,OSTM1,SLC46A3,C3AR1,VAMP7,MYLPF,AP1S2,TLR8,TMEM106B,RAP1B,LAMTOR3,GOPC,RAB2A,ARL8B,LAMP2,STX7,GLIPR1,CMTM6,DPP4,TMEM30A,LMBRD1,RNF13,CLN5	NA	GDAP2,STOM,CPNE3,GPR137C,MGST1,AP1S2,TMEM106B,LITAF,RNF152,LAMTOR3,CYBRD1,ARL8B,LAPTM4B,LAMP2,STX7,GNB4,GLIPR1,CMTM6,B4GALT1,TMEM30A,MCOLN3,RNF13,CLN5	ATP6V1E1,ANKFY1,IFITM3,MYLPF,ATP6V1B2,ATP6V1C1,SEC13,CEACAM6,RAB7A,ATP6V0E1,STARD3NL,LAMTOR3,SLC17A5,RAB2A,ARL8B,LAMP2,MANBA,RHEB,ATP6V1A,ATP6V1D,SPPL2A,ATP6V1H,FNIP1,RMC1,RNF13
trans-Golgi network (GO:0005802)	GO Cellular Component 2021	NA	NA	NA	NA	NA	NA	NA	NA	NA	2.86839	NA	NA	NA	NA	NA	NA	NA	NA	NA	NA	SCAMP1,ARFIP1,VAMP4,MS4A7,AP1S2,RAB6A,YIPF6,RAB30,FAM91A1,RAB31,RAB21,TMEM230,PREPL,ARL1,RHOBTB3,SLC24A5,ARL5A,ARL5B	NA
lytic vacuole (GO:0000323)	GO Cellular Component 2021	NA	NA	NA	NA	NA	NA	NA	-1.44739	NA	1.89931	1.3271	NA	NA	NA	NA	NA	NA	NA	RRAGC,LGMN,PPT1,LIPA,FUCA1,VMA21,TMEM106B,CTSC,CD164,ARL8B,LAMP2,STX7,CHMP2B,AP5M1,DRAM2,CLN5	NA	VAMP4,VMA21,TMEM106B,CTSO,IDS,RNF152,CD164,ARL8B,LAPTM4B,LAMP2,STX7,CHMP2B,TPP1,CALCRL,CLN5	RRAGD,RAMP3,ASAH1,VPS26A,RAB7A,CXCR4,EPG5,SLC17A5,UVRAG,RAB38,ARL8B,LAMP2,MANBA,DTX3L,NPC2,DRAM1,RAB12
trans-Golgi network membrane (GO:0032588)	GO Cellular Component 2021	NA	NA	NA	NA	NA	NA	NA	NA	NA	1.61543	NA	NA	NA	NA	NA	NA	NA	NA	NA	NA	SCAMP1,RAB31,ARFIP1,VAMP4,ARL1,RHOBTB3,AP1S2,RAB6A,SLC24A5	NA
lytic vacuole membrane (GO:0098852)	GO Cellular Component 2021	NA	NA	NA	NA	NA	NA	NA	NA	NA	1.54485	2.01078	NA	NA	NA	NA	NA	NA	NA	NA	NA	GDAP2,GPR137C,AP1S2,TMEM106B,LITAF,RNF152,LAMTOR3,CYBRD1,ARL8B,LAPTM4B,LAMP2,STX7,GNB4,MCOLN3,RNF13,CLN5	ATP6V1E1,ANKFY1,IFITM3,MYLPF,ATP6V1B2,ATP6V1C1,SEC13,RAB7A,ATP6V0E1,STARD3NL,LAMTOR3,SLC17A5,RAB2A,ARL8B,LAMP2,RHEB,ATP6V1A,ATP6V1D,SPPL2A,ATP6V1H,FNIP1,RMC1,RNF13
mRNA 3'-UTR AU-rich region binding (GO:0035925)	GO Molecular Function 2021	NA	NA	NA	NA	NA	NA	NA	NA	NA	1.56582	NA	NA	NA	NA	NA	NA	NA	NA	NA	NA	ZFP36L1,ZFP36L2,CPEB2,NUDT21,RBMS3	NA
Protein Secretion	MSigDB Hallmark 2020	NA	NA	NA	NA	NA	NA	NA	-2.80989	NA	4.50234	NA	NA	NA	NA	NA	NA	NA	NA	RAB2A,SCAMP1,TMX1,LAMP2,STX7,CTSC,STAM,VAMP7,PPT1,RAB22A,CLN5,RPS6KA3	NA	CAV2,YIPF6,SCAMP1,LAMP2,STX7,ARFIP1,SSPN,SEC22B,VAMP4,BET1,RAB22A,CLN5,AP3S1	NA
Androgen Response	MSigDB Hallmark 2020	NA	NA	NA	NA	NA	NA	NA	NA	NA	3.81143	NA	NA	NA	NA	NA	NA	NA	NA	NA	NA	ACSL3,LIFR,SLC38A2,PIAS1,APPBP2,SMS,ELK4,B4GALT1,PDLIM5,ELOVL5,STEAP4,ITGAV	NA
Signaling by FGFR in disease	Reactome	NA	NA	NA	NA	NA	NA	NA	NA	NA	1.96687	1.51691	NA	NA	NA	NA	NA	NA	NA	NA	NA	POLR2B,FGFR1OP2,SOS1,PIK3CA,KRAS,FGF7,POLR2K,BAG4	POLR2B,FGFR1OP2,STAT1,CNTRL,ZMYM2,FRS2,NRAS
Keratan sulfate biosynthesis	Reactome	NA	NA	NA	NA	NA	NA	NA	NA	NA	1.56075	NA	NA	NA	NA	NA	NA	NA	NA	NA	NA	B4GALT1,OGN,B4GALT6,OMD,LUM	NA
Signaling by FGFR2 in disease	Reactome	NA	NA	NA	NA	NA	NA	NA	NA	NA	1.56075	NA	NA	NA	NA	NA	NA	NA	NA	NA	NA	POLR2B,SOS1,PIK3CA,KRAS,FGF7,POLR2K	NA
IL-6-type cytokine receptor ligand interactions	Reactome	NA	NA	NA	NA	NA	NA	NA	NA	NA	1.56075	NA	NA	NA	NA	NA	NA	NA	NA	NA	NA	LIFR,IL6ST,OSMR,CTF1	NA
Synthesis of active ubiquitin: roles of E1 and E2 enzymes	Reactome	NA	NA	NA	NA	NA	NA	NA	NA	NA	1.52144	NA	NA	NA	NA	NA	NA	NA	NA	NA	NA	UBE2D1,UBE2A,UBE2W,UBE2B,RPS27A	NA
Constitutive Signaling by Ligand-Responsive EGFR Cancer Variants	Reactome	NA	NA	NA	NA	NA	NA	NA	NA	NA	1.41606	NA	NA	NA	NA	NA	NA	NA	NA	NA	NA	SOS1,PIK3CA,KRAS,RPS27A	NA
Signaling by Ligand-Responsive EGFR Variants in Cancer	Reactome	NA	NA	NA	NA	NA	NA	NA	NA	NA	1.41606	NA	NA	NA	NA	NA	NA	NA	NA	NA	NA	SOS1,PIK3CA,KRAS,RPS27A	NA
CD28 co-stimulation	Reactome	NA	NA	NA	NA	NA	NA	NA	NA	NA	1.37886	NA	NA	NA	NA	NA	NA	NA	NA	NA	NA	CDC42,PIK3CA,RICTOR,CD28,PAK2	NA
Signaling by FGFR	Reactome	NA	NA	NA	NA	NA	NA	NA	NA	NA	1.35423	NA	NA	NA	NA	NA	NA	NA	NA	NA	NA	POLR2B,SOS1,PIK3CA,FLRT3,KRAS,FGF7,RPS27A,POLR2K	NA
Keratan sulfate/keratin metabolism	Reactome	NA	NA	NA	NA	NA	NA	NA	NA	NA	1.35423	NA	NA	NA	NA	NA	NA	NA	NA	NA	NA	B4GALT1,OGN,B4GALT6,OMD,LUM	NA
Antigen processing: cross presentation	BioPlanet 2019	NA	NA	NA	NA	NA	NA	NA	NA	NA	NA	4.04199	NA	NA	NA	NA	NA	NA	NA	NA	NA	NA	TAP1,PSMB9,PSMC4,PSMC2,PSMD12,B2M,CYBB,PSMA6,PSMA4,PSMA5,PSMA2,PSMA3,PSME1,PSMB8,FCGR1A
Licensing factor removal from origins	BioPlanet 2019	NA	NA	NA	NA	NA	NA	NA	NA	NA	NA	4.04113	NA	NA	NA	NA	NA	NA	NA	NA	NA	NA	PSMB9,PSMC4,PSMC2,MCM6,PSMD12,ORC3,PSMA6,PSMA4,PSMA5,PSMA2,PSMA3,PSME1,PSMB8
Antigen presentation: folding, assembly, and peptide loading of class I MHC proteins	BioPlanet 2019	NA	NA	NA	NA	NA	NA	NA	NA	NA	NA	4.04113	NA	NA	NA	NA	NA	NA	NA	NA	NA	NA	PSMB9,PSMC4,PSMC2,UBE2L6,B2M,PSME1,ANAPC13,SEC13,UBE2E1,PSMA6,PSMA4,PSMA5,PSMA2,PSMA3,UBE2V1,PSMB8,UBE2A,TAP1,UBE2B,UBE2K,RCHY1,CYBB,DTX3L,PSMD12,UBE2Q1,FCGR1A,TRIM21
Downstream signaling events Of B cell receptor (BCR)	BioPlanet 2019	NA	NA	NA	NA	NA	NA	NA	NA	NA	NA	4.04113	NA	NA	NA	NA	NA	NA	NA	NA	NA	NA	PSMB9,PSMC4,PSMC2,NRAS,MAP3K7,CREB1,PSME1,PSMD12,MAPKAP1,CHUK,PSMA6,PSMA4,PSMA5,PSMA2,PSMA3,PSMB8
Activation of NF-kappaB in B cells	BioPlanet 2019	NA	NA	NA	NA	NA	NA	NA	NA	NA	NA	3.88868	NA	NA	NA	NA	NA	NA	NA	NA	NA	NA	PSMB9,PSMC4,PSMC2,PSMD12,MAP3K7,CHUK,PSMA6,PSMA4,PSMA5,PSMA2,PSMA3,PSME1,PSMB8
Autodegradation of Cdh1 by Cdh1-APC/C	BioPlanet 2019	NA	NA	NA	NA	NA	NA	NA	NA	NA	NA	3.88868	NA	NA	NA	NA	NA	NA	NA	NA	NA	NA	PSMB9,PSMC4,PSMC2,PSMD12,UBE2E1,PSMA6,PSMA4,PSMA5,PSMA2,PSMA3,PSME1,PSMB8
Proteasome degradation	BioPlanet 2019	NA	NA	NA	NA	NA	NA	NA	NA	NA	NA	3.87103	NA	NA	NA	NA	NA	NA	NA	NA	NA	NA	UBE2B,PSMB9,PSMC4,PSMC2,PSMD12,PSMA6,PSMA4,PSMA5,PSMA2,PSMA3,PSME1,PSMB8
HIV infection	BioPlanet 2019	NA	NA	NA	NA	NA	NA	NA	NA	NA	NA	3.69358	NA	NA	NA	NA	NA	NA	NA	NA	NA	NA	PSMB9,PSMC4,PSMC2,RAN,B2M,PSME1,SUPT4H1,PSMA6,PSMA4,PSMA5,PSMA2,PSMA3,XPO1,PSMB8,CXCR4,CCNT2,GTF2B,GTF2E1,ATP6V1H,PSMD12,TAF9,POLR2B
Destabilization of mRNA by AUF1 (hnRNP D0)	BioPlanet 2019	NA	NA	NA	NA	NA	NA	NA	NA	NA	NA	3.69358	NA	NA	NA	NA	NA	NA	NA	NA	NA	NA	PSMB9,PSMC4,PSMC2,PSMD12,PSMA6,PSMA4,PSMA5,PSMA2,PSMA3,PSME1,PSMB8,FCGR1A
mRNA stability regulation by proteins that bind AU-rich elements	BioPlanet 2019	NA	NA	NA	NA	NA	NA	NA	NA	NA	NA	3.69358	NA	NA	NA	NA	NA	NA	NA	NA	NA	NA	PSMB9,PSMC4,XRN1,PSMC2,PSMD12,EXOSC1,PSMA6,PSMA4,PSMA5,PSMA2,PSMA3,PSME1,XPO1,PSMB8
Signaling by the B cell receptor (BCR)	BioPlanet 2019	NA	NA	NA	NA	NA	NA	NA	NA	NA	NA	3.612	NA	NA	NA	NA	NA	NA	NA	NA	NA	NA	PSMB9,PSMC4,PSMC2,NRAS,MAP3K7,CREB1,PSME1,PSMD12,MAPKAP1,CHUK,PSMA6,PSMA4,PSMA5,PSMA2,PSMA3,PIK3AP1,PSMB8
Latent infection of Homo sapiens with Mycobacterium tuberculosis	BioPlanet 2019	NA	NA	NA	NA	NA	NA	NA	NA	NA	NA	3.48432	NA	NA	NA	NA	NA	NA	NA	NA	NA	NA	ATP6V0E1,ATP6V1E1,CYBB,LTF,ATP6V1B2,ATP6V1A,ATP6V1D,ATP6V1C1,ATP6V1H
Nucleotide-binding domain, leucine rich repeat containing receptor (NLR) signaling pathways	BioPlanet 2019	NA	NA	NA	NA	NA	NA	NA	NA	NA	NA	3.47832	NA	NA	NA	NA	NA	NA	NA	NA	NA	NA	CHUK,AIM2,TRAF6,UBE2V1,TAB3,TAB2,BIRC3,RIPK2,CASP1,MAP3K7
T cell receptor downstream signaling	BioPlanet 2019	NA	NA	NA	NA	NA	NA	NA	NA	NA	NA	3.31348	NA	NA	NA	NA	NA	NA	NA	NA	NA	NA	CHUK,TRAF6,UBE2V1,RIPK2,PRKCQ,TAB2,MAP3K7
Degradation of beta-catenin by the destruction complex	BioPlanet 2019	NA	NA	NA	NA	NA	NA	NA	NA	NA	NA	3.23882	NA	NA	NA	NA	NA	NA	NA	NA	NA	NA	PPP2R5C,PSMB9,PSMC4,PSMC2,PSMD12,PSMA6,PSMA4,PSMA5,PSMA2,PSMA3,PSME1,PSMB8
Toll receptor cascades	BioPlanet 2019	NA	NA	NA	NA	NA	NA	NA	NA	NA	NA	3.13566	NA	NA	NA	NA	NA	NA	NA	NA	NA	NA	UBE2A,UBE2B,UBE2K,ATF2,UBE2L6,MAP3K7,CREB1,TRAF6,TAB3,TAB2,TBK1,DUSP3,EIF2AK2,UBE2Q1,RIPK2,CHUK,UBE2E1,UBE2V1
Proteasome complex	BioPlanet 2019	NA	NA	NA	NA	NA	NA	NA	NA	NA	NA	3.12951	NA	NA	NA	NA	NA	NA	NA	NA	NA	NA	PSMD12,UBE2A,PSMA6,PSMA4,PSMA5,PSMA2,PSMA3
Ubiquitin-mediated degradation of phosphorylated Cdc25A	BioPlanet 2019	NA	NA	NA	NA	NA	NA	NA	NA	NA	NA	3.12951	NA	NA	NA	NA	NA	NA	NA	NA	NA	NA	PSMB9,PSMC4,PSMC2,PSMD12,PSMA6,PSMA4,PSMA5,PSMA2,PSMA3,PSME1,PSMB8
APC/C-mediated degradation of cell cycle proteins	BioPlanet 2019	NA	NA	NA	NA	NA	NA	NA	NA	NA	NA	2.88747	NA	NA	NA	NA	NA	NA	NA	NA	NA	NA	PSMB9,PSMC4,PSMC2,PSMD12,UBE2E1,PSMA6,PSMA4,PSMA5,PSMA2,PSMA3,PSME1,PSMB8
HIV factor interactions with host	BioPlanet 2019	NA	NA	NA	NA	NA	NA	NA	NA	NA	NA	2.88539	NA	NA	NA	NA	NA	NA	NA	NA	NA	NA	PSMB9,PSMC4,PSMC2,RAN,B2M,PSME1,ATP6V1H,PSMD12,PSMA6,PSMA4,PSMA5,PSMA2,PSMA3,XPO1,PSMB8
Interleukin-1 signaling pathway	BioPlanet 2019	NA	NA	NA	NA	NA	NA	NA	NA	NA	NA	2.88539	NA	NA	NA	NA	NA	NA	NA	NA	NA	NA	UBE2A,UBE2B,UBE2K,ATF2,UBE2L6,MAP3K7,TRAF6,TAB3,TAB2,UBE2Q1,RIPK2,CASP1,CHUK,UBE2E1,UBE2V1
Cyclin A-Cdk2-associated events at S phase entry	BioPlanet 2019	NA	NA	NA	NA	NA	NA	NA	NA	NA	NA	2.82296	NA	NA	NA	NA	NA	NA	NA	NA	NA	NA	PSMB9,PSMC4,PSMC2,PSMD12,PSMA6,PSMA4,PSMA5,PSMA2,PSMA3,PSME1,PSMB8
Apoptosis regulation	BioPlanet 2019	NA	NA	NA	NA	NA	NA	NA	NA	NA	NA	2.79017	NA	NA	NA	NA	NA	NA	NA	NA	NA	NA	PSMB9,PSMC4,PSMC2,PSMD12,PSMA6,PSMA4,PSMA5,PSMA2,PSMA3,PSME1,PSMB8
HIF-1 degradation in normoxia	BioPlanet 2019	NA	NA	NA	NA	NA	NA	NA	NA	NA	NA	2.79017	NA	NA	NA	NA	NA	NA	NA	NA	NA	NA	PSMB9,PSMC4,PSMC2,PSMD12,PSMA6,PSMA4,PSMA5,PSMA2,PSMA3,PSME1,HIF1A,PSMB8
Transferrin endocytosis and recycling	BioPlanet 2019	NA	NA	NA	NA	NA	NA	NA	NA	NA	NA	2.77378	NA	NA	NA	NA	NA	NA	NA	NA	NA	NA	ATP6V0E1,ATP6V1E1,ATP6V1B2,ATP6V1A,ATP6V1D,ATP6V1C1,ATP6V1H
Oxidative phosphorylation	BioPlanet 2019	NA	NA	NA	-44.0166	NA	NA	NA	NA	NA	NA	2.71404	NA	NA	NA	ATP6V1E1,SDHD,SDHB,SDHC,SDHA,UQCRQ,UQCRC2,UQCRC1,ATP6V0D1,NDUFB10,UQCR10,UQCR11,COX6A2,COX6A1,NDUFV3,NDUFV1,COX8A,ATP6V0C,ATP6AP1,UQCRB,COX7A1,COX7A2,UQCRH,COX15,CYC1,COX10,NDUFC1,NDUFS8,NDUFS7,NDUFS6,NDUFS3,NDUFS2,NDUFS1,COX7C,NDUFB9,COX7B,NDUFB8,NDUFB5,NDUFB4,NDUFB3,NDUFB2,NDUFB1,UQCRFS1,NDUFA9,NDUFA8,NDUFA6,NDUFA5,NDUFA4,NDUFA3,NDUFA2,NDUFA1,COX6B1,UQCRHL,NDUFAB1,COX5A,NDUFA10,COX5B	NA	NA	NA	NA	NA	NA	ATP6V1E1,UQCRC2,UQCR10,NDUFV2,COX7A2L,ATP6V1B2,ATP6V1A,ATP6V1D,UQCRB,ATP6V1C1,ATP6V1H,NDUFB4,ATP6V0E1,NDUFA4
TAK1 activates NF-kappaB by phosphorylation and activation of IKK complex	BioPlanet 2019	NA	NA	NA	NA	NA	NA	NA	NA	NA	NA	2.38206	NA	NA	NA	NA	NA	NA	NA	NA	NA	NA	CHUK,TRAF6,RIPK2,TAB3,TAB2,MAP3K7
JNK (c-Jun kinases) phosphorylation and activation mediated by activated human TAK1	BioPlanet 2019	NA	NA	NA	NA	NA	NA	NA	NA	NA	NA	2.33837	NA	NA	NA	NA	NA	NA	NA	NA	NA	NA	TRAF6,RIPK2,TAB3,TAB2,MAP3K7
YAP1- and WWTR1 (TAZ)-stimulated gene expression	BioPlanet 2019	NA	NA	NA	NA	NA	NA	NA	NA	NA	NA	2.31291	NA	NA	NA	NA	NA	NA	NA	NA	NA	NA	MED1,NCOA3,TBL1XR1,SMARCD3,CHD9,TGS1
TAK1-mediated activation of p38 MAPK	BioPlanet 2019	NA	NA	NA	NA	NA	NA	NA	NA	NA	NA	2.23138	NA	NA	NA	NA	NA	NA	NA	NA	NA	NA	TRAF6,RIPK2,TAB3,TAB2,MAP3K7
Circadian rhythm	BioPlanet 2019	-2.05919	NA	NA	NA	NA	NA	NA	NA	NA	NA	2.22394	NPAS2,DBP,RPS27A,NR1D1,PER3,UBA52,RORC,RORA	NA	NA	NA	NA	NA	NA	NA	NA	NA	MED1,NCOA3,TBL1XR1,ATF2,CHD9,TGS1,CREB1,SMARCD3,HIF1A
Collecting duct acid secretion	BioPlanet 2019	NA	NA	NA	NA	NA	NA	NA	NA	NA	NA	2.16835	NA	NA	NA	NA	NA	NA	NA	NA	NA	NA	ATP6V0E1,ATP6V1E1,ATP6V1B2,ATP6V1A,ATP6V1D,ATP6V1C1
RORA activates circadian expression	BioPlanet 2019	NA	NA	NA	NA	NA	NA	NA	NA	NA	NA	2.16835	NA	NA	NA	NA	NA	NA	NA	NA	NA	NA	MED1,NCOA3,TBL1XR1,SMARCD3,CHD9,TGS1
Phagosome	BioPlanet 2019	NA	NA	NA	NA	NA	NA	NA	NA	NA	NA	2.12725	NA	NA	NA	NA	NA	NA	NA	NA	NA	NA	ATP6V1E1,TAP1,LAMP2,M6PR,CYBB,VAMP3,ATP6V1B2,ATP6V1A,ATP6V1D,ATP6V1C1,ATP6V1H,RAB7A,ATP6V0E1,SEC22B,FCGR1A
Iron uptake and transport	BioPlanet 2019	NA	NA	NA	NA	NA	NA	NA	NA	NA	NA	2.08194	NA	NA	NA	NA	NA	NA	NA	NA	NA	NA	ATP6V0E1,ATP6V1E1,ATP6V1B2,ATP6V1A,ATP6V1D,ATP6V1C1,ATP6V1H
Vibrio cholerae infection	BioPlanet 2019	NA	NA	NA	NA	NA	NA	NA	NA	NA	NA	1.96644	NA	NA	NA	NA	NA	NA	NA	NA	NA	NA	ATP6V1E1,ATP6V0E1,KDELR3,ATP6V1B2,ATP6V1A,ATP6V1D,ATP6V1C1,ATP6V1H
TRAF6-mediated induction of TAK1 complex	BioPlanet 2019	NA	NA	NA	NA	NA	NA	NA	NA	NA	NA	1.50911	NA	NA	NA	NA	NA	NA	NA	NA	NA	NA	TRAF6,TAB3,TAB2,MAP3K7
Signaling by insulin receptor	BioPlanet 2019	NA	NA	NA	NA	NA	NA	NA	NA	NA	NA	1.47557	NA	NA	NA	NA	NA	NA	NA	NA	NA	NA	ATP6V1E1,FRS2,NRAS,RHEB,ATP6V1B2,ATP6V1A,ATP6V1D,ATP6V1C1,ATP6V1H,CAB39L,ATP6V0E1
BMAL1-CLOCK/NPAS2 activates circadian expression	BioPlanet 2019	NA	NA	NA	NA	NA	NA	NA	NA	NA	NA	1.46946	NA	NA	NA	NA	NA	NA	NA	NA	NA	NA	MED1,NCOA3,TBL1XR1,SMARCD3,CHD9,TGS1
Apoptosis	BioPlanet 2019	NA	NA	NA	NA	NA	NA	NA	NA	NA	NA	1.42173	NA	NA	NA	NA	NA	NA	NA	NA	NA	NA	PSMB9,PSMC4,PSMC2,PRKCQ,PSME1,PSMA6,PSMA4,PSMA5,PSMA2,PSMA3,PSMB8,FAS,STK26,BIRC3,PSMD12,CASP1,CHUK,GZMB
Epithelial cell signaling in Helicobacter pylori infection	BioPlanet 2019	NA	NA	NA	NA	NA	NA	NA	NA	NA	NA	1.31846	NA	NA	NA	NA	NA	NA	NA	NA	NA	NA	ATP6V1E1,ATP6V0E1,CHUK,ATP6V1B2,ATP6V1A,ATP6V1D,ATP6V1C1,ATP6V1H
Respiratory electron transport, ATP biosynthesis by chemiosmotic coupling, and heat production by uncoupling proteins	BioPlanet 2019	NA	NA	NA	-50.8718	NA	NA	NA	NA	NA	NA	1.31846	NA	NA	NA	SDHD,NDUFC1,SDHB,SDHC,SDHA,NDUFS8,NDUFS7,UQCRQ,NDUFS6,UQCRC2,NDUFS3,UQCRC1,NDUFS2,CYCS,NDUFS1,COX7C,NDUFB9,COX7B,NDUFB8,NDUFB5,NDUFB10,NDUFB4,NDUFB3,UQCR10,ETFDH,NDUFB2,NDUFB1,UQCR11,COX6A1,UQCRFS1,NDUFV3,NDUFV1,COX8A,NDUFA9,NDUFA8,NDUFA6,NDUFA5,NDUFA4,NDUFA3,NDUFA2,NDUFA1,COX6B1,NDUFAB1,COX5A,UQCRB,NDUFA10,ETFB,COX5B,UQCRH,CYC1	NA	NA	NA	NA	NA	NA	UQCRC2,NDUFB4,UQCR10,NDUFV2,NDUFA4,COX7A2L,NDUFA12,UQCRB
antigen processing and presentation of exogenous peptide antigen via MHC class I (GO:0042590)	GO Biological Process 2021	NA	NA	NA	NA	NA	NA	NA	NA	NA	NA	7.188	NA	NA	NA	NA	NA	NA	NA	NA	NA	NA	TAP1,PSMB9,PSMC4,PSMC2,PSMD12,FCER1G,B2M,CHUK,CYBB,PSMA6,PSMA4,PSMA5,PSMA2,PSMA3,PSME1,SEC22B,VAMP3,PSMB8,FCGR1A
antigen processing and presentation of exogenous peptide antigen via MHC class I, TAP-dependent (GO:0002479)	GO Biological Process 2021	NA	NA	NA	NA	NA	NA	NA	NA	NA	NA	7.05696	NA	NA	NA	NA	NA	NA	NA	NA	NA	NA	TAP1,PSMB9,PSMC4,PSMC2,PSMD12,B2M,CHUK,CYBB,PSMA6,PSMA4,PSMA5,PSMA2,PSMA3,PSME1,SEC22B,VAMP3,PSMB8,FCGR1A
cellular response to tumor necrosis factor (GO:0071356)	GO Biological Process 2021	NA	NA	NA	NA	NA	NA	NA	NA	NA	NA	6.66005	NA	NA	NA	NA	NA	NA	NA	NA	NA	NA	PSMB9,PSMC4,PSMC2,ASAH1,GBP1,GBP3,TNFSF15,PSME1,LIMS1,DHX9,STAT1,ERBIN,PSMA6,PSMA4,PSMA5,PSMA2,PSMA3,PSMB8,CD58,TANK,TRAF6,BIRC3,PSMD12,CHUK,AIM2,CCL8,CCL4,CCL3
NIK/NF-kappaB signaling (GO:0038061)	GO Biological Process 2021	NA	NA	NA	NA	NA	NA	NA	NA	NA	NA	6.40305	NA	NA	NA	NA	NA	NA	NA	NA	NA	NA	PSMB9,PSMC4,PSMC2,PSMD12,MAP3K7,TNFSF15,CHUK,ZFP91,PSMA6,PSMA4,PSMA5,PSMA2,PSMA3,TRAF6,PSME1,BIRC3,PSMB8
interleukin-1-mediated signaling pathway (GO:0070498)	GO Biological Process 2021	NA	NA	NA	NA	NA	NA	NA	NA	NA	NA	5.62373	NA	NA	NA	NA	NA	NA	NA	NA	NA	NA	PSMB9,PSMC4,PSMC2,PSMD12,RIPK2,MAP3K7,CHUK,PSMA6,PSMA4,PSMA5,PSMA2,PSMA3,TRAF6,UBE2V1,TAB3,TAB2,PSME1,PSMB8
regulation of I-kappaB kinase/NF-kappaB signaling (GO:0043122)	GO Biological Process 2021	NA	NA	NA	NA	NA	NA	NA	NA	NA	NA	5.54881	NA	NA	NA	NA	NA	NA	NA	NA	NA	NA	OPTN,TIFA,DHX36,APOL3,PLK2,IFIT5,TBK1,MIER1,RHOH,TRIM5,RIPK2,STAT1,ZDHHC17,UBE2V1,SLC20A1,TANK,MAP3K7,CLEC6A,TRAF6,TAB3,TAB2,BIRC3,CASP1,CHUK,TRIM38,LTF,TRIM21,TRIM22
cellular response to starvation (GO:0009267)	GO Biological Process 2021	NA	NA	NA	NA	NA	NA	NA	NA	NA	NA	5.54881	NA	NA	NA	NA	NA	NA	NA	NA	NA	NA	SH3GLB1,ATP6V1E1,RRAGD,FAS,ATF2,LAMP2,IFI16,GABARAPL2,KLF10,RHEB,STK26,ATP6V1B2,ATP6V1A,ATP6V1D,ATP6V1C1,ATP6V1H,ATG5,SEC13,EIF2AK2,MAP1LC3B,FNIP1,ATP6V0E1,LAMTOR3
cellular response to lectin (GO:1990858)	GO Biological Process 2021	NA	NA	NA	NA	NA	NA	NA	NA	NA	NA	5.20789	NA	NA	NA	NA	NA	NA	NA	NA	NA	NA	PSMB9,PSMC4,PSMC2,NRAS,MAP3K7,CLEC6A,TRAF6,TAB3,TAB2,PSME1,PSMD12,FCER1G,CHUK,PSMA6,PSMA4,PSMA5,PSMA2,PSMA3,PSMB8
stimulatory C-type lectin receptor signaling pathway (GO:0002223)	GO Biological Process 2021	NA	NA	NA	NA	NA	NA	NA	NA	NA	NA	5.20789	NA	NA	NA	NA	NA	NA	NA	NA	NA	NA	PSMB9,PSMC4,PSMC2,NRAS,MAP3K7,CLEC6A,TRAF6,TAB3,TAB2,PSME1,PSMD12,FCER1G,CHUK,PSMA6,PSMA4,PSMA5,PSMA2,PSMA3,PSMB8
innate immune response activating cell surface receptor signaling pathway (GO:0002220)	GO Biological Process 2021	NA	NA	NA	NA	NA	NA	NA	NA	NA	NA	5.05857	NA	NA	NA	NA	NA	NA	NA	NA	NA	NA	PSMB9,PSMC4,PSMC2,NRAS,MAP3K7,CLEC6A,TRAF6,TAB3,TAB2,PSME1,PSMD12,FCER1G,CHUK,PSMA6,PSMA4,PSMA5,PSMA2,PSMA3,PSMB8
cellular response to amino acid starvation (GO:0034198)	GO Biological Process 2021	NA	NA	NA	NA	NA	NA	NA	NA	NA	NA	5.05857	NA	NA	NA	NA	NA	NA	NA	NA	NA	NA	SH3GLB1,SEC13,ATP6V1E1,EIF2AK2,RRAGD,FAS,ATF2,ATP6V0E1,RHEB,LAMTOR3,ATP6V1B2,ATP6V1A,ATP6V1D,ATP6V1C1,ATP6V1H
response to amino acid starvation (GO:1990928)	GO Biological Process 2021	NA	NA	NA	NA	NA	NA	NA	NA	NA	NA	5.00597	NA	NA	NA	NA	NA	NA	NA	NA	NA	NA	SH3GLB1,SEC13,ATP6V1E1,EIF2AK2,RRAGD,FAS,ATF2,ATP6V0E1,RHEB,LAMTOR3,ATP6V1B2,ATP6V1A,ATP6V1D,ATP6V1C1,ATP6V1H
Fc-epsilon receptor signaling pathway (GO:0038095)	GO Biological Process 2021	NA	NA	NA	NA	NA	NA	NA	NA	NA	NA	4.8997	NA	NA	NA	NA	NA	NA	NA	NA	NA	NA	PSMB9,PSMC4,PSMC2,MAP3K7,TRAF6,TAB3,PRKCQ,TAB2,PSME1,PSMD12,FCER1G,CHUK,PSMA6,PSMA4,PSMA5,PSMA2,PSMA3,PSMB8
regulation of macroautophagy (GO:0016241)	GO Biological Process 2021	NA	NA	NA	-1.60293	NA	NA	NA	NA	NA	NA	4.8997	NA	NA	NA	EPM2A,ATP6V1E1,RRAGA,RRAGD,ATP6V0D1,CAPNS1,ATP6V0C,PRKACA,LAMTOR2,LAMTOR5,GAPDH,PRKAG2,PRKAG1	NA	NA	NA	NA	NA	NA	SH3GLB1,ATP6V1E1,RRAGD,MAP3K7,RHEB,ATP6V1B2,ATP6V1A,ATP6V1D,VPS26A,TBK1,ATP6V1C1,ATP6V1H,SMCR8,EXOC1,ATP6V0E1,WAC,LAMTOR3,SMG1
Fc receptor signaling pathway (GO:0038093)	GO Biological Process 2021	NA	NA	NA	NA	NA	NA	NA	NA	NA	NA	4.86288	NA	NA	NA	NA	NA	NA	NA	NA	NA	NA	PSMB9,PSMC4,PSMC2,MAP3K7,TRAF6,TAB3,PRKCQ,TAB2,PSME1,PSMD12,FCER1G,CHUK,PSMA6,PSMA4,PSMA5,PSMA2,PSMA3,PSMB8
tumor necrosis factor-mediated signaling pathway (GO:0033209)	GO Biological Process 2021	NA	NA	NA	NA	NA	NA	NA	NA	NA	NA	4.64698	NA	NA	NA	NA	NA	NA	NA	NA	NA	NA	PSMB9,PSMC4,PSMC2,TNFSF15,TRAF6,PSME1,BIRC3,LIMS1,PSMD12,STAT1,CHUK,PSMA6,AIM2,PSMA4,PSMA5,PSMA2,PSMA3,PSMB8
regulation of primary metabolic process (GO:0080090)	GO Biological Process 2021	NA	NA	NA	NA	NA	NA	NA	NA	NA	NA	4.58988	NA	NA	NA	NA	NA	NA	NA	NA	NA	NA	MED1,PSMB9,TBL1XR1,PSMC4,PSMC2,LACTB,TGS1,PSME1,ID2,PSMD12,CHD9,PSMA6,PSMA4,PSMA5,PSMA2,PSMA3,SMARCD3,HMGCR,PSMB8
T cell receptor signaling pathway (GO:0050852)	GO Biological Process 2021	-4.50979	NA	NA	NA	NA	NA	NA	-1.63047	NA	NA	4.58083	THEMIS,CD4,SKAP1,TXK,GATA3,PLCG1,BTN3A1,TNFRSF21,HLA-DRA,CD28,CD247,ITK,CD3G,CD3E,CD3D,LCK,HLA-DPB1,HLA-DPA1,TRAT1	NA	NA	NA	NA	NA	NA	CD4,UBE2N,FYB1,TXK,SKP1,PTPRC,CD28,LCP2,PTPN22,CD3G,PTPRJ,CD3E,CD3D,PSMA1,TRAT1	NA	NA	PSMB9,PSMC4,PSMC2,MAP3K7,BTN2A1,TRAF6,PRKCQ,TAB2,PSME1,PSMD12,DENND1B,PTPN22,RIPK2,PAG1,CHUK,PSMA6,PSMA4,PSMA5,PSMA2,PSMA3,PSMB8
regulation of autophagy (GO:0010506)	GO Biological Process 2021	NA	NA	NA	NA	NA	NA	NA	NA	NA	NA	4.56576	NA	NA	NA	NA	NA	NA	NA	NA	NA	NA	ATP6V1E1,RRAGD,OPTN,IFI16,PLK2,ATP6V1B2,VPS26A,ATP6V1C1,EXOC1,TRIM5,ATP6V0E1,LAMTOR3,SH3GLB1,RHEB,TAB3,TAB2,ATP6V1A,ATP6V1D,ATP6V1H,SMCR8,PTPN22,DRAM1,RMC1,TRIM38,TRIM21,TRIM22
intracellular pH reduction (GO:0051452)	GO Biological Process 2021	NA	NA	NA	NA	NA	NA	NA	NA	NA	NA	4.5313	NA	NA	NA	NA	NA	NA	NA	NA	NA	NA	ATP6V0E1,ATP6V1E1,RAB38,DMXL2,RAB7A,ATP6V1B2,ATP6V1A,ATP6V1D,ATP6V1C1,ATP6V1H
pre-replicative complex assembly (GO:0036388)	GO Biological Process 2021	NA	NA	NA	NA	NA	NA	NA	NA	NA	NA	4.44886	NA	NA	NA	NA	NA	NA	NA	NA	NA	NA	PSMB9,PSMC4,PSMC2,MCM6,PSMD12,ORC3,PSMA6,PSMA4,PSMA5,PSMA2,PSMA3,PSME1,PSMB8
phagosome acidification (GO:0090383)	GO Biological Process 2021	NA	NA	NA	NA	NA	NA	NA	NA	NA	NA	4.44886	NA	NA	NA	NA	NA	NA	NA	NA	NA	NA	ATP6V0E1,ATP6V1E1,RAB38,RAB7A,ATP6V1B2,ATP6V1A,ATP6V1D,ATP6V1C1,ATP6V1H
regulation of hematopoietic progenitor cell differentiation (GO:1901532)	GO Biological Process 2021	NA	NA	NA	NA	NA	NA	NA	NA	NA	NA	4.44053	NA	NA	NA	NA	NA	NA	NA	NA	NA	NA	EIF2AK2,PSMB9,PSMC4,PSMC2,PSMD12,METTL14,DHX36,PSMA6,PSMA4,PSMA5,PSMA2,PSMA3,PSME1,PSMB8
protein modification by small protein removal (GO:0070646)	GO Biological Process 2021	NA	NA	NA	NA	NA	NA	NA	NA	NA	NA	4.18772	NA	NA	NA	NA	NA	NA	NA	NA	NA	NA	PSMB9,PSMC4,PSMC2,PSME1,HIF1A,PSMA6,PSMA4,PSMA5,PSMA2,PSMA3,IFIH1,PSMB8,COPS4,COPS2,STAM2,TOMM20,YY1,MAP3K7,DDX58,TRAF6,BIRC3,INO80D,VCPIP1,USP28,USP24,TGFBR1,PSMD12,USP34
antigen receptor-mediated signaling pathway (GO:0050851)	GO Biological Process 2021	-5.26985	NA	NA	NA	NA	NA	NA	-1.49669	NA	NA	4.16674	PLEKHA1,THEMIS,CD4,SKAP1,TXK,GATA3,PLCG1,BTN3A1,NFATC2,TNFRSF21,HLA-DRA,CD28,CD247,ITK,MS4A1,CD3G,CD3E,CD3D,LCK,HLA-DPB1,HLA-DPA1,TRAT1	NA	NA	NA	NA	NA	NA	PLEKHA1,CD4,UBE2N,FYB1,TXK,SKP1,PTPRC,CD28,LCP2,PTPN22,CD3G,PTPRJ,CD3E,CD3D,PSMA1,TRAT1	NA	NA	PSMB9,PSMC4,PSMC2,MAP3K7,BTN2A1,TRAF6,PRKCQ,TAB2,PSME1,PSMD12,DENND1B,PTPN22,RIPK2,PAG1,CHUK,PSMA6,IGLL5,PSMA4,PSMA5,PSMA2,PSMA3,PSMB8
protein polyubiquitination (GO:0000209)	GO Biological Process 2021	NA	NA	NA	NA	NA	NA	NA	NA	NA	NA	4.05465	NA	NA	NA	NA	NA	NA	NA	NA	NA	NA	PSMB9,PSMC4,PSMC2,UBE2L6,HERC5,PSME1,ANAPC13,TRIM5,UBE2E1,PSMA6,PSMA4,PSMA5,PSMA2,PSMA3,UBE2V1,PSMB8,UBE2A,UBE2B,UBE2K,FBXO30,TRAF6,TRIM69,DTX3L,PSMD12,UBE2Q1,ZFP91,TRIM38,TNKS2,TRIM21,TRIM22
regulation of mRNA stability (GO:0043488)	GO Biological Process 2021	NA	NA	NA	NA	NA	NA	NA	NA	NA	NA	3.99859	NA	NA	NA	NA	NA	NA	NA	NA	NA	NA	PSMB9,PSMC4,XRN1,PSMC2,DHX36,EXOSC1,TENT5A,PSME1,FMR1,PSMD12,METTL14,TAF15,PSMA6,PSMA4,PSMA5,PSMA2,PSMA3,XPO1,PSMB8
regulation of hematopoietic stem cell differentiation (GO:1902036)	GO Biological Process 2021	NA	NA	NA	NA	NA	NA	NA	NA	NA	NA	3.99355	NA	NA	NA	NA	NA	NA	NA	NA	NA	NA	EIF2AK2,PSMB9,PSMC4,PSMC2,PSMD12,PSMA6,PSMA4,PSMA5,PSMA2,PSMA3,PSME1,N4BP2L2,PSMB8
regulation of cellular amine metabolic process (GO:0033238)	GO Biological Process 2021	NA	NA	NA	NA	NA	NA	NA	NA	NA	NA	3.93196	NA	NA	NA	NA	NA	NA	NA	NA	NA	NA	PSMB9,PSMC4,PSMC2,PSMD12,PSMA6,PSMA4,PSMA5,PSMA2,PSMA3,PSME1,PSMB8
regulation of mRNA catabolic process (GO:0061013)	GO Biological Process 2021	NA	NA	NA	NA	NA	NA	NA	NA	NA	NA	3.90715	NA	NA	NA	NA	NA	NA	NA	NA	NA	NA	PSMB9,PSMC4,XRN1,PSMC2,DHX36,EXOSC1,PSME1,FMR1,PSMD12,ZC3HAV1,PSMA6,PSMA4,PSMA5,PSMA2,PSMA3,XPO1,PSMB8
regulation of cellular amino acid metabolic process (GO:0006521)	GO Biological Process 2021	NA	NA	NA	NA	NA	NA	NA	NA	NA	NA	3.70671	NA	NA	NA	NA	NA	NA	NA	NA	NA	NA	PSMB9,PSMC4,PSMC2,PSMD12,PSMA6,PSMA4,PSMA5,PSMA2,PSMA3,PSME1,PSMB8
protein deubiquitination (GO:0016579)	GO Biological Process 2021	NA	NA	NA	NA	NA	NA	NA	NA	NA	NA	3.58874	NA	NA	NA	NA	NA	NA	NA	NA	NA	NA	PSMB9,PSMC4,PSMC2,PSME1,HIF1A,PSMA6,PSMA4,PSMA5,PSMA2,PSMA3,IFIH1,PSMB8,STAM2,TOMM20,YY1,MAP3K7,DDX58,TRAF6,BIRC3,INO80D,VCPIP1,USP28,USP24,TGFBR1,PSMD12,USP34
phagosome maturation (GO:0090382)	GO Biological Process 2021	NA	NA	NA	NA	NA	NA	NA	NA	NA	NA	3.49689	NA	NA	NA	NA	NA	NA	NA	NA	NA	NA	ATP6V0E1,ATP6V1E1,RAB38,RAB7A,ATP6V1B2,ATP6V1A,ATP6V1D,ATP6V1C1,ATP6V1H
negative regulation of cell cycle G2/M phase transition (GO:1902750)	GO Biological Process 2021	NA	NA	NA	NA	NA	NA	NA	NA	NA	NA	3.49689	NA	NA	NA	NA	NA	NA	NA	NA	NA	NA	PSMB9,PSMC4,PSMC2,PSMD12,PSMA6,PSMA4,PSMA5,PSMA2,PSMA3,PSME1,PSMB8
proteasomal ubiquitin-independent protein catabolic process (GO:0010499)	GO Biological Process 2021	NA	NA	NA	NA	NA	NA	NA	NA	NA	NA	3.29142	NA	NA	NA	NA	NA	NA	NA	NA	NA	NA	PSMB9,PSMA6,PSMB8,PSMA4,PSMA5,PSMA2,PSMA3
I-kappaB kinase/NF-kappaB signaling (GO:0007249)	GO Biological Process 2021	NA	NA	NA	NA	NA	NA	NA	NA	NA	NA	3.22849	NA	NA	NA	NA	NA	NA	NA	NA	NA	NA	TIFA,TANK,NKIRAS1,RIPK2,MAP3K7,CHUK,TRAF6,TAB3,TAB2,BIRC3,TBK1
regulation of transcription from RNA polymerase II promoter in response to hypoxia (GO:0061418)	GO Biological Process 2021	NA	NA	NA	NA	NA	NA	NA	NA	NA	NA	3.09539	NA	NA	NA	NA	NA	NA	NA	NA	NA	NA	PSMB9,PSMC4,PSMC2,PSMD12,PSMA6,PSMA4,PSMA5,PSMA2,PSMA3,PSME1,HIF1A,PSMB8
regulation of cellular ketone metabolic process (GO:0010565)	GO Biological Process 2021	NA	NA	NA	NA	NA	NA	NA	NA	NA	NA	3.04918	NA	NA	NA	NA	NA	NA	NA	NA	NA	NA	PSMB9,PSMC4,PSMC2,PSMD12,PSMA6,PSMA4,PSMA5,PSMA2,PSMA3,PSME1,PSMB8
positive regulation of canonical Wnt signaling pathway (GO:0090263)	GO Biological Process 2021	NA	NA	NA	NA	NA	NA	NA	NA	NA	NA	3.01987	NA	NA	NA	NA	NA	NA	NA	NA	NA	NA	UBE2B,PSMB9,TBL1XR1,PSMC4,PSMC2,PSME1,PSMD12,USP34,PSMA6,PSMA4,PSMA5,PSMA2,PSMA3,CSNK1G3,TNKS2,PSMB8
negative regulation of G2/M transition of mitotic cell cycle (GO:0010972)	GO Biological Process 2021	NA	NA	NA	NA	NA	NA	NA	NA	NA	NA	2.93562	NA	NA	NA	NA	NA	NA	NA	NA	NA	NA	PSMB9,PSMC4,PSMC2,PSMD12,PSMA6,PSMA4,PSMA5,PSMA2,PSMA3,PSME1,PSMB8
positive regulation of NF-kappaB transcription factor activity (GO:0051092)	GO Biological Process 2021	NA	NA	NA	NA	NA	NA	NA	NA	NA	NA	2.67059	NA	NA	NA	NA	NA	NA	NA	NA	NA	NA	MAP3K7,TRAF6,TAB3,PRKCQ,TAB2,EIF2AK2,DHX9,TRIM5,RIPK2,CHUK,PSMA6,AIM2,UBE2V1,TRIM38,LTF,TRIM21,TRIM22
anaphase-promoting complex-dependent catabolic process (GO:0031145)	GO Biological Process 2021	NA	NA	NA	NA	NA	NA	NA	NA	NA	NA	2.66383	NA	NA	NA	NA	NA	NA	NA	NA	NA	NA	PSMB9,PSMC4,PSMC2,PSMD12,UBE2E1,PSMA6,PSMA4,PSMA5,PSMA2,PSMA3,PSME1,PSMB8
regulation of transcription from RNA polymerase II promoter in response to stress (GO:0043618)	GO Biological Process 2021	NA	NA	NA	NA	NA	NA	NA	NA	NA	NA	2.51806	NA	NA	NA	NA	NA	NA	NA	NA	NA	NA	PSMB9,PSMC4,PSMC2,PSMD12,PSMA6,PSMA4,PSMA5,PSMA2,PSMA3,PSME1,HIF1A,PSMB8
histone ubiquitination (GO:0016574)	GO Biological Process 2021	NA	NA	NA	NA	NA	NA	NA	NA	NA	NA	2.45501	NA	NA	NA	NA	NA	NA	NA	NA	NA	NA	PHC1,DTX3L,UBE2A,UBE2E1,UBE2B,WAC
SCF-dependent proteasomal ubiquitin-dependent protein catabolic process (GO:0031146)	GO Biological Process 2021	NA	NA	NA	NA	NA	NA	NA	NA	NA	NA	2.43486	NA	NA	NA	NA	NA	NA	NA	NA	NA	NA	PSMB9,PSMC4,PSMC2,PSMD12,FBXO39,PSMA6,PSMA4,PSMA5,PSMA2,PSMA3,PSME1,PSMB8
regulation of stem cell differentiation (GO:2000736)	GO Biological Process 2021	NA	NA	NA	NA	NA	NA	NA	NA	NA	NA	2.3522	NA	NA	NA	NA	NA	NA	NA	NA	NA	NA	EIF2AK2,PSMB9,PSMC4,PSMC2,PSMD12,PSMA6,PSMA4,PSMA5,PSMA2,PSMA3,PSME1,PSMB8
protein autoubiquitination (GO:0051865)	GO Biological Process 2021	NA	NA	NA	NA	NA	NA	NA	NA	NA	NA	2.34805	NA	NA	NA	NA	NA	NA	NA	NA	NA	NA	DTX3L,UBE2A,UBE2B,RNF141,RNF185,RNFT1,TRAF6,RNF13,UHRF2,TRIM21
positive regulation of Wnt signaling pathway (GO:0030177)	GO Biological Process 2021	NA	NA	NA	NA	NA	NA	NA	NA	NA	NA	2.26951	NA	NA	NA	NA	NA	NA	NA	NA	NA	NA	UBE2B,PSMB9,TBL1XR1,PSMC4,PSMC2,PSME1,PSMD12,USP34,PSMA6,PSMA4,PSMA5,PSMA2,PSMA3,CSNK1G3,TNKS2,PSMB8
positive regulation of response to cytokine stimulus (GO:0060760)	GO Biological Process 2021	NA	NA	NA	NA	NA	NA	NA	NA	NA	NA	2.24766	NA	NA	NA	NA	NA	NA	NA	NA	NA	NA	DHX9,DDX58,IFIH1,LRRC70,TAF9
regulation of cell cycle phase transition (GO:1901987)	GO Biological Process 2021	NA	NA	NA	NA	NA	NA	NA	NA	NA	NA	2.21961	NA	NA	NA	NA	NA	NA	NA	NA	NA	NA	PSMB9,PSMC4,PSMC2,PSMD12,UBE2E1,PSMA6,PSMA4,PSMA5,PSMA2,PSMA3,PSME1,PSMB8
nucleotide-binding domain, leucine rich repeat containing receptor signaling pathway (GO:0035872)	GO Biological Process 2021	NA	NA	NA	NA	NA	NA	NA	NA	NA	NA	2.17676	NA	NA	NA	NA	NA	NA	NA	NA	NA	NA	TRAF6,UBE2V1,RIPK2,TAB3,TAB2,MAP3K7
positive regulation of response to stimulus (GO:0048584)	GO Biological Process 2021	NA	NA	NA	NA	NA	NA	NA	NA	NA	NA	2.08231	NA	NA	NA	NA	NA	NA	NA	NA	NA	NA	DDX58,RSAD2,TAF9,DHX9,FMR1,IFIH1,LRRC70,B2M
positive regulation of DNA-binding transcription factor activity (GO:0051091)	GO Biological Process 2021	NA	NA	NA	NA	NA	NA	NA	NA	NA	NA	2.0711	NA	NA	NA	NA	NA	NA	NA	NA	NA	NA	ATF2,PRKCQ,PLPP3,DHX9,TRIM5,RIPK2,PSMA6,UBE2V1,MAP3K7,DDX58,ARID5B,TRAF6,TAB3,TAB2,EIF2AK2,CHUK,AIM2,TRIM38,LTF,TRIM21,TRIM22
DNA-dependent DNA replication (GO:0006261)	GO Biological Process 2021	NA	NA	NA	NA	NA	NA	NA	NA	NA	NA	2.0711	NA	NA	NA	NA	NA	NA	NA	NA	NA	NA	PSMB9,PSMC4,PSMC2,PSME1,RFC3,MCM6,PSMD12,ORC3,PSMA6,PSMA4,PSMA5,PSMA2,PSMA3,PSMB8
Wnt signaling pathway, planar cell polarity pathway (GO:0060071)	GO Biological Process 2021	NA	NA	NA	NA	NA	NA	NA	NA	NA	NA	2.07044	NA	NA	NA	NA	NA	NA	NA	NA	NA	NA	PSMB9,PSMC4,PSMC2,PSMD12,PSMA6,PSMA4,PSMA5,PSMA2,PSMA3,PSME1,PSMB8
regulation of defense response to virus by host (GO:0050691)	GO Biological Process 2021	NA	NA	NA	NA	NA	NA	NA	NA	NA	NA	2.026	NA	NA	NA	NA	NA	NA	NA	NA	NA	NA	STAT1,DDX58,DTX3L,PARP9,AIM2,DHX9,PTPN22
transferrin transport (GO:0033572)	GO Biological Process 2021	NA	NA	NA	NA	NA	NA	NA	NA	NA	NA	2.026	NA	NA	NA	NA	NA	NA	NA	NA	NA	NA	ATP6V0E1,ATP6V1E1,ATP6V1B2,ATP6V1A,ATP6V1D,ATP6V1C1,ATP6V1H
regulation of establishment of planar polarity (GO:0090175)	GO Biological Process 2021	NA	NA	NA	NA	NA	NA	NA	NA	NA	NA	1.95961	NA	NA	NA	NA	NA	NA	NA	NA	NA	NA	PSMB9,PSMC4,PSMC2,PSMD12,PSMA6,PSMA4,PSMA5,PSMA2,PSMA3,PSME1,PSMB8
protein modification by small protein conjugation (GO:0032446)	GO Biological Process 2021	NA	NA	NA	NA	NA	NA	NA	NA	NA	NA	1.88977	NA	NA	NA	NA	NA	NA	NA	NA	NA	NA	HIF1A,NDC1,TRIM5,IFIH1,RCHY1,BIRC6,TRIM69,DTX3L,NSMCE2,TRIM38,TRIM33,UHRF2,TRIM21,TRIM22,HERC5,SDE2,UBE2E1,WAC,H2BC9,H2BC5,H2BC3,UBE2A,UBE2B,UBE2K,MKRN2,VCPIP1,H2BC17,H2BC12,NUP58
iron ion transport (GO:0006826)	GO Biological Process 2021	NA	NA	NA	NA	NA	NA	NA	NA	NA	NA	1.88757	NA	NA	NA	NA	NA	NA	NA	NA	NA	NA	ATP6V1E1,ATP6V0E1,LTF,ATP6V1B2,ATP6V1A,ATP6V1D,ATP6V1C1,ATP6V1H
nucleotide-binding oligomerization domain containing signaling pathway (GO:0070423)	GO Biological Process 2021	NA	NA	NA	NA	NA	NA	NA	NA	NA	NA	1.86378	NA	NA	NA	NA	NA	NA	NA	NA	NA	NA	TRAF6,UBE2V1,TAB3,TAB2,RIPK2,MAP3K7
positive regulation of defense response to virus by host (GO:0002230)	GO Biological Process 2021	NA	NA	NA	NA	NA	NA	NA	NA	NA	NA	1.86378	NA	NA	NA	NA	NA	NA	NA	NA	NA	NA	STAT1,DDX58,DTX3L,PARP9,AIM2,PTPN22
negative regulation of mitotic cell cycle phase transition (GO:1901991)	GO Biological Process 2021	NA	NA	NA	NA	NA	NA	NA	NA	NA	NA	1.83363	NA	NA	NA	NA	NA	NA	NA	NA	NA	NA	PSMB9,PSMC4,PSMC2,PSMD12,PSMA6,PSMA4,PSMA5,PSMA2,PSMA3,PSME1,PSMB8
negative regulation of T cell receptor signaling pathway (GO:0050860)	GO Biological Process 2021	NA	NA	NA	NA	NA	NA	NA	NA	NA	NA	1.83275	NA	NA	NA	NA	NA	NA	NA	NA	NA	NA	DUSP3,SH2D1A,PTPN22,CEACAM1,GBP1
regulation of T cell cytokine production (GO:0002724)	GO Biological Process 2021	NA	NA	NA	NA	NA	NA	NA	NA	NA	NA	1.83275	NA	NA	NA	NA	NA	NA	NA	NA	NA	NA	CCR2,TRAF6,CLC,B2M,MAP3K7
positive regulation of macroautophagy (GO:0016239)	GO Biological Process 2021	NA	NA	NA	NA	NA	NA	NA	NA	NA	NA	1.80449	NA	NA	NA	NA	NA	NA	NA	NA	NA	NA	UVRAG,SH3GLB1,SMCR8,OPTN,MAP3K7,VPS13D,WAC,TBK1
non-canonical Wnt signaling pathway (GO:0035567)	GO Biological Process 2021	NA	NA	NA	NA	NA	NA	NA	NA	NA	NA	1.80085	NA	NA	NA	NA	NA	NA	NA	NA	NA	NA	PSMB9,PSMC4,PSMC2,GNG2,MAP3K7,PSME1,PSMD12,PSMA6,PSMA4,PSMA5,PSMA2,PSMA3,PSMB8
transcription by RNA polymerase II (GO:0006366)	GO Biological Process 2021	NA	NA	NA	NA	NA	NA	NA	NA	NA	NA	1.77598	NA	NA	NA	NA	NA	NA	NA	NA	NA	NA	MED1,CCNK,MAML2,E2F3,CSTF3,ZBTB1,SUPT4H1,ELP2,TRIP11,TBL1XR1,COPS2,SNRPG,CCNT2,GTF2B,GTF2E1,POU2F1,ETV7,PIR,NFE2L3,SNAPC1,TAF15,TAF9,POLR2B,FIP1L1
JNK cascade (GO:0007254)	GO Biological Process 2021	NA	NA	NA	NA	NA	NA	NA	NA	NA	NA	1.75463	NA	NA	NA	NA	NA	NA	NA	NA	NA	NA	TRAF6,UBE2V1,TAB3,TAB2,PTGER4,RIPK2,MAP3K7
protein targeting to lysosome (GO:0006622)	GO Biological Process 2021	NA	NA	NA	NA	NA	NA	NA	NA	NA	NA	1.75463	NA	NA	NA	NA	NA	NA	NA	NA	NA	NA	M6PR,ZFYVE16,LAMP2,SNX16,RAB7A
regulation of mitotic cell cycle (GO:0007346)	GO Biological Process 2021	NA	NA	NA	NA	NA	NA	NA	NA	NA	NA	1.69642	NA	NA	NA	NA	NA	NA	NA	NA	NA	NA	PSMB9,PSMC4,PSMC2,PSME1,DUSP3,PSMD12,DLGAP5,UBE2E1,THAP1,PSMA6,PSMA4,PSMA5,PSMA2,PSMA3,CKS2,PSMB8
positive regulation of T cell cytokine production (GO:0002726)	GO Biological Process 2021	NA	NA	NA	NA	NA	NA	NA	NA	NA	NA	1.65859	NA	NA	NA	NA	NA	NA	NA	NA	NA	NA	DENND1B,RSAD2,TRAF6,B2M,MAP3K7
regulation of G2/M transition of mitotic cell cycle (GO:0010389)	GO Biological Process 2021	NA	NA	NA	NA	NA	NA	NA	NA	NA	NA	1.56872	NA	NA	NA	NA	NA	NA	NA	NA	NA	NA	PSMB9,PSMC4,PSMC2,CEP63,PSME1,PSMD12,CNTRL,PSMA6,PSMA4,PSMA5,PSMA2,PSMA3,PSMB8,PCM1
intracellular protein transport (GO:0006886)	GO Biological Process 2021	NA	NA	NA	NA	NA	NA	NA	NA	NA	NA	1.53582	NA	NA	NA	NA	NA	NA	NA	NA	NA	NA	RAN,STXBP3,E2F3,VPS26A,IPO11,SEC13,RAB7A,RAB22A,XPO1,XPO7,FAM91A1,RAB38,RAB1A,DNAJC27,RAB21,LAMP2,TBC1D15,OXA1L,COX18,ARL4A,NXT2,TLK1,ARL5A,ARL5B
positive regulation of protein binding (GO:0032092)	GO Biological Process 2021	NA	NA	NA	NA	NA	NA	NA	NA	NA	NA	1.53582	NA	NA	NA	NA	NA	NA	NA	NA	NA	NA	DTX3L,RAN,EPB41,IDE,RIPK2,B2M,TRIM21,MARK3
proteasomal protein catabolic process (GO:0010498)	GO Biological Process 2021	NA	NA	NA	NA	NA	NA	NA	NA	NA	NA	1.50507	NA	NA	NA	NA	NA	NA	NA	NA	NA	NA	PSMB9,PSMC4,PSMC2,PSME1,PSMA6,PSMA4,PSMA5,PSMA2,PSMA3,PSMB8,UBE2A,UBE2B,TBL1XR1,RNF185,UBE2K,PPP2R5C,PSMD12
positive regulation of transcription initiation from RNA polymerase II promoter (GO:0060261)	GO Biological Process 2021	NA	NA	NA	NA	NA	NA	NA	NA	NA	NA	1.50507	NA	NA	NA	NA	NA	NA	NA	NA	NA	NA	MED1,MED13,PSMC4,DHX36,PSMC2
regulation of cysteine-type endopeptidase activity (GO:2000116)	GO Biological Process 2021	NA	NA	NA	NA	NA	NA	NA	NA	NA	NA	1.50507	NA	NA	NA	NA	NA	NA	NA	NA	NA	NA	PSMB9,AIM2,IFI16,LTF,BIRC3
mRNA processing (GO:0006397)	GO Biological Process 2021	NA	NA	NA	NA	NA	NA	NA	NA	NA	NA	1.50507	NA	NA	NA	NA	NA	NA	NA	NA	NA	NA	SCAF11,ZC3H11A,RAMAC,AQR,SMU1,CSTF3,PRPF40A,DHX9,SUPT4H1,THOC7,CWC15,SNRPG,CDC5L,MFAP1,DDX46,RNPC3,PPWD1,METTL14,BCAS2,SNRPA1,POLR2B,FIP1L1
macroautophagy (GO:0016236)	GO Biological Process 2021	NA	NA	NA	-1.76631	NA	NA	NA	NA	NA	NA	1.48347	NA	NA	NA	VPS25,PRKN,TOMM22,MFN2,ACBD5,CSNK2B,GABARAP,WIPI1,TOMM7,FUNDC1,DYNLL2,VDAC1,PRKAG2,PRKAG1	NA	NA	NA	NA	NA	NA	UVRAG,STAM2,ARL8B,TOMM20,LAMP2,GABARAPL2,VTA1,ATG5,TOMM5,MAP1LC3B,NBR1,EPG5
positive regulation of autophagy (GO:0010508)	GO Biological Process 2021	NA	NA	NA	NA	NA	NA	NA	NA	NA	NA	1.47462	NA	NA	NA	NA	NA	NA	NA	NA	NA	NA	SH3GLB1,OPTN,TRIM5,MAP3K7,PLK2,WAC,TRIM38,TBK1,TRIM21,TRIM22
MAPK cascade (GO:0000165)	GO Biological Process 2021	NA	NA	NA	NA	NA	NA	NA	NA	NA	NA	1.45527	NA	NA	NA	NA	NA	NA	NA	NA	NA	NA	FRS2,PSMB9,PSMC4,PSMC2,PRKCQ,PSME1,GOLGA7,PSMA6,PSMA4,PSMA5,PSMA2,PSMA3,TAOK3,LAMTOR3,PTGER4,PSMB8,NRAS,MAP3K7,MARK3,PSMD12,CHUK,CCL3
stress-activated MAPK cascade (GO:0051403)	GO Biological Process 2021	NA	NA	NA	NA	NA	NA	NA	NA	NA	NA	1.40083	NA	NA	NA	NA	NA	NA	NA	NA	NA	NA	RIPK2,MAP3K7,CHUK,TRAF6,UBE2V1,TAB3,TAB2,PTGER4
cellular response to UV (GO:0034644)	GO Biological Process 2021	NA	NA	NA	NA	NA	NA	NA	NA	NA	NA	1.38827	NA	NA	NA	NA	NA	NA	NA	NA	NA	NA	USP28,RPL26,SDE2,H2AW,PPID,YY1,DHX36,FMR1,ZBTB1
negative regulation of antigen receptor-mediated signaling pathway (GO:0050858)	GO Biological Process 2021	NA	NA	NA	NA	NA	NA	NA	NA	NA	NA	1.38712	NA	NA	NA	NA	NA	NA	NA	NA	NA	NA	DUSP3,SH2D1A,CEACAM1,PTPN22,GBP1
organophosphate ester transport (GO:0015748)	GO Biological Process 2021	NA	NA	NA	NA	NA	NA	NA	NA	NA	NA	1.38712	NA	NA	NA	NA	NA	NA	NA	NA	NA	NA	OSBPL8,NPC2,PITPNB,EPG5,PRELID3B
ubiquitin-dependent protein catabolic process (GO:0006511)	GO Biological Process 2021	NA	NA	NA	NA	NA	NA	NA	NA	NA	NA	1.31678	NA	NA	NA	NA	NA	NA	NA	NA	NA	NA	PSMB9,PSMC4,PSMC2,UBE2L6,PSME1,UBE2E1,PSMA6,PSMA4,PSMA5,PSMA2,PSMA3,PSMB8,RNF130,UBE2A,UBE2B,TBL1XR1,RNF185,UBE2K,RCHY1,BIRC6,DTX3L,PPP2R5C,PSMD12,RNF13
activation of NF-kappaB-inducing kinase activity (GO:0007250)	GO Biological Process 2021	NA	NA	NA	NA	NA	NA	NA	NA	NA	NA	1.30717	NA	NA	NA	NA	NA	NA	NA	NA	NA	NA	TNFSF15,ZFP91,TRAF6,MAP3K7
endosome membrane (GO:0010008)	GO Cellular Component 2021	NA	NA	NA	NA	NA	NA	NA	NA	NA	NA	2.01078	NA	NA	NA	NA	NA	NA	NA	NA	NA	NA	ANKFY1,ZFYVE16,OPTN,IFITM3,B2M,VAMP3,VPS26A,RAB7A,RAP1A,MON2,ATP6V0E1,STARD3NL,SNX16,LAMTOR3,SNX10,RAB8B,RAB21,LAMP2,MAP3K7,TRAF6,TAB3,TAB2,RMC1,RAB12,RNF13,FCGR1A
phagocytic vesicle membrane (GO:0030670)	GO Cellular Component 2021	NA	NA	NA	NA	NA	NA	NA	NA	NA	NA	1.95837	NA	NA	NA	NA	NA	NA	NA	NA	NA	NA	ATP6V0E1,CYBB,TAP1,SEC22B,VAMP3,RAB7A,B2M,ATG5
phagocytic vesicle (GO:0045335)	GO Cellular Component 2021	NA	NA	NA	NA	NA	NA	NA	NA	NA	NA	1.94167	NA	NA	NA	NA	NA	NA	NA	NA	NA	NA	TAP1,RAB38,B2M,CYBB,VAMP3,ATG5,RAB7A,ATP6V0E1,LTF,SEC22B,RAB22A,RAB8B
vacuolar proton-transporting V-type ATPase complex (GO:0016471)	GO Cellular Component 2021	NA	NA	NA	NA	NA	NA	NA	NA	NA	NA	1.84482	NA	NA	NA	NA	NA	NA	NA	NA	NA	NA	ATP6V1A,ATP6V1E1,ATP6V1C1,ATP6V1H,ATP6V1B2
U2-type catalytic step 2 spliceosome (GO:0071007)	GO Cellular Component 2021	NA	NA	NA	NA	NA	NA	NA	NA	NA	NA	1.79237	NA	NA	NA	NA	NA	NA	NA	NA	NA	NA	AQR,CDC5L,CWC15,SNRPG,SNRPA1,BCAS2
early endosome (GO:0005769)	GO Cellular Component 2021	NA	NA	NA	NA	NA	NA	NA	NA	NA	NA	1.4875	NA	NA	NA	NA	NA	NA	NA	NA	NA	NA	ANKFY1,ZFYVE16,IFITM3,ASAH1,B2M,VPS26A,RAP1A,MON2,SNX16,RAB22A,CXCR4,UVRAG,RAB38,WDFY1,WASHC2C,WASHC2A,RAB21,DTX3L,LTF,FCGR1A
pyrophosphate hydrolysis-driven proton transmembrane transporter activity (GO:0009678)	GO Molecular Function 2021	NA	NA	NA	NA	NA	NA	NA	NA	NA	NA	2.12604	NA	NA	NA	NA	NA	NA	NA	NA	NA	NA	ATP6V1A,ATP6V1D,ATP6V0E1,ATP6V1E1,ATP6V1C1,ATP6V1B2
RNA polymerase core enzyme binding (GO:0043175)	GO Molecular Function 2021	NA	NA	NA	NA	NA	NA	NA	NA	NA	NA	2.12604	NA	NA	NA	NA	NA	NA	NA	NA	NA	NA	NCOA3,ELP2,WAC,RRN3,DHX9,GTF2B,SUPT4H1
ATPase activity, coupled to transmembrane movement of ions, rotational mechanism (GO:0044769)	GO Molecular Function 2021	NA	NA	NA	NA	NA	NA	NA	NA	NA	NA	2.09068	NA	NA	NA	NA	NA	NA	NA	NA	NA	NA	ATP6V1A,ATP6V1D,ATP6V0E1,ATP6V1C1,ATP6V1B2
proton-transporting ATPase activity, rotational mechanism (GO:0046961)	GO Molecular Function 2021	NA	NA	NA	NA	NA	NA	NA	NA	NA	NA	2.09068	NA	NA	NA	NA	NA	NA	NA	NA	NA	NA	ATP6V1A,ATP6V1D,ATP6V0E1,ATP6V1C1,ATP6V1B2
ubiquitin conjugating enzyme activity (GO:0061631)	GO Molecular Function 2021	NA	NA	NA	NA	NA	NA	NA	NA	NA	NA	2.08082	NA	NA	NA	NA	NA	NA	NA	NA	NA	NA	UBE2A,UBE2E1,UBE2B,BIRC6,UBE2K,UBE2L6,UBE2Q1
ubiquitin-like protein conjugating enzyme activity (GO:0061650)	GO Molecular Function 2021	NA	NA	NA	NA	NA	NA	NA	NA	NA	NA	1.88241	NA	NA	NA	NA	NA	NA	NA	NA	NA	NA	UBE2A,UBE2E1,UBE2B,BIRC6,UBE2K,UBE2L6,UBE2Q1
phosphatidylinositol binding (GO:0035091)	GO Molecular Function 2021	NA	NA	NA	NA	NA	NA	NA	NA	NA	NA	1.81986	NA	NA	NA	NA	NA	NA	NA	NA	NA	NA	ANKFY1,ZFYVE16,CEACAM5,WDFY1,MITD1,EPB41,PLEKHF2,DENND1B,SNX16,PITPNB,SNX10
ubiquitin-like protein ligase binding (GO:0044389)	GO Molecular Function 2021	NA	NA	NA	-1.98567	NA	NA	NA	NA	NA	NA	1.76459	NA	NA	NA	SCAMP3,RRAGA,UQCRC1,ASB4,GABARAP,PRKAR2B,PRKACA,TPI1,GPI,NEDD8,FAF1,MUL1,RBX1,PRKN,LAPTM4B,MFN2,USP2,KCNH2,ATP6V0C,VCL,MOAP1,NDUFS2,FHIT,DBT,USP13,SCN5A	NA	NA	NA	NA	NA	NA	UBE2L6,GABARAPL2,SPART,HIF1A,TCP1,MAP1LC3B,STAT1,PARP9,PSMA3,CXCR4,H2BC9,UBE2A,UBE2B,UBE2K,TANK,DDX58,TRAF6,HSPA9,DTX3L,PTPN22,BLZF1,SCN5A
RNA polymerase II complex binding (GO:0000993)	GO Molecular Function 2021	NA	NA	NA	NA	NA	NA	NA	NA	NA	NA	1.58986	NA	NA	NA	NA	NA	NA	NA	NA	NA	NA	NCOA3,ELP2,WAC,DHX9,GTF2B,SUPT4H1
basal RNA polymerase II transcription machinery binding (GO:0001099)	GO Molecular Function 2021	NA	NA	NA	NA	NA	NA	NA	NA	NA	NA	1.54216	NA	NA	NA	NA	NA	NA	NA	NA	NA	NA	NCOA3,ELP2,WAC,DHX9,GTF2B,SUPT4H1
phosphatidylinositol-3,4,5-trisphosphate binding (GO:0005547)	GO Molecular Function 2021	NA	NA	NA	NA	NA	NA	NA	NA	NA	NA	1.45068	NA	NA	NA	NA	NA	NA	NA	NA	NA	NA	ARAP2,FCHSD2,ZFYVE16,PLEKHB2,MAPKAP1,WASHC2C
1-phosphatidylinositol binding (GO:0005545)	GO Molecular Function 2021	NA	NA	NA	NA	NA	NA	NA	NA	NA	NA	1.39884	NA	NA	NA	NA	NA	NA	NA	NA	NA	NA	EPB41,SNX10,ZFYVE16,WDFY1
ubiquitin-protein transferase activity (GO:0004842)	GO Molecular Function 2021	NA	NA	NA	NA	NA	NA	NA	NA	NA	NA	1.38235	NA	NA	NA	NA	NA	NA	NA	NA	NA	NA	RNF141,TRIM5,RNF130,RNF185,RCHY1,RNFT1,TRAF6,BIRC6,BIRC3,LTN1,TRIM69,DTX3L,ZFP91,TRIM38,RNF13,UHRF2,TRIM21,TRIM22,UBE2L6,HERC5,UBE2E1,UBE2A,UBE2B,UBE2K,MKRN2,UBE2Q1
[truncated: 661 more rows]

## Sheet: README
pathway	pathway name
Gene set	gene set name
ES-Blood	-log10(adjusted p-values) derived from Fisher's test for consensus differentially expressed genes in Blood. It is worth noting that, as per convention, results from down-regulated genes were transformed to negative values during the analysis.
[truncated: 21 more rows]
