# Supplementary material for: Multiorgan Molecular Landscape of Severe COVID‐19 Revealed by Consensus Gene Signatures and RAB8B Targeting
Source: J Med Virol. 2026 Apr 21;98(4):e70932. doi: 10.1002/jmv.70932 (PMC13100344; doi:10.1002/jmv.70932)
Supplement: Supplementary file 5 — Supporting File 5 [file JMV-98-e70932-s009.xlsx]

## Sheet: Enriched_processes_bk
Tissue	Biological Process	pval	padj	overlap	size	overlapGenes	Direction	ES
NasopharyngealSwab	Interferon signaling	1.56613e-49	4.855e-48	68	561	RB1 | SOCS1 | MX1 | MX2 | IFI27 | IRF9 | IRF7 | IFITM2 | IFITM3 | IFITM1 | IFI6 | ISG15 | ISG20 | XAF1 | IFIT2 | IFIT1 | OASL | IFIT3 | PIAS1 | SP100 | HERC5 | GBP1 | DDX58 | IFI30 | EIF2AK2 | EIF4E3 | EIF4E | PTPRC | CXCL9 | RSAD2 | BST2 | IFIT5 | CYLD | TNFAIP3 | IFIH1 | ZBP1 | IFI16 | TRIM21 | SP110 | IFI44L | SAMD9 | CSF1 | SAMD9L | LAMP3 | CCRL2 | EPSTI1 | IFI44 | PARP14 | SELL | DDX60 | HEL…	Up-regulated	47.3138
Blood	Neutrophil activation/degranulation	7.81519e-39	2.42271e-37	176	739	PRKCD | FCER1G | MCEMP1 | GALNS | CDA | C3AR1 | RETN | ALOX5 | STOM | S100A12 | ELANE | S100A11 | TCN1 | PADI2 | ABCA13 | PRDX4 | ANXA3 | AZU1 | SIGLEC5 | SIGLEC9 | FPR1 | TIMP2 | ARG1 | SERPINB1 | LRG1 | RNASE3 | RNASE2 | FABP5 | LAMTOR1 | GRN | SERPINB10 | PYGL | PGLYRP1 | AOC1 | DEFA4 | ATP11A | CLEC4D | RAB31 | OLFM4 | S100A9 | S100A8 | CD177 | SLC27A2 | HP | LCN2 | GPR84 | MMP25 | CLEC5A | T…	Up-regulated	36.6157
Blood	Platelet activation/degranulation	8.02808e-34	1.24435e-32	159	683	SERPINE1 | PLAU | COL4A1 | PTGS1 | F2RL3 | KIF4A | KIF20A | MFN2 | SH2B2 | NFE2 | HBG2 | KIF23 | EHD2 | EHD3 | PRKAR1B | KIFC1 | MAFG | KIF2C | DOCK4 | PHF21A | GATA1 | KIF3C | PRKAR2B | CENPE | IRF7 | DOCK1 | KIF11 | HBD | KIF15 | KLC3 | CABLES1 | KIF26A | EGF | ACTN1 | MAPK14 | COL1A2 | TLN1 | GNG8 | PRKCD | PPBP | IGF1 | SERPING1 | SPARC | PDGFA | GNG11 | GNG10 | VEGFC | FN1 | GP6 | GP9 | TF |…	Up-regulated	31.9051
Liver	Heme metabolism	2.71134e-32	8.40517e-31	37	198	MYL4 | TMCC2 | EPB42 | E2F2 | SNCA | NFE2 | ANK1 | TENT5C | SLC6A8 | GATA1 | PDZK1IP1 | TAL1 | GYPB | BTG2 | GYPC | HBB | HBD | SLC7A11 | SPTA1 | HBQ1 | CTSE | RHAG | AHSP | XK | SLC25A37 | OSBP2 | BNIP3L | MKRN1 | SPTB | TRIM58 | CA1 | RBM38 | KLF1 | MBOAT2 | BPGM | ALAS2 | SLC4A1	Up-regulated	30.0755
Trachea Aspirate	Interferon signaling	1.01076e-24	3.13334e-23	77	561	CHUK | STAT1 | IFITM3 | IFIT2 | IFIT3 | PSMB8 | UBE2L6 | HERC5 | GBP1 | B2M | GBP3 | GBP5 | DDX58 | EIF2AK2 | UBE2E1 | EIF4A2 | FCGR1A | PTPN22 | PTP4A1 | TAP1 | PSMB9 | CXCL10 | CYBB | RSAD2 | IFIT5 | IFIH1 | YY1 | TBK1 | DHX9 | IFI16 | DHX36 | RIPK2 | TRIM21 | IFI44L | TRAFD1 | SAMD9 | CCRL2 | EPSTI1 | TENT5A | TDRD7 | IFI44 | PARP14 | PSME1 | DDX60 | TRIM5 | CASP1 | WARS1 | PARP9 | PSMA3 | TME…	Up-regulated	22.504
Lung	Interferon signaling	7.30294e-20	2.26391e-18	46	561	STAT1 | MX1 | OAS1 | OAS2 | OAS3 | IFITM2 | IFITM3 | IFITM1 | IFI6 | ISG15 | IFIT2 | IFIT1 | IFIT3 | GBP1 | GBP5 | KPNA2 | DDX58 | FCGR1A | CXCL10 | CXCL9 | CYBB | IFIH1 | CGAS | HSPD1 | FLOT1 | CXCL11 | IFI44L | HERC6 | SELL | MTHFD2 | IDO1 | SLAMF7 | CFB | HIF1A | FPR1 | CD38 | GCH1 | NAMPT | PIM1 | TNFAIP6 | CASP4 | SOD2 | PFKP | CCL7 | CCL2 | UPP1	Up-regulated	17.6451
Blood	Interferon signaling	5.92106e-05	0.000183553	74	561	LIN7A | NFKBIA | USP18 | SOCS3 | MX1 | OAS1 | OAS2 | IFI27 | OAS3 | IRF7 | IFITM3 | IFITM1 | IFI6 | EGR1 | XAF1 | IFI35 | IFIT1 | OASL | IFIT3 | IFNGR2 | HERC5 | PRKCD | MT2A | EIF2AK2 | FCGR1A | TRIM25 | PTPRF | PTPRU | PTPRN | SPI1 | RSAD2 | IL10 | ACOD1 | RELB | IFIH1 | SIRPA | ZBP1 | TLR2 | GAPDH | FLOT1 | CD14 | IL4R | IFI44L | LY6E | SAMD9L | EPSTI1 | BATF2 | IFI44 | PLSCR1 | SELL | LGALS3B…	Up-regulated	3.73624
Lung	Neutrophil activation/degranulation	1.95572e-19	3.03137e-18	52	739	CXCL8 | CDA | S100A12 | S100A11 | TCN1 | SIGLEC5 | FPR2 | FPR1 | RNASE2 | PYGL | PGLYRP1 | CLEC4D | OLFM4 | S100A9 | S100A8 | CD177 | LCN2 | GPR84 | CR1 | BPI | FCAR | FTH1 | HBB | GCA | DOK3 | MGAM | CYBB | SELL | ADGRG3 | MMP8 | CHI3L1 | TNFAIP6 | PLAUR | S100P | PTX3 | LTF | CXCL10 | CXCL11 | CXCL9 | SAA1 | CCL8 | CCL7 | CCL2 | CCL19 | CCL18 | MPP1 | PPIF | AQP9 | H2AC11 | H2BC17 | CASP4 | FCG…	Up-regulated	17.5184
NasopharyngealSwab	TNF-alpha signaling	1.4508e-17	1.49916e-16	31	374	IL1R2 | CD83 | CSF1 | BIRC3 | IFIT5 | PMAIP1 | TNFSF10 | CCR1 | LCP2 | IL18R1 | CXCL8 | BCL2A1 | TNFAIP3 | CXCL2 | SOD2 | CCL2 | TNIK | JUN | CYLD | GADD45B | IFIT2 | G0S2 | IFIH1 | NAMPT | PPP1R15A | ZFP36 | CCRL2 | DDX58 | MXD1 | PFKFB3 | PLEK	Up-regulated	15.8242
Kidney	Heme metabolism	3.30726e-16	1.02525e-14	19	198	MYL4 | EPB42 | E2F2 | SNCA | NFE2 | ANK1 | HBB | GYPE | HBD | SPTA1 | HBQ1 | CLIC2 | RHAG | AHSP | SLC25A37 | TRIM58 | CA1 | KLF1 | ALAS2	Up-regulated	13.9892
Lymph Node	Interferon signaling	9.46433e-05	0.000733486	35	561	IFNGR1 | UBE2N | KPNA5 | EIF4E3 | PPM1B | FCGR1A | PTPRC | PTPN22 | PTPRJ | PTP4A2 | CXCL10 | IL1B | CYBB | SAMHD1 | RNF125 | CYLD | LILRA4 | TLR2 | TLR8 | TLR4 | G3BP1 | SELL | NMI | CD47 | FGL2 | GPR18 | RAPGEF6 | P2RY14 | GCH1 | LCP2 | LYSMD2 | RAP1A | CREB1 | NDC1 | PDE12	Down-regulated	3.13461
Kidney	Interferon signaling	0.0524496	0.101486	8	561	SP100 | GBP5 | CD44 | PTPN12 | IFI16 | CASP1 | STAT4 | LCP2	Up-regulated	0.993593
Brain	Interferon signaling	0.0198607	0.197361	7	561	PTPN11 | RPS27A | PTP4A2 | RPS6 | GAB2 | RAC1 | RACK1	Up-regulated	0.704739
Colon	Interferon signaling	0.199397	0.309065	21	561	WT1 | PTPN11 | IFITM2 | IFITM3 | KPNA3 | UBC | PTPRG | IFIT5 | RIPK2 | G3BP1 | POLR2K | PLSCR1 | TXNIP | LATS2 | SERPING1 | STAT3 | NAMPT | TNFAIP6 | SOD2 | RAP1A | NUP58	Up-regulated	0.50995
Trachea Aspirate	Neutrophil activation/degranulation	2.03892e-12	3.16033e-11	67	739	FCER1G | PSMC2 | ASAH1 | TCN1 | ERP44 | PSMA5 | PSMA2 | LAMTOR3 | DEFA4 | NRAS | LAMP2 | NPC2 | STXBP3 | B2M | PRG2 | GOLGA7 | CEACAM1 | CEACAM6 | ACTR10 | RAB7A | RAP1A | CD58 | MANBA | CYBB | CRISP3 | ATP6V1D | PLAU | GGH | MS4A3 | PSMD12 | LTF | CXCL10 | CCL8 | SRP54 | CCL4 | CCL3 | RHOH | H2BC8 | H2BC9 | H2BC6 | H2BC7 | H2BC5 | H2BC3 | MAP3K7 | H4C9 | H4C8 | H2AC7 | H2AC8 | H2AC6 | H2AC4 | H4…	Up-regulated	10.5003
Lung	TNF-alpha signaling	1.64377e-11	1.01914e-10	28	374	CXCL10 | CXCL11 | SELE | CCR1 | CXCL8 | BCL2A1 | SOD2 | CCL2 | NRK | STAT1 | PYGL | MARCKS | SERPINE1 | FOSL1 | IFIT2 | SERPINB2 | GCH1 | G0S2 | IFIH1 | NAMPT | TNC | PHLDA2 | DDX58 | MXD1 | TNFAIP6 | PLAUR | PTX3 | PLEK	Up-regulated	9.99177
Testis	Interferon signaling	0.219052	0.399448	17	561	PIAS1 | EIF2AK2 | RPS27A | CAMK2D | PTP4A1 | REL | TLR2 | POLR2K | SAMD9 | TXNIP | CD47 | FGL2 | ST8SIA4 | SSPN | NAMPT | SOD2 | NDC1	Up-regulated	0.39854
Liver	Interferon signaling	0.30037	0.443403	9	561	IRF4 | EGR1 | PTPN13 | GMPR | MTHFD2 | BANK1 | BPGM | CCL2 | FOS	Up-regulated	0.353201
Testis	Spermatid development	3.18372e-10	9.86955e-09	10	43	PRM2 | TTC21A | RFX2 | CCDC42 | RIMBP3 | RSPH1 | CCDC63 | ZMYND15 | TSSK1B | RIMBP3B	Down-regulated	8.0057
Heart	Interferon signaling	0.476228	0.703004	8	561	KPNA7 | CXCL10 | IFI16 | LPAR6 | EPSTI1 | ST3GAL5 | TMPRSS2 | TRIM10	Up-regulated	0.153043
Lung	Interleukin-1 signaling	1.28564e-14	1.3285e-13	46	768	RUNX1 | SPP1 | FOSL1 | SRGN | CHI3L1 | CXCL8 | TNFAIP6 | SERPINB2 | SOD2 | GREM1 | PTX3 | CCL8 | NAMPT | CCL7 | CCL2 | IRAK2 | IRAK3 | STAT1 | BIRC5 | TIMP1 | SCG2 | IL18RAP | GBP1 | HIF1A | CCL19 | CCL18 | CAPZA1 | LMNB1 | CA1 | CFL1 | JAK3 | IGF1 | MMP8 | THBS1 | GBP5 | SAA1 | ISG15 | HSPD1 | SELE | IL1RL2 | S100A12 | CCR1 | CXCL10 | FPR1 | PIM1 | LCN2	Up-regulated	12.8766
NasopharyngealSwab	Interleukin-1 signaling	1.42924e-10	1.10766e-09	33	768	IL1R2 | ZFP36 | SPP1 | BIRC3 | JUN | CXCL8 | TNFAIP3 | CXCL2 | SOD2 | NAMPT | CCL2 | IL10RA | IL18R1 | SOCS1 | GADD45B | STAT4 | CD28 | GBP1 | CARD16 | CEACAM1 | CD274 | IFI16 | MNDA | IL16 | ISG15 | ZBP1 | TLR5 | PIAS1 | IRF7 | EIF4E | CCR1 | CSF1 | SOS2	Up-regulated	8.95559
Blood	Complement activation	1.30574e-08	9.4573e-08	42	197	C1QC | C1QB | C1QA | CFB | CD55 | F12 | SERPINE1 | C3AR1 | PROS1 | TFPI | CR1 | VWF | F3 | F5 | SERPING1 | F13A1 | PLAU | CD59 | IGLL5 | FPR1 | VSIG4 | CLU | ITGAM | LRP2 | ITGA2B | ELANE | SELP | SELL | TXN | TLR2 | LAMC1 | ADM | PTX3 | ITGB3 | THBS1 | GNA15 | ITGAX | TICAM1 | LY96 | CD14 | SERPINB2 | F2RL3	Up-regulated	7.02423
Blood	Heme metabolism	1.52537e-08	9.4573e-08	42	198	TMCC2 | E2F2 | NFE2 | H1-0 | ANK1 | ELL2 | KEL | SLC6A8 | SLC6A9 | SLC22A4 | SLC30A10 | GATA1 | TNS1 | P4HA2 | TAL1 | GYPB | GYPA | HBD | SLC7A11 | SPTA1 | HBQ1 | RHAG | MARCHF2 | AHSP | RHCE | XK | LRP10 | OSBP2 | ARHGEF12 | SPTB | TSPO2 | TRIM58 | RAP1GAP | CA2 | CA1 | SMOX | KLF1 | MBOAT2 | BPGM | SELENBP1 | ALAS2 | SLC4A1	Up-regulated	7.02423
Lung	Complement activation	2.20558e-08	9.76756e-08	17	197	C1QB | CFB | SERPINE1 | CR1 | PLAUR | FPR2 | FPR1 | SPP1 | SELE | SELL | ADM | PTX3 | THBS1 | CXCL10 | IRAK2 | CCL2 | SERPINB2	Up-regulated	7.01021
Colon	Hypoxia	4.53885e-09	1.40704e-07	38	428	FLT1 | GADD45A | EPAS1 | UBE2D1 | UBC | ADM | PLIN2 | BNIP3 | EIF1AX | EIF2S1 | BNIP3L | RGCC | AK4 | TIGAR | PSMD12 | HILPDA | PTGIS | ELOC | RBPJ | RRAGD | TES | PDK3 | P4HA1 | STC1 | STC2 | SRPX | ERO1A | KLHL24 | PNRC1 | SAP30 | LOX | TMEM45A | KLF7 | DDIT4 | ACKR3 | PGM2 | PIK3C2A | AKT3	Up-regulated	6.85169
Trachea Aspirate	TNF-alpha signaling	2.22751e-08	1.72632e-07	37	374	CXCL10 | CD69 | OPTN | CD83 | BIRC3 | IFIT5 | CCR1 | TNFAIP8 | RIPK2 | TAF9 | CCL4 | CD58 | TANK | MAP3K7 | TAB3 | TAB2 | TBK1 | STAT1 | CHUK | CCNL1 | KLF10 | PLK2 | PLPP3 | IFIT2 | ID2 | SGK1 | GCH1 | PTGER4 | IFIH1 | TAP1 | TNC | CCRL2 | DDX58 | PLAU | DRAM1 | PDLIM5 | NRAS	Up-regulated	6.76288
Trachea Aspirate	Interleukin-1 signaling	6.15044e-10	6.35546e-09	63	768	CASP1 | MED1 | ATF2 | PLK2 | BIRC3 | CCL8 | CCL4 | UBE2A | UBE2B | UBE2K | UBE2L6 | MAP3K7 | TRAF6 | TAB3 | TAB2 | UBE2Q1 | RIPK2 | CHUK | UBE2E1 | UBE2V1 | STAT1 | RAB7A | B2M | GZMB | CCL3 | CD58 | PSMB9 | PSMC4 | PSMC2 | TANK | GBP1 | GBP3 | PSME1 | HIF1A | PSMD12 | PSMA6 | PSMA4 | PSMA5 | PSMA2 | PSMA3 | PSMB8 | HSPA9 | TCP1 | SNRPA1 | CEACAM1 | SLAMF1 | IFI16 | GBP5 | AIM2 | LY9 | PRKCQ | DH…	Up-regulated	8.19685
Kidney	Interleukin-1 signaling	1.70581e-07	2.644e-06	21	768	CASP1 | BIRC3 | CXCL8 | SAA2 | UBE2Q2 | STAT4 | IL18RAP | CCL19 | CA1 | CARD16 | MMP8 | PYHIN1 | IFI16 | GBP5 | AIM2 | ORM2 | ORM1 | SNCA | PTPN12 | ITGAX | ZEB1	Up-regulated	5.57774
Blood	TNF-alpha signaling	3.32996e-07	1.72048e-06	61	374	IL1R2 | SLPI | RELB | IGFBP2 | JAG1 | HGF | INHBA | SELP | IL1RN | NOTCH1 | CD14 | CCR1 | SPHK1 | CFLAR | MMP9 | NFKBIA | IL18R1 | BCL2A1 | IFNGR2 | PLK1 | TXN | MAP2K6 | JUN | CAV1 | PYGL | SERPINE1 | EGR1 | ABCA1 | GADD45B | GADD45A | FOSL1 | PLPP3 | ZC3H12A | JUNB | IER3 | TLR2 | SDC4 | SOCS3 | NFIL3 | SERPINB2 | G0S2 | F3 | CDKN1A | IFIH1 | MXD1 | PFKFB3 | IRS2 | SLC2A3 | PLAU | ETS2 | LAMB3 …	Up-regulated	5.76435
Lymph Node	Hypoxia	7.26663e-08	2.25266e-06	31	428	EDN1 | VEGFA | HRAS | CDKN1A | GADD45A | FHL2 | HIC1 | UBC | SERPINE1 | ADM | PLIN2 | ENG | HDAC7 | ATF3 | CCN2 | CCN1 | FOSL2 | PDGFB | ENO2 | IER3 | STC1 | BGN | ANGPTL4 | AKAP12 | TGFB3 | PPP1R15A | HDLBP | ZFP36 | SLC2A3 | TGM2 | ADORA2B	Up-regulated	5.64731
Lung	Platelet activation/degranulation	7.14453e-07	2.46089e-06	30	683	SERPINE1 | COL4A1 | KIF4A | CAPZA1 | KIF23 | KIFC1 | CENPE | KIF11 | HBB | HBD | KIF15 | ACTN1 | COL1A1 | PFN1 | IGF1 | TIMP1 | CFL1 | ADRA2A | DGKI | SRGN | PLEK | THBS1 | SERPINE2 | THBS2 | KIF26B | KIF18B | RUNX1 | H2BC17 | VASP | COL3A1	Up-regulated	5.60891
Blood	Interleukin-1 signaling	3.20724e-06	1.42035e-05	101	768	IL1R2 | COL1A2 | SMAD1 | INHBA | FOSL1 | IL1RN | FGF2 | MT2A | JUN | MMP1 | NFKBIA | ID1 | TNFAIP6 | CXCL5 | KDM6B | SERPINB2 | FABP5 | GREM1 | PPARG | PTX3 | IL1R1 | UBE2C | MAPK14 | MAPK12 | MAPK10 | UBE2T | UBE2J1 | MAP2K6 | HSPB1 | IRAK3 | IL10 | SOCS3 | MUC1 | BIRC5 | MET | TIMP1 | IL18R1 | RELB | GADD45B | GADD45G | HLX | ACOD1 | EGR1 | ZC3H12A | SIRPA | CCL25 | HYAL1 | LMNB1 | CA1 | JAK3 |…	Up-regulated	4.8476
Lymph Node	Interleukin-1 signaling	4.49704e-05	0.000464694	45	768	IL1B | BIRC3 | MMP12 | MAP3K2 | UBE2W | UBE2K | UBE2N | IL1RAP | ELK4 | SKP1 | RUNX2 | CD4 | CD3G | CD3E | CD3D | PPP3R1 | ETV5 | CD28 | PSMA1 | CD47 | CDC42 | CAPZA1 | RAP1B | SERPINB1 | CX3CR1 | IL23R | PDCD1LG2 | TLR8 | LEF1 | TNFSF4 | TLR4 | CLEC7A | CD40LG | TLR2 | FOXP1 | ZNF675 | CD84 | PRKCA | CREB1 | S100B | CXCL10 | VAMP7 | RPS6KA3 | RORA | FOXO1	Down-regulated	3.33283
Lung	Folate metabolism	1.24622e-06	3.86329e-06	11	107	GCH1 | HBA1 | HBA2 | MTHFD2 | HBB | SERPINE1 | SOD2 | SAA1 | CCL2 | GPX2 | AKR1B10	Up-regulated	5.41304
NasopharyngealSwab	Leptin signaling	1.00503e-06	3.89449e-06	13	204	CCRL2 | SELL | IFIT2 | TNFSF10 | CCR1 | IL16 | CEACAM1 | MNDA | CXCR4 | CCL2 | SOCS1 | ROCK1 | EIF4E	Up-regulated	5.40955
Lymph Node	TNF-alpha signaling	5.46203e-07	8.46615e-06	27	374	CRABP2 | IGFBP2 | NOTCH4 | PDGFB | APOA1 | HBEGF | BCL2L1 | ATF3 | SERPINE1 | CCN1 | GADD45B | GADD45A | FOSL2 | FOSL1 | IER2 | JUNB | IER3 | EDN1 | VEGFA | PER1 | TRIP10 | CDKN1A | PPP1R15A | ZFP36 | NR4A2 | SLC2A3 | HRAS	Up-regulated	5.07231
Lymph Node	Neutrophil activation/degranulation	6.92251e-07	1.07299e-05	49	739	SCAMP1 | C3AR1 | VAMP7 | PLAC8 | FUCA1 | SIGLEC9 | LRRC7 | SERPINB1 | LAMTOR3 | DSC1 | NRAS | LAMP2 | ATP8B4 | ARPC5 | GLIPR1 | ACTR2 | CPPED1 | RAB18 | FGL2 | GOLGA7 | TLR2 | PTPRC | RAP2B | ACTR10 | PTPRJ | RAP1A | RAP1B | CTSC | MME | SVIP | CD47 | ENPP4 | GCA | CYBB | SELL | CMTM6 | MOSPD2 | TMEM30A | CXCL10 | JAML | DPP4 | SLAMF8 | PRKCA | H4C6 | TLR8 | TLR4 | FPR3 | CLEC7A | FCGR1A	Down-regulated	4.9694
Colon	Interleukin-1 signaling	0.000408417	0.00422031	41	768	SPP1 | LOX | FGF2 | TXNRD1 | RHOB | TNFAIP6 | SOD2 | PTX3 | NAMPT | IL1R1 | UBE2W | UBE2D1 | PTPN11 | UBE2Q2 | IRAK3 | RIPK2 | UBE2V2 | STAT3 | STX11 | PDPN | PPP3R1 | KITLG | NR1D1 | UBC | PSMD12 | PTGIS | MSN | SNCA | IL6ST | IL1RL1 | IL33 | S100A12 | CCR1 | CRLF1 | HGF | VIM | F13A1 | ZEB1 | ITGB1 | FOXO1 | S1PR1	Up-regulated	2.37466
Lymph Node	Selenium metabolism	1.30158e-06	1.34496e-05	13	103	ALB | APOA1 | SERPINE1 | SOD3 | SAA2 | CRP | XDH | APOB | GPX3 | SELENOM | FGA | FGB | FGG	Up-regulated	4.87129
Heart	Complement activation	4.40565e-07	1.36575e-05	14	197	SERPINE1 | TFPI | FGA | FGB | FGG | SERPINF2 | CFI | CRP | APCS | SELE | ALB | PTX3 | CXCL10 | CXCL3	Up-regulated	4.86463
Heart	Interleukin-1 signaling	0.00756571	0.0234537	19	768	CSF3 | CCL20 | LIF | CXCL1 | CXCL3 | CXCL6 | CXCL5 | SERPINB3 | SAA2 | PTX3 | CCL11 | MUC1 | PLCB1 | CA1 | SLAMF1 | IFI16 | SELE | IL1RL2 | CXCL10	Up-regulated	1.62979
Kidney	Neutrophil activation/degranulation	1.7447e-06	1.80286e-05	19	739	CXCL8 | BIN2 | GMFG | PLAC8 | ARG1 | ARHGAP9 | ITGAX | KRT1 | PPBP | CEACAM6 | HBB | CD44 | ORM2 | ORM1 | MMP8 | CCL19 | NCF2 | H2BC14 | CASP1	Up-regulated	4.74404
Lung	Vitamin B12 metabolism	9.41795e-06	2.43297e-05	8	65	HBA1 | HBA2 | HBB | SERPINE1 | SOD2 | TCN1 | SAA1 | CCL2	Up-regulated	4.61386
Testis	Interleukin-1 signaling	0.0047995	0.0247974	31	768	NR2F2 | SRGN | SOD2 | CAT | NAMPT | MAP3K2 | UBE2A | UBE2B | UBE2W | UBE2D1 | ELK4 | PIK3CA | REL | IRAK3 | IL2 | PPP3R1 | CD28 | RPS27A | CD47 | CDC42 | PAK2 | CLEC7A | TLR2 | IL6ST | PIAS1 | SOS1 | MEF2A | RORA | RHOU | IL13RA1 | S1PR1	Up-regulated	1.60559
Liver	Interleukin-1 signaling	0.00526525	0.0272038	19	768	STMN2 | CCL20 | CXCL8 | FOS | FABP5 | CCL2 | UBE2Q2 | MUC1 | EGR1 | ANKRD1 | CA1 | AGER | NLRP2 | LPL | IRF4 | ANXA1 | SNCA | PTPN13 | ITGAX	Up-regulated	1.56537
Trachea Aspirate	Rab signaling	6.92603e-06	3.57845e-05	19	165	RAB1A | RAB2A | RAB7A | DENND4A | RAB21 | TRAPPC13 | RAB38 | SBF2 | TRAPPC8 | DENND2D | RAB8B | RAB12 | DENND1B | RAB22A | GABARAPL2 | TBC1D15 | OPTN | MAP1LC3B | TBC1D7	Up-regulated	4.44631
Lung	Leptin signaling	2.82076e-05	6.72643e-05	13	204	COL1A1 | SELL | IFIT2 | CCR1 | OAS2 | FPR1 | CD38 | TIMP1 | ALOX5AP | CCL2 | CCL19 | CCL18 | STAT1	Up-regulated	4.17222
Lung	Selenium metabolism	4.33385e-05	9.59638e-05	9	103	HBA1 | HBA2 | HBB | SERPINE1 | ALOX5AP | SOD2 | SAA1 | CCL2 | GPX2	Up-regulated	4.01789
Heart	Selenium metabolism	9.94465e-06	0.000140156	9	103	HBA2 | ALB | HBB | SERPINE1 | SAA2 | CRP | FGA | FGB | FGG	Up-regulated	3.85339
Heart	Folate metabolism	1.35635e-05	0.000140156	9	107	HBA2 | ALB | HBB | SERPINE1 | SAA2 | CRP | FGA | FGB | FGG	Up-regulated	3.85339
Brain	Interleukin-1 signaling	0.320436	0.764117	5	768	PTPN11 | RPS27A | TLE5 | RPS6 | GAB2	Up-regulated	0.11684
Lung	Interleukin-10 signaling	7.32482e-08	2.83837e-07	12	100	STAT1 | MMP8 | JAK3 | ISG15 | HSPD1 | TIMP1 | CCL2 | CCR1 | CXCL10 | CXCL8 | FPR1 | CCL19	Up-regulated	6.54693
Lymph Node	ERK1 and ERK2 signaling	5.26478e-05	0.000358743	20	301	HRAS | SHC2 | APOA1 | DAB2IP | SPRY1 | PDGFRB | ROR2 | CCN2 | SERPINF2 | NECAB2 | PDGFB | CCL25 | CCL23 | PLA2G2A | GAS6 | FGA | FGB | FGG | CCN1 | TRAF7	Up-regulated	3.44522
Lymph Node	Folate metabolism	5.98272e-05	0.000358743	11	107	ALB | APOA1 | SERPINE1 | SOD3 | SAA2 | CRP | APOB | GPX3 | FGA | FGB | FGG	Up-regulated	3.44522
Lymph Node	Platelet activation/degranulation	6.9434e-05	0.000358743	34	683	SERPINE1 | COL4A1 | COL4A2 | HRAS | MAFK | DOCK6 | KLC2 | HMG20B | SERPINF2 | PPBP | PDGFB | VEGFA | GAS6 | TGFB3 | GNB2 | ALB | APOA1 | ITPR3 | FGA | FGB | FGG | VWF | GNA14 | PPP2R5B | PDE2A | APOB | PLA2G6 | IGF2 | ECM1 | ORM2 | ORM1 | DMTN | H4C11 | MAPK12	Up-regulated	3.44522
Lymph Node	Complement activation	0.000100945	0.000447042	15	197	CFB | APOA2 | SERPINE1 | FGA | FGB | FGG | VWF | SERPINF2 | CRP | COLEC11 | SPP1 | ALB | APOA1 | ADM | PROCR	Up-regulated	3.34965
NasopharyngealSwab	Interleukin-10 signaling	3.03838e-07	1.56983e-06	10	100	IL10RA | CD274 | ISG15 | CD28 | CXCL2 | CCL2 | IL1R2 | CCR1 | CXCL8 | CSF1	Up-regulated	5.80415
Lymph Node	Interleukin-10 signaling	0.00117116	0.00605098	10	100	IL23R | PDCD1LG2 | TNFSF4 | CD28 | CD40LG | TLR4 | CLEC7A | CD47 | IL1B | CXCL10	Down-regulated	2.21817
Kidney	Vitamin B12 metabolism	0.000109768	0.00068056	5	65	HBA1 | HBA2 | HBB | SAA2 | CRP	Up-regulated	3.16713
NasopharyngealSwab	Neutrophil activation/degranulation	0.000198547	0.000683883	21	739	CXCL8 | KMT2E | BIN2 | GMFG | SERPINA1 | OLFM4 | ROCK1 | ATP8B4 | MNDA | BST2 | PTPRC | CEACAM1 | CD53 | CD68 | YPEL5 | SELL | CXCL9 | CXCL2 | SRP54 | CCL2 | JAM3	Up-regulated	3.16502
Blood	Interleukin-10 signaling	0.00280744	0.0145051	9	100	TNF | IL23R | TNFRSF21 | IL23A | XCL1 | CD28 | CD40LG | TIGIT | CCL4	Down-regulated	1.83848
Liver	Interleukin-10 signaling	0.00959119	0.0304731	5	100	AGER | IRF4 | CCL2 | CCL20 | CXCL8	Up-regulated	1.51608
Blood	Apoptosis	0.000363854	0.00102541	58	440	HMGB2 | NME1 | JUN | MAPK14 | LMNA | LMNB1 | TERT | YWHAH | E2F1 | BIK | IL1R1 | IL1R2 | CFLAR | NFKBIA | BCL2A1 | CDKN2A | BIRC5 | MAPK10 | CDC25A | CHEK1 | DCC | UNC5A | CCNE2 | CCNE1 | CDKN1A | PRKAR1B | CALM3 | PRKAR2B | CDK1 | ADAM9 | RELB | EGR1 | CCNA1 | KCNA2 | TXN | MKI67 | THBS1 | ZC3H12A | DLC1 | FAP | CASP5 | PRKCD | EIF2AK2 | NAIP | IRF7 | IGF1 | TP73 | MAPK12 | ITGB4 | TNFRSF12A | M…	Up-regulated	2.9891
Liver	TNF-alpha signaling	0.000111891	0.00115621	15	374	CXCL8 | BCL2A1 | CCL2 | CCN1 | EGR1 | CCL20 | BTG2 | AREG | FOS | F3 | OLR1 | PHLDA1 | PPP1R15A | GEM | MXD1	Up-regulated	2.93696
Heart	Vitamin B12 metabolism	0.000229434	0.00177811	6	65	HBA2 | ALB | HBB | SERPINE1 | SAA2 | CRP	Up-regulated	2.75004
Heart	Heme metabolism	0.000343931	0.00213237	10	198	TRIM10 | KEL | PDZK1IP1 | HBB | HBD | HBQ1 | CTSE | AHSP | CA1 | KLF1	Up-regulated	2.67114
Heart	Interleukin-10 signaling	0.0110324	0.0310687	5	100	CSF3 | CCL20 | LIF | CXCL1 | CXCL10	Up-regulated	1.50768
Kidney	Interleukin-10 signaling	0.0364366	0.080681	3	100	MMP8 | CXCL8 | CCL19	Up-regulated	1.09323
Kidney	Glycosaminoglycan degradation	8.49417e-05	0.00263319	3	19	ARSB | HYAL1 | NAGLU	Down-regulated	2.57952
Colon	Hippo signaling	0.000173697	0.00269231	20	262	WWTR1 | LATS2 | YAP1 | SAV1 | STK3 | TEAD1 | PRKAA2 | CDH19 | FLT1 | PPP1CB | FZD3 | FZD6 | DLG4 | TGFBR1 | TGFBR2 | BMPR1A | BMPR1B | YWHAG | BMPR2 | CTNNA3	Up-regulated	2.56988
Lymph Node	Zinc homeostasis	0.000442696	0.00274472	25	381	SLC30A7 | LEF1 | LNPEP | CD4 | TES | ADAMDEC1 | RNF2 | ASAH2 | ACER3 | IKZF5 | MMP12 | CYLD | BMI1 | GCH1 | MME | RNF125 | ENPP2 | PGGT1B | ZNF675 | RCHY1 | ZNF92 | LANCL1 | S100B | SMPDL3A | SAMHD1	Down-regulated	2.5615
Lung	Heme metabolism	0.00143988	0.00278977	10	198	E2F2 | ELL2 | HBB | HBD | SLC7A11 | CTSE | MPP1 | SLC25A37 | TRIM58 | CA1	Up-regulated	2.55443
Kidney	Complement activation	0.000600555	0.00310287	7	197	C4BPA | CRP | KRT1 | SFTPA1 | SFTPA2 | ITGAX | LY96	Up-regulated	2.50824
Brain	Aggrephagy	0.000111372	0.00345253	4	51	DYNLL2 | DYNC1LI2 | PCNT | RPS27A	Up-regulated	2.46186
Lymph Node	Vitamin B12 metabolism	0.00099597	0.00385938	7	65	ALB | APOA1 | SERPINE1 | SOD3 | SAA2 | CRP | APOB	Up-regulated	2.41348
Kidney	Selenium metabolism	0.000933274	0.00413307	5	103	HBA1 | HBA2 | HBB | SAA2 | CRP	Up-regulated	2.38373
Trachea Aspirate	Interleukin-10 signaling	0.146504	0.239034	6	100	STAT1 | CCR2 | CCR1 | CXCL10 | CCL3 | CCL4	Up-regulated	0.621541
Testis	Interleukin-10 signaling	0.446017	0.628478	3	100	CD28 | CLEC7A | CD47	Up-regulated	0.20171
Kidney	Folate metabolism	0.00110744	0.00429134	5	107	HBA1 | HBA2 | HBB | SAA2 | CRP	Up-regulated	2.36741
Colon	Interleukin-10 signaling	0.593945	0.708166	3	100	STAT3 | IL1R1 | CCR1	Up-regulated	0.149865
Blood	Leptin signaling	0.0017316	0.0044733	30	204	COL1A2 | PF4 | ABCA1 | PPBP | SELP | SELL | IL1RN | CCR1 | MMP2 | MUC5AC | MMP9 | BST1 | CEACAM1 | OAS2 | FPR1 | SOCS3 | CD38 | TIMP1 | FCER1G | MUC5B | ALOX5AP | PPARG | ITGB3 | ITGAM | ITGAX | MAPK14 | UGCG | EBI3 | LRP2 | IRS2	Up-regulated	2.34937
Trachea Aspirate	Apoptosis	0.00115519	0.00447637	29	440	GZMB | CASP1 | BIRC3 | FAS | TRAF6 | BIRC6 | PSMB9 | PSMC4 | PSMC2 | PSMD12 | PSMA6 | PSMA4 | PSMA5 | PSMA2 | PSMA3 | PSME1 | PSMB8 | CHUK | CCR2 | GABPB1 | CCL3 | ATF2 | PRKCQ | EIF2AK2 | SCAF11 | MAP3K7 | H1-1 | H1-5 | H1-2	Up-regulated	2.34907
Heart	Fructose and Mannose metabolism	0.000153229	0.00475011	8	38	TPI1 | PFKM | ALDOC | PHPT1 | PFKFB1 | PFKFB2 | AKR1B1 | HK1	Down-regulated	2.3233
Brain	Interleukin-10 signaling	1	1	0	100		Up-regulated	0
Liver	Complement activation	0.000189978	0.00546926	4	197	C1R | C2 | CPN1 | CD14	Down-regulated	2.26207
Liver	Glycosaminoglycan degradation	0.000352855	0.00546926	2	19	GLB1 | GUSB	Down-regulated	2.26207
Blood	Interleukin-17 signaling	0.000110122	0.000853448	16	183	CD3G | CD3E | CD3D | CD2 | CD4 | CD8A | CD247 | IL23R | LY9 | IL23A | SLAMF6 | RPS27A | UBA52 | TNF | TRAF5 | FOSB	Down-regulated	3.06882
Testis	TNF-alpha signaling	0.000401771	0.00622745	21	374	RYK | GMFB | ETS1 | IL2 | SOD2 | KLF7 | BAG4 | REL | SOS1 | MAP4K5 | CCNL1 | TLR2 | SDC4 | LITAF | F3 | NAMPT | IL6ST | B4GALT1 | PDLIM5 | KLF9 | KRAS	Up-regulated	2.20569
Liver	Neutrophil activation/degranulation	0.000621881	0.00642611	6	739	NCSTN | PFKL | ANPEP | CD14 | GLB1 | GUSB	Down-regulated	2.19205
Lung	Ferroptosis	0.00418114	0.00720086	4	41	ACSL1 | CYBB | SLC7A11 | FTH1	Up-regulated	2.14262
Heart	Interleukin-17 signaling	0.000817244	0.00422243	9	183	CSF3 | CCL20 | MUC5AC | CXCL10 | CXCL1 | CXCL3 | CXCL6 | CXCL5 | CCL11	Up-regulated	2.37444
Lung	Interleukin-17 signaling	0.00293778	0.00535713	9	183	CXCL8 | IRAK2 | CXCL10 | S100A9 | S100A8 | FOSL1 | LCN2 | CCL7 | CCL2	Up-regulated	2.27107
Testis	Hypoxia	0.000959408	0.00860934	22	428	UBE2A | PIK3CA | SOS1 | UBE2D1 | RPS27A | ETS1 | RORA | EIF2S3 | CPEB2 | ZFP36L1 | AK4 | RBPJ | WSB1 | GLRX | SDC4 | IDS | F3 | ERRFI1 | ERO1A | KLHL24 | KLF7 | PTEN	Up-regulated	2.06503
Trachea Aspirate	Interleukin-17 signaling	0.00236605	0.00814972	15	183	CD58 | LY9 | PRKCQ | TAB2 | RIPK2 | DUSP3 | ATF2 | CREB1 | MAP3K7 | TAB3 | TRAF6 | CHUK | UBE2V1 | CXCL10 | TBK1	Up-regulated	2.08886
Lymph Node	Interleukin-17 signaling	0.0019341	0.0085653	14	183	CD3G | CD3E | CD3D | CD4 | TNFSF4 | TLR4 | IL23R | SKP1 | CREB1 | RPS6KA3 | UBE2N | CXCL10 | IL1B | SRSF1	Down-regulated	2.06726
Heart	Platelet activation/degranulation	0.00216865	0.00960401	19	683	SERPINE1 | PLCB1 | CENPE | HBB | HBD | AKT3 | SERPINF2 | DGKE | ABCC4 | ALB | FGA | FGB | FGG | SERPINE2 | SYTL4 | APOH | CELA2A | KIF25 | KIF12	Up-regulated	2.01755
NasopharyngealSwab	Nicotinamide and Nicotinate metabolism	0.00355785	0.0110293	4	53	NAMPT | PARP9 | PARP8 | PARP14	Up-regulated	1.95745
Colon	Leptin signaling	0.00157933	0.0122398	15	204	PRKAA2 | LEPR | SNCA | ABCA1 | CAMLG | CCR1 | SOCS4 | AOX1 | TAC1 | ANGPTL1 | PTPN11 | FOXO1 | CFL2 | STAT3 | NR1D1	Up-regulated	1.91223
Kidney	Leptin signaling	0.00379961	0.0130153	6	204	SNCA | PPBP | NCF2 | CRP | ITGAX | CCL19	Up-regulated	1.88555
Kidney	Platelet activation/degranulation	0.00419847	0.0130153	12	683	NFE2 | CENPE | HBB | HBD | KIF15 | PPBP | LCP2 | ORM2 | ORM1 | SNCA | P2RX5 | H2BC14	Up-regulated	1.88555
Liver	Interleukin-17 signaling	0.0097928	0.0304731	7	183	CXCL8 | FOS | CCL20 | S100A9 | S100A8 | JUND | CCL2	Up-regulated	1.51608
NasopharyngealSwab	Interleukin-17 signaling	0.0668401	0.109055	5	183	CXCL8 | JUN | TNFAIP3 | CXCL2 | CCL2	Up-regulated	0.962355
Blood	Hypoxia	0.00657766	0.0156852	51	428	JUN | LDHA | ASPH | CAV1 | CDKN1A | GADD45A | FHL2 | EPAS1 | HIF3A | TF | BHLHE41 | TFF3 | SERPINE1 | ADM | TERT | PKM | PFKFB3 | FURIN | LMNA | AK4 | SLC8A3 | NOL3 | NOTCH1 | RRAGD | MT1E | NOCT | SLC6A6 | MT2A | IER3 | P4HA2 | SDC4 | NFIL3 | F3 | PYGM | NDST1 | STBD1 | CA12 | CAVIN1 | CAVIN3 | SAP30 | GPC1 | IRS2 | SLC2A3 | SLC2A5 | TGM2 | ADORA2B | TMEM45A | SELENBP1 | KDELR3 | GAPDH | TXN	Up-regulated	1.80451
Heart	TNF-alpha signaling	0.00466518	0.0160689	12	374	CXCL10 | CSF3 | TNFRSF10B | SELE | CXCL1 | CXCL3 | CCL11 | SERPINE1 | CCL20 | LIF | CXCL6 | PTX3	Up-regulated	1.79401
Lung	ERK1 and ERK2 signaling	0.00991529	0.0161776	11	301	IGF1 | CDK1 | GBP1 | CCR1 | CHI3L1 | FPR2 | CCL8 | CCL7 | CCL2 | CCL19 | CCL18	Up-regulated	1.79109
Colon	Interleukin-17 signaling	0.489612	0.607119	6	183	KITLG | IL6ST | RIPK2 | UBC | S100A9 | S100A8	Up-regulated	0.216726
Colon	Zinc homeostasis	0.00345774	0.017865	22	381	SLC39A6 | MT1A | ADH5 | ADH1B | WT1 | TES | S100A12 | SNCA | PLSCR1 | ZNF22 | IKZF5 | ZEB1 | LIMS1 | QPCT | CLIP1 | S100A9 | S100A8 | LVRN | ALB | THAP1 | KLF7 | RNF11	Up-regulated	1.748
Testis	Interleukin-17 signaling	0.467647	0.630307	5	183	IL2 | IL6ST | MEF2A | RPS27A | MUC5AC	Up-regulated	0.200448
Lung	Apoptosis	0.012391	0.019206	14	440	NME1 | LMNB1 | CASP4 | BCL2A1 | BIRC5 | CHEK1 | CDK1 | MKI67 | THBS2 | CCL2 | THBS1 | FAP | IGF1 | H1-1	Up-regulated	1.71656
Lymph Node	Leptin signaling	0.00515414	0.0195943	14	204	CD4 | IL1RAP | SELL | IL7R | IL1B | TLR8 | CD3E | CD3D | CX3CR1 | PDE3B | FOXO1 | CDC42 | CREB1 | PTEN	Down-regulated	1.70787
Kidney	Interleukin-17 signaling	0.738295	0.953631	1	183	CXCL8	Up-regulated	0.0206196
Colon	Rab signaling	0.00488011	0.0216119	12	165	RAB27A | RAB5A | RAB21 | RAB10 | AKT3 | RAB8B | RAB31 | DENND6A | RAB23 | RAB3C | RAB3B | TBC1D15	Up-regulated	1.66531
Colon	TNF-alpha signaling	0.00578525	0.0224178	21	374	HGF | IFIT5 | CCR1 | DBT | RIPK2 | SOD2 | KLF7 | ACKR3 | GLUL | ABCA1 | GADD45A | PLPP3 | RHOB | SERPINB8 | NAMPT | PNRC1 | IL6ST | TNFAIP6 | DRAM1 | KLF9 | PTX3	Up-regulated	1.64941
Brain	Interleukin-17 signaling	0.592965	1	1	183	RPS27A	Up-regulated	0
NasopharyngealSwab	Interleukin-2 signaling	2.09553e-21	3.24807e-20	52	924	NMI | FAS | RB1 | CCNH | SOCS1 | GBP1 | ZNF267 | LYN | JUN | STAT4 | BIRC3 | PFKFB3 | LCP2 | TOP1 | ATRX | TRIM21 | IFI44 | TNFSF10 | CCR1 | IL16 | PTPRC | IL18R1 | CD53 | CD68 | RGS1 | ELF1 | IRF9 | PLEK | MX1 | SMC4 | ZEB2 | NAMPT | PLCL2 | CSF1 | ZFP36 | CLEC2B | IFITM3 | SP100 | IFIT1 | CEACAM1 | PARP8 | CXCR4 | SELL | PMAIP1 | CXCL8 | IL10RA | CXCL9 | CCL2 | OASL | TNFAIP3 | CD28 | SOS2	Up-regulated	19.4884
Blood	Interleukin-2 signaling	4.29998e-14	1.333e-12	72	924	IL2RB | FASLG | SPOCK2 | NMT2 | LY9 | GATA3 | KLRK1 | GPR18 | STAT4 | PTPN4 | CPA3 | MAL | RORA | CD247 | TNFRSF25 | GZMA | GZMK | NELL2 | CCL4 | EPHA4 | RNF144A | NCR3 | ID3 | CCR7 | CCR6 | CD52 | IL24 | EOMES | CD96 | TCF7 | IL7R | ETS1 | RASGRP1 | RGS1 | SBK1 | RPL21 | PASK | CD2 | CD5 | CD6 | GPR183 | ITK | RNF125 | PRSS23 | GNLY | RPS6 | PHLDB2 | TNF | ABLIM1 | BAG1 | XCL1 | DUSP14 | LCK | S…	Down-regulated	11.8752
Lymph Node	Hippo signaling	0.00875933	0.0271539	16	262	MOB1A | MOB1B | YWHAB | LEF1 | PRKCA | CDH17 | PRKAR2B | PRKACB | CDC42 | PPP1CB | PPP1CC | SMAD4 | BIRC3 | TGFBR1 | WNT3 | YWHAZ	Down-regulated	1.56617
Lung	Interleukin-2 signaling	4.10693e-09	2.12191e-08	41	924	JAK3 | MTHFD2 | XPNPEP2 | GBP1 | ZNF267 | STAT1 | PIM1 | UPP1 | ACTN1 | E2F2 | E2F3 | CCR1 | MMD | CYTIP | PLEK | MX1 | SERPINE1 | S100A11 | NAMPT | CDK1 | TTK | ACSL1 | IFITM3 | IFIT1 | CYP7B1 | NME1 | RGS18 | ALDH3A1 | SELL | IL18RAP | CLSPN | FLOT1 | SRGN | CXCL8 | PLAUR | CXCL9 | CCL2 | OAS1 | OAS2 | CR1 | RUNX1	Up-regulated	7.67327
Kidney	Nicotinamide and Nicotinate metabolism	0.0018355	0.0284502	3	53	NNT | SLC22A13 | CYP8B1	Down-regulated	1.54591
Lymph Node	Interleukin-2 signaling	2.26895e-09	7.03376e-08	64	924	NMI | ZNF267 | PKIA | FUCA1 | GPR18 | PDCD2 | IL1RAP | FOXO1 | NRAS | SLC38A1 | VEZF1 | BIRC3 | LY75 | RORA | LCP2 | MLLT3 | IL1B | PTPRC | CTSC | MMD | STK17B | ENPP4 | TMX1 | UBE2N | IL7R | SRP19 | YWHAB | KRAS | SAMHD1 | TES | MYB | PRKCA | PLAC8 | LDHB | RNF125 | CLDND1 | PPP1R2 | ADTRP | PTPN22 | EVI2A | CX3CR1 | POLR2M | SH2D1A | STAM | TXK | CAMK4 | TLR4 | CD40LG | AIF1 | STAM2 | RGS18 | M…	Down-regulated	7.15281
Trachea Aspirate	Interleukin-2 signaling	5.27507e-06	3.27054e-05	60	924	FAS | MTHFD2 | GBP1 | LY9 | DUSP3 | LIMS1 | STAT1 | NRAS | TIA1 | BIRC3 | PIM1 | ATRX | GZMB | CCL4 | CCL3 | TRIM21 | SLAMF1 | E2F3 | IFI44 | CCR2 | CCR1 | ID2 | FCER1G | WDFY1 | CD69 | NDUFV2 | DENND2D | TAB2 | PLAU | RGS1 | EAPP | CYP1A1 | PTP4A1 | SMC4 | NDUFA12 | PPP1R2 | TAP1 | TRAFD1 | MYOM2 | PTPN22 | BPGM | SMARCD3 | TLK1 | IFITM3 | SH2D1A | CDR2 | CEACAM1 | SGK1 | WAC | MAPRE2 | CXCR4 | …	Up-regulated	4.48538
Kidney	Interleukin-2 signaling	4.08861e-05	0.000316867	19	924	IKZF3 | STAT4 | BIRC3 | LCP2 | SPN | ITGAX | E2F2 | PPBP | NKX2-1 | PLAC8 | CLEC2B | P2RX5 | SP100 | KLRD1 | IL18RAP | CXCL8 | CASP1 | HEMGN | CCNA2	Up-regulated	3.49912
Liver	Vitamin B12 metabolism	0.00990903	0.0304731	4	65	HBA1 | HBA2 | HBB | CCL2	Up-regulated	1.51608
Liver	Selenium metabolism	0.010813	0.0304731	5	103	FOS | HBA1 | HBA2 | HBB | CCL2	Up-regulated	1.51608
Testis	Interleukin-2 signaling	0.0013556	0.00860934	38	924	IL2 | PIK3CA | SOS1 | CCND2 | VAMP4 | LITAF | IL6ST | LAPTM4B | RORA | CTSO | CAMK2N1 | ENPP4 | TMEM243 | ETS1 | RGS1 | KRAS | RPL21 | GLS | PTP4A1 | REL | NAMPT | RAB31 | AHR | DUSP11 | EVI2A | POLR2M | MGST1 | PDK4 | KLRD1 | ZFP36L2 | S1PR1 | REPS2 | SMAD5 | SRGN | SSBP2 | UGCG | CD28 | CLEC7A	Up-regulated	2.06503
Liver	Interleukin-2 signaling	0.00433099	0.0268522	22	924	FOS | MTHFD2 | SFN | SLC7A1 | BNIP3L | ITGAX | E2F2 | PPBP | KCNN4 | TAF4B | IRF4 | RBM38 | MYB | JUND | BPGM | KRT13 | CXCL8 | NRXN3 | RGS10 | HEMGN | CCL2 | ANXA1	Up-regulated	1.57102
Liver	Folate metabolism	0.012602	0.032555	5	107	HBA1 | HBA2 | MTHFD2 | HBB | CCL2	Up-regulated	1.48738
Lymph Node	Vitamin A metabolism	0.00948727	0.0326784	7	97	STARD5 | CYP24A1 | RBP2 | RBP7 | CYP2E1 | CRABP2 | DGAT1	Up-regulated	1.48574
Colon	Interleukin-2 signaling	0.0174143	0.0502091	40	924	LARP4 | AKT3 | KLF11 | VAMP4 | LIMS1 | STAT3 | IL6ST | FOXO1 | BNIP3L | CCR1 | SOCS4 | MMD | DDX21 | VIM | CDK17 | TES | HCFC2 | ITPKB | CLDND1 | NAMPT | RAB31 | PHLDB2 | AHR | CBFB | BAG2 | TXNRD1 | PTPN11 | NLGN1 | CLEC2B | POLR2M | IL1R1 | IFITM3 | S1PR1 | SMAD5 | MDFIC | UBC | TGFBR2 | PKD2 | CRLF1 | VSIG4	Up-regulated	1.29922
Kidney	Iron homeostasis	0.0129239	0.0333867	5	191	TFR2 | CP | ALAS2 | SLC25A37 | SNCA	Up-regulated	1.47643
Colon	Vitamin A metabolism	0.00112681	0.0349312	8	97	PLB1 | ABCG8 | RPE65 | SULT2B1 | RDH5 | CYP2E1 | RXRB | DGAT1	Down-regulated	1.45679
Blood	Zinc homeostasis	0.0181973	0.0392358	44	381	MT2A | MT1G | MT1E | SLC30A10 | TRPM2 | GATA1 | UPB1 | CDA | S100A12 | EGR1 | PLSCR1 | GRIN2A | ANPEP | PDE2A | TIMM10 | TMEM163 | TK1 | TIMP1 | TIMP2 | NQO2 | QPCT | MSRB3 | PPARG | MSRB1 | MSRB2 | IFIH1 | AOC1 | DPEP1 | S100A9 | S100A8 | TRHDE | RPH3A | MMP8 | MMP9 | CA2 | ZNF185 | FBXL19 | ZBTB32 | SMPDL3B | HDAC4 | UHRF1 | ECE1 | ADAMTS3 | MTF1	Up-regulated	1.40632
Trachea Aspirate	Platelet activation/degranulation	0.0126772	0.0392993	36	683	PLAU | PLG | KIFC1 | STXBP3 | GNG2 | GNG5 | PRKCQ | RAP1A | FCER1G | LAMP2 | PPP2R5C | CEACAM1 | DTNBP1 | H3C11 | H3C2 | H2BC5 | H4C8 | H2AC6 | H2BC21 | H2AC7 | H4C3 | H4C11 | H2BC12 | H2BC8 | H2BC6 | H4C6 | H2BC17 | H4C13 | H2BC9 | H4C9 | H2AC14 | H2BC3 | H2AC8 | H4C4 | H2BC7 | H2AC4	Up-regulated	1.40561
Colon	Platelet activation/degranulation	0.011515	0.0396626	32	683	CAPZA2 | RAB5A | ITGB1 | AKT3 | SERPING1 | RHOB | CALU | RAP1A | F8 | F13A1 | HGF | GNB4 | DGKI | ABCC4 | MMRN1 | ALB | PTPN11 | ITGAV | GUCY1A2 | SERPINE2 | ANXA5 | TIMP3 | CD109 | ABCA1 | PDPN | SNCA | TUBB2B | ITGA1 | CBFB | H2BU1 | H4C4 | PPP1CB	Up-regulated	1.40162
NasopharyngealSwab	Apoptosis	0.0161035	0.0453827	11	440	JUN | TNFSF10 | BIRC3 | PTPRC | PMAIP1 | IL1R2 | FAS | BCL2A1 | CCL2 | EIF2AK2 | IRF7	Up-regulated	1.34311
Brain	Interleukin-2 signaling	0.0816475	0.361582	8	924	GAB2 | RPL21 | ZEB2 | RPS6 | PTPN11 | EIF3A | RAC1 | SPTBN1	Up-regulated	0.441794
Heart	Interleukin-2 signaling	0.695065	0.971483	11	924	AKT3 | SFN | SLAMF1 | SERPINE1 | FLT3LG | KRT13 | LIF | ABCB1 | HEMGN | CXCL1 | IL20RB	Up-regulated	0.0125649
Heart	ERK1 and ERK2 signaling	0.0203062	0.0484224	9	301	SPRED3 | SLAMF1 | SERPINF2 | CCL20 | FGA | FGB | FGG | CCL11 | PKHD1	Up-regulated	1.31495
Blood	Interleukin-4 Signaling	6.16401e-14	6.36948e-13	84	424	MX1 | ACTN1 | RSAD2 | CYP1A1 | TFPI | ALOX5 | CYP1B1 | JAG1 | GADD45B | ELL2 | IL1RN | SLC22A4 | TNS1 | GJA4 | IL10 | JUN | FN1 | MS4A4A | TLR2 | GAS6 | MAOA | TOP2A | CTSL | TIMP3 | NFIL3 | TIMP2 | FCER1G | TMOD1 | ARG1 | F3 | RNASE2 | CDKN1A | F13A1 | IL4R | CDC25A | POU2AF1 | FKBP5 | MAD2L1 | IFI6 | INHBA | MXD1 | FBN1 | VCAN | BCL6 | MCM4 | MCM6 | MCM2 | LTB4R | NNMT | CA2 | ALOX5AP | ALDH1A2…	Up-regulated	12.1959
Colon	Complement activation	0.0183779	0.0502091	12	197	TFPI | F8 | SERPING1 | F13A1 | CD59 | VSIG4 | SPP1 | CD93 | ALB | LAMC1 | ADM | PTX3	Up-regulated	1.29922
Colon	Aggrephagy	0.0194358	0.0502091	5	51	VIM | UBC | ARL13B | DYNC1I1 | TUBB2B	Up-regulated	1.29922
Blood	Hippo signaling	0.01139	0.0504416	15	262	FAT4 | DCHS1 | LEF1 | PRKCH | TCF7 | FGFR2 | PRKACB | FLT4 | WNT10B | SMAD7 | PATJ | AXIN2 | TGFBR1 | WNT7A | PPP2R2B	Down-regulated	1.29721
NasopharyngealSwab	ERK1 and ERK2 signaling	0.027346	0.0643512	8	301	SOS2 | EIF4E | LYN | PTPRC | GBP1 | CCR1 | CCL2 | CEACAM1	Up-regulated	1.19144
NasopharyngealSwab	Complement activation	0.0301043	0.0643512	6	197	SERPINA1 | F5 | SERPING1 | SPP1 | SELL | CCL2	Up-regulated	1.19144
NasopharyngealSwab	Hypoxia	0.031789	0.0643512	10	428	JUN | PFKFB3 | CXCR4 | CARD16 | PMAIP1 | JMJD6 | PPP1R15A | ZFP36 | ISG20 | TNFAIP3	Up-regulated	1.19144
NasopharyngealSwab	Platelet activation/degranulation	0.0332135	0.0643512	14	683	DOCK11 | IRF7 | SERPING1 | LYN | SERPINA1 | F5 | LCP2 | PLEK | CEACAM1 | FERMT3 | OLA1 | KMT2E | ROCK1 | PPP1R12A	Up-regulated	1.19144
Liver	Apoptosis	0.0282222	0.0672992	11	440	HMGB2 | FOS | PTPN13 | BCL2A1 | SNCA | EGR1 | CCL2 | HSPA6 | IRF4 | BNIP3L | TNFRSF12A	Up-regulated	1.17199
Lung	Interleukin-4 Signaling	4.33302e-13	3.35809e-12	32	424	MX1 | ACTN1 | ELL2 | TOP2A | CTSL | STAT1 | RNASE2 | POU2AF1 | DOK5 | MAD2L1 | TNC | IFI6 | SPP1 | SELE | MXD1 | VDR | VCAN | CHI3L1 | CXCL8 | ALOX5AP | S100P | PTX3 | CCL2 | UPP1 | COL1A1 | BIRC5 | JAK3 | HIF1A | TIMP1 | PIM1 | LCN2 | SAA1	Up-regulated	11.4739
NasopharyngealSwab	Folate metabolism	0.0384004	0.0700243	4	107	SLC25A32 | CSF1 | SOD2 | CCL2	Up-regulated	1.15475
NasopharyngealSwab	Rab signaling	0.046739	0.080495	5	165	DENND4A | GCC2 | RABGEF1 | RAB8B | GDI1	Up-regulated	1.09423
NasopharyngealSwab	Interleukin-4 Signaling	7.44003e-09	4.61282e-08	22	424	MX1 | RSAD2 | IFI16 | GADD45B | TNFSF10 | JUN | IL10RA | CXCR4 | ARHGAP25 | DENND4A | TNIK | IFI6 | SPP1 | MXD1 | CXCL8 | CXCL2 | CLEC2B | CCL2 | PARP14 | SOS2 | SOCS1 | CD28	Up-regulated	7.33603
Liver	Interleukin-4 Signaling	3.93606e-05	0.000610089	17	424	ANXA1 | CCL20 | PDZK1IP1 | FOS | F3 | GEM | MXD1 | LPL | RGS2 | VCAN | CXCL8 | LAMA3 | CCL2 | MYB | IRF4 | ITGAX | MUC1	Up-regulated	3.21461
Testis	Interleukin-4 Signaling	0.000140454	0.00435407	24	424	CD9 | FGL2 | TFPI | CYP1B1 | MS4A4A | TLR2 | LITAF | F3 | ZDHHC17 | LIFR | S1PR1 | IL13RA1 | RBMS1 | CPM | SOS1 | ELAVL2 | LRRTM2 | SSBP2 | PCDH7 | ETS1 | PIK3CA | CD28 | RORA | RHOU	Up-regulated	2.3611
Heart	Aggrephagy	0.00530904	0.0822901	7	51	ACBD5 | DYNLL2 | PRKN | TUBA3D | TUBA4A | TUBA3E | TUBB4B	Down-regulated	1.08465
Heart	Neutrophil activation/degranulation	0.0402679	0.0850397	16	739	CXCL6 | SERPINB3 | CEP290 | HBB | CXCL1 | PTX3 | CCL20 | CXCL10 | CXCL3 | CXCL5 | CCL11 | AKT3 | FGA | FGB | FGG | PLCB1	Up-regulated	1.07038
Heart	Vitamin A metabolism	0.0411482	0.0850397	4	97	CYP24A1 | GC | CYP2E1 | SDR16C5	Up-regulated	1.07038
Kidney	Apoptosis	0.0418879	0.0865684	7	440	CASP1 | BIRC3 | BCL2A1 | SNCA | CD44 | MKI67 | H1-5	Up-regulated	1.06264
Colon	Interleukin-4 Signaling	0.00299292	0.017865	24	424	TFPI | CYP1B1 | ITPKB | CTSL | TIMP3 | RIPK2 | F13A1 | S1PR1 | SPP1 | LOX | RBMS1 | NNMT | CLEC2B | DDIT4 | PTX3 | AKT3 | PTPN11 | STAT3 | HGF | VIM | FGF2 | ZEB1 | ITGB1 | FOXO1	Up-regulated	1.748
Kidney	TNF-alpha signaling	0.0556537	0.101486	6	374	BIRC3 | LCP2 | CXCL8 | BCL2A1 | CD44 | MARCKS	Up-regulated	0.993593
Liver	Leptin signaling	0.0493657	0.102023	6	204	SNCA | PPBP | NCF2 | FOS | ITGAX | CCL2	Up-regulated	0.991304
Heart	Interleukin-4 Signaling	0.0120266	0.0310687	12	424	TFPI | IFI16 | CCL20 | PDZK1IP1 | SERPINB3 | CYP2E1 | SELE | PTX3 | AKT3 | CCL11 | LIF | MUC1	Up-regulated	1.50768
Lymph Node	Interleukin-4 Signaling	0.0269735	0.0679857	21	424	LRRN3 | SATB1 | FGL2 | LGALS2 | TLR2 | TLR4 | CTSC | TPK1 | STK17B | CYSLTR2 | SLC38A1 | IL7R | MYB | CD40LG | LEF1 | TNFSF4 | CD28 | RORA | IL1B | FOXO1 | IL23R	Down-regulated	1.16758
Testis	Hippo signaling	0.0289083	0.11202	12	262	WWTR1 | MOB1A | MOB1B | YAP1 | NTRK2 | CDC42 | PPP1CB | CCND2 | FZD3 | SNAI2 | BMPR1A | BMPR2	Up-regulated	0.950705
Trachea Aspirate	Iron homeostasis	0.0410893	0.115797	12	191	ATP6V0E1 | ATP6V1E1 | ATP6V1B2 | ATP6V1A | ATP6V1D | ATP6V1C1 | ATP6V1H | B2M | LTF | HIF1A | RHEB | ATG5	Up-regulated	0.936303
Lung	Hypoxia	0.0870635	0.121065	11	428	HIF1A | SERPINE1 | ADM | PLIN2 | HILPDA | GLRX | CA12 | COL5A1 | PIM1 | PLAUR | PFKP	Up-regulated	0.91698
Lung	Iron homeostasis	0.0891146	0.121065	6	191	FTH1 | LCN2 | LTF | SLC25A37 | HIF1A | STEAP2	Up-regulated	0.91698
Lung	Zinc homeostasis	0.0898227	0.121065	10	381	CDA | S100A12 | PAPPA | TIMP1 | GCH1 | IFIH1 | S100A9 | S100A8 | DDX58 | MMP8	Up-regulated	0.91698
Lymph Node	Iron homeostasis	0.0445548	0.125563	9	191	TCIRG1 | ERFE | WIPI1 | COASY | ATG2A | ULK1 | PLA2G6 | MAP1LC3A | UBC	Up-regulated	0.901137
Kidney	Interleukin-4 Signaling	0.0354298	0.080681	7	424	IFI16 | TOP2A | ARG1 | CXCL8 | CLEC2B | ITGAX | ZEB1	Up-regulated	1.09323
Kidney	Fructose and Mannose metabolism	0.0130614	0.134967	2	38	PFKM | TKFC	Down-regulated	0.869771
Trachea Aspirate	Ferroptosis	0.0571641	0.136314	4	41	CYBB | SLC7A11 | MAP1LC3B | ATG5	Up-regulated	0.865458
Trachea Aspirate	Interleukin-4 Signaling	0.0509218	0.131548	22	424	RSAD2 | CYP1A1 | UBE2L6 | IFI16 | RIPK2 | FCER1G | STAT1 | ZDHHC17 | CXCR4 | DENND4A | TNC | ARID5B | NKG7 | MCM6 | GZMB | ATF2 | PARP14 | CHUK | PRKCQ | HIF1A | PIM1 | POU2F1	Up-regulated	0.880916
Blood	Selenium metabolism	0.0883109	0.148268	13	103	JUN | SELENBP1 | SERPINE1 | MPO | ALOX5 | ABCA1 | ALOX5AP | ALOX15B | TXN | PTGS1 | PRDX4 | CBS | MSRB1	Up-regulated	0.828954
Blood	Vitamin B12 metabolism	0.0908737	0.148268	9	65	LRP2 | SERPINE1 | MPO | ABCA1 | TCN2 | TCN1 | CBS | APOE | CTRC	Up-regulated	0.828954
Lung	Fructose and Mannose metabolism	0.124667	0.161028	2	38	AKR1B10 | PFKP	Up-regulated	0.793099
Blood	ERK1 and ERK2 signaling	0.0637514	0.164691	14	301	PRKACB | PTGER4 | CD4 | TNF | GPR183 | FGFR2 | RASGRP1 | XCL1 | XCL2 | CCR7 | ACKR3 | FLT4 | CCL4 | TGFBR3	Down-regulated	0.78333
Colon	Nicotinamide and Nicotinate metabolism	0.0784306	0.165023	4	53	NNMT | NAMPT | AOX1 | PTGIS	Up-regulated	0.782455
Colon	ERK1 and ERK2 signaling	0.07985	0.165023	14	301	STAT3 | RAP1A | ITGB1 | ITGAV | TIMP3 | SPRY1 | MARCO | FERMT2 | FGF2 | CCR1 | PTPN11 | ACKR3 | STYX | TGFBR3	Up-regulated	0.782455
Brain	Interleukin-4 Signaling	0.615769	1	2	424	GAB2 | PTPN11	Up-regulated	0
Colon	Selenium metabolism	0.0960584	0.175165	6	103	ALB | ABCA1 | SOD2 | PRDX1 | GPX3 | TXNRD1	Up-regulated	0.756552
Testis	Heme metabolism	0.0559851	0.187314	9	198	ISCA1 | ALDH6A1 | LAMP2 | NEK7 | SDCBP | GLRX5 | MBOAT2 | KLF3 | CAT	Up-regulated	0.727429
Testis	Leptin signaling	0.0650224	0.187314	9	204	LEPR | LIFR | MUC5AC | REL | SOS1 | CFL2 | CDC42 | UGCG | PTEN	Up-regulated	0.727429
Testis	Neutrophil activation/degranulation	0.0664664	0.187314	25	739	SCAMP1 | STOM | LAMTOR3 | METTL7A | RAB31 | LAMP2 | GLIPR1 | ITGAV | FGL2 | CPNE3 | MGST1 | TLR2 | RAP2B | RAB6A | CREG1 | CD47 | ENPP4 | SDCBP | CMTM6 | B4GALT1 | TMEM30A | CAT | CXADR | PIK3CA | CLEC7A	Up-regulated	0.727429
Liver	Ferroptosis	0.0980196	0.189913	2	41	ACSL4 | SLC7A11	Up-regulated	0.721446
NasopharyngealSwab	Selenium metabolism	0.123221	0.190993	3	103	JUN | SOD2 | CCL2	Up-regulated	0.718982
Blood	Ferroptosis	0.124141	0.192418	6	41	ACSL1 | TF | STEAP3 | SLC40A1 | SLC7A11 | MAP1LC3B2	Up-regulated	0.715753
Trachea Aspirate	Hypoxia	0.0872751	0.193252	21	428	UBE2A | HIF1A | CREB1 | ID2 | CXCR4 | EIF2S3 | PSMB9 | PSMC4 | PSMC2 | PSME1 | PSMD12 | PSMA6 | PSMA4 | PSMA5 | PSMA2 | PSMA3 | PSMB8 | RRAGD | GBE1 | PIM1 | KDELR3	Up-regulated	0.713876
NasopharyngealSwab	Interleukin-5 signaling	5.99552e-07	2.65516e-06	14	228	LYN | GK | CCNH | BIRC3 | CCR1 | CEACAM1 | LCP2 | CXCL8 | CXCL2 | SOCS1 | SOD2 | CLEC2B | CCL2 | JUN	Up-regulated	5.57591
Brain	Apoptosis	0.020711	0.197361	6	440	SET | DYNLL2 | RPS27A | RPS20 | MAP4K4 | RAC1	Up-regulated	0.704739
Lung	Interleukin-5 signaling	4.67502e-06	1.31751e-05	15	228	JAK3 | GK | IDO1 | SELE | HIF1A | PIM1 | CCR1 | CXCL8 | LMNB1 | CASP4 | SOD2 | CCL2 | CCL19 | UPP1 | STAT1	Up-regulated	4.88025
Testis	Apoptosis	0.0772504	0.199564	16	440	XIAP | PTEN | PIK3CA | SOS1 | PPP3R1 | PAK2 | RPS27A | CCND2 | CDC42 | TXNIP | FZD3 | BAG4 | EIF2AK2 | REL | PERP | RABGGTB	Up-regulated	0.699919
Trachea Aspirate	Heme metabolism	0.0972364	0.200955	11	198	OPTN | EPB41 | H4C3 | CDR2 | SLC7A11 | XPO7 | LAMP2 | CIR1 | MARK3 | BPGM | CCDC28A	Up-regulated	0.696901
Trachea Aspirate	Leptin signaling	0.11333	0.207745	11	204	CCRL2 | IFIT2 | CCR2 | CCR1 | CEACAM1 | FCER1G | CXCR4 | CCL4 | STAT1 | CHUK | CREB1	Up-regulated	0.68247
Trachea Aspirate	Nicotinamide and Nicotinate metabolism	0.119432	0.207745	4	53	NT5C2 | NT5C3A | PARP9 | PARP14	Up-regulated	0.68247
Trachea Aspirate	ERK1 and ERK2 signaling	0.120626	0.207745	15	301	NRAS | RAP1A | CREB1 | PTGER4 | DUSP3 | GBP1 | SLAMF1 | RAMP3 | CCR1 | PTPN22 | CCL8 | CCL4 | CCL3 | CEACAM1 | ZDHHC17	Up-regulated	0.68247
Testis	Zinc homeostasis	0.0880862	0.210052	14	381	SLC30A7 | SLC30A6 | SLC39A6 | RNF2 | IKZF5 | ZNF117 | LITAF | ZDHHC15 | PGGT1B | SEC24A | ZNF91 | RABGGTB | GLO1 | KLF7	Up-regulated	0.677674
Blood	Nicotinamide and Nicotinate metabolism	0.151606	0.2238	7	53	NNMT | BST1 | NMNAT2 | NT5M | CD38 | PARP9 | PARP10	Up-regulated	0.65014
Colon	Apoptosis	0.130408	0.224591	18	440	ITGB1 | MUSK | PPP3R1 | IL1R1 | BNIP3 | PSMD12 | UBC | APPL1 | MGP | ADAM9 | SNCA | TXNIP | FZD3 | PTGIS | AKT3 | EIF2S1 | PEA15 | BNIP3L	Up-regulated	0.648608
Lymph Node	Heme metabolism	0.111408	0.230243	8	198	EPB42 | HBQ1 | DMTN | OSBP2 | PPP2R5B | SPTB | SMOX | SLC4A1	Up-regulated	0.637813
Liver	Vitamin A metabolism	0.130389	0.237768	3	97	CYP24A1 | CYP19A1 | LPL	Up-regulated	0.623846
Trachea Aspirate	Interleukin-5 signaling	0.000545434	0.00241549	19	228	CD69 | IDO1 | RAB21 | MAP3K7 | CREB1 | BIRC3 | HIF1A | TBK1 | PIM1 | CCR1 | RHOH | CEACAM1 | ID2 | SGK1 | P2RY2 | CHUK | HMGCR | CCL3 | STAT1	Up-regulated	2.61699
Heart	Ferroptosis	0.0281353	0.247201	5	41	GPX4 | ACSL1 | VDAC3 | VDAC2 | ALOX15	Down-regulated	0.60695
Heart	Iron homeostasis	0.0318969	0.247201	14	191	ATP6V0C | ATP6V1E1 | ATP6V0D1 | HEPH | ISCU | NEDD8 | HJV | ATP6AP1 | FXN | SCD | ACO2 | ALOX15 | ISCA2 | WIPI1	Down-regulated	0.60695
Testis	Rab signaling	0.11233	0.248731	7	165	RAB6A | RAB21 | RAB8B | RAB31 | RAB22A | RAB30 | RABGGTB	Up-regulated	0.60427
Testis	ERK1 and ERK2 signaling	0.123789	0.25583	11	301	SOS1 | KRAS | ZFP36L1 | ZFP36L2 | ITGAV | PTEN | CAMK2N1 | NTRK2 | GPNMB | ZDHHC17 | TGFBR3	Up-regulated	0.592049
Lung	Nicotinamide and Nicotinate metabolism	0.210043	0.260454	2	53	NAMPT | CD38	Up-regulated	0.584269
Lymph Node	Ferroptosis	0.136658	0.264775	3	41	NCOA4 | ACSL6 | CYBB	Down-regulated	0.577123
NasopharyngealSwab	Vitamin B12 metabolism	0.179615	0.265146	2	65	SOD2 | CCL2	Up-regulated	0.576515
Brain	Rab signaling	0.0469502	0.291091	3	165	PTP4A2 | RABEP1 | OPTN	Up-regulated	0.535971
Colon	Neutrophil activation/degranulation	0.195293	0.309065	27	739	STOM | S100A12 | RAB31 | S100A9 | S100A8 | GLIPR1 | GYG1 | RAB10 | ITGAV | PGM2 | CRISPLD2 | RAB27A | RAP2C | RAP1A | CREG1 | QPCT | PGRMC1 | CD59 | CD93 | SDCBP | PSMD12 | TNFAIP6 | TMEM30A | PTX3 | AKT3 | H2BU1 | H4C4	Up-regulated	0.50995
Kidney	Interleukin-5 signaling	0.00648491	0.0182757	6	228	BIRC3 | LCP2 | CXCL8 | CLEC2B | CD44 | CCL19	Up-regulated	1.73813
Liver	Hypoxia	0.190097	0.327389	8	428	FOS | BNIP3L | RGCC | CCN1 | DTNA | F3 | CA12 | PPP1R15A	Up-regulated	0.484936
Colon	Folate metabolism	0.229937	0.33943	5	107	ALB | ABCA1 | SOD2 | GPX3 | MOCS2	Up-regulated	0.469249
Brain	Leptin signaling	0.0779545	0.361582	3	204	RPS6 | PTPN11 | RAC1	Up-regulated	0.441794
Lymph Node	Interleukin-5 signaling	0.00568866	0.0195943	15	228	YWHAZ | PRKACB | GK | MAP3K2 | CREB1 | BIRC3 | FUCA1 | IL1B | MMP12 | TLR1 | LCP2 | TLR4 | CD4 | KRAS | LEF1	Down-regulated	1.70787
Trachea Aspirate	Fructose and Mannose metabolism	0.0188408	0.362386	4	38	AKR1B10 | ALDOB | GMDS | GMPPB	Down-regulated	0.440828
Trachea Aspirate	Vitamin B12 metabolism	0.0310232	0.362386	5	65	CTH | TCN2 | SAA2 | APOE | ABCD4	Down-regulated	0.440828
Testis	Iron homeostasis	0.190464	0.369023	7	191	IREB2 | SLC40A1 | CYBRD1 | ATG10 | ATG12 | DCAF17 | RPS27A	Up-regulated	0.432946
Heart	Nicotinamide and Nicotinate metabolism	0.0717983	0.370958	5	53	NT5C1A | NNT | RNLS | NAXE | SIRT3	Down-regulated	0.430675
Liver	Interleukin-5 signaling	0.00973088	0.0304731	8	228	EGR1 | RGS2 | ANXA3 | HSPA6 | CD24 | CXCL8 | FOS | CCL2	Up-regulated	1.51608
Blood	Folate metabolism	0.282477	0.38073	11	107	DHFR | GGH | ALPL | SERPINE1 | MPO | ABCA1 | FOLR3 | CBS | LRP2 | TYMS | ALDH1L2	Up-regulated	0.419383
Liver	Iron homeostasis	0.233576	0.381098	4	191	SLC11A1 | ALAS2 | SLC25A37 | SNCA	Up-regulated	0.418963
Lymph Node	Apoptosis	0.221221	0.382114	17	440	BIRC3 | PRKCA | PTPRC | CD4 | CD3G | CD3E | CD3D | PTEN | YWHAB | PPP3R1 | PSMA1 | APPL1 | CALM1 | PRKAR2B | PRKACB | CDC42 | BAG4	Down-regulated	0.417808
Blood	Rab signaling	0.305781	0.394967	16	165	DENND3 | SYTL4 | MLPH | RPH3A | RAB32 | RAB13 | RAB6B | RAB3IL1 | RAB31 | DENND5B | DENND2C | ULK1 | RAB19 | RAB43 | RAB42 | TBC1D2	Up-regulated	0.403439
Testis	Interleukin-5 signaling	0.0109172	0.0483474	12	228	IL2 | PIK3CA | SOS1 | MAP3K2 | ZFP36L2 | RAB21 | REL | CD24 | SDC4 | SOD2 | KRAS | RPS27A	Up-regulated	1.31563
Brain	Platelet activation/degranulation	0.116749	0.402136	6	683	KIF5A | KIF5C | KIF5B | RAC1 | HABP4 | PTPN11	Up-regulated	0.395627
Liver	Platelet activation/degranulation	0.268727	0.416526	11	683	MYB | NFE2 | GATA1 | KIF3A | CENPE | HBB | HBD | PPBP | ITPR3 | PDE1A | SNCA	Up-regulated	0.380358
Kidney	Ferroptosis	0.258625	0.421967	1	41	CP	Up-regulated	0.374722
Brain	Hippo signaling	0.136284	0.422482	3	262	YY1AP1 | RAC1 | RASSF2	Up-regulated	0.374192
Liver	Fructose and Mannose metabolism	0.0545352	0.422648	1	38	PFKL	Down-regulated	0.374022
Lymph Node	Rab signaling	0.260798	0.425512	7	165	RAB2A | RAB18 | RAB8B | RAB39A | TRAPPC2 | RAB22A | PTP4A2	Down-regulated	0.371088
Testis	Ferroptosis	0.266467	0.437734	2	41	ACSL3 | SLC40A1	Up-regulated	0.35879
Testis	Folate metabolism	0.268289	0.437734	4	107	IL2 | SOD2 | CAT | MOCS2	Up-regulated	0.35879
Trachea Aspirate	Zinc homeostasis	0.284804	0.441446	16	381	MT1G | TAF9 | LACTB2 | ZNF117 | LIMS1 | IDE | ZMYM2 | GCH1 | IFIH1 | WDFY1 | GTF2B | RCHY1 | DDX58 | TAB3 | TAB2 | THAP1	Up-regulated	0.355123
Blood	Interleukin-5 signaling	0.0421198	0.0816071	27	228	JAK3 | TPM4 | MAPK14 | ZYX | RELB | EGR1 | GADD45A | INHBA | SELP | IER3 | CCR1 | ANXA3 | LIMK2 | CEACAM1 | CD24 | EBI3 | SDC4 | LMNB1 | MKNK1 | QSOX1 | NFIL3 | CEBPE | HLX | UPP1 | CD55 | JUN | LILRB4	Up-regulated	1.08827
Colon	Vitamin B12 metabolism	0.319958	0.45085	3	65	ALB | ABCA1 | SOD2	Up-regulated	0.345968
Kidney	Vitamin A metabolism	0.0728241	0.451509	2	97	CYP27B1 | BTD	Down-regulated	0.345333
Blood	Aggrephagy	0.190419	0.454076	3	51	UBA52 | RPS27A | TUBB2A	Down-regulated	0.342871
Blood	Fructose and Mannose metabolism	0.394596	0.47048	4	38	PFKFB3 | PFKFB2 | PFKFB4 | HK3	Up-regulated	0.327459
Lymph Node	Fructose and Mannose metabolism	0.335302	0.47247	2	38	MTMR6 | FPGT	Down-regulated	0.325625
Colon	Ferroptosis	0.358247	0.474916	2	41	ACSL4 | GCLM	Up-regulated	0.323384
Colon	Iron homeostasis	0.367677	0.474916	7	191	CYBRD1 | ATP6V1C1 | SNCA | AOX1 | RHEB | UBC | STEAP2	Up-regulated	0.323384
Heart	Zinc homeostasis	0.128482	0.483065	21	381	SLC30A3 | PRKN | ADH5 | RNF5 | RPS29 | GRIN2A | SIRT3 | TIMM10 | RGN | MSRB1 | MSRB2 | SMPD1 | SNRPC | LANCL1 | ITGB1BP2 | ALAD | TIMM8B | S100B | PLA2G15 | CXXC4 | POLR2L	Down-regulated	0.315994
Heart	Hypoxia	0.140245	0.483065	23	428	FHL2 | RBX1 | LEP | HK1 | PKM | SFRP1 | PSMD8 | AK4 | FAM162A | PSMB5 | PSMB6 | CHCHD2 | RRAGD | TPI1 | ALDOC | GPI | F3 | GCNT2 | PYGM | GYS1 | TKTL1 | GAPDH | TXN2	Down-regulated	0.315994
Liver	ERK1 and ERK2 signaling	0.348177	0.490613	5	301	AGER | SEMA7A | CCL20 | CCL2 | CCN1	Up-regulated	0.309261
Trachea Aspirate	Folate metabolism	0.33339	0.492148	5	107	GCH1 | GGH | MTHFD2 | PLG | TYMS	Up-regulated	0.307905
Liver	Zinc homeostasis	0.369099	0.497481	6	381	GATA1 | SNCA | EGR1 | S100A9 | S100A8 | CHD3	Up-regulated	0.303223
Lymph Node	Aggrephagy	0.353318	0.504288	2	51	UBC | HSF1	Up-regulated	0.297322
Lymph Node	Nicotinamide and Nicotinate metabolism	0.370922	0.504288	2	53	QPRT | CYP8B1	Up-regulated	0.297322
NasopharyngealSwab	Fructose and Mannose metabolism	0.36423	0.513233	1	38	PFKFB3	Up-regulated	0.289685
Blood	Glycosaminoglycan degradation	0.480189	0.523799	2	19	GALNS | HYAL1	Up-regulated	0.280835
Blood	Spermatid development	0.490006	0.523799	4	43	RFX2 | RSPH1 | NECTIN2 | ACRBP	Up-regulated	0.280835
NasopharyngealSwab	Iron homeostasis	0.394296	0.531443	3	191	FBXL5 | JMJD6 | ATG3	Up-regulated	0.274544
NasopharyngealSwab	Heme metabolism	0.416506	0.537987	3	198	YPEL5 | CIR1 | TOP1	Up-regulated	0.269228
Heart	Leptin signaling	0.290825	0.563473	4	204	LIF | MUC5AC | CXCL1 | CRP	Up-regulated	0.249127
Liver	Hippo signaling	0.438528	0.566432	4	262	CDH3 | FGF1 | RASSF6 | AREG	Up-regulated	0.246852
Kidney	ERK1 and ERK2 signaling	0.374269	0.580117	3	301	FBXW7 | CD44 | CCL19	Up-regulated	0.236485
Testis	Glycosaminoglycan degradation	0.376402	0.583424	1	19	IDS	Up-regulated	0.234016
NasopharyngealSwab	Zinc homeostasis	0.471278	0.584385	5	381	TNFSF10 | CYLD | IFIH1 | KAT6A | DDX58	Up-regulated	0.233301
Colon	Interleukin-5 signaling	0.0920772	0.175165	11	228	PTPN11 | WT1 | FEZ1 | RAB21 | GADD45A | CCR1 | SOD2 | CLEC2B | IL1RL1 | STAT3 | UBC	Up-regulated	0.756552
Testis	Platelet activation/degranulation	0.412046	0.608258	18	683	CDC42 | CD9 | GNG12 | PROS1 | LAMP2 | GNB4 | SRGN | PIK3CA | SOS1 | ITGAV | GUCY1A2 | RAP2B | TMX3 | APOOL | PCDH7 | ITGA1 | AGO3 | PPP1CB	Up-regulated	0.215912
Brain	Interleukin-5 signaling	0.0254659	0.197361	4	228	GAB2 | PTPN11 | RPS6 | RPS27A	Up-regulated	0.704739
Heart	Interleukin-5 signaling	0.363255	0.65289	4	228	SELE | CXCL1 | CXCL6 | CCL11	Up-regulated	0.18516
Blood	Interleukin-6 signaling	1.00701e-05	3.46858e-05	39	225	ABCC3 | MUC5B | MUC5AC | LY96 | TIMP1 | JUN | MITF | MAPK14 | HSP90B1 | SOCS3 | PRKCD | CEBPB | CEBPD | JAK3 | JUNB | MAP2K6 | SPI1 | SBNO2 | IL10 | LILRB4 | NLRP12 | BPI | GAS6 | ORM1 | GBA | ZC3H12A | IRAK3 | SIRPA | SIGLEC16 | MMP8 | POU2AF1 | LILRB2 | TLR2 | INAVA | IL17RA | LILRA5 | IFIH1 | AFAP1L2 | OSM	Up-regulated	4.45985
Heart	Rab signaling	0.379097	0.65289	3	165	SYTL4 | AKT3 | RAB25	Up-regulated	0.18516
Trachea Aspirate	Selenium metabolism	0.502069	0.676701	4	103	GSR | PLG | GGT1 | SELENOT	Up-regulated	0.169603
Trachea Aspirate	Aggrephagy	0.546658	0.684722	2	51	UBE2V1 | ATG5	Up-regulated	0.164486
Lung	Interleukin-6 signaling	0.0011015	0.00227643	11	225	TIMP1 | STAT1 | JAK3 | BPI | IRAK3 | MMP8 | POU2AF1 | DDX58 | HSPD1 | IFIH1 | CHI3L1	Up-regulated	2.64275
Testis	Complement activation	0.532522	0.687841	5	197	PROS1 | TFPI | F3 | TLR2 | PIK3CA	Up-regulated	0.162512
Testis	Interleukin-6 signaling	0.0013886	0.00860934	14	225	SLC38A2 | MUC5AC | PIK3CA | IL6ST | SOS1 | PIAS1 | YAP1 | IRAK3 | TLR2 | CLEC7A | CD47 | LIFR | OSMR | CTF1	Up-regulated	2.06503
Heart	Spermatid development	0.439554	0.703004	1	43	RSPH1	Up-regulated	0.153043
Heart	Hippo signaling	0.464934	0.703004	4	262	CDH1 | CDH16 | PLCB1 | SERPINE1	Up-regulated	0.153043
Heart	Interleukin-6 signaling	0.00336738	0.0130486	9	225	ABCC4 | MUC5AC | FGG | CRP | TDGF1 | SLAMF1 | LIF | OSMR | IL31RA	Up-regulated	1.88444
Lymph Node	Interleukin-6 signaling	0.0117446	0.0330984	14	225	SLC38A1 | FOXO1 | SMAD4 | CD200R1 | TLR4 | PTPN22 | TLR2 | IL1B | TLR1 | TNFSF4 | TLR8 | CLEC7A | AIF1 | CD47	Down-regulated	1.48019
Brain	Heme metabolism	0.251502	0.708777	2	198	OPTN | TRAK2	Up-regulated	0.14949
Brain	TNF-alpha signaling	0.275225	0.710998	3	374	OPTN | RAC1 | MAP4K4	Up-regulated	0.148132
Trachea Aspirate	Complement activation	0.165644	0.717905	8	197	C1QC | C1QB | CFD | C5AR2 | CD81 | PRKCA | AKT1 | PROCR	Down-regulated	0.143933
Kidney	Zinc homeostasis	0.525324	0.74023	3	381	SNCA | ZEB1 | MMP8	Up-regulated	0.130633
Blood	Iron homeostasis	0.735837	0.760365	14	191	TF | SLC40A1 | STEAP3 | BMP6 | SLC11A1 | LCN2 | ALAS2 | ERFE | LTF | SCD | ALOX5 | ALOX15B | FA2H | ULK1	Up-regulated	0.118978
NasopharyngealSwab	Interleukin-6 signaling	0.0179481	0.0463659	7	225	SERPINA1 | JUN | PIAS1 | TNFAIP3 | IL16 | DDX58 | IFIH1	Up-regulated	1.3338
Trachea Aspirate	Hippo signaling	0.279011	0.766249	9	262	WWTR1 | CDH8 | PRKCA | CSF1R | PRKAR2A | SCRIB | FZD7 | BIRC5 | BMP8B	Down-regulated	0.11563
Trachea Aspirate	Glycosaminoglycan degradation	0.405968	0.766249	1	19	GLB1	Down-regulated	0.11563
Brain	Hypoxia	0.347254	0.76892	3	428	RPS27A | NPM1 | KIF5A	Up-regulated	0.114119
Colon	Fructose and Mannose metabolism	0.693161	0.795852	1	38	TIGAR	Up-regulated	0.0991679
Colon	Heme metabolism	0.727851	0.805836	5	198	SNCA | BNIP3L | SDCBP | GCLM | ACKR1	Up-regulated	0.0937536
Kidney	Aggrephagy	0.208652	0.808525	1	51	HDAC6	Down-regulated	0.0923064
Kidney	Hypoxia	0.604349	0.814558	3	428	CP | CARD16 | PLAC8	Up-regulated	0.0890781
Heart	Apoptosis	0.397331	0.821151	20	440	PARP1 | CAPNS1 | PDK2 | DYNLL2 | CYCS | ENDOG | AIFM1 | PSMD8 | MAGED1 | PSMB5 | PSMB6 | CALM3 | PRKAR2B | CCND2 | ADORA1 | CIDEA | HSPA2 | IRF6 | PERP | SLC25A4	Down-regulated	0.0855771
Blood	Vitamin A metabolism	0.831647	0.831647	6	97	LRP2 | CYP19A1 | RBP4 | ALDH1A2 | SULT1A1 | TCN2	Up-regulated	0.0800612
Brain	Folate metabolism	0.408172	0.838941	1	107	QDPR	Up-regulated	0.0762684
Brain	ERK1 and ERK2 signaling	0.433002	0.838941	2	301	MTURN | PTPN11	Up-regulated	0.0762684
Testis	Aggrephagy	0.718793	0.840972	1	51	RPS27A	Up-regulated	0.0752186
Testis	Selenium metabolism	0.722901	0.840972	2	103	SOD2 | CAT	Up-regulated	0.0752186
Testis	Nicotinamide and Nicotinate metabolism	0.732459	0.840972	1	53	NAMPT	Up-regulated	0.0752186
Trachea Aspirate	Vitamin A metabolism	0.489484	0.843	3	97	RXRA | ABCD4 | TCN2	Down-regulated	0.0741727
Testis	Vitamin B12 metabolism	0.801608	0.887494	1	65	SOD2	Up-regulated	0.0518345
Trachea Aspirate	Spermatid development	0.692547	0.894539	1	43	FAM9A	Down-regulated	0.0484005
Lung	Vitamin A metabolism	0.793763	0.914614	1	97	CYP19A1	Up-regulated	0.038762
Lung	Hippo signaling	0.7966	0.914614	3	262	CDH3 | SERPINE1 | BIRC5	Up-regulated	0.038762
Colon	Interleukin-6 signaling	0.0445222	0.106168	12	225	ABCC4 | PTPN11 | IL6ST | FOXO1 | STAT3 | PTGIS | PID1 | YAP1 | IRAK3 | IL33 | CRLF1 | OSMR	Up-regulated	0.974005
Kidney	Interleukin-6 signaling	0.0818235	0.140918	4	225	LY96 | CRP | ORM1 | MMP8	Up-regulated	0.851033
Testis	Vitamin A metabolism	0.910705	0.973513	1	97	STARD4	Up-regulated	0.0116584
NasopharyngealSwab	Hippo signaling	0.956752	1	1	262	BIRC3	Up-regulated	0
NasopharyngealSwab	Aggrephagy	1	1	0	51		Up-regulated	0
NasopharyngealSwab	Ferroptosis	1	1	0	41		Up-regulated	0
NasopharyngealSwab	Vitamin A metabolism	1	1	0	97		Up-regulated	0
NasopharyngealSwab	Glycosaminoglycan degradation	1	1	0	19		Up-regulated	0
NasopharyngealSwab	Spermatid development	1	1	0	43		Up-regulated	0
Lung	Rab signaling	0.932131	1	1	165	RAB13	Up-regulated	0
Lung	Aggrephagy	1	1	0	51		Up-regulated	0
Lung	Glycosaminoglycan degradation	1	1	0	19		Up-regulated	0
Lung	Spermatid development	1	1	0	43		Up-regulated	0
Brain	Interleukin-6 signaling	0.0975514	0.378012	3	225	GAB2 | PTPN11 | RAC1	Up-regulated	0.422495
Brain	Iron homeostasis	0.608725	1	1	191	RPS27A	Up-regulated	0
Trachea Aspirate	Interleukin-6 signaling	0.552195	0.684722	8	225	STAT1 | ST3GAL6 | SLAMF1 | PTPN22 | DHX9 | DDX58 | IFIH1 | MAP3K7	Up-regulated	0.164486
Brain	Zinc homeostasis	0.847557	1	1	381	BAZ1B	Up-regulated	0
Brain	Neutrophil activation/degranulation	0.880161	1	2	739	RAC1 | EEF1A1	Up-regulated	0
Brain	Complement activation	1	1	0	197		Up-regulated	0
Liver	Interleukin-6 signaling	0.557365	0.691132	3	225	FOS | LPL | AGER	Up-regulated	0.160439
Brain	Vitamin B12 metabolism	1	1	0	65		Up-regulated	0
Brain	Selenium metabolism	1	1	0	103		Up-regulated	0
Brain	Nicotinamide and Nicotinate metabolism	1	1	0	53		Up-regulated	0
Brain	Ferroptosis	1	1	0	41		Up-regulated	0
Brain	Vitamin A metabolism	1	1	0	97		Up-regulated	0
Brain	Glycosaminoglycan degradation	1	1	0	19		Up-regulated	0
Brain	Fructose and Mannose metabolism	1	1	0	38		Up-regulated	0
Brain	Spermatid development	1	1	0	43		Up-regulated	0
Colon	Glycosaminoglycan degradation	1	1	0	19		Up-regulated	0
Colon	Spermatid development	1	1	0	43		Up-regulated	0
Heart	Glycosaminoglycan degradation	1	1	0	19		Up-regulated	0
Kidney	Hippo signaling	0.853854	1	1	262	BIRC3	Up-regulated	0
Kidney	Rab signaling	1	1	0	165		Up-regulated	0
Kidney	Spermatid development	1	1	0	43		Up-regulated	0
Liver	Rab signaling	0.883752	1	1	165	RAB3B	Up-regulated	0
Liver	Aggrephagy	1	1	0	51		Up-regulated	0
Liver	Nicotinamide and Nicotinate metabolism	1	1	0	53		Up-regulated	0
Liver	Spermatid development	1	1	0	43		Up-regulated	0
Lymph Node	Glycosaminoglycan degradation	1	1	0	19		Up-regulated	0
Lymph Node	Spermatid development	1	1	0	43		Up-regulated	0
Testis	Fructose and Mannose metabolism	1	1	0	38		Up-regulated	0

## Sheet: README
Column	Description
Tissue	The name of the tissue.
Biological Process	The biological process involved.
pval	P-value from Fisher's Exact Test.
padj	Adjusted p-value from Fisher's Exact Test.
overlap	Number of overlapping genes.
size	Number of genes belonging to the biological process in the gene set.
overlapGenes	The names of the overlapping genes.
Direction	Indicates whether the overlapping genes in the biological process are up-regulated or down-regulated.
ES	Enrichment Score, which corresponds to the adjusted p-values transformed by log10.
