# Supplementary material for: Multiorgan Molecular Landscape of Severe COVID‐19 Revealed by Consensus Gene Signatures and RAB8B Targeting
Source: J Med Virol. 2026 Apr 21;98(4):e70932. doi: 10.1002/jmv.70932 (PMC13100344; doi:10.1002/jmv.70932)
Supplement: Supplementary file 7 — Supporting File 7 [file JMV-98-e70932-s002.xlsx]

## Sheet: Pathways_sc
Gene Set	Pathway	BALF_Macrophage alveolar subset	BALF_T cell CCR7 subset	BALF_CD8+ T cell	BALF_T cell innate subset	BALF_Macrophage M1 subset	BALF_Macrophage M2 subset	BALF_Natural killer cell	BALF_T cell proliferating subset	BALF_Regulatory T cell	Blood_B cell	Blood_Basophil	Blood_Monocyte classical cluster 2 subset	Blood_Monocyte classical cluster 1 subset	Blood_Monocyte classical interferon subset	Blood_T helper cell	Blood_CD8+ T cell	Blood_Classical dendritic cell type 1 subset	Blood_Classical dendritic cell type 2 subset	Blood_Eosinophil	Blood_Granulocyte	Blood_Hematopoietic stem cell	Blood_Monocyte non-classical subset	Blood_Natural killer cell	Blood_Plasmablast	Blood_Plasmacytoid dendritic cell	Blood_Platelet	Blood_Red blood cell	Blood_T cell	Blood_Natural killer cell CD56low CD16low subset	Blood_Memory B cell	Blood_Naive B cell	Blood_Memory CD4+ T cell	Blood_Naive CD4+ T cell	Blood_Memory CD8+ T cell	Blood_Naive CD8+ T cell	Blood_Classical dendritic cell	Blood_Double negative T cell	Blood_Gamma delta T cell	Blood_Mucosa-associated invariant T cell	Blood_Monocyte classical subset	Blood_Monocyte intermediated subset	Blood_Natural killer cell CD16hi subset	Blood_Natural killer cell CD56high CD16low subset	Blood_Memory T cell tissue-resident subset	Blood_Regulatory T cell	Blood_Monocyte CD163 subset	Blood_Megakaryocyte	Blood_B cell intermediate subset
GO Biological Process 2021	'de novo' posttranslational protein folding (GO:0051084)	NA	NA	NA	NA	4.79568	NA	NA	NA	NA	3.83996	NA	NA	NA	NA	NA	NA	NA	NA	NA	NA	NA	-2.97885	1.4276	NA	NA	-3.9892	NA	5.06318	-1.84843	2.67463	2.8499	2.56983	1.93205	1.8166	NA	NA	NA	-1.50015	NA	NA	NA	NA	NA	NA	NA	NA	NA	NA
GO Molecular Function 2021	1-phosphatidylinositol binding (GO:0005545)	NA	NA	NA	NA	NA	NA	NA	NA	NA	NA	NA	NA	NA	NA	NA	NA	NA	NA	NA	NA	NA	NA	NA	NA	NA	NA	NA	NA	NA	NA	NA	NA	NA	NA	NA	NA	NA	NA	NA	1.40533	NA	NA	NA	NA	NA	NA	NA	NA
GO Molecular Function 2021	1-phosphatidylinositol-3-kinase regulator activity (GO:0046935)	NA	2.84926	NA	NA	NA	NA	NA	NA	NA	NA	NA	NA	NA	NA	NA	NA	NA	NA	NA	NA	NA	NA	NA	NA	NA	NA	NA	NA	NA	NA	NA	NA	1.34968	NA	1.31286	NA	NA	NA	NA	2.75068	NA	NA	NA	NA	NA	NA	NA	NA
WikiPathway 2021 Human	15q13.3 copy number variation syndrome WP4942	NA	NA	NA	NA	NA	NA	NA	NA	NA	NA	NA	NA	NA	NA	NA	NA	NA	NA	NA	NA	NA	NA	NA	NA	NA	NA	-1.52969	NA	NA	NA	NA	NA	NA	NA	NA	NA	NA	NA	NA	NA	NA	NA	NA	NA	NA	NA	NA	NA
WikiPathway 2021 Human	16p11.2 distal deletion syndrome WP4950	NA	NA	NA	NA	NA	NA	NA	NA	NA	NA	NA	NA	NA	NA	NA	NA	NA	NA	NA	NA	NA	NA	NA	NA	NA	NA	NA	1.60265	NA	-2.90647	-2.52084	-1.55043	-1.9441	NA	-2.20805	NA	NA	NA	NA	NA	NA	1.4323	NA	NA	NA	NA	NA	NA
WikiPathway 2021 Human	16p11.2 proximal deletion syndrome WP4949	NA	NA	NA	NA	1.77107	NA	NA	1.43212	NA	4.26344	NA	NA	NA	NA	NA	NA	NA	NA	NA	NA	NA	-6.83621	4.56733	-2.44743	-2.67435	-5.53067	-1.90871	11.1313	-3.17135	-2.23776	-6.44903	-6.99673	-6.61575	-6.41211	-7.74391	-2.00051	-4.81521	-6.07941	-7.61475	-6.91745	NA	-3.81615	NA	NA	NA	NA	NA	NA
WikiPathway 2021 Human	1q21.1 copy number variation syndrome WP4905	NA	NA	NA	NA	NA	NA	NA	NA	NA	NA	NA	NA	NA	NA	NA	NA	NA	NA	NA	NA	NA	NA	NA	NA	NA	NA	NA	NA	NA	NA	NA	NA	NA	NA	NA	NA	NA	NA	NA	NA	NA	NA	NA	NA	NA	NA	NA	NA
GO Molecular Function 2021	2-oxoglutarate-dependent dioxygenase activity (GO:0016706)	NA	NA	NA	NA	NA	NA	NA	NA	NA	NA	NA	NA	NA	NA	NA	NA	NA	NA	NA	NA	NA	NA	NA	NA	NA	NA	NA	NA	NA	NA	NA	-1.4827	NA	NA	NA	NA	NA	NA	NA	NA	NA	NA	NA	NA	NA	NA	NA	NA
WikiPathway 2021 Human	22q11.2 copy number variation syndrome WP4657	NA	NA	NA	NA	NA	NA	NA	NA	NA	NA	NA	NA	NA	NA	NA	NA	NA	NA	NA	NA	NA	NA	1.32249	NA	NA	NA	NA	1.83771	NA	NA	NA	NA	NA	NA	NA	NA	NA	NA	NA	-1.35901	NA	NA	NA	NA	NA	NA	NA	NA
GO Molecular Function 2021	3'-5' DNA helicase activity (GO:0043138)	NA	NA	NA	NA	NA	NA	NA	1.74654	NA	2.38412	NA	NA	NA	NA	NA	NA	NA	1.98611	NA	NA	NA	NA	2.55483	NA	NA	NA	NA	3.33458	NA	NA	NA	NA	NA	NA	NA	NA	NA	NA	NA	NA	NA	NA	NA	NA	NA	NA	NA	NA
GO Molecular Function 2021	3'-5' exonuclease activity (GO:0008408)	NA	NA	NA	NA	NA	NA	NA	NA	NA	2.74164	NA	NA	NA	NA	NA	NA	NA	NA	NA	NA	NA	NA	4.1818	NA	NA	NA	NA	6.85268	NA	1.48416	NA	NA	NA	1.71316	NA	NA	NA	NA	NA	NA	NA	NA	NA	NA	NA	NA	NA	NA
GO Molecular Function 2021	3'-5'-exoribonuclease activity (GO:0000175)	NA	NA	NA	NA	NA	NA	NA	NA	NA	2.35737	NA	NA	NA	NA	NA	NA	NA	NA	NA	NA	NA	NA	3.58212	NA	NA	NA	NA	5.86232	NA	4.78568	2.99849	4.54041	3.39767	4.08283	2.51923	NA	NA	1.36364	NA	1.83797	NA	3.11604	NA	NA	NA	NA	NA	NA
GO Biological Process 2021	3'-UTR-mediated mRNA destabilization (GO:0061158)	NA	NA	NA	1.58911	NA	NA	NA	NA	NA	NA	NA	NA	NA	NA	NA	NA	NA	NA	NA	NA	NA	NA	2.40616	NA	NA	-1.70684	-1.36586	-1.50436	NA	NA	1.32261	NA	NA	1.35851	NA	NA	NA	NA	NA	NA	NA	4.04821	NA	NA	NA	NA	NA	-1.40684
GO Biological Process 2021	3'-UTR-mediated mRNA stabilization (GO:0070935)	NA	NA	NA	NA	NA	NA	NA	NA	NA	NA	NA	NA	NA	NA	NA	NA	NA	NA	NA	NA	NA	NA	2.31818	NA	NA	NA	NA	NA	NA	1.35551	1.52572	1.69364	NA	NA	NA	NA	NA	NA	NA	NA	NA	2.34169	NA	NA	NA	NA	NA	NA
GO Molecular Function 2021	3',5'-cyclic-nucleotide phosphodiesterase activity (GO:0004114)	NA	NA	NA	NA	NA	NA	NA	NA	NA	NA	NA	NA	NA	NA	NA	NA	NA	NA	NA	NA	NA	NA	NA	NA	NA	NA	NA	NA	NA	NA	NA	NA	NA	NA	NA	NA	NA	NA	NA	NA	NA	NA	NA	NA	NA	NA	NA	NA
WikiPathway 2021 Human	3q29 copy number variation syndrome WP4906	NA	NA	NA	NA	1.57559	NA	NA	NA	NA	NA	NA	NA	NA	-1.35414	NA	NA	NA	NA	NA	NA	NA	NA	2.20408	NA	NA	NA	-1.94605	4.01976	NA	NA	1.45302	NA	NA	-1.34604	NA	NA	NA	NA	NA	-1.72415	NA	NA	NA	NA	NA	NA	NA	NA
BioPlanet 2019	4-1BB-dependent immune response	NA	NA	NA	NA	1.8951	NA	NA	NA	NA	NA	NA	NA	NA	NA	NA	-2.64605	NA	NA	NA	NA	NA	NA	3.37899	NA	NA	-2.17128	-3.30363	-3.022	NA	1.37005	-1.61722	2.10075	1.74526	2.07116	1.35741	NA	2.37149	4.4761	3.81244	NA	NA	4.44991	4.73198	NA	NA	NA	NA	NA
WikiPathway 2021 Human	4-hydroxytamoxifen, Dexamethasone, and Retinoic Acids Regulation of p27 Expression WP3879	NA	NA	NA	NA	NA	NA	NA	NA	NA	1.43562	NA	NA	NA	NA	NA	NA	NA	NA	NA	NA	NA	NA	1.32367	NA	NA	NA	-1.52969	6.53101	NA	NA	NA	-2.22978	NA	NA	NA	NA	NA	NA	NA	NA	NA	NA	NA	NA	NA	NA	NA	NA
GO Molecular Function 2021	5'-3' RNA polymerase activity (GO:0034062)	NA	NA	NA	NA	NA	NA	NA	NA	NA	1.32181	NA	NA	NA	NA	NA	NA	NA	NA	NA	NA	NA	NA	NA	NA	NA	NA	NA	3.89169	NA	NA	NA	NA	NA	NA	NA	NA	NA	NA	NA	1.48379	NA	NA	NA	NA	NA	NA	NA	NA
Panther 2016	5HT1 type receptor mediated signaling pathway Homo sapiens P04373	NA	NA	NA	NA	NA	NA	NA	NA	NA	NA	NA	NA	NA	NA	NA	NA	NA	NA	NA	NA	NA	NA	NA	NA	NA	NA	NA	NA	NA	NA	NA	NA	NA	NA	NA	NA	NA	NA	NA	NA	NA	NA	NA	NA	NA	NA	NA	NA
Panther 2016	5HT2 type receptor mediated signaling pathway Homo sapiens P04374	NA	NA	NA	NA	NA	NA	NA	NA	NA	NA	NA	NA	NA	NA	NA	NA	NA	NA	NA	NA	NA	NA	NA	NA	NA	NA	-1.46565	NA	NA	NA	NA	-1.30873	NA	NA	NA	NA	NA	NA	NA	NA	NA	NA	NA	NA	NA	NA	NA	NA
GO Biological Process 2021	7-methylguanosine mRNA capping (GO:0006370)	NA	NA	NA	NA	NA	NA	NA	NA	NA	10.0114	NA	NA	NA	NA	NA	NA	NA	NA	NA	NA	NA	NA	2.52791	NA	NA	NA	NA	12.946	NA	NA	NA	3.27188	NA	2.28411	NA	NA	NA	NA	NA	2.6872	NA	2.59851	NA	NA	NA	NA	NA	NA
GO Biological Process 2021	7-methylguanosine RNA capping (GO:0009452)	NA	NA	NA	NA	NA	NA	NA	NA	NA	10.0114	NA	NA	NA	NA	NA	NA	NA	NA	NA	NA	NA	NA	2.52791	NA	NA	NA	NA	12.946	NA	NA	NA	3.27188	NA	2.28411	NA	NA	NA	NA	NA	2.6872	NA	2.59851	NA	NA	NA	NA	NA	NA
WikiPathway 2021 Human	7-oxo-C and 7beta-HC pathways WP5064	NA	NA	NA	NA	NA	1.30611	NA	NA	NA	NA	NA	NA	NA	NA	NA	NA	NA	NA	NA	NA	NA	NA	NA	NA	NA	NA	NA	NA	NA	NA	NA	-1.34811	-1.41758	NA	NA	NA	NA	NA	NA	NA	NA	NA	NA	NA	NA	NA	NA	NA
WikiPathway 2021 Human	7q11.23 copy number variation syndrome WP4932	NA	NA	NA	NA	1.63881	NA	NA	3.27855	NA	6.73932	NA	NA	NA	NA	NA	NA	NA	NA	NA	NA	NA	NA	2.98197	NA	NA	NA	NA	5.91704	NA	NA	NA	NA	NA	NA	-1.50632	NA	NA	NA	NA	3.07909	NA	2.19836	NA	NA	NA	NA	NA	NA
Reactome	A tetrasaccharide linker sequence is required for GAG synthesis	NA	NA	NA	NA	NA	NA	NA	NA	NA	NA	NA	NA	NA	NA	NA	NA	NA	NA	NA	NA	NA	NA	NA	NA	NA	NA	NA	NA	NA	NA	NA	NA	NA	NA	NA	NA	NA	NA	NA	NA	NA	NA	NA	NA	NA	NA	NA	NA
Reactome	ABC transporter disorders	NA	NA	NA	NA	1.38133	NA	NA	2.69779	NA	38.176	NA	NA	NA	1.66364	NA	NA	NA	NA	NA	NA	NA	-12.0464	34.4404	NA	-2.85956	-9.55806	1.40726	33.681	NA	15.8222	9.11886	4.79292	4.32964	4.61208	-4.35983	-7.37505	NA	-2.34196	NA	5.81123	NA	3.44356	NA	NA	NA	NA	NA	NA
KEGG	ABC transporters	NA	NA	NA	NA	NA	NA	NA	NA	NA	NA	NA	NA	NA	NA	NA	NA	NA	NA	NA	NA	NA	NA	NA	NA	NA	NA	NA	NA	NA	NA	NA	NA	NA	NA	NA	NA	NA	NA	NA	NA	NA	NA	NA	NA	NA	NA	NA	NA
Reactome	ABC-family proteins mediated transport	NA	NA	NA	NA	NA	NA	NA	2.42633	NA	32.7144	NA	NA	NA	NA	NA	NA	NA	NA	NA	NA	NA	-9.75186	26.1598	NA	-1.63577	-7.33175	1.42672	27.9134	NA	15.3852	8.76329	3.93828	NA	3.48346	-2.98483	-6.7831	NA	1.64256	NA	2.89153	NA	3.25979	NA	NA	NA	NA	NA	NA
Reactome	Aberrant regulation of mitotic cell cycle due to RB1 defects	NA	NA	NA	NA	NA	NA	NA	3.41253	NA	9.12373	NA	NA	NA	NA	NA	NA	NA	2.28482	NA	NA	NA	-2.69768	5.56481	NA	NA	NA	NA	12.5188	-2.15322	-3.0781	-2.79356	-3.16414	-3.31326	-7.18463	-4.14151	NA	-2.31571	-3.80019	-3.89876	1.5694	NA	-3.39328	NA	NA	NA	NA	NA	NA
Reactome	Aberrant regulation of mitotic exit in cancer due to RB1 defects	NA	NA	NA	NA	NA	NA	NA	1.98495	NA	5.9559	NA	NA	NA	NA	NA	NA	NA	NA	NA	NA	NA	-2.64351	2.6998	NA	NA	NA	NA	9.33113	-1.68193	-3.54359	-2.29151	-2.28807	-3.78677	-4.40054	-2.63158	NA	-1.70124	-1.81282	-1.77804	NA	NA	-2.55993	NA	NA	NA	NA	NA	NA
Reactome	Aberrant regulation of mitotic G1/S transition in cancer due to RB1 defects	NA	NA	NA	NA	NA	NA	NA	1.33929	NA	3.55013	NA	NA	NA	NA	NA	NA	NA	3.05318	NA	NA	NA	NA	3.59341	NA	NA	NA	NA	4.02267	NA	NA	1.43387	NA	NA	-3.27172	-1.73128	NA	NA	-2.11089	-1.47092	2.06663	NA	NA	NA	NA	NA	NA	NA	NA
Reactome	Abortive elongation of HIV-1 transcript in the absence of Tat	NA	NA	NA	NA	NA	NA	NA	NA	NA	12.6752	NA	NA	NA	NA	NA	NA	NA	NA	NA	NA	NA	-3.43831	1.57584	NA	NA	NA	NA	11.682	NA	NA	-1.96293	4.95277	NA	-2.23136	NA	NA	NA	NA	NA	1.34006	NA	NA	NA	NA	NA	NA	NA	NA
GO Biological Process 2021	acetyl-CoA metabolic process (GO:0006084)	NA	NA	NA	NA	NA	NA	NA	NA	NA	NA	NA	NA	NA	NA	NA	NA	NA	NA	NA	NA	NA	-1.75192	NA	NA	NA	NA	NA	1.74792	NA	-1.67132	-1.36986	NA	-2.41404	-1.80473	-3.03163	NA	NA	NA	-1.87579	-1.43488	NA	-1.59136	NA	NA	NA	NA	NA	NA
BioPlanet 2019	Acetylation and deacetylation of RelA in the nucleus	NA	NA	NA	NA	4.30055	NA	NA	NA	NA	NA	NA	NA	NA	NA	NA	NA	NA	NA	NA	NA	NA	2.35972	3.02123	NA	NA	-2.64531	-2.86093	3.79774	NA	2.36619	NA	1.46432	NA	NA	-2.39898	NA	1.3798	NA	NA	2.73811	NA	3.86997	NA	NA	NA	NA	NA	NA
GO Molecular Function 2021	acetylation-dependent protein binding (GO:0140033)	NA	NA	NA	NA	NA	NA	NA	NA	NA	1.34713	NA	NA	NA	NA	NA	NA	NA	NA	NA	NA	NA	NA	2.07688	NA	NA	NA	NA	2.72058	NA	NA	NA	NA	NA	2.1955	NA	NA	NA	NA	NA	NA	NA	NA	NA	NA	NA	NA	NA	NA
Reactome	Acetylcholine Neurotransmitter Release Cycle	NA	NA	NA	NA	NA	NA	NA	NA	NA	NA	NA	NA	NA	NA	NA	NA	NA	NA	NA	NA	NA	NA	NA	NA	NA	NA	NA	NA	NA	NA	NA	NA	NA	NA	NA	NA	NA	NA	NA	NA	NA	NA	NA	NA	NA	NA	NA	NA
GO Molecular Function 2021	acetyltransferase activity (GO:0016407)	NA	NA	NA	NA	NA	NA	NA	NA	NA	NA	NA	NA	NA	NA	NA	NA	NA	NA	NA	NA	NA	NA	NA	NA	NA	-1.4899	-1.54323	2.52766	NA	3.01152	3.83742	NA	NA	NA	NA	NA	NA	NA	NA	5.11272	NA	2.34053	NA	NA	NA	NA	NA	NA
GO Molecular Function 2021	actin binding (GO:0003779)	NA	NA	NA	NA	NA	NA	NA	NA	NA	NA	NA	NA	NA	-1.86631	NA	3.39616	NA	NA	1.71129	NA	NA	-1.69047	NA	NA	NA	NA	-2.40808	NA	NA	-2.4639	NA	-2.57369	NA	-1.47486	-3.68972	NA	-2.01217	NA	NA	1.35731	NA	NA	NA	-1.32668	NA	NA	NA	NA
GO Cellular Component 2021	actin cytoskeleton (GO:0015629)	NA	NA	NA	NA	6.95139	NA	NA	NA	NA	-2.48324	NA	NA	NA	-4.05477	NA	2.40697	NA	3.80497	NA	NA	NA	-11.187	4.53799	-2.40517	-7.11862	8.82477	-5.59043	NA	-9.70897	-8.54142	-8.65054	-7.76281	-6.31825	-6.85267	-16.3083	-7.3017	-18.78	-12.7227	-10.9899	NA	NA	-5.87228	-4.16465	-4.47317	-4.18209	NA	1.41782	NA
BioPlanet 2019	Actin cytoskeleton regulation	NA	NA	NA	NA	NA	NA	NA	NA	NA	NA	NA	NA	NA	-3.13125	NA	NA	NA	2.4163	NA	NA	NA	-5.64862	3.76616	-3.26521	-2.16895	NA	-10.1782	NA	-2.28452	-3.71618	-4.87711	-1.38974	-2.07252	-2.33079	-6.77019	-1.39654	-7.32463	-7.89431	-7.01761	NA	NA	-3.46859	NA	-3.77824	NA	NA	NA	NA
GO Biological Process 2021	actin cytoskeleton reorganization (GO:0031532)	NA	NA	NA	NA	NA	NA	NA	NA	NA	NA	NA	NA	NA	NA	NA	NA	NA	NA	NA	NA	NA	NA	NA	NA	NA	1.40259	NA	NA	NA	NA	NA	NA	NA	NA	NA	NA	NA	NA	NA	NA	NA	NA	NA	NA	NA	NA	NA	NA
GO Cellular Component 2021	actin filament (GO:0005884)	NA	NA	NA	NA	4.45061	NA	NA	1.67632	NA	-1.74361	NA	1.67557	NA	-3.18647	NA	NA	2.32558	NA	NA	NA	NA	-5.24847	2.57775	2.35279	-4.61705	NA	-2.42511	-4.39991	-4.52383	-4.2699	-3.87976	-2.24801	-2.51314	-5.17697	-9.01608	-8.56881	-5.35325	-8.4501	-4.89559	-3.4098	NA	-4.09401	-2.28453	-2.37209	NA	NA	NA	NA
GO Biological Process 2021	actin filament bundle assembly (GO:0051017)	NA	NA	NA	NA	NA	NA	NA	NA	NA	NA	NA	NA	NA	NA	NA	NA	NA	NA	NA	NA	NA	NA	NA	NA	NA	NA	NA	NA	NA	NA	NA	NA	NA	NA	NA	NA	NA	NA	NA	NA	NA	NA	NA	NA	NA	NA	NA	NA
GO Biological Process 2021	actin filament bundle organization (GO:0061572)	NA	NA	NA	NA	NA	NA	NA	NA	NA	NA	NA	NA	NA	NA	NA	NA	NA	NA	NA	NA	NA	NA	NA	NA	NA	NA	NA	NA	NA	NA	NA	NA	NA	NA	NA	NA	NA	NA	NA	NA	NA	NA	NA	NA	NA	NA	NA	NA
GO Biological Process 2021	actin filament capping (GO:0051693)	NA	NA	NA	NA	NA	NA	NA	NA	NA	NA	NA	NA	NA	NA	NA	NA	NA	NA	NA	NA	NA	-2.95444	NA	NA	NA	NA	NA	1.55797	NA	-3.18756	NA	NA	NA	NA	NA	NA	NA	NA	NA	NA	NA	NA	NA	NA	NA	NA	NA	NA
GO Biological Process 2021	actin filament organization (GO:0007015)	NA	NA	NA	NA	2.16684	NA	NA	NA	NA	NA	NA	NA	NA	NA	NA	NA	1.42775	NA	NA	NA	NA	-2.39193	-1.40186	NA	NA	3.31205	-3.00866	NA	NA	-1.38655	-1.48421	NA	NA	-2.28257	-2.60685	NA	-3.11155	-1.88653	NA	NA	NA	NA	NA	NA	NA	NA	NA	NA
GO Biological Process 2021	actin filament polymerization (GO:0030041)	NA	NA	NA	NA	NA	NA	NA	NA	NA	NA	NA	NA	NA	NA	NA	NA	NA	NA	NA	NA	NA	NA	NA	NA	NA	1.40259	NA	NA	NA	NA	NA	NA	NA	NA	NA	NA	NA	NA	NA	1.42312	NA	NA	NA	NA	NA	NA	NA	NA
GO Biological Process 2021	actin filament-based transport (GO:0099515)	NA	NA	NA	NA	NA	NA	NA	NA	NA	NA	NA	NA	NA	NA	NA	NA	NA	NA	NA	NA	NA	NA	NA	NA	NA	NA	-1.30401	-3.74143	NA	NA	-1.66662	NA	NA	NA	NA	NA	NA	NA	NA	NA	NA	NA	NA	NA	NA	NA	NA	NA
GO Molecular Function 2021	actin monomer binding (GO:0003785)	NA	NA	NA	NA	NA	NA	NA	NA	NA	NA	NA	NA	NA	NA	NA	NA	NA	NA	NA	NA	NA	NA	NA	NA	NA	NA	-1.33097	NA	-1.34914	NA	NA	NA	NA	NA	NA	NA	NA	NA	NA	NA	NA	NA	NA	-1.55008	NA	NA	NA	NA
GO Biological Process 2021	actin nucleation (GO:0045010)	NA	NA	NA	NA	NA	NA	NA	NA	NA	NA	NA	NA	NA	NA	NA	NA	NA	NA	NA	NA	NA	-4.149	4.0057	NA	-2.08916	NA	NA	3.01848	-1.66261	NA	-2.29554	NA	NA	NA	-4.03121	-2.05135	-1.39259	-1.8374	-3.3467	NA	NA	NA	NA	NA	NA	NA	NA	NA
GO Biological Process 2021	actin polymerization or depolymerization (GO:0008154)	NA	NA	NA	NA	NA	NA	NA	NA	NA	NA	NA	NA	NA	NA	NA	NA	NA	NA	NA	NA	NA	NA	1.67645	NA	NA	1.62084	NA	2.12366	NA	-1.42858	NA	NA	-1.7962	-2.08054	NA	NA	NA	-1.61564	NA	1.44049	NA	-2.66228	NA	NA	NA	NA	NA	NA
GO Cellular Component 2021	actin-based cell projection (GO:0098858)	NA	NA	NA	NA	NA	NA	NA	NA	NA	NA	NA	NA	NA	NA	NA	1.83478	NA	NA	NA	NA	NA	-3.87901	-1.57126	NA	NA	NA	-2.41712	-4.29325	NA	NA	NA	NA	NA	NA	NA	NA	NA	1.48539	NA	NA	NA	NA	NA	NA	NA	NA	NA	NA
GO Biological Process 2021	actin-myosin filament sliding (GO:0033275)	NA	NA	NA	NA	NA	NA	NA	NA	NA	NA	NA	1.35137	NA	NA	NA	NA	NA	NA	NA	NA	NA	NA	NA	NA	NA	NA	NA	NA	NA	NA	NA	NA	NA	NA	NA	NA	NA	NA	NA	NA	NA	NA	NA	NA	NA	NA	NA	NA
GO Biological Process 2021	action potential (GO:0001508)	NA	NA	NA	NA	NA	NA	NA	NA	NA	NA	NA	NA	NA	NA	NA	NA	NA	NA	NA	NA	NA	NA	NA	NA	NA	NA	NA	NA	NA	NA	NA	NA	NA	NA	NA	NA	NA	NA	NA	NA	NA	NA	NA	NA	NA	NA	NA	NA
BioPlanet 2019	Actions of nitric oxide in the heart	NA	NA	NA	NA	NA	NA	NA	NA	NA	NA	NA	NA	NA	NA	NA	NA	NA	NA	NA	NA	NA	NA	NA	NA	NA	NA	-1.72215	NA	NA	1.70825	NA	NA	NA	NA	NA	NA	NA	-1.62889	NA	NA	NA	NA	NA	NA	NA	NA	NA	NA
BioCarta 2016	Actions of Nitric Oxide in the Heart Homo sapiens h no1Pathway	NA	NA	NA	NA	NA	NA	NA	NA	NA	NA	NA	NA	NA	NA	NA	NA	NA	NA	NA	NA	NA	NA	NA	NA	NA	NA	-1.64622	NA	NA	NA	NA	NA	NA	NA	NA	NA	NA	-1.63186	NA	NA	NA	NA	NA	NA	NA	NA	NA	NA
BioPlanet 2019	Activated AMPK stimulation of fatty-acid oxidation in muscle	NA	NA	NA	NA	NA	NA	NA	NA	NA	NA	NA	NA	NA	NA	NA	NA	NA	NA	NA	NA	NA	NA	NA	NA	NA	NA	NA	NA	NA	NA	NA	NA	NA	NA	NA	NA	NA	NA	NA	1.33051	NA	NA	NA	NA	NA	NA	NA	NA
BioPlanet 2019	Activated NOTCH1 signaling in the nucleus	NA	NA	NA	NA	NA	NA	NA	NA	NA	NA	NA	NA	NA	NA	NA	NA	NA	NA	NA	NA	NA	-1.59471	NA	NA	NA	NA	-3.19287	NA	NA	NA	NA	NA	NA	-1.45018	NA	NA	NA	NA	NA	NA	NA	NA	NA	NA	NA	NA	NA	NA
Reactome	Activated NOTCH1 Transmits Signal to the Nucleus	1.47198	NA	NA	NA	NA	NA	NA	NA	NA	NA	NA	NA	NA	NA	NA	-1.39146	NA	NA	NA	-1.44094	NA	-2.20606	-2.01337	NA	NA	NA	-2.81164	NA	NA	1.4448	NA	NA	NA	-1.63649	NA	NA	NA	NA	NA	NA	NA	NA	NA	NA	NA	NA	NA	NA
Reactome	activated TAK1 mediates p38 MAPK activation	NA	NA	NA	NA	NA	NA	NA	NA	NA	NA	NA	NA	-1.32615	NA	NA	-1.54434	NA	1.63527	NA	-1.57814	NA	1.43148	NA	NA	NA	NA	-1.37011	4.6157	NA	2.36649	2.3203	1.93692	NA	-1.58738	NA	NA	NA	NA	1.7519	4.4117	NA	3.91159	NA	NA	NA	NA	NA	-1.3939
Reactome	Activation of AMPK downstream of NMDARs	NA	NA	NA	NA	NA	NA	NA	NA	NA	NA	NA	NA	NA	-2.11269	NA	NA	NA	1.72713	NA	NA	NA	NA	NA	NA	NA	-4.49231	NA	NA	-4.87619	NA	NA	-1.44237	NA	NA	NA	NA	-2.22672	NA	NA	NA	NA	NA	-1.67015	NA	NA	NA	-2.87423	NA
Reactome	Activation of APC/C and APC/C:Cdc20 mediated degradation of mitotic proteins	1.38965	NA	NA	NA	2.38576	NA	NA	14.0983	NA	51.5792	NA	NA	NA	1.67672	NA	NA	NA	-1.31734	NA	NA	NA	-12.5771	42.6754	-6.08511	-2.90136	-9.59362	NA	54.7587	-3.8945	17.6833	5.8084	NA	-6.46531	NA	-8.10549	-8.75675	-3.12415	-5.00067	-6.51859	5.58837	NA	NA	NA	NA	NA	NA	NA	NA
Reactome	Activation of ATR in response to replication stress	NA	NA	NA	NA	NA	NA	NA	13.3187	NA	13.5248	NA	NA	NA	NA	NA	NA	NA	6.60851	NA	NA	NA	NA	9.39941	NA	NA	NA	NA	14.9106	NA	NA	NA	NA	-1.5719	NA	NA	NA	NA	NA	NA	NA	NA	NA	NA	NA	NA	NA	NA	NA
Reactome	Activation of BAD and translocation to mitochondria	NA	NA	NA	NA	NA	NA	NA	NA	NA	2.25992	NA	NA	NA	NA	NA	NA	NA	NA	NA	NA	NA	-1.55808	2.52389	NA	NA	NA	-1.44049	4.97802	NA	2.09628	NA	1.81254	2.87381	1.69084	-1.35061	NA	NA	NA	NA	NA	NA	NA	NA	NA	NA	NA	NA	NA
Reactome	Activation of BH3-only proteins	NA	NA	NA	NA	NA	NA	NA	1.39015	NA	2.042	NA	NA	NA	NA	NA	NA	NA	NA	NA	NA	NA	-1.4297	1.32267	NA	NA	NA	-1.82624	5.86782	NA	4.31212	3.06475	2.24975	1.80051	NA	NA	NA	NA	NA	NA	-2.21386	NA	2.48542	NA	NA	NA	NA	NA	NA
BioPlanet 2019	Activation of BH3-only proteins	NA	NA	NA	NA	NA	NA	NA	NA	NA	NA	NA	NA	NA	NA	NA	NA	NA	1.65427	NA	NA	NA	NA	1.54254	NA	NA	NA	-2.25427	3.83522	NA	NA	-1.32224	1.35227	NA	1.34861	1.54745	-1.54658	NA	NA	NA	-2.76819	NA	2.97168	NA	NA	NA	NA	NA	NA
BioCarta 2016	Activation of cAMP-dependent protein kinase, PKA Homo sapiens h gsPathway	NA	NA	NA	NA	NA	NA	NA	NA	NA	NA	NA	NA	NA	-1.37779	NA	NA	NA	NA	NA	NA	NA	NA	NA	NA	NA	NA	-1.81622	NA	NA	NA	NA	NA	NA	NA	NA	NA	NA	-1.32309	NA	NA	NA	NA	NA	NA	NA	NA	NA	NA
BioPlanet 2019	Activation of chaperones by IRE1 alpha	NA	NA	NA	NA	NA	NA	NA	NA	NA	22.4823	NA	NA	NA	NA	NA	NA	NA	NA	NA	NA	NA	NA	5.94648	1.30939	NA	-4.26386	1.66452	11.5847	NA	NA	-4.48131	-7.72526	-4.36853	-5.25106	-7.7027	NA	NA	NA	-3.20524	NA	NA	-2.09665	NA	NA	NA	NA	NA	3.13844
BioCarta 2016	Activation of Csk by cAMP-dependent Protein Kinase Inhibits Signaling through the T Cell Receptor Homo sapiens h CSKPathway	NA	NA	4.42937	NA	NA	NA	NA	NA	NA	-3.81495	NA	NA	NA	-1.72765	NA	NA	NA	NA	NA	-3.31522	NA	NA	NA	NA	NA	-5.56654	-14.4207	NA	-4.88517	-1.60254	-4.84347	NA	-1.86125	2.05057	-2.89418	NA	-3.59206	-3.89485	-3.27397	7.23629	NA	NA	NA	NA	NA	-1.3454	NA	-3.61811
GO Biological Process 2021	activation of cysteine-type endopeptidase activity involved in apoptotic process (GO:0006919)	NA	NA	NA	NA	2.15671	NA	NA	1.62399	1.54797	5.462	NA	NA	NA	NA	NA	NA	NA	NA	NA	NA	NA	-5.91826	7.10636	NA	NA	4.45632	NA	11.2511	NA	NA	1.5635	-1.90514	NA	NA	-1.84077	NA	NA	NA	NA	-1.78728	NA	-1.40327	NA	NA	NA	NA	NA	NA
Reactome	Activation of G protein gated Potassium channels	NA	NA	NA	NA	NA	NA	NA	NA	NA	NA	NA	NA	NA	NA	NA	NA	NA	NA	NA	NA	NA	NA	NA	NA	NA	NA	NA	NA	NA	-1.91822	-2.40886	NA	NA	NA	NA	NA	NA	NA	NA	NA	NA	NA	NA	NA	NA	NA	NA	NA
Reactome	Activation of GABAB receptors	NA	NA	NA	NA	NA	NA	NA	NA	NA	NA	NA	NA	NA	NA	NA	NA	NA	NA	NA	NA	NA	NA	NA	NA	NA	NA	NA	NA	NA	NA	-1.31513	NA	NA	NA	NA	NA	NA	NA	NA	NA	NA	NA	NA	NA	NA	NA	NA	NA
Reactome	Activation of gene expression by SREBF (SREBP)	NA	NA	NA	NA	NA	NA	NA	NA	NA	5.16968	NA	NA	NA	NA	NA	NA	NA	3.7209	NA	NA	NA	NA	4.07986	NA	NA	NA	NA	6.05682	NA	1.47995	1.92355	NA	NA	1.93223	NA	NA	NA	NA	NA	1.91149	NA	1.40823	NA	NA	NA	NA	NA	NA
GO Biological Process 2021	activation of GTPase activity (GO:0090630)	NA	NA	NA	NA	NA	NA	NA	NA	NA	NA	NA	NA	NA	NA	NA	NA	NA	NA	NA	NA	NA	NA	NA	NA	NA	NA	NA	NA	NA	NA	NA	NA	NA	NA	NA	NA	NA	NA	NA	NA	NA	NA	NA	NA	NA	NA	NA	NA
Reactome	Activation of IRF3/IRF7 mediated by TBK1/IKK epsilon	1.44809	NA	NA	NA	2.88897	NA	NA	NA	NA	-1.81708	NA	NA	-1.48484	NA	NA	-1.70859	NA	NA	NA	-1.74233	NA	1.78375	NA	NA	NA	NA	NA	3.06655	NA	4.8271	NA	-1.36292	NA	1.58312	NA	NA	NA	1.3847	2.19317	NA	NA	5.30578	NA	NA	NA	NA	NA	-1.68627
BioPlanet 2019	Activation of IRF3/IRF7 mediated by TBK1/IKK epsilon	NA	NA	NA	NA	2.31015	NA	NA	NA	NA	-1.39384	NA	NA	-1.38095	NA	NA	-1.62501	NA	NA	NA	-1.50017	NA	1.32788	1.96893	NA	NA	NA	NA	NA	NA	3.22315	-1.88506	NA	NA	-1.43372	NA	NA	NA	NA	1.34104	-1.69506	NA	2.86055	NA	NA	NA	NA	NA	-1.87564
BioPlanet 2019	Activation of kainate receptors upon glutamate binding	NA	NA	NA	NA	1.33685	NA	NA	NA	NA	NA	NA	NA	NA	NA	NA	NA	NA	NA	NA	NA	NA	NA	NA	NA	NA	-1.79954	-1.6752	NA	NA	-1.84493	-2.57462	NA	NA	NA	NA	NA	NA	NA	NA	NA	NA	NA	NA	NA	NA	NA	NA	NA
Reactome	Activation of kainate receptors upon glutamate binding	NA	NA	NA	NA	NA	NA	NA	NA	NA	NA	NA	NA	NA	NA	NA	NA	NA	NA	NA	NA	NA	NA	NA	NA	NA	-2.24886	-1.56048	NA	NA	-1.3658	-2.67052	NA	NA	NA	NA	NA	NA	NA	NA	NA	NA	NA	NA	NA	NA	NA	NA	NA
BioPlanet 2019	Activation of matrix metalloproteinases	NA	NA	NA	NA	NA	NA	NA	NA	NA	NA	NA	NA	NA	NA	NA	NA	NA	NA	NA	NA	NA	NA	NA	NA	NA	NA	NA	NA	NA	NA	NA	NA	NA	NA	NA	NA	NA	NA	NA	NA	NA	NA	NA	NA	NA	NA	NA	NA
Reactome	Activation of Matrix Metalloproteinases	NA	NA	NA	NA	NA	NA	NA	NA	NA	NA	NA	NA	NA	NA	NA	NA	NA	NA	NA	NA	NA	NA	NA	NA	NA	NA	NA	NA	NA	NA	NA	NA	NA	NA	NA	NA	NA	NA	NA	NA	NA	NA	NA	NA	NA	NA	NA	NA
BioPlanet 2019	Activation of mRNA upon binding of the cap-binding complex and eIFs, and subsequent binding to 43S	45.2353	20.1591	NA	NA	NA	NA	NA	NA	NA	-146.475	-1.47326	-14.8848	-21.7676	-6.55267	-4.49136	-29.0275	-28.1954	-69.3576	-16.2258	-21.5412	-2.40553	-20.8039	-166.291	-38.4207	-16.5205	-62.4205	-55.2721	-79.3036	-54.382	NA	17.6803	-36.6765	NA	-38.7066	24.0845	-26.3258	NA	-27.2078	NA	-34.2264	NA	NA	-2.45082	2.33777	NA	-11.4831	NA	-41.3661
Reactome	Activation of NF-kappaB in B cells	1.53009	NA	NA	NA	3.99708	NA	NA	3.16327	NA	32.9779	NA	NA	NA	2.35041	NA	-1.70672	NA	-2.53552	NA	NA	NA	-13.6966	42.8606	-5.6059	-3.43968	-10.0884	-1.32813	50.7715	NA	21.6047	10.0615	8.8221	5.89485	9.56108	-6.68717	-8.34775	-1.36433	4.74109	8.57512	7.41326	NA	6.20208	NA	NA	NA	NA	NA	-1.46548
BioPlanet 2019	Activation of NF-kappaB in B cells	NA	NA	NA	NA	4.22228	NA	NA	2.22651	NA	31.8513	NA	NA	NA	2.28909	NA	-1.59691	NA	-1.64769	NA	NA	NA	-12.6534	41.2326	-5.05281	-3.01169	-9.48821	-1.39817	50.6139	NA	20.3451	10.2378	NA	5.52806	9.05629	-6.3697	-7.31181	NA	5.28032	8.15201	7.17303	NA	6.13061	NA	NA	NA	NA	NA	-1.51403
GO Biological Process 2021	activation of NF-kappaB-inducing kinase activity (GO:0007250)	NA	NA	NA	NA	NA	NA	NA	NA	NA	NA	NA	NA	NA	NA	NA	NA	NA	NA	NA	NA	NA	NA	NA	NA	NA	NA	NA	NA	NA	NA	NA	NA	NA	NA	NA	NA	NA	NA	NA	1.3653	NA	NA	NA	NA	NA	NA	NA	NA
BioPlanet 2019	Activation of NMDA receptor upon glutamate binding and postsynaptic events	NA	NA	NA	NA	NA	NA	NA	NA	NA	NA	NA	NA	NA	NA	NA	NA	NA	NA	NA	NA	NA	NA	NA	NA	NA	NA	-2.95886	NA	NA	NA	NA	NA	NA	NA	NA	NA	NA	NA	NA	NA	NA	NA	NA	NA	NA	NA	NA	NA
Reactome	Activation of NMDA receptors and postsynaptic events	NA	NA	NA	NA	NA	NA	NA	NA	NA	NA	NA	NA	NA	-1.78585	NA	NA	NA	NA	NA	NA	NA	NA	NA	NA	NA	-3.43456	-1.36386	NA	-1.72687	NA	NA	NA	NA	NA	NA	NA	-1.60956	-1.46473	NA	-1.39702	NA	NA	NA	NA	NA	NA	-2.87423	NA
GO Biological Process 2021	activation of phospholipase C activity (GO:0007202)	NA	NA	NA	NA	NA	NA	NA	NA	NA	NA	NA	NA	NA	NA	NA	NA	NA	NA	NA	NA	NA	-1.42741	NA	NA	NA	NA	NA	NA	NA	NA	NA	NA	NA	NA	NA	NA	NA	NA	NA	NA	NA	NA	NA	NA	NA	NA	NA	NA
GO Biological Process 2021	activation of protein kinase A activity (GO:0034199)	NA	NA	NA	NA	NA	NA	NA	NA	NA	NA	NA	NA	NA	NA	NA	NA	NA	NA	NA	NA	NA	NA	NA	NA	NA	NA	NA	NA	NA	NA	NA	NA	NA	NA	NA	NA	NA	NA	NA	NA	NA	NA	NA	NA	NA	NA	NA	NA
GO Biological Process 2021	activation of protein kinase activity (GO:0032147)	NA	NA	NA	NA	NA	NA	NA	NA	NA	NA	NA	NA	NA	NA	NA	NA	NA	NA	NA	NA	NA	NA	NA	NA	NA	NA	NA	NA	NA	NA	NA	NA	NA	-1.64884	NA	NA	NA	NA	NA	NA	NA	NA	NA	NA	NA	NA	NA	NA
GO Biological Process 2021	activation of protein kinase B activity (GO:0032148)	NA	NA	NA	NA	NA	NA	NA	NA	NA	1.42488	NA	NA	NA	NA	NA	NA	NA	NA	NA	NA	NA	NA	NA	NA	NA	NA	NA	NA	NA	NA	NA	NA	NA	NA	NA	NA	NA	NA	NA	NA	NA	NA	NA	NA	NA	NA	NA	NA
Reactome	Activation of the mRNA upon binding of the cap-binding complex and eIFs, and subsequent binding to 43S	46.4078	20.2442	NA	NA	NA	NA	NA	NA	NA	-148.452	-2.0061	-17.1774	-24.0106	-6.60241	-5.00233	-29.1057	-28.7151	-74.7893	-16.6014	-23.1209	-2.65117	-25.0581	-167.752	-42.3654	-17.1365	-67.1547	-55.4493	-77.4738	-55.3324	NA	17.2051	-39.7972	NA	-40.6073	26.2186	-29.9441	NA	-29.4495	NA	-35.5252	NA	NA	-1.7399	2.76861	NA	-13.5757	NA	-42.7492
BioPlanet 2019	Activation of the pre-replicative complex	NA	NA	NA	NA	NA	NA	NA	9.25622	NA	8.56057	NA	NA	NA	NA	NA	NA	NA	6.86808	NA	NA	NA	NA	11.1456	NA	NA	NA	NA	11.7324	NA	NA	1.44157	-2.20688	-1.30887	NA	NA	NA	NA	NA	NA	-1.47942	NA	NA	NA	NA	NA	NA	NA	NA
Reactome	Activation of the pre-replicative complex	NA	NA	NA	NA	NA	NA	NA	10.1523	NA	9.75443	NA	NA	NA	NA	NA	NA	NA	6.49602	NA	NA	NA	NA	11.92	NA	NA	NA	NA	13.6622	NA	NA	1.44366	-2.26222	-2.05644	NA	NA	NA	NA	NA	NA	-1.77586	NA	NA	NA	NA	NA	NA	NA	NA
GO Molecular Function 2021	active ion transmembrane transporter activity (GO:0022853)	2.78759	NA	NA	NA	NA	NA	NA	2.31318	NA	2.1367	NA	NA	NA	NA	NA	NA	NA	NA	NA	NA	NA	NA	1.47413	1.59545	NA	-1.84482	NA	4.08795	NA	7.09384	2.78961	NA	NA	NA	NA	NA	NA	NA	NA	2.03633	NA	NA	NA	NA	NA	NA	NA	NA
GO Biological Process 2021	actomyosin structure organization (GO:0031032)	NA	NA	NA	NA	NA	NA	NA	NA	NA	NA	NA	NA	NA	NA	NA	NA	NA	NA	NA	NA	NA	NA	NA	NA	NA	3.4302	NA	NA	NA	NA	NA	NA	NA	NA	NA	NA	NA	NA	NA	NA	NA	NA	NA	NA	NA	NA	NA	NA
GO Biological Process 2021	acute inflammatory response (GO:0002526)	NA	NA	NA	NA	1.99921	NA	NA	NA	NA	NA	NA	NA	NA	NA	NA	NA	NA	NA	NA	NA	NA	NA	NA	NA	NA	NA	NA	NA	NA	NA	NA	NA	NA	NA	NA	NA	NA	NA	NA	NA	NA	NA	NA	NA	NA	NA	NA	NA
BioPlanet 2019	Acute myeloid leukemia	NA	1.8968	NA	NA	2.10142	NA	NA	NA	NA	NA	NA	NA	NA	1.89	2.42208	NA	NA	NA	NA	NA	NA	2.51321	NA	NA	NA	-1.45227	-3.15419	6.15475	NA	4.65787	4.26058	4.11698	5.35229	2.35293	2.934	1.63354	NA	NA	2.62566	9.13511	NA	NA	NA	NA	1.92872	NA	NA	NA
BioPlanet 2019	Acute myocardial infarction	NA	NA	NA	NA	NA	NA	NA	NA	NA	NA	NA	NA	NA	NA	NA	NA	NA	NA	NA	NA	NA	NA	NA	NA	NA	NA	NA	NA	NA	NA	NA	NA	NA	NA	NA	NA	NA	NA	NA	NA	NA	NA	NA	NA	NA	NA	NA	NA
WikiPathway 2021 Human	Acute viral myocarditis WP4298	NA	2.75899	NA	1.78408	4.83843	NA	NA	NA	NA	NA	NA	NA	NA	-2.67699	NA	NA	NA	1.68348	NA	NA	NA	-3.76344	7.75294	NA	NA	-2.96042	-6.02102	8.28222	NA	-3.98149	2.30212	-3.01753	-3.31707	3.96214	-4.46944	-2.90036	2.31628	NA	NA	NA	NA	4.36163	1.50836	NA	NA	NA	NA	-4.117
GO Biological Process 2021	acute-phase response (GO:0006953)	NA	NA	NA	NA	3.10322	NA	NA	NA	NA	NA	NA	NA	NA	NA	NA	NA	NA	NA	NA	NA	NA	NA	NA	NA	NA	NA	NA	NA	NA	NA	NA	NA	NA	NA	NA	NA	NA	NA	NA	NA	NA	NA	NA	NA	NA	NA	NA	NA
Reactome	Acyl chain remodelling of PC	NA	NA	NA	NA	NA	NA	NA	NA	NA	NA	NA	NA	NA	NA	NA	NA	NA	NA	NA	NA	NA	NA	NA	NA	NA	NA	NA	NA	NA	NA	NA	NA	NA	NA	NA	NA	NA	NA	NA	NA	NA	NA	NA	NA	NA	NA	NA	NA
Reactome	Acyl chain remodelling of PE	NA	NA	NA	NA	NA	NA	NA	NA	NA	NA	NA	NA	NA	NA	NA	NA	NA	NA	NA	NA	NA	NA	NA	NA	NA	NA	NA	NA	NA	NA	NA	NA	NA	NA	NA	NA	NA	NA	NA	NA	NA	NA	NA	NA	NA	NA	NA	NA
BioPlanet 2019	Acyl chain remodelling of phosphatidylcholine	NA	NA	NA	NA	NA	NA	NA	NA	NA	NA	NA	NA	NA	NA	NA	NA	NA	NA	NA	NA	NA	NA	NA	NA	NA	NA	NA	NA	NA	NA	NA	NA	NA	NA	NA	NA	NA	NA	NA	NA	NA	NA	NA	NA	NA	NA	NA	NA
GO Biological Process 2021	acyl-CoA biosynthetic process (GO:0071616)	NA	NA	NA	NA	NA	NA	NA	NA	NA	1.82005	NA	NA	NA	NA	NA	NA	NA	1.89502	NA	NA	NA	-2.03595	NA	NA	NA	NA	NA	5.16221	NA	NA	-1.64673	-1.9795	-3.94091	-3.02365	-4.46253	NA	NA	NA	-2.29021	-2.71329	NA	-2.39769	NA	NA	NA	NA	NA	NA
GO Molecular Function 2021	acyl-CoA hydrolase activity (GO:0047617)	NA	NA	NA	NA	NA	NA	NA	NA	NA	NA	NA	NA	NA	NA	NA	NA	NA	NA	NA	NA	NA	NA	NA	NA	NA	NA	NA	NA	NA	NA	NA	-1.3167	NA	NA	NA	NA	NA	NA	NA	NA	NA	NA	NA	NA	NA	NA	NA	NA
GO Biological Process 2021	acyl-CoA metabolic process (GO:0006637)	NA	NA	NA	NA	NA	NA	NA	NA	NA	NA	NA	NA	NA	NA	NA	NA	NA	NA	NA	NA	NA	NA	NA	NA	NA	NA	NA	NA	NA	NA	NA	NA	NA	NA	NA	NA	NA	NA	NA	NA	NA	NA	NA	NA	NA	NA	NA	NA
GO Biological Process 2021	acylglycerol metabolic process (GO:0006639)	NA	NA	NA	NA	NA	NA	NA	NA	NA	NA	NA	NA	NA	NA	NA	NA	NA	NA	NA	NA	NA	NA	NA	NA	NA	NA	NA	NA	NA	NA	NA	NA	NA	NA	NA	NA	NA	NA	NA	1.67626	NA	NA	NA	NA	NA	NA	NA	NA
GO Molecular Function 2021	acylglycerol O-acyltransferase activity (GO:0016411)	NA	NA	NA	NA	NA	NA	NA	NA	NA	NA	NA	NA	NA	NA	NA	NA	NA	NA	NA	NA	NA	NA	NA	NA	NA	NA	NA	NA	NA	NA	NA	NA	NA	NA	NA	NA	NA	NA	NA	NA	NA	NA	NA	NA	NA	NA	NA	NA
GO Molecular Function 2021	acyltransferase activity, transferring groups other than amino-acyl groups (GO:0016747)	NA	NA	NA	NA	NA	NA	NA	NA	NA	NA	NA	NA	NA	NA	NA	NA	NA	NA	NA	NA	NA	NA	NA	NA	NA	NA	NA	1.38577	NA	NA	NA	NA	NA	NA	NA	NA	NA	NA	NA	NA	NA	NA	NA	NA	NA	NA	NA	NA
GO Biological Process 2021	adaptive immune response based on somatic recombination of immune receptors built from immunoglobulin superfamily domains (GO:0002460)	NA	NA	NA	NA	NA	NA	NA	NA	NA	NA	NA	NA	NA	NA	NA	NA	NA	NA	NA	NA	NA	NA	6.43436	-1.31189	NA	-2.01969	-4.28826	1.58743	NA	NA	-2.07578	1.66484	NA	2.55823	-2.16917	NA	NA	NA	NA	NA	NA	NA	NA	NA	NA	NA	NA	NA
GO Biological Process 2021	adenine nucleotide transport (GO:0051503)	NA	NA	NA	NA	NA	NA	NA	NA	NA	NA	NA	NA	NA	NA	NA	NA	NA	NA	NA	NA	NA	NA	NA	NA	NA	NA	NA	NA	NA	NA	NA	NA	NA	NA	-1.74602	NA	NA	NA	NA	NA	NA	NA	NA	NA	NA	NA	NA	NA
GO Molecular Function 2021	adenyl ribonucleotide binding (GO:0032559)	NA	NA	NA	NA	3.72641	NA	NA	NA	NA	9.95128	NA	NA	NA	NA	NA	NA	NA	1.68116	NA	NA	NA	-2.35941	5.53826	NA	NA	-2.97926	-2.43305	14.6043	NA	-1.6258	1.42206	7.84909	5.0599	3.96648	2.11433	NA	NA	1.38042	NA	6.08728	NA	NA	NA	NA	NA	NA	NA	NA
GO Biological Process 2021	adenylate cyclase-inhibiting G protein-coupled receptor signaling pathway (GO:0007193)	NA	NA	NA	NA	NA	NA	NA	NA	NA	NA	NA	NA	NA	NA	NA	NA	NA	NA	NA	NA	NA	NA	NA	NA	NA	NA	NA	NA	NA	NA	NA	NA	NA	NA	NA	NA	NA	NA	NA	NA	NA	NA	NA	NA	NA	NA	NA	NA
GO Molecular Function 2021	adenylyltransferase activity (GO:0070566)	NA	NA	NA	NA	2.09015	NA	NA	NA	NA	3.58917	NA	NA	1.54101	1.96142	NA	NA	NA	3.18244	NA	NA	NA	NA	2.78869	NA	NA	NA	1.47249	NA	1.5159	NA	NA	3.96075	NA	3.4622	NA	NA	NA	3.29005	NA	NA	NA	NA	NA	NA	NA	NA	NA	NA
KEGG	Adherens junction	NA	NA	NA	NA	NA	NA	NA	NA	NA	-2.44843	NA	NA	NA	NA	NA	NA	NA	NA	NA	NA	NA	-2.18351	NA	-2.63467	-1.65651	1.42295	-2.9284	-2.27961	NA	NA	-1.55156	NA	NA	NA	-3.08461	NA	-4.10391	-3.00781	-1.36576	1.76005	NA	-1.38176	-2.21405	NA	-1.47922	NA	NA	NA
GO Cellular Component 2021	adherens junction (GO:0005912)	NA	NA	NA	NA	NA	NA	NA	NA	NA	NA	NA	NA	NA	NA	NA	NA	NA	NA	NA	NA	NA	NA	NA	NA	-2.69825	1.52278	NA	NA	-2.86706	-2.10911	NA	NA	NA	2.01312	-1.92386	-1.4323	-3.00369	-2.90189	-1.60199	NA	NA	NA	NA	NA	NA	NA	NA	NA
BioPlanet 2019	Adherens junction actin cytoskeletal organization	NA	NA	NA	NA	NA	NA	NA	NA	NA	NA	NA	NA	NA	NA	NA	NA	NA	NA	NA	NA	NA	NA	NA	NA	NA	NA	NA	NA	NA	NA	NA	NA	NA	NA	NA	NA	NA	NA	NA	NA	NA	NA	NA	NA	NA	NA	NA	NA
BioPlanet 2019	Adherens junction cell adhesion	NA	NA	NA	NA	NA	NA	NA	NA	NA	-2.54257	NA	NA	NA	NA	NA	NA	NA	NA	NA	NA	NA	-2.28254	NA	-2.52987	-1.76945	1.50814	-3.18507	-2.18328	NA	NA	-1.61656	-1.68538	NA	-2.97003	-3.43428	NA	-4.14925	-3.1023	-1.47482	2.4856	NA	-1.50659	-2.24485	NA	NA	NA	NA	NA
GO Biological Process 2021	adherens junction organization (GO:0034332)	NA	NA	NA	NA	NA	NA	NA	NA	NA	NA	NA	NA	NA	NA	NA	NA	NA	NA	NA	NA	NA	NA	NA	NA	NA	NA	NA	NA	NA	NA	NA	NA	NA	NA	NA	NA	NA	NA	NA	NA	NA	NA	NA	NA	NA	NA	NA	NA
Reactome	Adherens junctions interactions	NA	NA	NA	NA	NA	NA	NA	NA	NA	NA	NA	NA	NA	NA	NA	NA	NA	NA	NA	NA	NA	NA	NA	NA	NA	NA	NA	NA	NA	NA	NA	NA	NA	NA	NA	NA	NA	NA	NA	NA	NA	NA	NA	NA	NA	NA	NA	NA
BioPlanet 2019	Adhesion and diapedesis of granulocytes	NA	NA	NA	NA	4.46451	NA	NA	NA	NA	NA	NA	NA	NA	-2.09376	NA	NA	NA	NA	NA	NA	NA	-1.47598	4.04123	NA	NA	-5.03534	-3.36034	4.35241	NA	-2.30342	NA	NA	NA	NA	-4.56777	-1.66926	NA	NA	-1.4309	NA	NA	NA	-2.22884	NA	NA	NA	NA	NA
BioPlanet 2019	Adipocytokine signaling pathway	NA	NA	NA	NA	3.61444	NA	NA	NA	NA	NA	NA	NA	NA	NA	NA	NA	NA	NA	NA	NA	NA	NA	5.10675	NA	NA	NA	NA	4.22083	NA	2.52809	NA	NA	1.46689	NA	NA	NA	NA	NA	2.54013	-1.77207	NA	2.26645	NA	NA	NA	NA	NA	NA
KEGG	Adipocytokine signaling pathway	NA	NA	NA	NA	3.53071	NA	NA	NA	NA	NA	NA	NA	NA	NA	NA	NA	NA	NA	NA	NA	NA	NA	4.65563	NA	NA	NA	NA	3.93466	NA	2.38699	NA	NA	NA	NA	NA	NA	NA	NA	2.58121	-1.89252	NA	1.87904	NA	NA	NA	NA	NA	NA
MSigDB Hallmark 2020	Adipogenesis	10.3997	NA	NA	NA	NA	NA	NA	3.54453	NA	29.682	NA	NA	NA	2.59621	NA	NA	NA	3.28393	NA	NA	NA	-14.3409	17.5231	-5.37115	-7.1673	-6.59578	NA	44.4386	-2.5955	-10.6386	NA	-14.0536	-13.0438	-11.595	-12.0465	-16.2638	-5.94302	-4.66128	-8.09054	-9.46746	NA	-11.2696	NA	NA	NA	NA	1.48104	NA
BioPlanet 2019	Adipogenesis	NA	2.10539	NA	NA	6.50852	NA	NA	NA	NA	NA	NA	NA	3.17036	NA	1.50159	NA	NA	3.40815	NA	NA	NA	6.29005	4.06833	NA	NA	-1.46686	-4.75836	2.16404	NA	1.52835	NA	1.76942	6.222	3.59143	NA	1.74275	NA	-1.84527	2.35426	5.1859	NA	3.50876	NA	NA	NA	NA	NA	NA
WikiPathway 2021 Human	Adipogenesis WP236	NA	2.1066	NA	NA	6.70558	NA	NA	NA	NA	NA	NA	NA	3.15735	NA	1.74535	NA	NA	3.8969	NA	NA	NA	6.7277	4.19479	NA	1.44833	-1.41128	-4.78675	2.07438	1.30935	1.55049	NA	1.85181	5.66304	3.45035	NA	1.73808	NA	-2.0209	2.43726	5.17996	NA	3.91514	NA	NA	NA	NA	NA	NA
GO Molecular Function 2021	ADP binding (GO:0043531)	NA	NA	NA	NA	NA	NA	NA	NA	NA	NA	NA	NA	NA	NA	NA	NA	NA	NA	NA	NA	NA	NA	NA	NA	NA	NA	NA	1.37401	NA	NA	NA	NA	NA	NA	NA	NA	NA	NA	NA	NA	NA	NA	NA	NA	NA	NA	NA	NA
Reactome	ADP signalling through P2Y purinoceptor 1	NA	NA	NA	NA	NA	NA	NA	NA	NA	NA	NA	NA	NA	NA	NA	NA	NA	NA	NA	NA	NA	NA	NA	NA	NA	-1.31978	NA	NA	NA	-2.50208	-3.01763	NA	NA	NA	NA	NA	NA	NA	NA	NA	NA	NA	NA	NA	NA	NA	NA	NA
BioPlanet 2019	ADP signalling through P2Y purinoceptor 12	NA	NA	NA	NA	NA	NA	NA	NA	NA	NA	NA	NA	NA	NA	NA	NA	NA	NA	NA	NA	NA	NA	NA	NA	NA	-2.09602	-1.86151	NA	NA	-3.08749	-3.50521	NA	-1.94195	NA	NA	NA	NA	NA	NA	NA	NA	NA	NA	NA	NA	NA	NA	NA
Reactome	ADP signalling through P2Y purinoceptor 12	NA	NA	NA	NA	NA	NA	NA	NA	NA	NA	NA	NA	NA	NA	NA	NA	NA	NA	NA	NA	NA	NA	NA	NA	NA	-2.02368	NA	NA	NA	-4.08622	-4.62944	NA	-1.40629	NA	NA	NA	NA	NA	NA	NA	NA	NA	NA	NA	NA	NA	NA	NA
BioPlanet 2019	ADP-ribosylation factor	NA	NA	NA	NA	NA	NA	NA	NA	NA	NA	NA	NA	NA	NA	NA	NA	NA	NA	NA	NA	NA	-1.42551	NA	NA	NA	NA	-1.7754	2.19203	NA	1.6129	-2.40048	-1.31739	-1.4888	NA	-1.54854	NA	NA	NA	NA	NA	NA	-2.09025	NA	NA	NA	NA	NA	NA
BioCarta 2016	ADP-Ribosylation Factor Homo sapiens h arapPathway	NA	NA	NA	NA	NA	NA	NA	NA	NA	NA	NA	NA	NA	NA	NA	NA	NA	NA	NA	NA	NA	NA	NA	NA	NA	NA	-1.88456	2.11926	NA	NA	NA	-1.3198	-1.40023	NA	-1.46989	NA	NA	NA	NA	NA	NA	-1.31648	NA	NA	NA	NA	NA	NA
Reactome	Adrenaline,noradrenaline inhibits insulin secretion	NA	NA	NA	NA	NA	NA	NA	NA	NA	NA	NA	NA	NA	NA	NA	NA	NA	NA	NA	NA	NA	NA	NA	NA	NA	NA	NA	NA	NA	-2.78799	-3.43794	NA	NA	NA	NA	NA	NA	NA	NA	NA	NA	NA	NA	NA	NA	NA	NA	NA
BioPlanet 2019	Adrenergic pathway	NA	NA	NA	NA	NA	NA	NA	NA	NA	NA	NA	NA	NA	NA	NA	NA	NA	NA	NA	NA	NA	NA	NA	NA	NA	NA	-1.68592	-1.33157	NA	NA	NA	NA	NA	NA	NA	NA	NA	NA	NA	NA	NA	NA	1.45859	NA	NA	NA	NA	-1.81882
KEGG	Adrenergic signaling in cardiomyocytes	NA	NA	NA	NA	NA	NA	NA	NA	NA	NA	NA	NA	NA	NA	NA	NA	NA	1.60972	NA	NA	NA	-1.44704	NA	NA	NA	NA	-2.77972	NA	NA	NA	NA	NA	NA	NA	NA	NA	NA	NA	NA	-1.59621	NA	NA	NA	NA	NA	NA	NA	NA
GO Biological Process 2021	aerobic electron transport chain (GO:0019646)	14.4938	NA	NA	NA	NA	NA	NA	16.6464	NA	51.3545	NA	NA	NA	1.49681	NA	NA	NA	-2.41508	NA	NA	NA	-4.58753	33.4452	NA	-6.58191	-15.1346	2.66408	70.4279	NA	-6.21343	-16.1776	-3.81726	-10.43	-2.6691	-5.8801	-6.66667	NA	-2.50746	-4.98608	5.84237	NA	-4.32239	NA	NA	NA	NA	NA	NA
GO Biological Process 2021	aerobic respiration (GO:0009060)	NA	NA	NA	NA	NA	NA	NA	2.34563	NA	5.01542	NA	NA	NA	NA	NA	NA	NA	NA	NA	NA	NA	-2.54053	4.06637	-5.17746	-1.42727	-2.53039	NA	10.3493	NA	NA	-2.97363	NA	-2.1142	NA	NA	NA	NA	NA	NA	NA	NA	NA	NA	NA	NA	NA	NA	NA
Reactome	Aflatoxin activation and detoxification	1.3598	NA	NA	NA	NA	NA	NA	NA	NA	NA	NA	NA	NA	NA	NA	NA	NA	NA	NA	NA	NA	NA	NA	NA	NA	NA	NA	NA	NA	NA	NA	NA	NA	NA	NA	-2.56805	NA	NA	NA	NA	NA	NA	NA	NA	NA	NA	NA	NA
GO Biological Process 2021	aflatoxin metabolic process (GO:0046222)	NA	NA	NA	NA	NA	NA	NA	NA	NA	NA	NA	NA	NA	NA	NA	NA	NA	NA	NA	NA	NA	NA	NA	NA	NA	NA	NA	NA	NA	NA	NA	NA	NA	NA	NA	-2.26844	NA	NA	NA	NA	NA	NA	NA	NA	NA	NA	NA	NA
WikiPathway 2021 Human	AGE/RAGE pathway WP2324	NA	NA	NA	NA	6.0675	1.86009	NA	NA	NA	NA	NA	NA	NA	NA	NA	NA	NA	1.30935	NA	NA	NA	-1.42785	4.87584	NA	NA	NA	-5.91095	7.23935	NA	NA	NA	NA	2.19844	NA	1.38491	NA	NA	1.96691	2.73164	2.97481	NA	3.51095	1.73994	NA	NA	NA	NA	-1.48617
Reactome	Aggrephagy	NA	NA	NA	NA	1.5211	NA	NA	2.14813	NA	2.8545	NA	NA	NA	-4.24853	NA	NA	NA	4.91736	NA	NA	NA	-3.4405	3.94779	-2.20309	-2.13958	-5.69623	NA	-3.10802	-8.79599	NA	-1.42685	1.31545	1.5679	-2.28878	NA	NA	-2.35981	-2.51278	NA	NA	NA	NA	-2.05773	NA	NA	NA	-3.22588	NA
GO Biological Process 2021	aggrephagy (GO:0035973)	NA	NA	NA	NA	NA	NA	NA	NA	NA	1.45917	NA	NA	NA	NA	NA	NA	NA	NA	NA	NA	NA	1.45849	2.66893	NA	-1.91188	-1.79784	NA	1.786	NA	NA	1.83665	NA	NA	NA	NA	NA	NA	NA	NA	1.48636	NA	2.44266	NA	NA	NA	NA	NA	NA
GO Cellular Component 2021	aggresome (GO:0016235)	NA	NA	NA	NA	1.70098	NA	NA	NA	NA	NA	NA	NA	NA	NA	NA	NA	NA	NA	NA	NA	NA	-1.73746	NA	NA	NA	NA	-1.57769	1.402	NA	-1.50451	NA	NA	NA	NA	NA	NA	NA	NA	NA	NA	NA	NA	NA	NA	NA	NA	NA	NA
BioPlanet 2019	Agrin in postsynaptic differentiation	NA	NA	NA	NA	NA	NA	NA	NA	NA	NA	NA	NA	NA	NA	NA	NA	NA	NA	NA	NA	NA	NA	NA	NA	NA	NA	NA	NA	NA	NA	NA	NA	NA	NA	NA	NA	NA	NA	NA	NA	NA	NA	NA	NA	NA	NA	NA	NA
BioCarta 2016	Agrin in Postsynaptic Differentiation Homo sapiens h agrPathway	NA	NA	NA	NA	NA	NA	NA	NA	NA	NA	NA	NA	NA	NA	NA	NA	NA	NA	NA	NA	NA	NA	NA	NA	NA	NA	NA	NA	NA	NA	NA	NA	NA	NA	NA	NA	NA	NA	NA	NA	NA	NA	NA	NA	NA	NA	NA	NA
WikiPathway 2021 Human	Airway smooth muscle cell contraction WP4962	NA	NA	NA	NA	NA	NA	NA	NA	NA	NA	NA	NA	NA	NA	NA	NA	NA	NA	NA	NA	NA	-1.47658	NA	NA	NA	NA	NA	1.37565	NA	NA	NA	NA	-1.3975	NA	-1.5779	NA	NA	NA	NA	NA	NA	-1.99993	NA	NA	NA	NA	NA	NA
BioPlanet 2019	AKT signaling pathway	NA	NA	NA	NA	NA	NA	NA	NA	NA	NA	NA	NA	NA	-1.68685	NA	NA	NA	NA	NA	NA	NA	NA	3.03912	NA	NA	-3.3949	-3.57245	3.41459	NA	4.60349	2.62945	1.99703	2.21333	3.46796	NA	NA	NA	1.75664	1.67547	2.43209	NA	2.37772	1.47992	NA	NA	NA	NA	NA
BioCarta 2016	AKT Signaling Pathway Homo sapiens h aktPathway	NA	NA	NA	NA	NA	NA	NA	NA	NA	NA	NA	NA	NA	-1.83578	NA	NA	NA	NA	NA	NA	NA	1.332	1.71133	NA	NA	-2.22967	-3.1404	1.5581	NA	NA	-1.82302	1.58143	2.43021	2.62454	NA	NA	NA	NA	NA	2.25268	NA	1.72733	NA	NA	NA	NA	NA	NA
GO Molecular Function 2021	alcohol dehydrogenase (NADP+) activity (GO:0008106)	NA	NA	NA	NA	NA	NA	NA	NA	NA	NA	NA	NA	NA	NA	NA	NA	NA	NA	NA	NA	NA	NA	NA	NA	NA	NA	NA	NA	NA	NA	NA	NA	NA	NA	NA	NA	NA	NA	-1.45699	NA	NA	-1.8659	NA	NA	NA	NA	NA	NA
GO Molecular Function 2021	aldehyde dehydrogenase [NAD(P)+] activity (GO:0004030)	NA	NA	NA	NA	NA	NA	NA	NA	NA	NA	NA	NA	NA	NA	NA	NA	NA	NA	NA	NA	NA	NA	NA	NA	NA	NA	NA	NA	NA	NA	NA	NA	NA	NA	NA	NA	NA	NA	NA	NA	NA	NA	NA	NA	NA	NA	NA	NA
KEGG	Aldosterone synthesis and secretion	NA	NA	NA	NA	NA	NA	NA	NA	NA	NA	NA	NA	NA	NA	NA	NA	NA	NA	NA	NA	NA	NA	NA	NA	NA	NA	-2.716	NA	NA	NA	NA	NA	NA	NA	-1.53679	NA	NA	NA	NA	-1.42259	NA	NA	NA	NA	NA	NA	NA	NA
KEGG	Aldosterone-regulated sodium reabsorption	NA	NA	NA	NA	NA	NA	NA	NA	NA	NA	NA	NA	NA	NA	NA	NA	NA	NA	NA	NA	NA	NA	NA	NA	NA	NA	NA	NA	NA	NA	NA	NA	NA	NA	NA	NA	NA	NA	NA	NA	NA	NA	NA	NA	NA	NA	NA	NA
BioPlanet 2019	Aldosterone-regulated sodium reabsorption	NA	NA	NA	NA	NA	NA	NA	NA	NA	NA	NA	NA	NA	NA	NA	NA	NA	NA	NA	NA	NA	NA	NA	NA	NA	NA	-1.35337	NA	NA	NA	NA	NA	NA	NA	NA	NA	NA	-1.63812	NA	NA	NA	NA	NA	NA	NA	NA	NA	NA
BioPlanet 2019	ALK in cardiac myocytes	NA	NA	NA	NA	NA	NA	NA	NA	NA	NA	NA	NA	NA	NA	NA	NA	NA	NA	NA	NA	NA	NA	NA	NA	NA	NA	-1.64848	NA	NA	NA	NA	NA	NA	NA	NA	NA	NA	NA	NA	NA	NA	NA	NA	NA	NA	NA	NA	NA
BioCarta 2016	ALK in cardiac myocytes Homo sapiens h alkPathway	NA	NA	NA	NA	NA	NA	NA	NA	NA	NA	NA	NA	NA	NA	NA	NA	NA	NA	NA	NA	NA	NA	NA	NA	NA	NA	NA	NA	NA	NA	NA	NA	NA	NA	NA	NA	NA	NA	NA	NA	NA	NA	NA	NA	NA	NA	NA	NA
BioPlanet 2019	ALK1 pathway	NA	NA	NA	NA	NA	NA	NA	NA	NA	NA	NA	NA	NA	NA	NA	NA	NA	NA	NA	NA	NA	NA	NA	NA	NA	NA	-1.41162	NA	NA	NA	NA	NA	NA	NA	-1.86037	NA	NA	NA	NA	2.57827	NA	NA	NA	NA	NA	NA	NA	NA
BioPlanet 2019	Allograft rejection	5.45341	1.54156	NA	2.14768	1.82714	NA	2.47597	4.91557	NA	-19.9413	NA	NA	-3.06907	-5.93316	NA	NA	-4.10924	-7.554	NA	-2.00457	2.32819	-7.09425	13.8857	-5.14453	-6.83693	-8.9788	-15.8723	NA	-3.8814	-18.0989	-16.3052	-3.75162	-13.3389	3.53804	-6.59634	-7.56151	-10.7147	-6.65414	NA	-5.59526	NA	5.36221	2.09949	NA	-1.90098	-8.02308	1.72923	-10.2141
MSigDB Hallmark 2020	Allograft Rejection	3.40928	4.67424	16.3421	5.94845	24.8991	1.77323	17.564	NA	5.1987	-28.1644	1.31514	1.92756	2.5595	-3.33851	NA	4.13766	4.27757	11.2334	NA	-2.74065	NA	12.8737	31.4733	-8.37045	-11.6719	-32.144	-54.356	16.9942	-14.0454	-26.8168	-24.6918	-4.91199	-13.1288	-7.75739	-17.4299	-5.0862	-18.8034	-22.3829	-13.3158	23.384	NA	8.5163	NA	-2.38405	-2.73475	-1.5007	-1.34411	-12.8496
WikiPathway 2021 Human	Allograft Rejection WP2328	4.56347	NA	NA	1.78408	4.72314	NA	2.06724	5.33054	3.98537	-13.624	NA	NA	-1.45041	-5.70549	NA	1.89455	2.50845	-4.08772	NA	NA	2.35214	8.67473	9.75406	-4.1724	NA	-4.94682	-10.2229	NA	-2.688	-8.82055	-8.75655	-2.98315	-9.30241	3.13443	-3.2384	-6.44996	NA	NA	-1.5571	NA	NA	5.15123	2.33614	NA	NA	-4.83645	1.58085	-7.44608
WikiPathway 2021 Human	Alpha 6 Beta 4 signaling pathway WP244	NA	NA	NA	NA	NA	NA	NA	NA	NA	NA	NA	NA	NA	NA	NA	NA	NA	NA	NA	NA	NA	NA	NA	NA	NA	NA	NA	NA	NA	NA	NA	NA	NA	NA	NA	NA	NA	-2.0209	NA	NA	NA	NA	NA	NA	NA	NA	NA	NA
Panther 2016	Alpha adrenergic receptor signaling pathway Homo sapiens P00002	NA	NA	NA	NA	NA	NA	NA	NA	NA	NA	NA	NA	NA	NA	NA	NA	NA	NA	NA	NA	NA	NA	NA	NA	NA	NA	NA	NA	NA	NA	NA	NA	NA	NA	NA	NA	NA	NA	NA	NA	NA	NA	NA	NA	NA	NA	NA	NA
BioPlanet 2019	Alpha-6 beta-1 and alpha-6 beta-4 integrin signaling	NA	NA	NA	NA	NA	NA	NA	NA	NA	NA	NA	NA	NA	NA	NA	NA	NA	NA	NA	NA	NA	NA	NA	NA	NA	NA	NA	NA	NA	NA	NA	NA	1.38728	NA	NA	NA	NA	NA	NA	NA	NA	NA	NA	NA	NA	NA	NA	NA
BioPlanet 2019	Alpha-6 beta-4 integrin signaling pathway	NA	NA	NA	NA	NA	NA	NA	NA	NA	NA	NA	NA	NA	NA	NA	NA	NA	NA	NA	NA	NA	NA	NA	NA	NA	NA	NA	NA	NA	NA	NA	NA	NA	NA	NA	NA	NA	-1.9124	NA	NA	NA	NA	NA	NA	NA	NA	NA	NA
BioPlanet 2019	Alpha-9 beta-1 integrin pathway	NA	NA	NA	NA	NA	NA	NA	NA	NA	NA	NA	NA	NA	NA	NA	NA	NA	NA	NA	NA	NA	NA	NA	1.48819	NA	1.79311	NA	NA	NA	NA	NA	NA	NA	NA	NA	NA	NA	NA	NA	NA	NA	NA	NA	NA	NA	NA	NA	NA
GO Molecular Function 2021	alpha-actinin binding (GO:0051393)	NA	NA	NA	NA	NA	NA	NA	NA	NA	NA	NA	NA	NA	NA	NA	NA	NA	NA	NA	NA	NA	NA	NA	NA	NA	NA	NA	NA	NA	NA	NA	NA	NA	NA	NA	NA	NA	NA	NA	NA	NA	NA	NA	NA	NA	NA	NA	NA
BioPlanet 2019	Alpha-M beta-2 integrin signaling	NA	NA	NA	NA	6.43779	NA	NA	NA	NA	NA	NA	NA	NA	-1.84537	NA	NA	NA	NA	NA	NA	NA	-2.19126	-2.46966	NA	NA	2.19864	-5.92338	1.36443	NA	1.38111	NA	NA	NA	-1.46368	-2.50183	-2.95723	-3.47291	NA	NA	-1.79466	NA	NA	-2.13505	NA	NA	NA	NA	NA
BioPlanet 2019	Alpha-synuclein signaling	NA	NA	NA	NA	NA	NA	1.74102	NA	NA	-1.3563	NA	NA	NA	NA	NA	NA	NA	NA	NA	NA	NA	-2.27152	2.28261	NA	NA	NA	NA	2.68615	NA	-3.20631	-5.28499	-2.64391	-1.59112	-1.96746	-3.70163	-3.04371	NA	NA	NA	-3.93109	NA	-1.35781	NA	NA	NA	NA	NA	NA
GO Molecular Function 2021	alpha-tubulin binding (GO:0043014)	NA	NA	NA	NA	NA	NA	NA	NA	NA	NA	NA	NA	NA	NA	NA	NA	NA	NA	NA	NA	NA	NA	NA	NA	NA	NA	NA	NA	NA	NA	NA	NA	NA	NA	NA	NA	NA	NA	NA	NA	NA	NA	NA	NA	NA	NA	NA	NA
BioPlanet 2019	Alpha-V beta-3 integrin/OPN pathway	NA	1.71511	NA	NA	2.03739	NA	1.74102	NA	NA	-3.25572	NA	NA	NA	-3.10573	NA	-2.23777	NA	NA	-1.52754	NA	NA	NA	NA	NA	NA	-2.44746	-4.28194	-5.20078	1.5079	NA	NA	2.40379	5.04279	3.38152	2.54468	NA	3.01636	5.56645	3.29249	5.51787	NA	2.67014	2.2911	NA	NA	NA	NA	NA
GO Biological Process 2021	alternative mRNA splicing, via spliceosome (GO:0000380)	NA	NA	NA	NA	NA	NA	NA	NA	NA	1.98292	NA	NA	NA	NA	NA	NA	NA	NA	NA	NA	NA	NA	NA	NA	NA	-3.03484	-3.02444	1.3403	NA	2.0446	1.52572	NA	1.41954	NA	NA	NA	NA	NA	NA	NA	NA	NA	NA	NA	NA	NA	NA	NA
Panther 2016	Alzheimer disease-amyloid secretase pathway Homo sapiens P00003	NA	NA	NA	NA	NA	NA	NA	NA	NA	NA	NA	NA	NA	NA	NA	NA	NA	1.44952	NA	NA	NA	NA	NA	NA	NA	NA	NA	NA	NA	NA	NA	-1.47519	NA	NA	NA	NA	NA	NA	NA	NA	NA	NA	NA	NA	NA	NA	NA	NA
Panther 2016	Alzheimer disease-presenilin pathway Homo sapiens P00004	NA	NA	NA	NA	NA	NA	NA	NA	NA	NA	NA	NA	NA	NA	NA	NA	NA	NA	NA	NA	NA	NA	NA	NA	NA	NA	NA	NA	NA	NA	NA	NA	NA	NA	NA	NA	NA	NA	NA	NA	NA	NA	NA	NA	NA	NA	NA	NA
BioPlanet 2019	Alzheimer's disease	11.541	NA	NA	NA	NA	NA	NA	10.947	NA	30.1582	NA	NA	NA	NA	NA	NA	NA	1.80469	NA	NA	NA	-2.17677	21.0237	1.51182	-5.13554	-6.76314	1.9865	40.9376	NA	-5.97341	NA	-4.67848	-7.21713	-3.18917	-6.86729	-6.67493	NA	-2.28607	-3.03826	5.9075	NA	-2.92719	NA	NA	NA	NA	NA	NA
WikiPathway 2021 Human	Alzheimer's disease WP2059	NA	NA	NA	NA	2.46263	NA	NA	NA	NA	2.48471	NA	NA	NA	-1.52119	NA	NA	NA	1.4833	NA	NA	NA	NA	2.59082	NA	NA	NA	-1.77171	4.02053	NA	-1.45547	NA	-3.51684	-1.88518	-1.36839	-1.98143	NA	NA	NA	NA	-1.42889	NA	NA	NA	NA	NA	NA	NA	NA
GO Biological Process 2021	amide biosynthetic process (GO:0043604)	NA	NA	NA	NA	NA	NA	NA	NA	NA	NA	NA	NA	NA	NA	NA	NA	NA	NA	NA	NA	NA	NA	NA	NA	NA	NA	NA	NA	NA	NA	NA	NA	NA	NA	NA	NA	NA	NA	NA	NA	NA	NA	NA	NA	NA	NA	NA	NA
BioPlanet 2019	Amine compound SLC transporters	NA	NA	NA	NA	NA	NA	NA	NA	NA	NA	NA	NA	NA	NA	NA	NA	NA	NA	NA	NA	NA	NA	NA	NA	NA	NA	NA	NA	NA	NA	NA	NA	NA	NA	NA	NA	NA	NA	NA	NA	NA	NA	NA	NA	NA	NA	NA	NA
BioPlanet 2019	Amino acid biosynthesis and interconversion (transamination)	NA	NA	NA	NA	NA	NA	NA	NA	NA	3.69718	NA	NA	NA	NA	NA	NA	NA	NA	NA	NA	NA	NA	1.5583	NA	NA	NA	NA	3.85136	NA	NA	NA	NA	NA	NA	NA	NA	NA	NA	NA	NA	NA	NA	NA	NA	NA	NA	NA	NA
GO Biological Process 2021	amino acid import across plasma membrane (GO:0089718)	NA	NA	NA	NA	NA	NA	NA	NA	NA	NA	NA	NA	NA	NA	NA	NA	NA	NA	NA	NA	NA	NA	NA	NA	NA	NA	NA	NA	NA	NA	NA	NA	NA	NA	NA	NA	NA	NA	NA	NA	NA	NA	NA	NA	NA	NA	NA	NA
BioPlanet 2019	Amino acid metabolism	NA	NA	NA	NA	NA	NA	NA	NA	NA	25.2178	NA	NA	NA	NA	NA	NA	NA	NA	NA	NA	NA	-7.55375	12.273	-2.17619	-3.05077	-3.78664	NA	17.2953	-2.50369	-6.0773	-5.6902	-4.47492	-6.57339	-4.32576	-9.04226	-5.80835	-1.31029	-2.58547	-4.63552	NA	NA	-5.83546	NA	NA	NA	NA	NA	NA
WikiPathway 2021 Human	Amino Acid metabolism WP3925	NA	NA	NA	NA	NA	NA	NA	NA	NA	5.39506	NA	NA	NA	NA	NA	NA	NA	1.70601	NA	NA	NA	-2.73981	1.34165	NA	NA	NA	NA	6.01408	-1.45454	-4.63152	-6.14599	-2.79096	-1.4663	-3.00894	-3.43564	-1.50134	NA	NA	-3.15581	-1.55058	NA	-2.78499	NA	NA	NA	NA	NA	NA
BioPlanet 2019	Amino acid transport across the plasma membrane	NA	NA	NA	NA	NA	NA	NA	NA	NA	1.47654	NA	NA	NA	NA	NA	NA	NA	NA	NA	NA	NA	NA	NA	NA	NA	NA	NA	NA	NA	NA	1.40256	NA	NA	NA	NA	NA	NA	NA	NA	NA	NA	NA	NA	NA	NA	NA	NA	NA
Reactome	Amino acid transport across the plasma membrane	NA	NA	NA	NA	NA	NA	NA	NA	NA	1.4533	NA	NA	NA	NA	NA	NA	NA	NA	NA	NA	NA	NA	NA	NA	NA	NA	NA	NA	NA	NA	1.44366	NA	NA	NA	NA	NA	NA	NA	NA	NA	NA	NA	NA	NA	NA	NA	NA	NA
Reactome	Amino acids regulate mTORC1	NA	NA	NA	NA	1.86471	2.20026	NA	NA	NA	1.64982	NA	NA	NA	NA	NA	NA	NA	NA	NA	NA	NA	NA	3.80775	NA	NA	NA	NA	8.98086	NA	3.55709	NA	-3.17887	-1.61966	-2.05107	-1.70897	NA	NA	NA	NA	3.17385	NA	NA	NA	NA	NA	NA	NA	NA
BioPlanet 2019	Amino sugar and nucleotide sugar metabolism	NA	NA	NA	NA	NA	NA	NA	NA	NA	6.64813	NA	NA	NA	NA	NA	NA	NA	NA	NA	NA	NA	-3.48785	1.33202	NA	NA	NA	NA	7.97494	NA	-4.56939	-6.10342	-7.40673	-6.84947	-7.36349	-2.83925	NA	NA	NA	-3.49037	-3.83002	NA	-7.46942	NA	NA	NA	NA	NA	NA
KEGG	Amino sugar and nucleotide sugar metabolism	NA	NA	NA	NA	NA	NA	NA	NA	NA	4.2156	NA	NA	NA	NA	NA	NA	NA	NA	NA	NA	NA	-3.29503	NA	NA	NA	NA	NA	5.60261	NA	-3.28914	-5.44397	-5.86609	-5.84886	-5.06856	-1.58049	NA	NA	NA	-2.61027	-2.46476	NA	-5.29078	NA	NA	NA	NA	NA	NA
GO Biological Process 2021	aminoglycan biosynthetic process (GO:0006023)	NA	NA	NA	NA	NA	NA	NA	NA	NA	NA	NA	NA	NA	NA	NA	NA	NA	NA	NA	NA	NA	NA	NA	NA	NA	NA	NA	NA	NA	NA	NA	NA	NA	NA	NA	NA	NA	NA	NA	NA	NA	NA	NA	NA	NA	NA	NA	NA
GO Biological Process 2021	aminoglycan catabolic process (GO:0006026)	NA	NA	NA	NA	NA	NA	NA	NA	NA	NA	NA	NA	NA	NA	NA	NA	NA	NA	NA	NA	NA	1.3678	NA	NA	NA	NA	NA	NA	NA	NA	NA	NA	NA	NA	NA	NA	NA	NA	NA	NA	NA	NA	NA	NA	NA	NA	NA	NA
GO Molecular Function 2021	aminopeptidase activity (GO:0004177)	NA	NA	NA	NA	NA	NA	NA	NA	NA	NA	NA	NA	NA	NA	NA	NA	NA	NA	NA	NA	NA	NA	1.54267	NA	NA	NA	NA	NA	NA	NA	NA	NA	NA	NA	NA	NA	NA	NA	NA	NA	NA	NA	NA	NA	NA	NA	NA	NA
BioPlanet 2019	Amoebiasis	NA	NA	NA	NA	5.06522	NA	NA	NA	NA	NA	NA	NA	NA	-2.28762	NA	NA	NA	NA	NA	NA	NA	1.60815	2.64277	NA	NA	NA	-3.30363	NA	NA	NA	NA	NA	NA	NA	NA	NA	NA	NA	NA	NA	NA	NA	1.85854	NA	NA	NA	NA	NA
WikiPathway 2021 Human	AMP-activated protein kinase (AMPK) signaling WP1403	NA	NA	NA	NA	NA	NA	NA	NA	NA	NA	NA	NA	NA	NA	NA	NA	NA	NA	NA	NA	NA	NA	NA	NA	NA	NA	-2.00592	1.79404	NA	NA	NA	NA	NA	NA	NA	NA	NA	-1.34864	NA	NA	NA	NA	NA	NA	NA	NA	NA	NA
GO Cellular Component 2021	AMPA glutamate receptor complex (GO:0032281)	NA	NA	NA	NA	NA	NA	NA	NA	NA	NA	NA	NA	NA	NA	NA	NA	NA	NA	NA	NA	NA	NA	NA	NA	NA	NA	NA	NA	NA	NA	NA	NA	NA	NA	NA	NA	NA	NA	NA	NA	NA	NA	NA	NA	NA	NA	NA	NA
BioPlanet 2019	AMPK signaling	NA	NA	NA	NA	NA	NA	NA	NA	NA	NA	NA	NA	NA	NA	NA	NA	NA	NA	NA	NA	NA	NA	NA	NA	NA	NA	-2.07691	1.96391	NA	NA	NA	NA	NA	NA	NA	NA	NA	NA	NA	NA	NA	NA	NA	NA	NA	NA	NA	NA
KEGG	AMPK signaling pathway	NA	NA	NA	NA	NA	NA	NA	NA	NA	NA	NA	NA	NA	NA	NA	NA	NA	NA	NA	NA	NA	NA	2.6292	NA	NA	NA	-1.33003	4.27407	NA	NA	NA	-1.39514	NA	NA	NA	NA	NA	NA	NA	1.83853	NA	NA	NA	NA	NA	NA	NA	NA
Reactome	Amplification of signal from unattached kinetochores via a MAD2 inhibitory signal	NA	NA	NA	NA	NA	NA	NA	24.684	NA	29.6996	NA	NA	NA	NA	NA	NA	NA	3.76817	NA	NA	NA	-1.49309	23.4354	NA	NA	NA	NA	28.6321	NA	1.63786	1.56218	4.58444	NA	2.72354	NA	NA	NA	NA	NA	-3.80836	NA	1.44565	NA	NA	NA	NA	NA	NA
WikiPathway 2021 Human	Amplification and Expansion of Oncogenic Pathways as Metastatic Traits WP3678	NA	2.3188	NA	NA	NA	NA	NA	NA	NA	NA	NA	NA	NA	NA	NA	NA	NA	NA	NA	NA	NA	NA	NA	NA	NA	-1.70071	-3.00867	NA	NA	NA	NA	NA	NA	1.63581	NA	NA	2.49193	-1.51816	NA	1.51192	NA	NA	NA	NA	NA	NA	NA	NA
Reactome	Amplification of signal from the kinetochores	NA	NA	NA	NA	NA	NA	NA	24.684	NA	29.6996	NA	NA	NA	NA	NA	NA	NA	3.76817	NA	NA	NA	-1.49309	23.4354	NA	NA	NA	NA	28.6321	NA	1.63786	1.56218	4.58444	NA	2.72354	NA	NA	NA	NA	NA	-3.80836	NA	1.44565	NA	NA	NA	NA	NA	NA
Reactome	Amyloid fiber formation	1.60452	NA	NA	NA	NA	NA	NA	NA	NA	NA	NA	NA	NA	NA	NA	NA	NA	-2.27063	NA	-1.44094	NA	NA	NA	NA	NA	NA	NA	NA	NA	NA	NA	NA	NA	NA	NA	NA	NA	NA	NA	NA	NA	NA	NA	NA	NA	NA	NA	NA
GO Biological Process 2021	amyloid fibril formation (GO:1990000)	1.84858	NA	NA	NA	NA	NA	NA	NA	NA	NA	NA	NA	NA	-1.514	NA	NA	NA	-2.89702	NA	NA	NA	NA	1.36149	NA	NA	1.40259	-1.96658	NA	NA	NA	NA	-1.62187	NA	-1.5342	NA	NA	NA	NA	NA	NA	NA	NA	NA	NA	NA	NA	NA	1.65974
GO Biological Process 2021	amyloid precursor protein metabolic process (GO:0042982)	NA	NA	NA	NA	NA	NA	NA	NA	NA	NA	NA	NA	NA	NA	NA	NA	NA	NA	NA	NA	NA	NA	NA	NA	NA	NA	NA	NA	NA	NA	NA	NA	NA	NA	NA	NA	NA	NA	NA	NA	NA	NA	NA	NA	NA	NA	NA	NA
GO Molecular Function 2021	amyloid-beta binding (GO:0001540)	3.27442	NA	NA	NA	1.43101	NA	NA	NA	NA	NA	NA	NA	NA	NA	NA	NA	NA	NA	NA	NA	NA	NA	NA	2.26367	NA	NA	NA	NA	NA	NA	NA	NA	NA	NA	NA	NA	NA	NA	NA	2.00262	NA	NA	NA	NA	NA	NA	NA	2.24064
BioPlanet 2019	Amyloids	NA	NA	NA	NA	NA	NA	NA	NA	NA	NA	NA	NA	NA	NA	NA	NA	NA	-2.11997	NA	NA	NA	NA	NA	NA	-1.54567	2.74498	NA	NA	NA	NA	NA	NA	NA	NA	NA	NA	NA	NA	NA	-2.09705	NA	NA	NA	NA	NA	-2.3897	NA	2.30934
BioPlanet 2019	Amyotrophic lateral sclerosis (ALS)	NA	NA	NA	NA	NA	NA	NA	NA	NA	NA	NA	NA	NA	NA	NA	NA	NA	NA	NA	NA	NA	NA	3.26372	NA	NA	NA	NA	6.46291	NA	-2.07279	-3.16241	-2.08424	-1.30332	-2.93706	-2.87368	NA	NA	-1.5189	-2.32858	-1.43314	NA	2.41829	NA	NA	NA	NA	NA	NA
WikiPathway 2021 Human	Amyotrophic lateral sclerosis (ALS) WP2447	NA	NA	NA	NA	NA	NA	NA	NA	NA	NA	NA	NA	NA	NA	NA	NA	NA	NA	NA	NA	NA	NA	5.41085	NA	NA	NA	NA	7.70843	NA	-2.26951	-3.15508	-3.47658	-2.97966	-3.42866	-2.81861	-3.14289	NA	-1.85266	-3.0573	-1.53649	NA	NA	NA	NA	NA	NA	NA	NA
GO Cellular Component 2021	anaphase-promoting complex (GO:0005680)	NA	NA	NA	NA	NA	NA	NA	3.0391	NA	5.88659	NA	NA	NA	NA	NA	NA	NA	NA	NA	NA	NA	-1.49908	2.31919	NA	NA	NA	NA	6.07785	NA	-1.43744	NA	-2.15443	-3.01387	-1.57707	-1.50108	NA	NA	NA	-1.87949	NA	NA	NA	NA	NA	NA	NA	NA	NA
GO Biological Process 2021	anaphase-promoting complex-dependent catabolic process (GO:0031145)	NA	NA	NA	NA	2.63068	NA	NA	13.8019	NA	44.3616	NA	NA	NA	NA	NA	NA	NA	NA	NA	NA	NA	-10.1548	37.4675	-4.8914	-1.94663	-7.58819	NA	48.8131	-2.41048	15.7247	3.49609	NA	-5.13114	NA	-6.45078	-7.46365	-2.19516	-3.87438	-4.74615	5.57833	NA	NA	NA	NA	NA	NA	NA	NA
GO Cellular Component 2021	anchored component of external side of plasma membrane (GO:0031362)	NA	NA	NA	NA	NA	NA	NA	NA	NA	NA	NA	NA	NA	NA	NA	NA	NA	NA	NA	NA	NA	NA	NA	NA	NA	NA	2.2774	NA	NA	NA	NA	NA	NA	NA	NA	NA	NA	NA	NA	NA	NA	NA	NA	NA	NA	NA	NA	NA
Reactome	Anchoring fibril formation	NA	NA	NA	NA	NA	NA	NA	NA	NA	NA	NA	NA	NA	NA	NA	NA	NA	NA	NA	NA	NA	NA	NA	NA	NA	NA	NA	NA	NA	NA	NA	NA	NA	NA	NA	NA	NA	NA	NA	NA	NA	NA	NA	NA	NA	NA	NA	NA
Reactome	Anchoring of the basal body to the plasma membrane	NA	NA	NA	NA	NA	NA	NA	3.21447	NA	7.56446	NA	NA	NA	NA	NA	NA	NA	NA	NA	NA	NA	-5.85687	6.39196	NA	NA	-2.31665	NA	19.9457	NA	-3.20778	-2.64199	-6.31845	-7.2139	-5.78395	-4.07929	NA	NA	NA	NA	-10.9091	NA	-2.96252	NA	NA	NA	NA	NA	NA
GO Molecular Function 2021	androgen receptor binding (GO:0050681)	NA	NA	NA	NA	NA	NA	NA	NA	NA	-2.61397	NA	NA	NA	NA	NA	NA	NA	NA	NA	NA	NA	-2.17165	4.04844	NA	NA	-1.31372	-2.31696	3.59753	NA	1.83269	2.67391	4.52634	2.18181	2.1955	-1.75825	NA	NA	NA	NA	2.70268	NA	NA	NA	NA	NA	NA	NA	NA
BioPlanet 2019	Androgen receptor proteolysis and transcription regulation	NA	NA	NA	NA	NA	NA	NA	NA	NA	NA	NA	NA	NA	NA	NA	NA	NA	2.73878	NA	NA	NA	-1.65405	NA	NA	-2.00755	-2.08824	-2.31447	4.14735	NA	-2.18217	2.09666	-2.61101	1.53821	-4.26165	-1.616	NA	NA	NA	-3.05947	6.29698	NA	-1.58942	NA	NA	NA	NA	NA	NA
BioPlanet 2019	Androgen receptor regulation of biosynthesis and transcription	NA	NA	NA	NA	NA	NA	NA	NA	NA	NA	NA	NA	NA	NA	NA	NA	NA	NA	NA	NA	NA	NA	1.47368	NA	NA	-2.0954	-3.55914	3.472	NA	1.90001	2.45604	4.94825	2.13059	5.03177	NA	NA	NA	NA	NA	2.98317	NA	2.92924	NA	NA	NA	NA	NA	NA
GO Biological Process 2021	androgen receptor signaling pathway (GO:0030521)	NA	NA	NA	NA	NA	NA	NA	NA	NA	NA	NA	NA	NA	NA	NA	NA	NA	NA	NA	NA	NA	NA	NA	NA	NA	NA	NA	NA	NA	NA	NA	NA	NA	NA	NA	NA	NA	NA	NA	NA	NA	NA	NA	NA	-1.97688	NA	NA	NA
WikiPathway 2021 Human	Androgen receptor signaling pathway WP138	NA	NA	NA	NA	2.24996	NA	NA	NA	NA	2.62678	NA	NA	NA	NA	NA	NA	NA	1.92474	NA	NA	NA	2.27012	4.10261	NA	NA	-1.99289	-6.03185	9.66471	NA	1.8484	NA	4.10573	5.1269	NA	-2.0287	NA	NA	NA	NA	12.8874	NA	1.3294	NA	NA	NA	NA	NA	NA
BioPlanet 2019	Androgen receptor signaling, proteolysis, and transcription regulation	NA	NA	NA	NA	2.79223	NA	NA	NA	NA	3.90792	NA	NA	NA	-1.49011	NA	NA	NA	1.689	NA	NA	NA	2.69292	4.89111	NA	1.60745	-2.26541	-5.66496	10.1668	NA	2.62912	NA	5.20268	6.71133	3.9749	-2.08181	NA	NA	NA	NA	13.5517	NA	2.46504	NA	NA	NA	NA	NA	NA
MSigDB Hallmark 2020	Androgen Response	NA	2.39692	NA	NA	NA	NA	NA	NA	3.09383	5.5751	NA	NA	NA	NA	NA	NA	NA	5.2456	NA	NA	NA	NA	7.05952	7.08274	NA	-4.15504	-3.31502	10.0812	-1.81548	6.92627	4.70891	4.88024	7.51207	-3.60309	NA	NA	NA	-2.12629	-1.79141	10.0651	NA	4.40829	NA	NA	NA	NA	-2.30623	2.56867
MSigDB Hallmark 2020	Angiogenesis	1.55096	NA	NA	NA	NA	NA	NA	NA	NA	2.33562	NA	NA	NA	NA	NA	NA	NA	NA	NA	NA	NA	1.36584	NA	2.91562	NA	1.78505	2.06164	NA	NA	3.33299	3.50892	1.93386	1.49892	1.5467	NA	NA	NA	NA	NA	NA	NA	NA	NA	NA	NA	NA	1.47242	3.63895
BioPlanet 2019	Angiogenesis	NA	NA	NA	NA	NA	NA	NA	NA	NA	NA	NA	NA	NA	NA	NA	NA	NA	NA	NA	NA	NA	NA	NA	NA	NA	NA	-2.2222	NA	NA	NA	NA	NA	NA	NA	NA	NA	NA	NA	NA	NA	NA	NA	NA	NA	NA	NA	NA	NA
Panther 2016	Angiogenesis Homo sapiens P00005	NA	NA	NA	NA	NA	NA	1.93185	NA	NA	NA	NA	NA	NA	NA	NA	NA	NA	NA	NA	NA	NA	1.41828	1.46311	NA	NA	NA	-8.74357	NA	NA	NA	-2.08739	NA	NA	-2.38243	NA	NA	NA	NA	NA	2.08443	NA	NA	NA	NA	NA	NA	NA	-2.77261
WikiPathway 2021 Human	Angiogenesis WP1539	NA	NA	NA	NA	NA	NA	NA	NA	NA	NA	NA	NA	NA	NA	NA	NA	NA	NA	NA	NA	NA	NA	NA	NA	NA	NA	-2.10584	NA	NA	NA	NA	NA	NA	NA	NA	NA	NA	NA	NA	NA	NA	NA	NA	NA	NA	NA	NA	NA
WikiPathway 2021 Human	Angiopoietin Like Protein 8 Regulatory Pathway WP3915	NA	NA	NA	NA	NA	NA	1.54699	NA	NA	NA	NA	NA	NA	NA	NA	NA	NA	NA	NA	NA	NA	2.78545	NA	NA	NA	NA	-5.63238	4.65771	NA	1.78696	NA	NA	NA	1.42616	NA	NA	NA	NA	NA	5.06961	NA	1.63299	NA	NA	NA	NA	NA	NA
BioPlanet 2019	Angiopoietin receptor Tie2-mediated signaling	NA	NA	NA	NA	2.42524	NA	NA	NA	NA	NA	NA	NA	NA	NA	NA	NA	NA	NA	NA	NA	NA	NA	3.42891	NA	NA	NA	-2.75978	-1.61498	NA	NA	NA	1.38205	2.15662	3.39906	NA	NA	NA	NA	3.04211	4.51905	NA	3.63673	NA	NA	NA	NA	NA	-1.98097
BioCarta 2016	Angiotensin II mediated activation of JNK Pathway via Pyk2 dependent signaling Homo sapiens h At1rPathway	NA	NA	NA	NA	1.81802	NA	NA	NA	NA	-1.65026	NA	NA	NA	NA	NA	-1.52186	NA	NA	-1.99387	NA	-1.75548	NA	1.58475	NA	NA	NA	-2.99636	-2.56114	NA	-1.35014	-2.78361	-2.97722	-1.34534	NA	NA	NA	NA	NA	NA	2.4744	NA	NA	NA	NA	NA	NA	NA	-1.96
BioPlanet 2019	Angiotensin II-mediated activation of JNK pathway via Pyk2-dependent signaling	NA	NA	NA	NA	2.56649	NA	NA	NA	NA	-2.03107	NA	NA	NA	NA	NA	NA	NA	1.75783	-1.42336	NA	-1.43871	-2.00764	2.14058	NA	NA	NA	-3.13811	2.38525	NA	-1.55241	-2.94447	-4.33984	-1.72611	-2.05979	-2.29853	NA	NA	NA	NA	3.0502	NA	NA	NA	NA	NA	NA	NA	-1.65947
Panther 2016	Angiotensin II-stimulated signaling through G proteins and beta-arrestin Homo sapiens P05911	NA	NA	NA	NA	NA	NA	NA	NA	NA	NA	NA	NA	NA	NA	NA	NA	NA	NA	NA	NA	NA	NA	1.77992	NA	NA	NA	NA	NA	NA	-3.11796	-3.75651	-4.11542	-3.13496	-1.40126	NA	NA	NA	NA	NA	NA	NA	NA	NA	NA	NA	NA	NA	NA
BioPlanet 2019	Angiotensin II-stimulated signaling through G-proteins and beta-arrestin	NA	NA	NA	NA	NA	NA	NA	NA	NA	NA	NA	NA	NA	NA	NA	NA	NA	NA	NA	NA	NA	NA	NA	NA	NA	NA	-3.30904	1.97646	NA	NA	NA	-6.68921	-2.96798	-3.15559	-1.57061	NA	NA	NA	NA	-3.43692	NA	-1.53737	NA	NA	NA	NA	NA	-1.64569
GO Molecular Function 2021	anion channel activity (GO:0005253)	NA	NA	NA	NA	NA	NA	NA	NA	NA	NA	NA	NA	NA	NA	NA	NA	NA	NA	NA	NA	NA	NA	NA	NA	NA	NA	NA	NA	NA	NA	NA	NA	NA	NA	NA	NA	NA	NA	NA	NA	NA	NA	NA	NA	NA	NA	NA	NA
GO Biological Process 2021	anion transmembrane transport (GO:0098656)	NA	NA	NA	NA	NA	NA	NA	NA	NA	1.95263	NA	NA	NA	NA	NA	NA	NA	NA	NA	NA	NA	NA	NA	NA	NA	NA	NA	1.48966	NA	NA	NA	NA	NA	NA	NA	NA	NA	NA	NA	NA	NA	NA	NA	NA	NA	NA	NA	NA
GO Biological Process 2021	anion transport (GO:0006820)	NA	NA	NA	NA	NA	NA	NA	NA	NA	NA	NA	NA	NA	NA	NA	NA	NA	NA	NA	NA	NA	NA	NA	NA	NA	NA	NA	NA	NA	NA	NA	NA	NA	NA	NA	NA	NA	NA	NA	NA	NA	NA	NA	NA	NA	NA	NA	NA
GO Molecular Function 2021	ankyrin binding (GO:0030506)	NA	NA	NA	NA	NA	NA	NA	NA	NA	NA	NA	NA	NA	NA	NA	NA	NA	NA	NA	NA	NA	NA	NA	NA	NA	NA	NA	NA	NA	NA	NA	NA	NA	NA	NA	NA	NA	NA	NA	NA	NA	NA	NA	NA	NA	NA	NA	NA
GO Biological Process 2021	anterograde axonal transport (GO:0008089)	NA	NA	NA	NA	NA	NA	NA	NA	NA	NA	NA	NA	NA	NA	NA	NA	NA	NA	NA	NA	NA	NA	3.01004	NA	NA	NA	NA	1.58743	NA	NA	NA	NA	NA	NA	NA	NA	NA	NA	NA	NA	NA	NA	NA	NA	NA	NA	NA	NA
GO Biological Process 2021	anterograde synaptic vesicle transport (GO:0048490)	NA	NA	NA	NA	NA	NA	NA	NA	NA	NA	NA	NA	NA	NA	NA	NA	NA	NA	NA	NA	NA	NA	1.76944	NA	NA	NA	NA	NA	NA	NA	NA	1.38579	NA	NA	NA	NA	NA	NA	NA	1.41303	NA	NA	NA	NA	NA	NA	NA	NA
GO Biological Process 2021	anterograde trans-synaptic signaling (GO:0098916)	NA	NA	NA	NA	NA	NA	NA	NA	NA	NA	NA	NA	NA	NA	NA	NA	NA	NA	NA	NA	NA	NA	NA	NA	NA	NA	NA	NA	NA	NA	NA	NA	NA	NA	NA	NA	NA	NA	NA	NA	NA	NA	NA	NA	NA	NA	NA	NA
Reactome	Anti-inflammatory response favouring Leishmania parasite infection	NA	NA	NA	NA	2.37942	NA	NA	NA	NA	NA	NA	NA	NA	NA	NA	NA	NA	NA	NA	NA	NA	NA	NA	NA	NA	NA	-1.3754	NA	NA	NA	NA	NA	NA	NA	NA	NA	NA	NA	NA	NA	NA	NA	NA	NA	NA	NA	NA	NA
GO Biological Process 2021	antibacterial humoral response (GO:0019731)	NA	NA	NA	NA	NA	NA	NA	NA	NA	NA	NA	NA	NA	NA	NA	NA	NA	1.37964	NA	NA	NA	NA	NA	NA	NA	NA	3.11937	NA	NA	1.34695	1.44725	NA	NA	NA	NA	NA	NA	NA	NA	NA	NA	NA	NA	NA	NA	NA	NA	2.27838
Reactome	Antigen activates B Cell Receptor (BCR) leading to generation of second messengers	NA	NA	NA	NA	1.95803	NA	3.50709	NA	NA	-8.9436	NA	NA	NA	NA	NA	NA	NA	NA	NA	NA	NA	-4.83486	2.7373	1.60379	NA	NA	-4.00136	2.68381	NA	-17.731	-13.872	-2.90828	-5.18862	-4.56396	-5.26749	NA	-1.605	NA	NA	-5.24208	NA	-2.04362	NA	NA	NA	NA	NA	-2.64792
Reactome	Antigen Presentation: Folding, assembly and peptide loading of class I MHC	NA	NA	NA	2.22373	3.05627	1.37526	NA	NA	NA	19.4792	NA	NA	NA	2.26415	NA	NA	6.46022	4.38271	NA	NA	NA	NA	13.5144	10.3543	11.2885	-9.45442	-5.57762	14.4498	-2.9372	NA	8.14519	3.95665	-9.45893	-6.51359	-6.59037	2.27509	-6.93722	-3.68753	NA	8.13295	NA	4.88048	NA	NA	-1.69981	NA	5.0671	-1.32772
BioPlanet 2019	Antigen presentation: folding, assembly, and peptide loading of class I MHC proteins	NA	NA	NA	1.35238	8.95442	NA	NA	1.39698	NA	59.1335	NA	NA	NA	3.95753	NA	NA	2.73083	3.73068	NA	NA	NA	-9.71327	46.8749	12.4518	6.00901	-10.0911	NA	68.9486	NA	22.0016	13.0861	14.942	NA	10.9115	-7.77523	-6.61978	-2.27014	-6.04398	NA	25.0886	NA	7.66602	NA	NA	NA	NA	1.72923	1.79666
BioPlanet 2019	Antigen processing and presentation	4.26914	NA	NA	NA	12.4476	3.14886	5.03852	7.5536	NA	-20.1375	NA	NA	-2.00305	-5.35505	NA	NA	7.61473	-7.71127	NA	-1.34544	1.43041	-9.8545	37.813	-3.51359	-8.58327	-23.2131	-21.9352	18.1473	-10.1436	-26.0882	-21.7479	-3.42108	-14.3935	-6.59906	-14.694	-8.10056	-16.7956	-9.18417	NA	-9.8355	NA	NA	NA	NA	-2.80688	-9.93597	2.97219	-8.16656
KEGG	Antigen processing and presentation	4.55907	NA	NA	1.30641	11.5401	3.50823	5.29907	6.80179	NA	-20.911	NA	NA	-1.98548	-5.5695	NA	NA	7.83868	-7.15215	NA	NA	1.31219	-8.26131	30.8673	-3.67724	-7.30845	-20.16	-22.4292	14.1993	-8.70313	-25.104	-21.0304	-3.31705	-15.2012	-5.0495	-12.0431	-7.15289	-15.99	-8.66434	NA	-8.37566	NA	NA	NA	NA	-3.30601	-10.179	3.21583	-8.33237
GO Biological Process 2021	antigen processing and presentation of exogenous peptide antigen (GO:0002478)	3.05085	NA	NA	NA	NA	NA	NA	12.801	NA	-12.2976	NA	NA	-1.33579	-2.47162	NA	NA	-3.64637	-6.31777	NA	NA	NA	-12.7404	13.5694	-2.18627	-10.7722	-2.42104	-5.34145	18.196	-1.59425	-16.988	-12.6507	NA	-10.5953	-5.34367	-6.69353	-8.62348	-4.07385	-7.33094	-3.75331	-8.39772	NA	NA	NA	NA	NA	-10.243	NA	-3.23683
GO Biological Process 2021	antigen processing and presentation of exogenous peptide antigen via MHC class I (GO:0042590)	NA	NA	NA	NA	7.29451	NA	NA	2.79166	NA	46.7804	NA	2.46445	NA	6.64364	NA	NA	NA	4.1349	NA	NA	NA	-17.8299	55.72	2.12669	-6.26488	-12.3961	NA	54.6985	NA	13.2085	NA	-5.2207	-7.55833	4.87874	-11.057	-17.607	-5.09045	-5.30379	NA	8.36856	NA	NA	NA	NA	NA	1.34089	3.97113	1.34726
GO Biological Process 2021	antigen processing and presentation of exogenous peptide antigen via MHC class I, TAP-dependent (GO:0002479)	NA	NA	NA	NA	6.82895	NA	NA	1.84726	NA	48.797	NA	2.56963	NA	6.9155	NA	NA	3.81141	4.34923	NA	NA	NA	-14.8826	52.7282	NA	NA	-11.6961	NA	53.2004	NA	14.0003	6.18883	-5.66091	-8.64896	NA	-12.2268	-14.4891	-5.28694	-5.7354	NA	7.91005	NA	NA	NA	NA	NA	1.357	2.90739	1.43529
GO Biological Process 2021	antigen processing and presentation of exogenous peptide antigen via MHC class II (GO:0019886)	3.21991	NA	NA	NA	NA	NA	NA	13.2943	NA	-10.428	NA	NA	-1.36488	-1.9782	NA	NA	-3.74546	-4.91875	NA	NA	NA	-9.8289	11.721	-2.2848	-10.4123	-1.89569	-3.82379	17.0841	NA	-13.1145	-7.52724	-1.34407	-6.9391	-4.52953	-5.23346	-7.83919	-2.10788	-4.72022	-2.75638	-7.32996	NA	NA	NA	NA	NA	-8.96302	NA	-2.14786
GO Biological Process 2021	antigen processing and presentation of peptide antigen via MHC class I (GO:0002474)	NA	NA	NA	NA	2.63	NA	NA	NA	NA	15.1711	NA	NA	NA	1.76385	NA	NA	4.17657	1.59194	NA	NA	NA	-2.46366	9.82331	5.91889	8.69271	-5.56888	-3.32011	11.8766	-1.83453	NA	4.5264	-7.309	-6.45322	-4.39646	-3.8612	NA	-5.74198	NA	NA	5.79973	NA	NA	NA	NA	-1.48567	NA	5.76664	NA
GO Biological Process 2021	antigen processing and presentation of peptide antigen via MHC class II (GO:0002495)	3.15511	NA	NA	NA	NA	NA	NA	13.0971	NA	-10.2417	NA	NA	-1.34542	-1.93982	NA	NA	-3.71511	-4.78282	NA	NA	NA	-9.5465	11.196	-2.24008	-10.216	-1.83896	-3.65537	16.0354	NA	-12.7426	-7.28809	NA	-6.66656	-4.29337	-5.0287	-7.77011	-2.07384	-4.6244	-2.64387	-7.01217	NA	NA	NA	NA	NA	-8.89862	NA	-2.11246
Reactome	Antigen processing-Cross presentation	2.12897	NA	NA	NA	9.3945	NA	NA	4.10732	NA	44.7231	NA	2.89376	2.40803	8.40404	NA	NA	2.9269	3.78741	NA	NA	NA	-16.6347	52.5031	8.45848	-5.56911	-13.0356	NA	53.671	-2.12961	22.0069	12.0995	-6.91867	-6.45902	-4.05259	-8.98089	-13.2058	NA	-4.78455	NA	10.7054	NA	NA	NA	NA	NA	3.42864	4.6194	4.3768
BioPlanet 2019	Antigen processing: cross presentation	1.46521	NA	NA	1.3204	7.45834	NA	NA	1.87968	NA	43.7298	NA	2.40397	NA	6.57217	NA	NA	3.76456	4.13435	NA	NA	NA	-15.9757	54.0897	8.89309	NA	-15.6965	NA	51.3559	-2.67539	24.3335	11.4506	-7.34402	-8.3586	6.05914	-10.6099	-11.0558	-5.59301	-6.38571	NA	10.0456	NA	5.8946	NA	NA	NA	1.31517	3.01772	-3.10436
Reactome	Antigen processing: Ubiquitination & Proteasome degradation	NA	NA	NA	NA	4.21789	NA	NA	1.48618	NA	36.0756	NA	NA	NA	1.51237	NA	NA	NA	NA	NA	NA	NA	-5.34471	25.006	-3.02173	NA	-1.70797	NA	49.0014	NA	10.0659	5.4131	15.1537	8.36037	11.6268	NA	-2.4366	NA	2.26029	NA	19.2292	NA	6.00469	NA	NA	NA	NA	NA	NA
GO Biological Process 2021	antigen receptor-mediated signaling pathway (GO:0050851)	1.31616	NA	7.06564	NA	6.50154	NA	1.31216	3.76442	NA	NA	NA	1.69944	NA	3.21904	NA	NA	1.86773	NA	NA	-2.60602	NA	-20.4278	48.3883	-2.96146	-6.5038	-23.2463	-19.1761	48.1014	-6.29216	-14.9503	-24.1844	7.08063	-13.9019	5.45193	-16.823	-10.6362	-8.33664	-10.9768	NA	5.70974	NA	NA	1.38972	NA	-2.64173	-5.15706	NA	-5.73827
BioPlanet 2019	Antigen-activated B-cell receptor generation of second messengers	NA	2.62447	NA	NA	4.84273	NA	5.03852	NA	2.67214	-15.5577	NA	NA	NA	-1.59772	NA	NA	NA	2.7179	NA	NA	NA	-7.89606	9.15053	-2.08561	-1.93573	-7.0996	-23.4596	-5.30811	NA	-33.0648	-29.7707	NA	-7.19308	-10.9319	-8.63609	NA	-5.14718	-3.75614	NA	-9.06884	NA	6.56801	3.39951	NA	-3.01696	NA	NA	-7.46881
GO Biological Process 2021	antimicrobial humoral immune response mediated by antimicrobial peptide (GO:0061844)	NA	NA	NA	NA	3.83208	NA	NA	NA	NA	4.03624	NA	NA	NA	NA	NA	NA	NA	NA	NA	NA	NA	2.65972	3.1513	2.02578	NA	3.22649	5.61447	2.72763	NA	4.01066	3.46057	NA	NA	NA	NA	NA	NA	NA	NA	2.04843	NA	NA	NA	NA	NA	1.43872	NA	5.27464
Reactome	Antimicrobial peptides	NA	NA	NA	NA	NA	NA	NA	NA	NA	NA	NA	NA	NA	NA	NA	NA	NA	NA	NA	NA	NA	2.07352	1.70323	2.21051	NA	3.154	6.56264	NA	NA	4.62669	5.3225	NA	NA	1.53337	NA	NA	NA	NA	NA	NA	NA	NA	NA	NA	NA	1.33035	NA	5.73904
Reactome	Antiviral mechanism by IFN-stimulated genes	NA	NA	NA	NA	10.4893	NA	NA	NA	NA	22.5764	10.6585	2.33898	6.72545	9.92023	NA	4.92524	6.14888	15.2673	NA	NA	5.60753	-5.43072	52.0023	3.48674	17.5723	-3.38627	7.48538	37.6164	10.5319	8.85174	13.9321	20.9763	13.0361	14.7578	2.61758	2.49482	3.06289	12.6058	4.28659	NA	NA	11.128	2.97194	NA	3.64117	NA	NA	4.3768
BioPlanet 2019	Antiviral mechanism by interferon-stimulated genes	NA	NA	NA	NA	7.42853	NA	NA	NA	NA	16.5615	7.72616	1.82154	3.73337	6.07034	NA	2.02343	5.49369	7.87642	NA	NA	3.66629	-3.6713	32.9499	3.29362	13.7755	-4.38966	4.5975	29.9886	7.16524	6.13776	12.106	13.5902	11.2259	9.63453	2.35407	NA	1.83087	7.09881	4.17914	3.02977	NA	10.2721	1.54511	NA	3.12993	NA	NA	2.35267
GO Biological Process 2021	aortic valve development (GO:0003176)	NA	NA	NA	NA	NA	NA	NA	NA	NA	NA	NA	NA	NA	NA	NA	NA	NA	NA	NA	NA	NA	NA	NA	NA	NA	NA	NA	NA	NA	NA	NA	NA	NA	NA	NA	NA	NA	NA	NA	NA	NA	NA	NA	NA	NA	NA	NA	NA
GO Biological Process 2021	aortic valve morphogenesis (GO:0003180)	NA	NA	NA	NA	NA	NA	NA	NA	NA	NA	NA	NA	NA	NA	NA	NA	NA	NA	NA	NA	NA	NA	NA	NA	NA	NA	NA	NA	NA	NA	NA	NA	NA	NA	NA	NA	NA	NA	NA	NA	NA	NA	NA	NA	NA	NA	NA	NA
BioPlanet 2019	AP-1 transcription factor network	NA	3.30597	NA	1.39292	8.24816	NA	NA	NA	NA	NA	NA	NA	2.54692	-5.93316	NA	-4.88205	NA	12.0872	-1.9006	NA	-3.61279	4.24216	8.69371	NA	3.29731	-6.76525	-7.44313	-11.1221	1.67338	NA	2.34228	NA	3.19711	2.87873	3.66399	NA	1.9591	6.06056	3.55458	4.26608	NA	9.3876	1.5403	NA	-3.01696	NA	NA	-2.04943
Reactome	APC-Cdc20 mediated degradation of Nek2A	1.64454	NA	NA	NA	NA	NA	NA	5.31161	NA	6.89865	NA	NA	NA	NA	NA	-1.47058	NA	1.42938	NA	-1.5216	NA	-2.91925	NA	NA	NA	NA	NA	9.35255	-4.45233	-2.64361	NA	-2.18372	-3.96757	-2.62679	-1.89256	NA	-2.48228	-2.68293	-2.37395	NA	NA	-1.47091	NA	NA	NA	NA	NA	NA
Reactome	APC:Cdc20 mediated degradation of cell cycle proteins prior to satisfation of the cell cycle checkpoint	1.44809	NA	NA	NA	2.50379	NA	NA	11.2523	NA	50.6626	NA	NA	NA	1.73924	NA	NA	NA	-1.42698	NA	NA	NA	-13.1716	41.5684	-6.13496	-2.99451	-9.86546	NA	52.0817	-4.07068	16.4682	6.10012	NA	-7.03166	NA	-8.54133	-9.02278	-3.283	-5.20868	-6.79331	5.24644	NA	-4.66035	NA	NA	NA	NA	NA	NA
BioPlanet 2019	APC/C activator regulation between G1/S and early anaphase	NA	NA	NA	NA	NA	NA	NA	4.70949	NA	8.29933	NA	NA	NA	NA	NA	NA	NA	NA	NA	NA	NA	NA	5.12622	NA	NA	NA	NA	13.8417	NA	1.98986	NA	NA	NA	-1.84113	NA	NA	NA	NA	NA	NA	NA	NA	NA	NA	NA	NA	NA	NA
BioPlanet 2019	APC/C- and Cdc20-mediated degradation of Nek2A	NA	NA	NA	NA	NA	NA	NA	5.23787	NA	NA	NA	NA	NA	NA	NA	-1.41599	NA	1.58777	NA	NA	NA	-2.1944	6.04232	NA	NA	NA	NA	10.6584	-1.76326	2.65864	-1.40592	-1.33796	-2.6006	-1.69841	NA	NA	NA	-1.91314	-1.76488	NA	NA	NA	NA	NA	NA	NA	NA	-1.38433
Reactome	APC/C-mediated degradation of cell cycle proteins	1.55859	NA	NA	NA	2.5398	NA	NA	16.0663	NA	47.6558	NA	NA	NA	2.05112	NA	NA	NA	-1.30971	NA	NA	NA	-12.0062	41.0601	-5.74272	-3.08924	-9.11939	NA	58.432	-3.28239	15.3993	4.91037	NA	-5.8497	NA	-7.85563	-8.41179	-2.60694	-4.85652	-5.39601	6.19827	NA	-4.30035	NA	NA	NA	NA	NA	NA
BioPlanet 2019	APC/C-mediated degradation of cell cycle proteins	NA	NA	NA	NA	1.83087	NA	NA	13.3332	NA	45.0012	NA	NA	NA	1.97447	NA	NA	NA	NA	NA	NA	NA	-11.2552	39.4957	-5.34176	-2.44501	-8.00434	NA	56.9093	-1.74936	15.3982	4.68384	NA	-5.54991	NA	-7.28669	-7.9754	-1.8822	-4.44492	-4.79609	5.35382	NA	NA	NA	NA	NA	NA	NA	NA
Reactome	APC/C:Cdc20 mediated degradation of Cyclin B	1.73665	NA	NA	NA	NA	NA	NA	4.50274	NA	NA	NA	NA	-1.30959	NA	NA	-1.51485	NA	1.55847	NA	-1.55571	NA	-2.62907	NA	NA	NA	NA	-1.38697	9.55315	-3.92114	-2.07324	-1.36925	-2.30564	-3.5892	-2.4112	-1.55533	NA	-1.99713	-2.16552	-1.96824	NA	NA	NA	NA	NA	NA	NA	NA	-1.35614
Reactome	APC/C:Cdc20 mediated degradation of mitotic proteins	1.41168	NA	NA	NA	2.42534	NA	NA	13.1531	NA	50.8354	NA	NA	NA	1.69531	NA	NA	NA	-1.35024	NA	NA	NA	-12.768	42.4276	-6.08793	-2.93772	-9.67409	NA	54.3526	-3.94024	17.8831	5.90325	NA	-6.64724	NA	-8.23932	-8.84093	-3.17756	-5.06516	-6.58147	5.71631	NA	-4.42911	NA	NA	NA	NA	NA	NA
Reactome	APC/C:Cdc20 mediated degradation of Securin	1.51958	NA	NA	NA	2.70485	NA	NA	7.84811	NA	50.3165	NA	NA	NA	1.86397	NA	NA	NA	-1.63663	NA	NA	NA	-13.933	40.4241	-6.21308	-2.95342	-9.59362	NA	52.2666	-3.90205	16.8751	6.17462	NA	-7.56237	NA	-8.56132	-8.96989	-3.10447	-5.0519	-6.66001	6.12358	NA	NA	NA	NA	NA	NA	NA	NA
Reactome	APC/C:Cdh1 mediated degradation of Cdc20 and other APC/C:Cdh1 targeted proteins in late mitosis/early G1	1.44809	NA	NA	NA	3.03098	NA	NA	10.2172	NA	50.1887	NA	NA	NA	1.73924	NA	NA	NA	-1.42698	NA	NA	NA	-13.1716	40.0645	-6.13496	-2.44205	-8.94678	NA	54.3715	-3.54259	15.5174	5.59042	NA	-7.03166	NA	-8.17371	-9.02278	-2.80042	-4.63155	-5.94515	6.71822	NA	NA	NA	NA	NA	NA	NA	NA
KEGG	Apelin signaling pathway	NA	NA	NA	NA	1.82907	NA	NA	NA	NA	NA	NA	NA	NA	NA	NA	NA	NA	NA	NA	NA	NA	NA	NA	NA	NA	NA	-2.58453	NA	NA	NA	-1.59896	NA	NA	NA	NA	NA	NA	NA	NA	NA	NA	NA	NA	NA	NA	NA	NA	NA
MSigDB Hallmark 2020	Apical Junction	NA	NA	NA	NA	1.3786	2.94861	NA	NA	NA	1.38277	NA	NA	NA	-1.42043	NA	NA	NA	2.04127	NA	NA	NA	-4.85884	-1.58584	-2.20984	-1.43125	-2.92421	NA	-3.44535	-2.53832	-3.98381	-2.56598	-2.20787	-1.95428	-2.78548	-3.85012	NA	-4.5822	-3.90557	-3.47094	-2.19515	NA	-2.12597	-2.58668	-2.38405	-3.59718	NA	-1.34411	NA
GO Biological Process 2021	apical junction assembly (GO:0043297)	NA	NA	NA	NA	NA	NA	NA	NA	NA	NA	NA	NA	NA	NA	NA	NA	NA	NA	NA	NA	NA	NA	NA	NA	NA	NA	NA	NA	NA	NA	NA	NA	NA	NA	NA	NA	NA	NA	NA	NA	NA	NA	NA	NA	NA	NA	NA	NA
GO Cellular Component 2021	apical junction complex (GO:0043296)	NA	NA	NA	NA	NA	NA	NA	NA	NA	NA	NA	NA	NA	NA	NA	NA	NA	NA	NA	NA	NA	NA	NA	NA	NA	NA	NA	NA	NA	NA	NA	NA	NA	NA	NA	NA	NA	NA	NA	NA	NA	NA	NA	NA	NA	NA	NA	NA
MSigDB Hallmark 2020	Apical Surface	NA	NA	NA	NA	NA	NA	NA	NA	NA	NA	NA	NA	NA	NA	NA	NA	NA	NA	NA	NA	NA	NA	1.35916	NA	NA	NA	-2.41791	NA	NA	NA	NA	-1.50013	-1.60611	-1.48376	NA	NA	-2.04756	NA	NA	NA	NA	NA	-1.55173	NA	NA	NA	NA	NA
BioPlanet 2019	Apoptosis	NA	3.30597	NA	NA	8.29621	NA	NA	3.69551	NA	33.2355	NA	1.42848	NA	-2.97094	NA	NA	NA	2.37466	NA	NA	NA	-11.598	50.7556	-3.63644	-5.14533	-10.0396	-11.5199	57.1339	-2.00447	NA	7.27432	NA	5.79408	6.03986	-9.56944	-8.08335	NA	7.27417	NA	NA	NA	20.8503	4.13346	NA	NA	NA	NA	-3.59269
MSigDB Hallmark 2020	Apoptosis	NA	4.6238	NA	3.20803	16.6539	2.83421	3.73038	1.32442	5.1987	17.9601	NA	1.59278	3.60218	-2.79143	2.08271	NA	1.52991	8.88005	NA	-1.30616	2.76325	16.5615	32.1095	8.84969	6.99262	6.63527	-10.8737	25.7135	NA	20.5421	13.5092	11.7394	11.1875	12.0898	-7.84472	9.31582	NA	11.0423	6.16768	25.1287	NA	15.5703	4.99956	NA	1.34325	3.69411	-1.53765	6.41022
KEGG	Apoptosis	NA	3.21345	NA	NA	6.83438	2.12848	2.81381	3.64095	3.59486	5.4469	NA	NA	NA	-2.29157	NA	-1.58139	NA	3.65174	NA	NA	NA	-3.93155	19.4889	1.81717	NA	-6.34144	-9.26537	22.3237	-3.60962	NA	4.17267	NA	-3.80286	4.35365	-7.61979	NA	-9.14594	-4.3449	NA	4.43535	NA	11.7323	2.41315	NA	NA	NA	NA	-2.20884
Reactome	Apoptosis	NA	NA	NA	NA	2.50842	NA	NA	6.75158	NA	36.6544	NA	NA	NA	1.85928	NA	NA	1.3822	-2.7598	NA	NA	NA	-13.9071	42.7043	-4.26144	-4.49466	-6.817	NA	53.9997	-3.45358	18.725	7.97352	9.60013	5.21217	7.23128	-9.51279	-10.2736	-4.00937	-4.44187	-7.2851	9.51578	NA	10.4598	NA	NA	NA	NA	NA	2.04388
BioPlanet 2019	Apoptosis intrinsic pathway	NA	NA	NA	NA	NA	NA	NA	1.93258	NA	4.58746	NA	NA	NA	-1.3928	NA	NA	NA	1.76162	NA	NA	NA	NA	6.18279	NA	-1.30131	-1.42298	-2.14294	13.4624	NA	2.66511	1.88367	3.43697	NA	1.99145	NA	NA	NA	NA	NA	NA	NA	6.54055	NA	NA	NA	NA	NA	NA
BioPlanet 2019	Apoptosis modulation and signaling	NA	4.96151	NA	NA	5.09225	NA	NA	NA	3.2579	3.65284	NA	NA	NA	-1.59772	NA	-1.49588	NA	1.58803	NA	NA	NA	NA	7.925	1.3686	NA	-1.42435	-3.15419	17.2027	NA	3.92529	3.70021	4.27614	4.10079	3.74304	3.51618	NA	4.46836	4.63524	3.10494	5.1754	NA	15.4287	1.44659	NA	NA	NA	NA	NA
WikiPathway 2021 Human	Apoptosis Modulation and Signaling WP1772	NA	4.41164	NA	NA	6.80858	NA	NA	NA	3.98537	4.13077	NA	NA	NA	-1.3996	NA	-1.35338	NA	NA	NA	NA	NA	-1.62109	10.4083	NA	NA	-1.65802	-4.27859	21.2832	NA	NA	2.81579	NA	3.2688	NA	2.90078	NA	4.12395	4.34113	2.66095	5.41481	NA	13.2874	1.47247	NA	NA	NA	NA	NA
BioPlanet 2019	Apoptosis modulation by HSP70	NA	NA	NA	NA	NA	NA	NA	NA	NA	NA	NA	NA	NA	NA	NA	NA	NA	NA	NA	NA	NA	-1.42158	1.6942	NA	NA	-1.61671	-2.02197	6.88333	NA	2.0746	1.53927	NA	NA	NA	NA	NA	NA	NA	NA	3.55523	NA	NA	NA	NA	NA	NA	NA	NA
WikiPathway 2021 Human	Apoptosis Modulation by HSP70 WP384	NA	NA	NA	NA	NA	NA	NA	NA	NA	NA	NA	NA	NA	NA	NA	NA	NA	NA	NA	NA	NA	NA	2.10179	NA	NA	NA	-1.43963	8.05084	NA	2.04599	1.49552	NA	NA	1.46212	NA	NA	NA	NA	NA	3.54552	NA	1.99916	NA	NA	NA	NA	NA	NA
BioPlanet 2019	Apoptosis regulation	NA	NA	NA	NA	2.14108	NA	NA	3.34077	NA	38.3765	NA	NA	NA	2.20051	NA	-1.54781	NA	-1.84736	NA	NA	NA	-11.511	35.1118	-4.91105	-2.26609	-7.71256	NA	44.5514	-1.51908	13.6775	5.5248	NA	-5.10652	NA	-7.28473	-7.46137	-2.62714	-3.93251	NA	6.74919	NA	NA	NA	NA	NA	NA	NA	-1.96187
Panther 2016	Apoptosis signaling pathway Homo sapiens P00006	NA	5.14091	NA	NA	6.40366	NA	2.41253	NA	3.85357	3.77302	NA	NA	NA	-2.15209	NA	-1.65048	NA	2.95102	NA	NA	NA	-1.55925	12.489	NA	3.86568	-7.55197	-12.5701	20.6849	1.90118	9.31864	9.14549	8.23956	8.59986	5.63506	5.49286	NA	NA	9.36102	4.88579	NA	NA	18.1457	7.65673	NA	-2.26711	NA	NA	-4.93204
WikiPathway 2021 Human	Apoptosis WP254	NA	5.59579	NA	1.78408	7.15474	NA	2.14221	NA	3.38666	9.32682	NA	NA	NA	-2.06064	NA	1.31985	NA	NA	NA	NA	NA	NA	21.5788	2.26679	NA	-3.54053	-4.69135	28.6767	NA	6.43794	4.98226	4.78557	5.40769	7.35637	NA	NA	NA	8.62219	4.30247	-4.77318	NA	21.4419	5.1019	NA	NA	NA	NA	-2.76698
WikiPathway 2021 Human	Apoptosis-related network due to altered Notch3 in ovarian cancer WP2864	NA	NA	NA	1.70064	7.62328	1.35788	NA	2.82736	NA	NA	NA	NA	NA	-1.48651	NA	NA	NA	6.79216	NA	NA	3.25026	8.0412	9.60901	NA	1.87415	NA	-4.26321	9.07196	NA	6.05986	7.30407	7.05394	6.66224	11.173	4.21377	NA	NA	6.07667	5.47419	6.28588	NA	15.1898	1.94734	NA	NA	NA	NA	-1.77777
GO Biological Process 2021	apoptotic cell clearance (GO:0043277)	NA	NA	NA	NA	NA	NA	NA	NA	NA	1.34538	NA	NA	NA	NA	NA	NA	NA	NA	NA	NA	NA	1.52421	NA	5.48416	NA	NA	NA	NA	NA	2.6302	2.65797	NA	NA	NA	NA	NA	NA	NA	NA	1.56108	NA	NA	NA	NA	NA	NA	NA	1.7937
BioPlanet 2019	Apoptotic cleavage of cellular proteins	NA	NA	NA	NA	NA	NA	NA	NA	NA	NA	NA	NA	NA	NA	NA	NA	NA	NA	NA	NA	NA	NA	NA	NA	NA	NA	-2.02899	3.88816	NA	NA	NA	1.92965	NA	NA	NA	NA	NA	NA	NA	2.50933	NA	NA	NA	NA	NA	NA	NA	NA
Reactome	Apoptotic cleavage of cellular proteins	NA	NA	NA	NA	NA	NA	NA	NA	NA	1.64271	NA	NA	NA	NA	NA	NA	NA	NA	NA	NA	NA	NA	2.61827	NA	NA	NA	-2.73714	3.24636	NA	NA	-1.63588	NA	NA	NA	NA	NA	NA	NA	NA	3.26433	NA	2.61812	NA	NA	NA	NA	NA	NA
GO Biological Process 2021	apoptotic DNA fragmentation (GO:0006309)	NA	NA	NA	NA	NA	NA	NA	NA	NA	1.39457	NA	NA	NA	NA	NA	NA	NA	NA	NA	NA	NA	NA	NA	NA	NA	NA	NA	NA	NA	NA	NA	1.30449	NA	NA	NA	NA	NA	NA	NA	NA	NA	NA	NA	NA	NA	NA	NA	NA
BioPlanet 2019	Apoptotic execution phase	NA	NA	NA	NA	NA	NA	NA	NA	NA	NA	NA	NA	NA	NA	NA	NA	NA	NA	NA	NA	NA	NA	3.30429	NA	NA	NA	-2.88043	5.38069	NA	1.60424	-1.42851	2.84022	NA	NA	NA	NA	NA	NA	NA	3.0737	NA	2.57354	NA	NA	NA	NA	NA	NA
Reactome	Apoptotic execution phase	NA	NA	NA	NA	NA	NA	NA	NA	NA	NA	NA	NA	NA	NA	NA	NA	NA	NA	NA	NA	NA	NA	3.15451	NA	NA	NA	-2.38495	3.67978	NA	1.55467	NA	2.53224	NA	NA	NA	NA	NA	NA	NA	2.08767	NA	2.27461	NA	NA	NA	NA	NA	NA
Reactome	Apoptotic factor-mediated response	NA	NA	NA	NA	NA	NA	NA	NA	NA	3.09233	NA	NA	NA	NA	NA	NA	NA	NA	NA	NA	NA	-1.48237	3.7461	NA	NA	NA	NA	5.81209	NA	-1.6363	NA	-1.31569	NA	NA	NA	NA	NA	NA	NA	NA	NA	NA	NA	NA	NA	NA	NA	NA
GO Biological Process 2021	apoptotic mitochondrial changes (GO:0008637)	NA	NA	NA	NA	2.63	NA	NA	NA	NA	5.00512	NA	NA	NA	NA	NA	NA	NA	NA	NA	NA	2.6626	NA	5.67502	NA	NA	NA	NA	8.53176	NA	NA	NA	NA	NA	2.54818	NA	NA	NA	NA	-1.81062	NA	NA	NA	NA	NA	NA	NA	NA	NA
GO Biological Process 2021	apoptotic nuclear changes (GO:0030262)	NA	NA	NA	NA	NA	NA	NA	NA	NA	NA	NA	NA	NA	NA	NA	NA	NA	NA	NA	NA	NA	NA	NA	NA	NA	NA	NA	1.90505	NA	NA	NA	1.47874	NA	NA	NA	NA	NA	NA	NA	NA	NA	NA	NA	NA	NA	NA	NA	NA
GO Biological Process 2021	apoptotic process (GO:0006915)	NA	3.75925	NA	1.58911	5.9504	NA	3.31841	NA	1.99172	10.04	1.98949	1.35137	NA	NA	NA	NA	1.43299	3.61908	NA	NA	NA	4.66934	20.4505	1.49337	3.10133	-3.51524	-3.20408	23.3149	NA	3.08539	5.19254	4.06626	5.4845	5.02343	-5.0296	NA	-2.48163	4.81816	NA	9.06044	NA	7.2183	1.67398	NA	2.44492	NA	NA	NA
BioPlanet 2019	Apoptotic signaling in response to DNA damage	NA	NA	NA	NA	1.8951	NA	NA	NA	NA	NA	NA	NA	NA	-1.78969	NA	NA	NA	1.41421	NA	NA	NA	-3.69958	4.58749	NA	NA	-1.54425	-1.33372	13.3395	NA	-3.26135	-3.37867	-5.06856	-5.17468	-3.83769	-3.37749	NA	NA	-1.66239	-3.51685	-4.22643	NA	-2.2244	NA	NA	NA	NA	NA	NA
BioPlanet 2019	Aquaporin-mediated transport	NA	NA	NA	NA	NA	NA	NA	NA	NA	NA	NA	NA	NA	-1.56264	NA	NA	NA	NA	NA	NA	NA	NA	NA	NA	NA	-2.14445	NA	NA	NA	NA	NA	NA	NA	NA	NA	NA	NA	NA	NA	NA	NA	NA	NA	NA	NA	NA	NA	NA
Reactome	Aquaporin-mediated transport	NA	NA	NA	NA	NA	NA	NA	NA	NA	NA	NA	NA	NA	-1.37226	NA	NA	NA	NA	NA	NA	NA	NA	NA	NA	NA	-2.26047	NA	NA	NA	NA	NA	NA	NA	NA	NA	NA	NA	NA	NA	NA	NA	NA	NA	NA	NA	NA	NA	NA
GO Biological Process 2021	arachidonic acid metabolic process (GO:0019369)	NA	NA	NA	NA	NA	NA	NA	NA	NA	NA	NA	NA	NA	NA	NA	NA	NA	NA	NA	NA	NA	1.55204	NA	NA	NA	1.49282	NA	NA	NA	NA	NA	NA	NA	NA	NA	NA	NA	NA	NA	NA	NA	NA	NA	NA	NA	NA	NA	NA
Reactome	Arachidonic acid metabolism	2.2923	NA	NA	NA	NA	NA	NA	NA	NA	NA	NA	NA	NA	NA	NA	NA	NA	NA	NA	NA	NA	NA	1.3053	1.3932	NA	NA	NA	NA	NA	NA	NA	NA	NA	NA	NA	NA	NA	NA	NA	NA	NA	NA	NA	NA	NA	NA	NA	NA
BioPlanet 2019	Arachidonic acid metabolism	NA	NA	NA	NA	NA	NA	NA	NA	NA	NA	NA	NA	NA	-1.38473	NA	NA	NA	NA	NA	NA	NA	NA	NA	NA	NA	NA	NA	NA	NA	NA	NA	NA	NA	NA	NA	NA	NA	NA	NA	NA	NA	NA	NA	NA	NA	NA	NA	NA
BioPlanet 2019	Arf6 integrin-mediated signaling pathway	NA	NA	NA	NA	NA	NA	NA	NA	NA	NA	NA	NA	NA	NA	NA	NA	NA	NA	NA	NA	NA	NA	2.03782	NA	NA	NA	NA	2.98661	NA	NA	NA	NA	NA	NA	NA	NA	NA	NA	NA	2.34326	NA	NA	NA	NA	NA	NA	NA	NA
BioPlanet 2019	Arf6 signal transduction regulation	NA	NA	NA	NA	NA	NA	NA	NA	NA	NA	NA	NA	NA	NA	NA	NA	NA	NA	NA	NA	NA	NA	NA	NA	NA	1.44111	-1.30694	NA	NA	NA	NA	NA	NA	NA	NA	NA	NA	NA	-1.78452	NA	NA	-2.49701	NA	NA	NA	NA	NA	NA
BioPlanet 2019	Arf6 vesicle-mediated transport	NA	NA	NA	NA	NA	NA	NA	NA	NA	NA	NA	NA	NA	NA	NA	NA	NA	1.84835	NA	NA	NA	NA	NA	NA	NA	NA	NA	NA	NA	NA	NA	-1.66353	NA	NA	NA	NA	NA	NA	NA	1.66799	NA	NA	NA	NA	NA	NA	NA	NA
BioPlanet 2019	Arginine and proline metabolism	NA	NA	NA	NA	NA	NA	NA	NA	NA	NA	NA	NA	NA	NA	NA	NA	NA	NA	NA	NA	NA	NA	NA	NA	NA	-1.68668	NA	NA	NA	NA	NA	NA	NA	NA	NA	NA	NA	NA	NA	NA	NA	NA	NA	NA	NA	NA	NA	NA
KEGG	Arginine and proline metabolism	NA	NA	NA	NA	NA	NA	NA	NA	NA	NA	NA	NA	NA	NA	NA	NA	NA	NA	NA	NA	NA	NA	NA	NA	NA	-1.39377	NA	NA	NA	NA	-1.59896	NA	NA	NA	NA	NA	NA	NA	NA	NA	NA	NA	NA	NA	NA	NA	NA	NA
GO Biological Process 2021	Arp2/3 complex-mediated actin nucleation (GO:0034314)	NA	NA	NA	NA	NA	NA	NA	NA	NA	NA	NA	NA	NA	NA	NA	NA	NA	NA	NA	NA	NA	-6.09739	7.14039	NA	-2.67665	NA	NA	7.55803	-2.69926	-1.98011	-4.13132	NA	-1.31493	-1.80473	-5.95846	-2.54963	-2.46935	-2.50677	-5.00989	NA	NA	-2.42955	NA	NA	NA	NA	NA	NA
BioPlanet 2019	Arrhythmogenic right ventricular cardiomyopathy (ARVC)	NA	NA	NA	NA	NA	NA	NA	NA	NA	NA	NA	NA	NA	-1.67421	NA	NA	NA	NA	NA	NA	NA	NA	NA	NA	NA	-1.69429	2.06863	-1.39158	NA	NA	NA	NA	NA	NA	NA	NA	NA	NA	NA	NA	NA	NA	NA	NA	NA	NA	NA	NA
WikiPathway 2021 Human	Arrhythmogenic Right Ventricular Cardiomyopathy WP2118	NA	NA	NA	NA	NA	NA	NA	NA	NA	NA	NA	NA	NA	-1.67651	NA	NA	NA	NA	NA	NA	NA	NA	NA	NA	NA	-1.30719	2.0704	NA	NA	NA	NA	NA	NA	NA	NA	NA	NA	NA	NA	NA	NA	NA	NA	NA	NA	NA	NA	NA
GO Biological Process 2021	artery development (GO:0060840)	NA	NA	NA	NA	NA	NA	NA	NA	NA	NA	NA	NA	NA	NA	NA	NA	NA	NA	NA	NA	NA	NA	NA	NA	NA	NA	NA	NA	NA	NA	NA	NA	NA	NA	NA	NA	NA	NA	NA	NA	NA	NA	NA	NA	NA	NA	NA	NA
GO Biological Process 2021	artery morphogenesis (GO:0048844)	NA	NA	NA	NA	NA	NA	NA	NA	NA	NA	NA	NA	NA	NA	NA	NA	NA	NA	NA	NA	NA	NA	NA	NA	NA	NA	NA	NA	NA	NA	NA	NA	NA	NA	NA	NA	NA	NA	NA	NA	NA	NA	NA	NA	NA	NA	NA	NA
WikiPathway 2021 Human	Aryl Hydrocarbon Receptor Netpath WP2586	NA	NA	NA	NA	5.07975	NA	NA	NA	NA	1.98413	NA	NA	NA	NA	NA	NA	NA	2.19211	NA	NA	NA	6.1886	2.10435	NA	NA	NA	-1.9755	-1.90133	NA	2.31232	3.23496	NA	2.3131	NA	1.32093	NA	NA	-1.73811	NA	5.43454	NA	1.55005	NA	NA	NA	NA	NA	-1.38428
WikiPathway 2021 Human	Aryl Hydrocarbon Receptor Pathway WP2873	NA	NA	NA	NA	4.25747	NA	NA	NA	NA	1.7786	NA	NA	NA	-3.18611	NA	-2.80222	NA	NA	NA	NA	NA	4.60951	NA	NA	1.59683	-1.84456	-3.51144	-5.02429	NA	NA	NA	NA	1.77604	NA	NA	NA	NA	NA	NA	NA	NA	2.66153	2.0847	NA	-1.46142	NA	NA	-1.38428
BioPlanet 2019	Asparagine N-linked glycosylation	NA	NA	NA	NA	NA	NA	NA	NA	NA	47.0935	NA	NA	NA	NA	NA	NA	NA	1.37296	NA	NA	NA	NA	6.86379	7.38093	NA	NA	3.0149	20.1387	NA	NA	NA	-4.99883	-3.01267	-3.10917	-2.92962	NA	NA	NA	-3.66537	NA	NA	-3.89798	NA	NA	NA	NA	NA	3.45444
Reactome	Asparagine N-linked glycosylation	NA	NA	NA	NA	NA	NA	NA	NA	NA	75.5637	NA	NA	NA	NA	NA	NA	NA	5.43522	NA	NA	NA	-6.4092	19.6667	8.61518	NA	-3.10844	3.09614	44.5891	-1.63208	NA	NA	-14.5703	-11.945	-9.47943	-8.16557	-2.42169	-2.59118	-3.38683	-8.60588	9.02566	NA	-9.46352	NA	NA	NA	NA	NA	2.58639
BioCarta 2016	Aspirin Blocks Signaling Pathway Involved in Platelet Activation Homo sapiens h sppaPathway	NA	NA	NA	NA	NA	NA	NA	NA	NA	NA	NA	NA	NA	NA	NA	NA	NA	1.38105	NA	NA	NA	NA	NA	-1.80568	NA	NA	-2.32122	NA	NA	NA	NA	NA	NA	NA	NA	NA	NA	NA	NA	NA	NA	NA	NA	NA	NA	NA	NA	-1.89688
Reactome	Assembly and cell surface presentation of NMDA receptors	NA	NA	NA	NA	NA	NA	NA	NA	NA	NA	NA	NA	NA	-1.5902	NA	NA	NA	NA	NA	NA	NA	NA	NA	NA	NA	-3.46335	NA	NA	-3.30025	NA	NA	NA	NA	NA	NA	NA	-1.85114	NA	NA	NA	NA	NA	NA	NA	NA	NA	-2.31795	NA
Reactome	Assembly of collagen fibrils and other multimeric structures	NA	NA	NA	NA	NA	NA	NA	NA	NA	NA	NA	NA	NA	NA	NA	NA	NA	NA	NA	NA	NA	NA	NA	NA	NA	NA	NA	NA	NA	NA	NA	NA	NA	NA	NA	NA	NA	NA	NA	NA	NA	NA	NA	NA	NA	NA	NA	NA
Reactome	Assembly Of The HIV Virion	1.47198	NA	NA	NA	NA	NA	NA	NA	NA	-3.00258	NA	NA	-1.51797	NA	NA	-1.74082	NA	NA	NA	-1.76118	NA	-1.43028	NA	NA	NA	NA	NA	-3.29613	-2.67223	2.17078	-1.74557	3.10064	2.23909	3.29409	NA	NA	NA	-1.46281	2.28455	2.27939	NA	5.41227	1.73113	NA	NA	NA	NA	-1.73484
Reactome	Assembly of the pre-replicative complex	NA	NA	NA	NA	1.6646	NA	NA	11.9436	NA	48.0029	NA	NA	NA	1.86397	NA	NA	NA	3.91477	NA	NA	NA	-11.8534	46.5842	-5.56658	-2.95342	-7.74165	1.59809	47.9819	-1.50863	13.7067	7.98743	NA	-5.31716	5.63426	-5.67783	-7.52913	-1.71704	-3.30483	NA	4.56256	NA	3.79662	NA	NA	NA	NA	NA	NA
WikiPathway 2021 Human	Association Between Physico-Chemical Features and Toxicity Associated Pathways WP3680	NA	NA	NA	NA	NA	NA	NA	NA	NA	NA	NA	NA	NA	NA	NA	NA	NA	NA	NA	NA	NA	-1.42785	NA	NA	NA	NA	-1.75357	NA	NA	-2.31005	NA	-3.11588	NA	-2.16248	-2.60363	NA	NA	NA	NA	NA	NA	-1.49458	NA	NA	NA	NA	NA	NA
BioPlanet 2019	Association of licensing factors with the pre-replicative complex	NA	NA	NA	NA	NA	NA	NA	NA	NA	1.7168	NA	NA	-1.38095	NA	NA	-1.62501	NA	3.39508	NA	-1.50017	NA	1.32788	3.33261	NA	NA	NA	NA	3.37392	NA	-1.40822	-1.88506	NA	NA	-1.43372	NA	NA	NA	NA	NA	NA	NA	1.34906	NA	NA	NA	NA	NA	-1.87564
BioPlanet 2019	Association of TriC/CCT with target proteins during biosynthesis	NA	NA	NA	NA	NA	NA	NA	NA	NA	7.38369	NA	NA	NA	NA	NA	NA	NA	NA	NA	NA	NA	-9.68737	7.67166	-5.46259	-1.3037	-4.18926	NA	6.59003	-2.21756	NA	NA	NA	5.59983	-2.17658	NA	-1.57563	-4.14599	-3.62769	-3.12103	-2.29677	NA	-3.00549	NA	NA	NA	NA	NA	NA
Reactome	Association of TriC/CCT with target proteins during biosynthesis	NA	NA	NA	NA	NA	NA	NA	NA	NA	9.84252	NA	NA	NA	NA	NA	NA	NA	NA	NA	NA	NA	-10.9772	10.2384	-6.01334	-1.79333	-3.50775	NA	10.0958	-1.98319	NA	NA	NA	6.64051	-3.62489	-1.77901	-3.50252	-3.98898	-4.47262	-4.01887	-2.44586	NA	-4.48099	NA	NA	NA	NA	NA	NA
BioPlanet 2019	Asthma	6.2376	NA	NA	NA	NA	NA	NA	5.67836	NA	-19.3982	NA	NA	-3.40489	-4.16753	NA	NA	-4.44553	-9.85406	NA	-2.21374	NA	-5.97149	3.12721	-3.66053	-10.3473	-3.88001	-8.52209	-4.25672	-1.53634	-11.9902	-12.8122	NA	-7.16005	2.06918	NA	-10.4512	-2.12832	-2.45579	NA	-6.21679	NA	1.4465	NA	NA	NA	-8.68248	NA	-4.76087
Reactome	Asymmetric localization of PCP proteins	NA	NA	NA	NA	1.78612	NA	NA	3.30092	NA	29.9455	NA	NA	NA	1.91708	NA	NA	NA	-1.81455	NA	NA	NA	-10.3152	32.2001	-5.71397	-2.62979	-9.01836	NA	30.4896	NA	13.9303	5.1356	NA	-3.05275	4.08299	-5.76459	-7.93622	-1.46592	-2.50499	NA	5.59949	NA	NA	NA	NA	NA	NA	NA	NA
GO Cellular Component 2021	asymmetric synapse (GO:0032279)	4.28356	5.636	NA	NA	NA	NA	NA	NA	NA	-17.3332	NA	-1.72838	-3.72808	NA	NA	-3.78941	-5.20437	-10.1137	-1.54632	-7.15033	NA	-5.47467	-19.0645	-3.83283	-2.1682	NA	-4.85839	-5.02588	-9.15263	NA	2.6015	-3.98243	NA	-5.46905	1.34399	-3.80697	NA	-4.71731	NA	-2.12121	NA	NA	NA	NA	NA	NA	NA	-4.39264
BioPlanet 2019	ATF2 transcription factor network	NA	3.63932	NA	NA	4.8455	NA	NA	NA	NA	2.53147	NA	NA	NA	-4.5255	NA	-5.28995	NA	3.97038	NA	NA	-2.40553	NA	7.66841	NA	NA	-1.80512	-3.07974	-7.6273	NA	3.21269	2.76459	3.04533	3.80938	2.3036	2.52648	NA	2.19889	4.67935	2.14094	NA	NA	6.8131	1.65396	NA	-1.32128	NA	NA	-1.73863
Reactome	ATF4 activates genes in response to endoplasmic reticulum stress	NA	NA	NA	NA	2.0611	NA	NA	NA	NA	5.60902	NA	NA	NA	NA	NA	NA	NA	NA	NA	NA	NA	NA	2.58634	NA	NA	NA	NA	7.58477	NA	4.21636	4.05664	1.36046	3.89028	1.73257	1.66298	NA	NA	1.60528	NA	2.46785	NA	2.08729	NA	NA	NA	NA	NA	NA
BioPlanet 2019	ATM pathway	NA	NA	NA	NA	2.67955	NA	NA	NA	NA	5.60282	NA	NA	NA	NA	NA	NA	NA	NA	NA	NA	NA	NA	9.06963	NA	NA	-2.06555	-1.46946	NA	NA	NA	NA	1.72161	1.91798	NA	NA	NA	1.55476	-1.36564	1.8916	NA	NA	1.60275	NA	NA	NA	NA	NA	NA
WikiPathway 2021 Human	ATM Signaling Network in Development and Disease WP3878	NA	NA	NA	NA	NA	NA	NA	4.1746	NA	4.06322	NA	NA	NA	NA	NA	NA	NA	NA	NA	NA	NA	-2.91621	6.74737	NA	NA	NA	NA	15.9949	NA	-1.45965	-1.3409	-3.05212	-1.87553	-2.50739	-2.07096	NA	-1.5182	NA	NA	-1.75256	NA	-1.57219	NA	NA	NA	NA	NA	NA
BioCarta 2016	ATM Signaling Pathway Homo sapiens h atmPathway	NA	NA	NA	NA	NA	NA	NA	NA	NA	1.88936	NA	NA	NA	-1.83578	NA	-1.86966	NA	NA	NA	NA	NA	1.332	2.81603	NA	NA	-2.22967	NA	NA	NA	NA	NA	NA	1.92268	1.41435	NA	NA	1.39601	NA	NA	NA	NA	1.90872	NA	NA	NA	NA	NA	NA
WikiPathway 2021 Human	ATM Signaling Pathway WP2516	NA	NA	NA	NA	1.83978	NA	NA	1.34706	NA	8.80759	NA	NA	NA	NA	NA	NA	NA	NA	NA	NA	NA	1.60868	6.23697	NA	NA	NA	-1.53271	10.8844	NA	NA	NA	NA	NA	-1.4733	NA	NA	NA	NA	NA	NA	NA	NA	NA	NA	NA	NA	NA	NA
BioPlanet 2019	ATM-dependent DNA damage response	NA	NA	NA	1.88906	NA	NA	NA	NA	NA	-2.59405	NA	NA	NA	NA	NA	NA	NA	1.48629	NA	NA	NA	1.62745	1.67456	1.33167	NA	-3.34846	-5.05444	3.90501	NA	-3.93314	-3.72207	-3.38156	NA	-3.80178	-2.28945	NA	-1.51165	-1.62639	-2.03702	3.50113	NA	NA	NA	NA	NA	NA	NA	-2.3596
GO Molecular Function 2021	ATP binding (GO:0005524)	NA	NA	NA	NA	4.21698	NA	NA	NA	NA	10.4776	NA	NA	NA	NA	NA	NA	NA	1.55458	NA	NA	NA	-2.91331	6.57	NA	NA	-2.8554	-2.60174	15.3207	NA	-2.59369	1.73894	7.79876	4.88988	NA	2.11433	NA	NA	1.5625	NA	5.61098	NA	NA	NA	NA	NA	NA	NA	NA
GO Molecular Function 2021	ATP hydrolysis activity (GO:0140603)	NA	NA	NA	NA	3.72641	NA	NA	NA	NA	2.28733	NA	NA	NA	NA	NA	NA	NA	NA	NA	NA	NA	NA	NA	NA	NA	-2.64655	NA	2.9013	NA	NA	1.37723	NA	NA	1.39635	1.60879	NA	NA	NA	NA	NA	NA	NA	NA	NA	NA	NA	NA	NA
GO Biological Process 2021	ATP synthesis coupled proton transport (GO:0015986)	6.60637	NA	NA	NA	NA	NA	NA	10.2699	NA	4.75258	NA	NA	NA	NA	NA	NA	NA	-1.65556	NA	NA	NA	NA	10.2967	NA	-2.66421	NA	NA	11.5802	NA	NA	NA	NA	NA	NA	NA	NA	NA	NA	NA	NA	NA	NA	NA	NA	NA	NA	NA	NA
GO Biological Process 2021	ATP-dependent chromatin remodeling (GO:0043044)	NA	NA	NA	NA	NA	NA	NA	NA	NA	1.56762	NA	NA	NA	NA	NA	NA	NA	NA	NA	NA	NA	-2.47982	9.77629	NA	NA	-1.94348	NA	8.76776	NA	-2.1227	-1.48421	NA	-4.66094	-3.26515	NA	NA	NA	NA	-3.18985	-2.89706	NA	-2.67505	NA	NA	NA	NA	NA	NA
GO Molecular Function 2021	ATPase activator activity (GO:0001671)	NA	NA	NA	NA	NA	NA	NA	NA	NA	NA	NA	NA	NA	NA	NA	NA	NA	NA	NA	NA	NA	-2.53216	1.69824	NA	NA	-1.76496	NA	4.18881	NA	NA	NA	-3.17674	-2.12971	NA	NA	NA	NA	NA	NA	NA	NA	NA	NA	NA	NA	NA	NA	NA
GO Molecular Function 2021	ATPase activity, coupled to transmembrane movement of ions, rotational mechanism (GO:0044769)	NA	NA	NA	NA	NA	NA	NA	NA	NA	NA	NA	NA	NA	NA	NA	NA	NA	NA	NA	NA	NA	NA	2.55483	NA	NA	NA	NA	3.29591	NA	NA	NA	NA	NA	NA	NA	NA	NA	NA	NA	NA	NA	NA	NA	NA	NA	NA	NA	NA
GO Molecular Function 2021	ATPase binding (GO:0051117)	NA	NA	NA	NA	NA	NA	NA	NA	NA	1.39798	NA	NA	NA	NA	NA	NA	NA	NA	NA	NA	NA	NA	NA	NA	NA	-1.66485	NA	3.20682	NA	1.91981	NA	NA	1.75764	NA	1.52387	NA	NA	NA	-1.36294	NA	NA	NA	NA	NA	NA	NA	NA	NA
GO Molecular Function 2021	ATPase regulator activity (GO:0060590)	NA	NA	NA	NA	2.11428	NA	NA	NA	NA	2.18289	NA	NA	NA	NA	NA	NA	NA	NA	NA	NA	NA	-2.30315	1.88497	NA	NA	-1.64816	NA	6.86804	-1.35321	NA	NA	-3.28359	-2.24835	-1.9538	NA	NA	-1.56516	NA	NA	NA	NA	NA	NA	NA	NA	NA	NA	NA
BioPlanet 2019	ATR activation in response to replication stress	NA	NA	NA	NA	NA	NA	NA	5.77412	NA	5.16384	NA	NA	NA	NA	NA	NA	NA	1.84835	NA	NA	NA	NA	3.12612	NA	NA	NA	NA	5.97094	NA	NA	NA	NA	NA	NA	NA	NA	NA	NA	NA	NA	NA	NA	NA	NA	NA	NA	NA	NA
GO Biological Process 2021	atrioventricular valve morphogenesis (GO:0003181)	NA	NA	NA	NA	NA	NA	NA	NA	NA	NA	NA	NA	NA	NA	NA	NA	NA	NA	NA	NA	NA	NA	NA	NA	NA	NA	NA	NA	NA	NA	NA	NA	NA	NA	NA	NA	NA	NA	NA	NA	NA	NA	NA	NA	NA	NA	NA	NA
Reactome	Attenuation phase	NA	NA	NA	NA	12.2099	NA	NA	NA	NA	1.56175	NA	NA	NA	NA	NA	NA	NA	NA	NA	NA	NA	-6.30245	2.70209	NA	NA	-4.50988	-1.98268	2.58409	-2.76461	NA	NA	NA	5.16134	NA	1.69471	-1.32819	-1.72284	-1.9368	NA	-1.32986	NA	-3.21479	NA	NA	NA	NA	NA	NA
BioPlanet 2019	Atypical NF-kappaB pathway	NA	NA	NA	NA	3.17191	NA	NA	NA	NA	NA	NA	NA	NA	NA	NA	NA	NA	NA	NA	NA	NA	1.78486	2.14023	NA	NA	-1.90484	-2.25906	2.26424	NA	4.53273	2.99832	4.52715	3.74969	3.75671	3.14782	NA	1.3798	6.16936	3.58734	2.73396	NA	3.15669	2.52481	NA	NA	NA	NA	NA
Reactome	AUF1 (hnRNP D0) binds and destabilizes mRNA	1.84893	NA	NA	NA	4.13795	NA	NA	5.36943	NA	40.4482	NA	1.30635	NA	2.08657	NA	NA	NA	-2.26106	NA	NA	NA	-16.1984	44.0042	-6.08511	-5.01403	-10.9561	NA	45.684	-3.65627	16.1746	7.82547	NA	-5.60233	6.76381	-7.16577	-11.1676	-2.25751	-3.91537	NA	6.26516	NA	-4.17196	NA	NA	NA	NA	NA	-2.34767
Reactome	AURKA Activation by TPX2	NA	NA	NA	NA	NA	NA	NA	6.61489	NA	9.35185	NA	NA	NA	NA	NA	NA	NA	2.54145	NA	NA	NA	-5.75384	8.16491	NA	NA	-2.02654	-1.52154	24.1599	-1.86516	-3.41731	-2.94333	-4.51788	-6.68234	-4.22367	-4.61052	NA	-1.41623	NA	1.72251	-7.8269	NA	-3.36089	NA	NA	NA	NA	NA	NA
BioPlanet 2019	Aurora B signaling	NA	NA	NA	NA	NA	NA	NA	18.8122	NA	11.3905	NA	NA	NA	NA	NA	NA	NA	1.37296	NA	NA	NA	NA	11.4818	NA	NA	NA	1.34031	12.8108	NA	4.17509	3.57665	3.34372	NA	3.18801	NA	NA	NA	NA	NA	-2.101	NA	NA	NA	NA	NA	NA	NA	NA
BioPlanet 2019	Autodegradation of Cdh1 by Cdh1-APC/C	NA	NA	NA	NA	2.06734	NA	NA	4.14893	NA	53.1735	NA	NA	NA	1.86538	NA	NA	NA	NA	NA	NA	NA	-12.7505	41.8417	-6.25104	-2.1047	-9.09993	NA	57.9599	NA	12.4688	5.72689	NA	-6.57014	NA	-8.97475	-8.34757	-1.98794	-4.35423	-6.27237	5.10393	NA	-5.0022	NA	NA	NA	NA	NA	NA
Reactome	Autodegradation of Cdh1 by Cdh1:APC/C	1.60452	NA	NA	NA	2.86272	NA	NA	6.37179	NA	50.7988	NA	NA	NA	1.91708	NA	NA	NA	-1.81455	NA	NA	NA	-14.9441	41.3468	-6.31985	-3.16825	-9.92003	NA	54.8433	-4.18306	16.9135	6.08129	NA	-8.60769	NA	-9.24832	-9.28023	-3.33301	-5.36278	-7.1063	5.97443	NA	-5.2391	NA	NA	NA	NA	NA	NA
Reactome	Autodegradation of the E3 ubiquitin ligase COP1	1.44972	NA	NA	NA	2.19657	NA	NA	3.95789	NA	41.1452	NA	1.30635	NA	2.1218	NA	NA	NA	-2.95442	NA	NA	NA	-13.779	40.5921	-6.13611	-3.93366	-9.93891	NA	44.8146	-1.50272	16.9952	6.54468	NA	-5.46577	5.46062	-6.30466	-10.7337	-1.92986	-4.80117	NA	5.97889	NA	-3.92342	NA	NA	NA	NA	NA	NA
BioPlanet 2019	Autoimmune thyroid disease	4.2209	NA	NA	1.68149	NA	NA	NA	3.73432	1.61616	-15.6044	NA	NA	-2.62563	-3.88002	NA	NA	-3.64052	-5.6637	NA	-1.67213	1.9517	-5.45019	7.92047	-4.04961	-5.0134	-4.99869	-9.86677	NA	-2.98015	-12.7912	-10.7674	-3.22735	-11.6411	2.87098	-2.71365	-6.81985	NA	-4.89776	-1.89592	-4.3862	NA	2.17365	NA	NA	-1.5503	-7.04671	1.42314	-7.2654
GO Cellular Component 2021	autophagosome (GO:0005776)	NA	NA	NA	NA	NA	NA	NA	NA	NA	NA	NA	NA	NA	NA	NA	NA	NA	-1.8498	NA	NA	NA	-3.87877	5.20071	NA	NA	NA	NA	6.9975	NA	NA	NA	-2.37983	-3.60956	-2.00772	-1.4696	-2.84394	NA	NA	1.59122	-5.84077	NA	1.72618	NA	NA	NA	NA	NA	NA
GO Biological Process 2021	autophagosome assembly (GO:0000045)	NA	NA	NA	NA	NA	NA	NA	NA	NA	1.76637	NA	NA	NA	NA	NA	NA	NA	NA	NA	NA	NA	NA	1.79286	NA	NA	NA	-1.72759	6.23546	NA	2.35638	1.67778	2.66825	1.43853	NA	NA	NA	NA	NA	NA	5.30879	NA	2.79361	NA	NA	NA	NA	NA	NA
GO Biological Process 2021	autophagosome maturation (GO:0097352)	NA	NA	NA	NA	NA	NA	NA	NA	NA	1.72327	NA	NA	NA	NA	NA	NA	NA	NA	NA	NA	NA	-2.41604	4.30155	NA	NA	NA	NA	6.45159	NA	NA	NA	-1.68185	-2.42027	NA	NA	NA	NA	NA	NA	NA	NA	1.84619	NA	NA	NA	NA	NA	NA
GO Cellular Component 2021	autophagosome membrane (GO:0000421)	NA	NA	NA	NA	NA	NA	NA	NA	NA	NA	NA	NA	NA	NA	NA	NA	NA	-2.01716	NA	NA	NA	NA	2.81212	NA	NA	NA	NA	2.15677	NA	NA	NA	NA	-1.86498	NA	NA	-1.65219	NA	NA	NA	-2.09516	NA	NA	NA	NA	NA	NA	NA	NA
GO Biological Process 2021	autophagosome organization (GO:1905037)	NA	NA	NA	NA	NA	NA	NA	NA	NA	1.62505	NA	NA	NA	NA	NA	NA	NA	NA	NA	NA	NA	NA	1.98667	NA	NA	NA	-1.47629	6.55248	NA	2.48137	1.77292	2.89003	1.52066	NA	NA	NA	NA	NA	NA	4.8233	NA	2.96928	NA	NA	NA	NA	NA	NA
Reactome	Autophagy	2.59317	NA	NA	NA	2.16207	NA	NA	1.33716	NA	8.00114	NA	NA	-1.4083	-3.07375	NA	-1.66187	NA	3.96589	NA	-1.76118	NA	-6.09985	8.31894	-1.30372	-1.85925	-2.7799	-2.02843	23.7497	-6.68364	5.52242	4.07301	NA	NA	-5.29776	NA	-2.31302	-2.72449	NA	NA	9.38641	NA	8.50952	NA	NA	NA	NA	-2.05696	NA
KEGG	Autophagy	NA	NA	NA	NA	1.47274	1.59583	1.60464	NA	NA	4.49065	NA	NA	NA	2.98114	NA	NA	NA	1.43785	NA	NA	NA	-2.19562	4.12028	NA	1.48343	NA	-6.42077	20.9627	NA	5.70098	6.45055	8.13515	3.88223	4.0714	NA	NA	NA	2.75472	6.25941	6.02187	NA	6.10169	1.62248	NA	NA	NA	NA	NA
GO Biological Process 2021	autophagy of mitochondrion (GO:0000422)	NA	NA	NA	NA	NA	NA	NA	NA	NA	NA	NA	NA	NA	NA	NA	NA	NA	NA	NA	NA	NA	NA	NA	NA	NA	NA	NA	4.15875	NA	1.44271	2.33068	3.80438	NA	NA	NA	NA	NA	NA	NA	2.60413	NA	6.15569	NA	NA	NA	NA	NA	NA
GO Biological Process 2021	autophagy of nucleus (GO:0044804)	NA	NA	NA	NA	NA	NA	NA	NA	NA	NA	NA	NA	NA	NA	NA	NA	NA	NA	NA	NA	NA	NA	NA	NA	NA	NA	-1.93773	2.43211	NA	NA	NA	2.87515	NA	NA	NA	NA	NA	NA	NA	NA	NA	2.3922	NA	NA	NA	NA	NA	NA
WikiPathway 2021 Human	Autophagy WP4923	NA	NA	NA	NA	NA	NA	NA	NA	NA	NA	NA	NA	NA	NA	NA	NA	NA	NA	NA	NA	NA	NA	NA	NA	NA	NA	NA	5.42959	NA	NA	NA	2.45499	NA	1.42543	NA	NA	NA	NA	NA	2.75416	NA	NA	NA	NA	NA	NA	NA	NA
GO Cellular Component 2021	axon (GO:0030424)	NA	NA	NA	NA	NA	NA	NA	NA	NA	NA	NA	NA	NA	NA	NA	NA	NA	1.57777	NA	NA	NA	NA	NA	NA	NA	1.44005	NA	NA	NA	NA	NA	NA	NA	2.09173	NA	NA	NA	NA	NA	NA	NA	NA	NA	NA	NA	NA	NA	NA
GO Biological Process 2021	axon development (GO:0061564)	NA	NA	NA	NA	NA	NA	NA	NA	NA	NA	NA	NA	NA	NA	NA	NA	NA	NA	NA	NA	NA	NA	NA	NA	NA	NA	NA	NA	NA	NA	NA	NA	NA	NA	NA	NA	NA	NA	NA	NA	NA	NA	NA	NA	NA	NA	NA	NA
GO Biological Process 2021	axon extension (GO:0048675)	NA	NA	NA	NA	NA	NA	NA	NA	NA	NA	NA	NA	NA	NA	NA	NA	NA	NA	NA	NA	NA	NA	NA	NA	NA	NA	NA	NA	NA	NA	NA	NA	NA	NA	1.75763	NA	NA	NA	NA	NA	NA	NA	NA	NA	NA	NA	NA	NA
KEGG	Axon guidance	NA	NA	NA	NA	NA	NA	1.74022	NA	NA	NA	NA	NA	NA	NA	NA	NA	NA	NA	NA	NA	NA	NA	NA	NA	NA	NA	-3.73042	NA	NA	NA	NA	NA	NA	NA	NA	NA	NA	NA	NA	NA	NA	NA	NA	NA	NA	NA	NA	NA
BioPlanet 2019	Axon guidance	NA	NA	NA	NA	NA	NA	NA	NA	NA	-1.83926	NA	NA	NA	NA	NA	NA	NA	NA	NA	NA	NA	-2.15641	-2.17557	NA	NA	1.33943	-3.95172	NA	NA	-1.6275	-1.42117	NA	1.87097	1.55289	NA	NA	-2.90758	NA	NA	NA	NA	NA	NA	NA	NA	NA	NA	NA
GO Biological Process 2021	axon guidance (GO:0007411)	NA	NA	NA	NA	NA	NA	NA	NA	NA	NA	NA	NA	NA	NA	NA	NA	NA	NA	NA	NA	NA	NA	NA	NA	NA	NA	NA	NA	NA	NA	NA	NA	NA	NA	NA	NA	NA	NA	NA	NA	NA	NA	NA	NA	NA	NA	NA	NA
Panther 2016	Axon guidance mediated by netrin Homo sapiens P00009	NA	NA	NA	NA	NA	NA	NA	NA	NA	NA	NA	NA	NA	NA	NA	NA	NA	NA	NA	NA	NA	NA	NA	NA	NA	-1.68757	-5.20053	NA	NA	NA	NA	NA	NA	NA	NA	NA	NA	NA	NA	NA	NA	NA	NA	NA	-2.54277	NA	NA	NA
Panther 2016	Axon guidance mediated by semaphorins Homo sapiens P00007	NA	NA	NA	NA	NA	NA	1.36009	NA	NA	NA	NA	NA	NA	NA	NA	NA	NA	NA	NA	NA	NA	-3.25639	NA	NA	-1.76064	NA	-2.08222	1.40966	NA	NA	NA	NA	NA	-1.31585	NA	-1.87394	NA	NA	NA	NA	NA	NA	NA	NA	NA	NA	NA	NA
Panther 2016	Axon guidance mediated by Slit/Robo Homo sapiens P00008	NA	NA	NA	NA	NA	NA	NA	NA	NA	NA	NA	NA	NA	NA	NA	NA	NA	NA	NA	NA	NA	NA	-1.57143	NA	NA	NA	-1.40042	NA	NA	NA	NA	NA	NA	NA	NA	NA	NA	NA	NA	NA	NA	NA	NA	NA	NA	NA	NA	NA
GO Biological Process 2021	axonal transport (GO:0098930)	NA	NA	NA	NA	NA	NA	NA	NA	NA	NA	NA	NA	NA	NA	NA	NA	NA	NA	NA	NA	NA	NA	2.30682	NA	NA	NA	NA	2.2231	NA	NA	NA	3.5076	1.56478	NA	NA	NA	NA	NA	NA	2.1409	NA	NA	NA	NA	NA	NA	NA	NA
GO Biological Process 2021	axonemal dynein complex assembly (GO:0070286)	NA	NA	NA	NA	NA	NA	NA	NA	NA	NA	NA	NA	NA	NA	NA	NA	NA	NA	NA	NA	NA	NA	NA	NA	NA	NA	NA	NA	NA	NA	NA	NA	NA	NA	NA	NA	NA	NA	NA	NA	NA	NA	NA	NA	NA	NA	NA	NA
GO Biological Process 2021	axoneme assembly (GO:0035082)	NA	NA	NA	NA	NA	NA	NA	NA	NA	NA	NA	NA	NA	NA	NA	NA	NA	NA	NA	NA	NA	NA	NA	NA	NA	NA	NA	NA	NA	NA	NA	NA	NA	NA	NA	NA	NA	NA	NA	NA	NA	NA	NA	NA	NA	NA	NA	NA
GO Biological Process 2021	axonogenesis (GO:0007409)	NA	NA	NA	NA	NA	NA	NA	NA	NA	NA	NA	NA	NA	NA	NA	NA	NA	NA	NA	NA	NA	NA	NA	NA	NA	NA	NA	NA	NA	NA	NA	NA	NA	NA	NA	NA	NA	NA	NA	NA	NA	NA	NA	NA	NA	NA	NA	NA
GO Cellular Component 2021	azurophil granule (GO:0042582)	2.51686	NA	NA	NA	NA	5.63963	NA	3.58437	NA	17.4317	NA	NA	NA	9.12376	NA	NA	-1.56324	6.72655	NA	NA	1.86466	-20.8177	28.9762	NA	-7.23089	-3.98176	8.45984	26.822	-1.89496	NA	NA	-10.2497	-11.6566	-15.7233	-10.1526	-13.5196	-5.98565	-7.00526	-5.93412	-9.43855	NA	-11.6947	NA	NA	NA	NA	2.55266	8.74641
GO Cellular Component 2021	azurophil granule lumen (GO:0035578)	NA	NA	NA	NA	NA	4.79289	NA	4.18858	NA	13.4359	NA	NA	NA	5.51171	NA	NA	-1.5818	5.79396	NA	NA	NA	-6.94944	16.39	2.82278	-4.07431	NA	6.63102	15.0474	-1.51329	NA	NA	-5.98014	-7.05978	-8.66987	-4.2896	-5.63251	-3.17398	-4.47218	-4.4893	-3.60037	NA	-7.15131	NA	NA	NA	NA	NA	7.85966
GO Cellular Component 2021	azurophil granule membrane (GO:0035577)	NA	NA	NA	NA	NA	NA	NA	NA	NA	4.03778	NA	NA	NA	4.08766	NA	NA	NA	-1.86079	NA	NA	2.50011	-9.18057	8.76832	4.89188	-3.78493	NA	-4.63653	9.20605	NA	-3.11722	-2.79445	-2.68529	-3.17996	-5.16051	-5.70247	-5.54985	-2.14821	-1.32142	NA	-3.29452	NA	-3.24698	NA	NA	NA	NA	3.11435	NA
GO Biological Process 2021	B cell activation (GO:0042113)	NA	NA	NA	NA	NA	NA	NA	NA	NA	-8.48352	NA	NA	NA	NA	NA	NA	NA	NA	NA	NA	NA	-2.28227	NA	NA	NA	-1.36272	-2.61165	NA	NA	-19.8255	-13.2983	2.21749	2.60867	NA	NA	NA	NA	NA	-1.48502	NA	NA	NA	NA	NA	NA	NA	NA	-4.83517
Panther 2016	B cell activation Homo sapiens P00010	NA	NA	NA	NA	1.74961	NA	2.41253	NA	NA	-4.62335	NA	NA	NA	NA	NA	-1.60758	NA	NA	NA	NA	NA	-2.932	5.89772	NA	NA	-3.71774	-10.7732	5.11099	NA	-16.0936	-11.29	NA	-3.30288	-2.1839	-1.71883	NA	2.16247	2.04469	1.38745	-3.37297	NA	NA	-1.44875	NA	-3.94061	NA	NA	-4.02323
GO Biological Process 2021	B cell activation involved in immune response (GO:0002312)	NA	NA	NA	NA	NA	NA	NA	NA	NA	1.33076	NA	NA	NA	NA	NA	NA	NA	NA	NA	NA	NA	NA	NA	NA	NA	NA	NA	NA	NA	-1.67132	-1.36986	NA	NA	NA	NA	NA	NA	NA	NA	NA	NA	NA	NA	NA	NA	NA	NA	NA
GO Biological Process 2021	B cell differentiation (GO:0030183)	NA	NA	NA	NA	NA	NA	NA	NA	NA	-2.79028	NA	NA	NA	NA	NA	NA	NA	NA	NA	NA	NA	NA	NA	NA	NA	NA	NA	NA	NA	-5.74637	-6.6886	NA	NA	NA	NA	NA	NA	NA	NA	NA	NA	NA	NA	NA	NA	NA	NA	NA
GO Biological Process 2021	B cell proliferation (GO:0042100)	NA	NA	NA	NA	NA	NA	NA	NA	NA	-3.08121	NA	NA	NA	NA	NA	NA	NA	NA	NA	NA	NA	NA	NA	NA	NA	NA	NA	NA	NA	-5.01162	-3.5423	2.01153	2.17745	NA	NA	NA	NA	NA	NA	NA	NA	NA	NA	NA	NA	NA	NA	-2.25064
KEGG	B cell receptor signaling pathway	NA	NA	NA	NA	10.215	NA	4.21608	NA	NA	-4.9224	NA	NA	NA	2.15172	NA	-1.33435	NA	1.48917	NA	NA	NA	-5.25192	6.19434	2.66251	-1.87404	-3.2585	-8.79998	6.66378	1.61846	-13.5937	-14.5421	NA	-2.35793	NA	-1.99656	-1.63391	1.72333	3.51547	2.4931	-5.66219	NA	2.18201	2.37105	NA	-1.91472	NA	NA	-4.60287
GO Biological Process 2021	B cell receptor signaling pathway (GO:0050853)	NA	NA	NA	NA	2.31384	NA	1.36753	NA	NA	-8.92324	NA	NA	NA	NA	NA	NA	NA	1.63215	NA	NA	NA	-5.03127	1.93602	-2.93179	NA	-2.49803	-4.0473	2.17811	NA	-15.2411	-19.6667	NA	-1.80312	NA	-2.91385	NA	NA	NA	NA	-1.30982	NA	NA	NA	NA	NA	NA	NA	-3.96525
WikiPathway 2021 Human	B Cell Receptor Signaling Pathway WP23	NA	NA	NA	NA	4.95291	NA	4.22927	NA	NA	-11.5382	NA	NA	NA	NA	NA	NA	NA	NA	NA	NA	NA	-6.96442	6.39476	-2.52102	1.87415	-5.94281	-17.6678	15.5017	NA	-23.1032	-27.0298	-3.90743	-4.62569	-7.18585	-8.1162	NA	-4.29333	NA	NA	7.13104	NA	NA	3.02162	NA	-2.33462	NA	NA	-6.99185
BioPlanet 2019	B cell survival pathway	NA	NA	NA	NA	NA	NA	NA	NA	NA	1.53406	NA	NA	NA	-2.02532	NA	-1.62501	NA	NA	NA	NA	-1.95238	2.03774	NA	NA	NA	-3.50056	-4.37943	4.40046	NA	NA	NA	3.1553	1.86827	2.15638	NA	NA	NA	2.42474	NA	6.81058	NA	1.53141	NA	NA	NA	NA	NA	NA
BioPlanet 2019	Bacterial invasion of epithelial cells	NA	NA	NA	NA	NA	NA	NA	2.19079	1.32991	-1.67951	NA	NA	NA	-1.78969	NA	NA	NA	1.94378	NA	NA	NA	-3.30644	3.88852	-1.32327	-3.5005	2.96074	-1.73787	5.18141	-1.61843	-2.27187	-5.32909	NA	-1.48584	-2.24635	-6.28422	-3.31618	-3.31562	-3.86428	-2.51025	6.18702	NA	-1.45521	NA	NA	NA	NA	NA	NA
BioPlanet 2019	BAD phosphorylation mediated by IGF1R signaling	NA	NA	NA	NA	NA	NA	NA	NA	NA	NA	NA	NA	NA	-1.64177	NA	NA	NA	NA	NA	NA	NA	NA	NA	NA	NA	NA	-4.38781	1.86887	NA	NA	NA	-2.29953	NA	-2.17671	-3.13771	NA	NA	NA	-2.43901	-1.47104	NA	-1.44362	NA	NA	NA	NA	NA	-2.27581
BioPlanet 2019	BAD phosphorylation regulation	NA	NA	NA	NA	NA	NA	NA	NA	NA	NA	NA	NA	NA	-2.36234	NA	NA	NA	NA	NA	NA	NA	NA	NA	NA	NA	NA	-4.67328	NA	NA	NA	NA	-1.68538	NA	2.19951	-1.33506	NA	NA	NA	NA	NA	NA	NA	NA	NA	NA	NA	NA	-2.06262
GO Biological Process 2021	barbed-end actin filament capping (GO:0051016)	NA	NA	NA	NA	NA	NA	NA	NA	NA	NA	NA	NA	NA	NA	NA	NA	NA	NA	NA	NA	NA	-2.95444	NA	NA	NA	NA	NA	1.55797	NA	-3.18756	NA	NA	NA	NA	NA	NA	NA	NA	NA	NA	NA	NA	NA	NA	NA	NA	NA	NA
BioPlanet 2019	BARD1 signaling events	NA	NA	NA	NA	NA	NA	NA	3.86526	NA	4.58035	NA	NA	NA	NA	NA	NA	NA	NA	NA	NA	NA	-3.09636	6.78414	NA	NA	-2.6976	NA	9.72046	NA	NA	NA	NA	NA	NA	NA	NA	NA	NA	NA	-2.90426	NA	NA	NA	NA	NA	NA	NA	NA
GO Molecular Function 2021	basal RNA polymerase II transcription machinery binding (GO:0001099)	NA	NA	NA	NA	NA	NA	NA	NA	NA	1.70097	NA	NA	NA	NA	NA	NA	NA	NA	NA	NA	NA	NA	1.62353	NA	NA	-1.92829	NA	5.3523	NA	4.25169	4.21189	6.34962	NA	1.96537	NA	NA	NA	NA	NA	3.45859	NA	1.91807	NA	NA	NA	NA	NA	NA
BioPlanet 2019	Basal transcription factors	NA	NA	NA	NA	NA	NA	NA	NA	NA	4.12288	NA	NA	NA	NA	NA	NA	NA	NA	NA	NA	NA	NA	NA	NA	NA	NA	NA	3.20016	NA	NA	NA	2.01343	NA	NA	NA	NA	NA	NA	NA	NA	NA	NA	NA	NA	NA	NA	NA	NA
KEGG	Basal transcription factors	NA	NA	NA	NA	NA	NA	NA	NA	NA	5.43345	NA	NA	NA	NA	NA	NA	NA	NA	NA	NA	NA	NA	1.72679	NA	NA	NA	NA	5.10538	NA	NA	NA	NA	NA	NA	-1.40469	NA	NA	NA	NA	-1.78951	NA	1.49774	NA	NA	NA	NA	NA	NA
GO Biological Process 2021	base conversion or substitution editing (GO:0016553)	NA	NA	NA	NA	NA	NA	NA	NA	NA	NA	NA	NA	NA	NA	NA	NA	NA	NA	NA	NA	NA	NA	2.13699	NA	NA	NA	NA	NA	NA	NA	NA	NA	NA	NA	NA	NA	NA	NA	NA	NA	NA	NA	NA	NA	NA	NA	NA	NA
BioPlanet 2019	Base excision repair	NA	NA	NA	NA	NA	NA	NA	3.34077	NA	4.84131	NA	NA	NA	NA	NA	NA	NA	NA	NA	NA	NA	-2.1492	3.36384	NA	NA	NA	NA	15.7561	NA	-4.41257	-6.31305	-4.78323	-4.75087	-3.45133	-3.22248	NA	NA	-1.3561	-2.47143	-4.1512	NA	-2.95764	NA	NA	NA	NA	NA	NA
Reactome	Base Excision Repair	NA	NA	NA	NA	NA	NA	NA	3.47923	NA	NA	NA	NA	NA	NA	NA	NA	NA	NA	NA	NA	NA	NA	NA	NA	NA	NA	NA	1.5782	NA	NA	-2.38088	NA	NA	NA	NA	NA	NA	-1.47459	NA	NA	NA	NA	NA	NA	NA	NA	NA	NA
KEGG	Base excision repair	NA	NA	NA	NA	NA	NA	NA	3.35393	NA	5.23125	NA	NA	NA	NA	NA	NA	NA	NA	NA	NA	NA	-2.26155	3.56698	NA	NA	NA	NA	16.9216	NA	-4.81555	-6.81607	-4.96529	-4.92013	-3.65087	-3.33994	NA	NA	-1.41821	-2.58099	-4.27002	NA	-3.27918	NA	NA	NA	NA	NA	NA
WikiPathway 2021 Human	Base Excision Repair WP4752	NA	NA	NA	NA	NA	NA	NA	3.47404	NA	6.16979	NA	NA	NA	NA	NA	NA	NA	NA	NA	NA	NA	-2.2532	3.3548	NA	NA	NA	NA	16.0302	NA	-5.20603	-8.24037	-5.55718	-6.20226	-4.726	-3.33438	NA	NA	-1.30177	-2.9918	-4.76462	NA	-2.7069	NA	NA	NA	NA	NA	NA
GO Biological Process 2021	base-excision repair (GO:0006284)	NA	NA	NA	NA	NA	NA	NA	6.46265	NA	8.55656	NA	NA	NA	NA	NA	NA	NA	NA	NA	NA	NA	-2.78637	4.50301	NA	NA	NA	NA	17.3774	NA	-5.04675	-6.25743	-3.55425	-4.88213	-3.58882	-2.35682	NA	NA	-1.71695	-2.93417	-7.32778	NA	-3.93898	NA	NA	NA	NA	NA	NA
GO Biological Process 2021	base-excision repair, AP site formation (GO:0006285)	NA	NA	NA	NA	NA	NA	NA	NA	NA	NA	NA	NA	NA	NA	NA	NA	NA	NA	NA	NA	NA	NA	NA	NA	NA	NA	NA	3.91692	NA	NA	-1.34345	NA	NA	NA	NA	NA	NA	NA	NA	NA	NA	-2.23042	NA	NA	NA	NA	NA	NA
GO Biological Process 2021	base-excision repair, gap-filling (GO:0006287)	NA	NA	NA	NA	NA	NA	NA	5.85209	NA	8.45174	NA	NA	NA	NA	NA	NA	NA	NA	NA	NA	NA	-2.81961	4.66378	NA	NA	NA	NA	14.7374	NA	-7.11794	-9.04775	-6.7641	-8.20776	-5.2786	-4.06856	-1.81525	NA	-2.53642	-4.81033	-7.80201	NA	-4.30238	NA	NA	NA	NA	NA	NA
GO Cellular Component 2021	basement membrane (GO:0005604)	NA	NA	NA	NA	NA	NA	NA	NA	NA	NA	NA	NA	NA	NA	NA	NA	NA	NA	NA	NA	NA	NA	NA	NA	NA	NA	NA	NA	NA	NA	NA	NA	NA	NA	NA	NA	NA	NA	NA	NA	NA	NA	NA	NA	NA	NA	NA	NA
GO Biological Process 2021	basement membrane organization (GO:0071711)	NA	NA	NA	NA	NA	NA	NA	NA	NA	NA	NA	NA	NA	NA	NA	NA	NA	NA	NA	NA	NA	NA	NA	NA	NA	NA	NA	NA	NA	NA	NA	NA	NA	NA	NA	NA	NA	NA	NA	NA	NA	NA	NA	NA	NA	NA	NA	NA
BioPlanet 2019	Basigin interactions	NA	NA	NA	NA	NA	NA	NA	NA	NA	2.10267	NA	NA	NA	NA	NA	NA	NA	NA	NA	NA	NA	NA	NA	NA	NA	NA	NA	NA	-1.78306	2.65864	NA	NA	NA	NA	NA	NA	-1.80815	-2.55533	-1.32901	NA	NA	NA	NA	NA	NA	NA	NA	NA
Reactome	Basigin interactions	NA	NA	NA	NA	NA	NA	NA	NA	NA	2.353	NA	NA	NA	NA	NA	NA	NA	NA	NA	NA	NA	NA	NA	NA	NA	NA	NA	NA	-2.46611	2.91953	NA	NA	NA	NA	NA	NA	-1.91724	-2.78476	-1.34259	NA	NA	NA	NA	NA	NA	NA	NA	NA
GO Cellular Component 2021	basolateral plasma membrane (GO:0016323)	NA	NA	NA	NA	NA	NA	NA	NA	NA	2.17155	NA	NA	NA	NA	NA	NA	NA	NA	NA	NA	NA	NA	NA	NA	NA	NA	NA	-1.92191	NA	NA	NA	NA	NA	NA	NA	NA	NA	NA	NA	NA	NA	NA	NA	NA	NA	NA	NA	NA
Reactome	BBSome-mediated cargo-targeting to cilium	NA	NA	NA	NA	NA	NA	NA	NA	NA	NA	NA	NA	NA	NA	NA	NA	NA	NA	NA	NA	NA	-4.01512	NA	-3.61065	-1.84432	NA	NA	NA	NA	NA	NA	-3.36315	-3.41637	-3.59122	-1.64897	-1.43386	NA	-1.57301	NA	-2.34462	NA	-2.83817	NA	NA	NA	NA	NA	NA
BioCarta 2016	BCR Signaling Pathway Homo sapiens h bcrPathway	NA	NA	NA	NA	1.88617	NA	NA	NA	NA	-5.37262	NA	NA	NA	NA	NA	-1.55669	NA	1.83496	-1.99387	NA	NA	NA	1.54554	NA	NA	NA	-3.68758	-3.20741	1.49371	-7.76054	-6.95502	-3.97976	-3.49884	-2.33207	-1.65143	NA	NA	NA	NA	2.46268	NA	1.58937	NA	NA	NA	NA	NA	-3.61002
BioPlanet 2019	BDNF signaling pathway	NA	7.81176	NA	6.56786	21.2458	3.41235	NA	NA	1.50136	10.2186	NA	3.30752	4.67239	-6.80855	NA	-2.8425	NA	20.6533	-3.66238	-1.86958	-3.94699	7.31998	NA	-8.84418	17.1908	-11.2061	-12.1848	NA	-9.04304	NA	12.4714	8.14799	13.0268	10.5695	NA	NA	NA	-14.9569	-8.0547	6.94184	NA	11.7046	NA	-4.16726	-3.31466	NA	3.16014	-6.17406
WikiPathway 2021 Human	BDNF-TrkB Signaling WP3676	NA	NA	NA	NA	NA	NA	NA	NA	NA	NA	NA	NA	NA	NA	NA	NA	NA	NA	NA	NA	NA	NA	NA	NA	NA	NA	-1.91667	3.44007	NA	NA	NA	NA	NA	NA	NA	NA	NA	NA	NA	1.36986	NA	NA	NA	NA	NA	NA	NA	NA
BioPlanet 2019	Beta-1 integrin cell surface interactions	NA	NA	NA	NA	NA	NA	NA	NA	NA	NA	NA	NA	NA	NA	NA	NA	NA	NA	NA	NA	NA	NA	NA	NA	NA	NA	NA	NA	NA	NA	NA	NA	NA	NA	NA	NA	NA	NA	NA	NA	NA	NA	NA	NA	NA	NA	NA	NA
BioPlanet 2019	Beta-3 integrin cell surface interactions	NA	NA	NA	NA	1.6812	NA	NA	NA	NA	NA	NA	NA	NA	NA	NA	NA	NA	NA	NA	NA	NA	NA	NA	NA	NA	NA	1.77369	NA	NA	1.40383	NA	NA	NA	NA	NA	NA	NA	NA	NA	NA	NA	NA	NA	NA	NA	NA	NA	NA
KEGG	beta-Alanine metabolism	NA	NA	NA	NA	NA	NA	NA	NA	NA	NA	NA	NA	NA	NA	NA	NA	NA	NA	NA	NA	NA	NA	NA	NA	NA	NA	NA	NA	NA	-1.43084	NA	NA	NA	NA	-1.36489	NA	NA	NA	NA	NA	NA	-1.4755	NA	NA	NA	NA	NA	NA
BioPlanet 2019	Beta-alanine metabolism	NA	NA	NA	NA	NA	NA	NA	NA	NA	NA	NA	NA	NA	NA	NA	NA	NA	NA	NA	NA	NA	NA	NA	-1.76223	NA	NA	NA	NA	NA	-1.69473	-2.48181	-2.05382	-1.69976	-2.18151	-2.0804	NA	-1.40703	NA	-1.4844	NA	NA	NA	NA	NA	NA	NA	NA	NA
BioPlanet 2019	Beta-arrestin-dependent recruitment of Src kinases in GPCR signaling	NA	NA	NA	NA	NA	NA	NA	NA	NA	NA	NA	NA	NA	NA	NA	NA	NA	NA	NA	NA	-1.95238	NA	NA	NA	NA	NA	-2.25906	NA	NA	NA	NA	NA	NA	NA	NA	NA	NA	NA	NA	NA	NA	NA	NA	NA	NA	NA	NA	NA
GO Biological Process 2021	beta-catenin destruction complex disassembly (GO:1904886)	NA	NA	NA	NA	NA	NA	NA	NA	NA	NA	NA	NA	NA	NA	NA	NA	NA	NA	NA	NA	NA	NA	NA	NA	NA	NA	NA	NA	NA	NA	NA	NA	NA	NA	NA	NA	NA	NA	NA	NA	NA	NA	NA	NA	NA	NA	NA	NA
Reactome	Beta-catenin independent WNT signaling	NA	NA	NA	NA	3.28473	NA	NA	3.30773	NA	15.1248	NA	NA	NA	NA	NA	NA	NA	NA	NA	NA	NA	-11.577	24.4749	-5.7812	-4.67876	-8.83654	-2.78617	21.8524	NA	-5.12462	-6.91515	-6.06905	-7.6289	-4.7584	-8.45742	-8.08691	-2.49641	-3.88668	-4.7238	-3.61308	NA	-3.86042	NA	NA	NA	NA	NA	NA
BioPlanet 2019	Beta-catenin phosphorylation cascade	NA	NA	NA	NA	NA	NA	NA	NA	NA	NA	NA	NA	NA	NA	NA	NA	NA	NA	NA	NA	NA	NA	NA	NA	NA	NA	-2.25427	NA	NA	NA	NA	-1.30152	NA	NA	NA	NA	NA	NA	NA	-1.4188	NA	NA	NA	NA	NA	NA	NA	NA
Reactome	Beta-catenin phosphorylation cascade	NA	NA	NA	NA	NA	NA	NA	NA	NA	NA	NA	NA	NA	NA	NA	NA	NA	NA	NA	NA	NA	NA	NA	NA	NA	NA	-1.92211	1.30109	NA	NA	NA	-1.36292	NA	NA	NA	NA	NA	NA	NA	-1.46579	NA	NA	NA	NA	NA	NA	NA	NA
GO Biological Process 2021	beta-catenin-TCF complex assembly (GO:1904837)	NA	NA	NA	NA	NA	NA	NA	NA	NA	NA	NA	NA	NA	NA	NA	NA	NA	NA	NA	NA	NA	NA	2.57573	NA	NA	NA	NA	2.70614	NA	NA	NA	NA	-1.95016	NA	NA	NA	NA	NA	NA	3.23927	NA	NA	NA	NA	NA	NA	NA	NA
GO Molecular Function 2021	beta-tubulin binding (GO:0048487)	NA	NA	NA	NA	NA	NA	NA	NA	NA	NA	NA	NA	NA	NA	NA	NA	NA	NA	NA	NA	NA	NA	NA	NA	NA	NA	NA	NA	NA	NA	NA	-2.45345	-3.51505	-1.77685	-1.33023	NA	NA	NA	NA	NA	NA	NA	NA	NA	NA	NA	NA	NA
Panther 2016	Beta1 adrenergic receptor signaling pathway Homo sapiens P04377	NA	NA	NA	NA	NA	NA	NA	NA	NA	NA	NA	NA	NA	NA	NA	NA	NA	NA	NA	NA	NA	NA	NA	NA	NA	NA	NA	NA	NA	NA	NA	NA	NA	NA	NA	NA	NA	NA	NA	NA	NA	NA	NA	NA	NA	NA	NA	NA
Panther 2016	Beta2 adrenergic receptor signaling pathway Homo sapiens P04378	NA	NA	NA	NA	NA	NA	NA	NA	NA	NA	NA	NA	NA	NA	NA	NA	NA	NA	NA	NA	NA	NA	NA	NA	NA	NA	NA	NA	NA	NA	NA	NA	NA	NA	NA	NA	NA	NA	NA	NA	NA	NA	NA	NA	NA	NA	NA	NA
GO Molecular Function 2021	bHLH transcription factor binding (GO:0043425)	NA	NA	NA	NA	NA	NA	NA	NA	NA	NA	NA	NA	NA	NA	NA	NA	NA	NA	NA	NA	NA	NA	NA	NA	NA	NA	NA	NA	NA	NA	NA	NA	NA	NA	NA	NA	NA	NA	NA	NA	NA	NA	NA	NA	NA	NA	NA	NA
GO Biological Process 2021	bicarbonate transport (GO:0015701)	NA	NA	NA	NA	NA	NA	NA	NA	NA	NA	NA	NA	NA	NA	NA	NA	NA	NA	NA	NA	NA	NA	NA	NA	NA	NA	2.15505	NA	NA	NA	NA	NA	NA	NA	NA	NA	NA	NA	NA	NA	NA	NA	NA	NA	NA	NA	NA	NA
GO Cellular Component 2021	bicellular tight junction (GO:0005923)	NA	NA	NA	NA	NA	NA	NA	NA	NA	NA	NA	NA	NA	NA	NA	NA	NA	NA	NA	NA	NA	NA	NA	NA	NA	NA	NA	NA	NA	NA	NA	NA	NA	NA	NA	NA	NA	NA	NA	NA	NA	NA	NA	NA	NA	NA	NA	NA
GO Biological Process 2021	bile acid and bile salt transport (GO:0015721)	NA	NA	NA	NA	NA	NA	NA	NA	NA	NA	NA	NA	NA	NA	NA	NA	NA	NA	NA	NA	NA	NA	NA	NA	NA	NA	NA	NA	NA	NA	NA	NA	NA	NA	NA	NA	NA	NA	NA	NA	NA	NA	NA	NA	NA	NA	NA	NA
MSigDB Hallmark 2020	Bile Acid Metabolism	1.41165	NA	NA	NA	NA	1.49267	NA	NA	NA	NA	NA	NA	NA	NA	NA	NA	NA	NA	NA	NA	NA	NA	NA	NA	NA	NA	NA	NA	NA	NA	NA	-2.28629	NA	-2.03088	-1.88438	NA	NA	NA	NA	NA	NA	NA	NA	NA	NA	NA	NA	NA
KEGG	Bile secretion	NA	NA	NA	NA	NA	NA	NA	NA	NA	NA	NA	NA	NA	NA	NA	NA	NA	NA	NA	NA	NA	NA	NA	NA	NA	NA	NA	NA	NA	NA	NA	NA	NA	NA	NA	NA	NA	NA	NA	NA	NA	NA	NA	NA	NA	NA	NA	NA
Reactome	Binding and Uptake of Ligands by Scavenger Receptors	3.12803	NA	NA	NA	1.57454	2.5938	NA	NA	NA	1.9141	NA	NA	NA	1.80023	NA	NA	2.87025	2.44007	NA	NA	NA	4.43318	4.41009	9.28557	1.36816	3.38267	8.01514	NA	NA	11.1036	9.89854	3.60451	4.2487	1.42021	1.54847	NA	NA	NA	NA	1.97828	NA	NA	NA	NA	NA	NA	2.71616	8.19757
BioPlanet 2019	Binding of chemokines to chemokine receptors	NA	1.96279	2.62565	2.45893	8.91614	NA	5.03852	NA	NA	3.01524	NA	NA	NA	-2.98046	NA	NA	NA	NA	NA	NA	NA	2.83858	3.20056	NA	NA	-2.82858	-1.91721	2.86607	NA	NA	NA	NA	NA	2.81066	NA	NA	1.3798	NA	NA	NA	NA	NA	1.70342	NA	NA	NA	NA	NA
BioCarta 2016	Bioactive Peptide Induced Signaling Pathway Homo sapiens h biopeptidesPathway	NA	NA	NA	NA	1.81802	NA	NA	NA	NA	-1.65026	NA	NA	NA	NA	NA	NA	NA	NA	NA	NA	NA	NA	1.56569	NA	NA	NA	-2.4695	1.37519	NA	-1.62848	NA	-3.12781	-2.12884	-1.36448	-2.29607	NA	NA	NA	NA	NA	NA	NA	NA	NA	NA	NA	NA	-1.96
BioPlanet 2019	Bioactive peptide-induced signaling pathway	NA	NA	NA	NA	2.15725	NA	NA	NA	NA	-1.90005	NA	NA	NA	NA	NA	NA	NA	NA	NA	NA	NA	NA	1.57305	NA	NA	NA	-2.87066	2.89654	NA	-2.50282	-3.07637	-3.944	-3.49697	-1.77137	-3.95928	NA	NA	NA	NA	-1.4724	NA	NA	NA	NA	NA	NA	NA	-1.56585
BioPlanet 2019	Biogenic amine biosynthesis	NA	NA	NA	NA	NA	NA	NA	NA	NA	NA	NA	NA	NA	NA	NA	NA	NA	NA	NA	NA	NA	NA	NA	NA	NA	NA	NA	NA	NA	NA	NA	NA	NA	NA	NA	NA	NA	NA	NA	NA	NA	NA	NA	NA	NA	NA	NA	NA
WikiPathway 2021 Human	Biogenic Amine Synthesis WP550	NA	NA	NA	NA	NA	NA	NA	NA	NA	NA	NA	NA	NA	NA	NA	NA	NA	NA	NA	NA	NA	NA	NA	NA	NA	NA	NA	NA	NA	NA	NA	NA	NA	NA	NA	NA	NA	NA	NA	NA	NA	NA	NA	NA	NA	NA	NA	NA
Reactome	Biological oxidations	1.32563	NA	NA	NA	NA	NA	NA	NA	NA	NA	NA	NA	NA	NA	NA	NA	NA	NA	NA	NA	NA	NA	NA	NA	NA	NA	NA	NA	NA	NA	NA	NA	NA	NA	NA	-2.12795	NA	NA	NA	NA	NA	NA	NA	NA	NA	NA	NA	NA
BioPlanet 2019	Biological oxidations	NA	NA	NA	NA	NA	NA	NA	NA	NA	NA	NA	NA	NA	NA	NA	NA	NA	NA	NA	NA	NA	NA	NA	NA	NA	NA	NA	NA	NA	NA	NA	NA	NA	NA	NA	NA	NA	NA	NA	NA	NA	NA	NA	NA	NA	NA	NA	NA
WikiPathway 2021 Human	Biomarkers for pyrimidine metabolism disorders WP4584	NA	NA	NA	NA	NA	NA	NA	NA	NA	NA	NA	NA	NA	NA	NA	NA	NA	NA	NA	NA	NA	NA	1.58354	NA	NA	NA	1.48249	1.34912	NA	NA	NA	NA	NA	NA	NA	NA	NA	NA	NA	NA	NA	1.41037	NA	NA	NA	NA	NA	1.73667
Reactome	Biosynthesis of DHA-derived SPMs	1.44809	NA	NA	NA	NA	NA	NA	NA	NA	NA	NA	NA	NA	NA	NA	NA	NA	NA	NA	NA	NA	NA	1.38666	NA	NA	NA	NA	NA	NA	NA	NA	NA	NA	NA	NA	NA	NA	NA	NA	NA	NA	NA	NA	NA	NA	NA	NA	NA
Reactome	Biosynthesis of specialized proresolving mediators (SPMs)	2.01529	NA	NA	NA	NA	NA	NA	NA	NA	NA	NA	NA	NA	NA	NA	NA	NA	1.39854	NA	NA	NA	NA	NA	NA	NA	NA	NA	NA	NA	NA	NA	NA	NA	NA	NA	NA	NA	NA	NA	NA	NA	NA	NA	NA	NA	NA	NA	NA
BioPlanet 2019	Biosynthesis of the N-glycan precursor (dolichol lipid-linked oligosaccharide, LLO) and transfer to a nascent protein	NA	NA	NA	NA	NA	NA	NA	NA	NA	16.1418	NA	NA	NA	NA	NA	NA	NA	NA	NA	NA	NA	NA	1.3761	-2.51788	NA	NA	NA	11.1225	NA	NA	2.94291	-3.99873	-1.57897	NA	NA	NA	NA	NA	NA	-1.46286	NA	-1.42683	NA	NA	NA	NA	NA	NA
Reactome	Biosynthesis of the N-glycan precursor (dolichol lipid-linked oligosaccharide, LLO) and transfer to a nascent protein	NA	NA	NA	NA	NA	NA	NA	NA	NA	13.774	NA	NA	NA	NA	NA	NA	NA	NA	NA	NA	NA	NA	2.15302	-1.42258	NA	NA	NA	9.38297	NA	NA	2.98141	-7.03011	-2.47516	-1.97767	NA	NA	NA	NA	NA	-2.74704	NA	-2.10269	NA	NA	NA	NA	NA	NA
KEGG	Biosynthesis of unsaturated fatty acids	1.43335	NA	NA	NA	NA	NA	NA	NA	NA	1.35904	NA	NA	NA	NA	NA	NA	NA	1.45241	NA	NA	NA	NA	4.49066	NA	-1.426	NA	NA	2.29092	NA	NA	NA	NA	NA	NA	NA	NA	NA	NA	NA	NA	NA	NA	NA	NA	NA	NA	NA	NA
BioPlanet 2019	Biosynthesis of unsaturated fatty acids	NA	NA	NA	NA	NA	NA	NA	NA	NA	1.5499	NA	NA	NA	NA	NA	NA	NA	1.48108	NA	NA	NA	NA	3.46703	NA	NA	NA	NA	2.33038	NA	NA	NA	-1.87272	NA	-2.20732	NA	NA	NA	NA	NA	NA	NA	NA	NA	NA	NA	NA	NA	NA
BioPlanet 2019	Bladder cancer	NA	NA	NA	NA	1.51281	NA	NA	NA	NA	NA	NA	NA	NA	NA	NA	NA	NA	3.73047	NA	NA	NA	1.99019	1.4311	NA	NA	1.30842	-2.32246	2.23114	NA	NA	NA	NA	NA	NA	NA	NA	-1.39289	-1.99306	NA	2.99114	NA	NA	NA	NA	NA	NA	NA	NA
WikiPathway 2021 Human	Bladder cancer WP2828	NA	NA	NA	NA	1.66562	NA	NA	NA	NA	NA	NA	1.58634	NA	NA	NA	NA	NA	3.86721	NA	NA	NA	2.05977	1.62585	NA	NA	NA	-3.51144	2.00455	NA	NA	NA	NA	NA	NA	NA	NA	NA	-1.30177	NA	3.51944	NA	1.44177	NA	NA	NA	NA	NA	NA
GO Biological Process 2021	blood circulation (GO:0008015)	NA	NA	NA	NA	NA	NA	NA	NA	NA	NA	NA	NA	NA	NA	NA	NA	NA	NA	NA	NA	NA	NA	NA	NA	NA	NA	2.013	NA	NA	NA	NA	NA	NA	NA	NA	NA	NA	NA	NA	NA	NA	NA	NA	NA	NA	NA	NA	2.85853
WikiPathway 2021 Human	Blood Clotting Cascade WP272	NA	NA	NA	NA	NA	NA	NA	NA	NA	NA	NA	NA	NA	NA	NA	NA	NA	NA	NA	NA	NA	NA	NA	NA	NA	NA	NA	NA	NA	NA	NA	NA	NA	NA	NA	NA	NA	NA	NA	NA	NA	NA	NA	NA	NA	NA	NA	NA
Panther 2016	Blood coagulation Homo sapiens P00011	NA	NA	NA	NA	NA	NA	NA	NA	NA	NA	NA	NA	NA	NA	NA	NA	NA	NA	NA	NA	NA	NA	NA	NA	NA	2.27188	NA	NA	NA	NA	NA	NA	NA	NA	NA	NA	NA	NA	NA	NA	NA	NA	NA	NA	NA	NA	NA	NA
GO Biological Process 2021	blood vessel endothelial cell migration (GO:0043534)	NA	NA	NA	NA	NA	NA	NA	NA	NA	NA	NA	NA	NA	NA	NA	NA	NA	NA	NA	NA	NA	NA	NA	NA	NA	NA	NA	NA	NA	NA	NA	NA	NA	NA	NA	NA	NA	NA	NA	NA	NA	NA	NA	NA	NA	NA	NA	NA
GO Biological Process 2021	blood vessel morphogenesis (GO:0048514)	NA	NA	NA	NA	NA	NA	NA	NA	NA	NA	NA	NA	NA	NA	NA	NA	NA	NA	NA	NA	NA	1.55204	NA	NA	NA	NA	NA	NA	NA	NA	NA	NA	NA	NA	NA	NA	NA	NA	NA	NA	NA	NA	NA	NA	NA	NA	NA	NA
BioPlanet 2019	BMAL1-CLOCK/NPAS2 activates circadian expression	NA	NA	NA	NA	NA	NA	NA	NA	NA	NA	NA	NA	NA	NA	NA	NA	NA	1.37296	NA	NA	NA	1.56028	-1.37975	NA	NA	-1.51378	-4.52128	2.58263	NA	NA	NA	3.25622	NA	4.89154	NA	NA	NA	NA	2.78487	4.08117	NA	1.94888	NA	NA	NA	NA	NA	NA
Reactome	BMAL1:CLOCK,NPAS2 activates circadian gene expression	NA	NA	NA	NA	NA	NA	NA	NA	NA	1.33294	NA	NA	NA	NA	NA	NA	NA	1.37294	NA	NA	NA	NA	NA	NA	NA	NA	-3.35696	NA	NA	NA	NA	NA	NA	2.20995	NA	NA	NA	NA	NA	NA	NA	NA	NA	NA	NA	NA	NA	NA
BioPlanet 2019	BMP receptor signaling	NA	NA	NA	NA	NA	NA	NA	NA	NA	NA	NA	NA	NA	NA	NA	NA	NA	NA	NA	NA	NA	NA	1.4311	NA	NA	NA	-4.04674	NA	NA	NA	NA	NA	NA	NA	NA	NA	NA	NA	NA	2.63627	NA	NA	NA	NA	NA	NA	NA	NA
GO Biological Process 2021	BMP signaling pathway (GO:0030509)	NA	NA	NA	NA	NA	NA	NA	NA	NA	NA	NA	NA	NA	NA	NA	NA	NA	NA	NA	NA	NA	NA	NA	NA	NA	NA	NA	NA	NA	NA	NA	NA	NA	NA	NA	NA	NA	NA	NA	NA	NA	NA	NA	NA	NA	NA	NA	NA
WikiPathway 2021 Human	BMP Signaling Pathway in Eyelid Development WP3927	NA	NA	NA	NA	NA	NA	NA	NA	NA	NA	NA	NA	NA	NA	NA	NA	NA	NA	NA	NA	NA	NA	NA	NA	NA	NA	NA	NA	NA	NA	NA	NA	NA	NA	NA	NA	NA	NA	NA	NA	NA	NA	NA	NA	NA	NA	NA	NA
BioPlanet 2019	BMP signaling pathway in stem cells	NA	NA	NA	NA	NA	NA	NA	NA	NA	NA	NA	NA	NA	NA	NA	NA	NA	NA	NA	NA	NA	NA	NA	NA	NA	NA	NA	NA	NA	NA	NA	NA	NA	NA	NA	NA	NA	NA	NA	NA	NA	NA	NA	NA	NA	NA	NA	NA
GO Biological Process 2021	bone development (GO:0060348)	NA	NA	NA	NA	NA	NA	NA	NA	NA	NA	NA	NA	NA	NA	NA	NA	NA	NA	NA	NA	NA	NA	NA	NA	NA	NA	NA	NA	NA	NA	NA	NA	NA	NA	NA	NA	NA	NA	NA	NA	NA	NA	NA	NA	NA	NA	NA	NA
BioPlanet 2019	Bone remodeling	NA	NA	NA	NA	2.9434	NA	NA	NA	NA	NA	NA	NA	NA	NA	NA	-1.58534	NA	1.33591	NA	NA	NA	NA	7.23973	NA	2.10211	-1.70421	NA	-3.88235	1.33619	4.02267	2.62087	2.724	4.10448	4.04618	2.8314	NA	2.46725	3.84052	3.30288	5.8208	NA	4.86304	1.56378	NA	NA	NA	NA	NA
BioCarta 2016	Bone Remodeling Homo sapiens h ranklPathway	NA	NA	NA	NA	1.3565	NA	NA	NA	NA	NA	NA	NA	NA	NA	NA	-1.86966	NA	NA	NA	NA	NA	NA	2.82696	NA	NA	NA	NA	-3.56091	NA	NA	NA	1.91967	2.8475	1.96433	NA	NA	1.39601	NA	NA	3.83023	NA	2.21613	NA	NA	NA	NA	NA	NA
BioPlanet 2019	Botulinum neurotoxicity	NA	NA	NA	NA	NA	NA	NA	NA	NA	NA	NA	NA	NA	NA	NA	NA	NA	NA	NA	NA	NA	NA	NA	NA	NA	NA	NA	NA	NA	NA	NA	-2.38875	NA	-1.64919	NA	NA	NA	NA	NA	NA	NA	-1.50659	NA	NA	NA	NA	NA	NA
GO Biological Process 2021	brain development (GO:0007420)	NA	NA	NA	NA	NA	NA	NA	NA	NA	NA	NA	NA	NA	NA	NA	NA	NA	NA	NA	NA	NA	NA	NA	NA	NA	NA	NA	NA	NA	NA	NA	NA	NA	NA	NA	NA	NA	NA	NA	NA	NA	NA	NA	NA	NA	NA	NA	NA
WikiPathway 2021 Human	Brain-derived neurotrophic factor (BDNF) signaling pathway WP2380	NA	1.37275	NA	NA	4.83911	1.30611	NA	NA	NA	-2.31715	NA	NA	NA	-1.66857	NA	-1.59525	NA	NA	-2.27784	NA	NA	1.6863	-2.5064	2.62186	NA	-1.87574	-5.29917	-5.94176	NA	4.36933	3.23553	NA	1.98859	2.94204	NA	NA	1.70274	3.1098	2.3386	5.52463	NA	3.4268	1.69348	NA	NA	NA	NA	NA
GO Biological Process 2021	branched-chain amino acid catabolic process (GO:0009083)	NA	NA	NA	NA	NA	NA	NA	NA	NA	4.84207	NA	NA	NA	NA	NA	NA	NA	NA	NA	NA	NA	-2.78637	NA	NA	NA	NA	NA	5.12673	NA	-5.57953	-3.78274	-5.67387	-6.52142	-4.68548	-3.53624	NA	NA	NA	-2.58365	-4.07357	NA	-4.1587	NA	NA	NA	NA	NA	NA
BioPlanet 2019	Branched-chain amino acid catabolism	NA	NA	NA	NA	NA	NA	NA	NA	NA	3.79831	NA	NA	NA	NA	NA	NA	NA	NA	NA	NA	NA	-2.21899	NA	NA	NA	NA	NA	3.87386	NA	-4.72055	-3.02404	-5.58872	-5.89589	-4.40438	-2.75515	NA	NA	NA	-1.95693	-3.65202	NA	-3.39867	NA	NA	NA	NA	NA	NA
Reactome	Branched-chain amino acid catabolism	NA	NA	NA	NA	NA	NA	NA	NA	NA	6.47435	NA	NA	NA	NA	NA	NA	NA	NA	NA	NA	NA	-3.12713	NA	NA	NA	-2.13896	NA	6.68098	NA	-6.92358	-5.53655	-6.5942	-7.80921	-5.92526	-4.26646	NA	NA	-1.72637	-2.97627	-5.11251	NA	-4.74475	NA	NA	NA	NA	NA	NA
GO Biological Process 2021	branched-chain amino acid metabolic process (GO:0009081)	NA	NA	NA	NA	NA	NA	NA	NA	NA	4.84207	NA	NA	NA	NA	NA	NA	NA	NA	NA	NA	NA	-2.78637	NA	NA	NA	NA	NA	5.12673	NA	-5.57953	-3.78274	-5.67387	-6.52142	-4.68548	-3.53624	NA	NA	NA	-2.58365	-4.07357	NA	-4.1587	NA	NA	NA	NA	NA	NA
GO Biological Process 2021	branching morphogenesis of an epithelial tube (GO:0048754)	NA	NA	NA	NA	NA	NA	NA	NA	NA	NA	NA	NA	NA	NA	NA	NA	NA	NA	NA	NA	NA	NA	NA	NA	NA	NA	NA	NA	NA	NA	NA	NA	NA	NA	NA	NA	NA	NA	NA	NA	NA	NA	NA	NA	NA	NA	NA	NA
BioPlanet 2019	BRCA1, BRCA2 and ATR roles in cancer susceptibility	NA	NA	NA	NA	NA	NA	NA	NA	NA	2.91616	NA	NA	NA	NA	NA	NA	NA	NA	NA	NA	NA	NA	2.88215	NA	NA	NA	NA	6.28158	NA	-1.33696	NA	NA	NA	NA	NA	NA	NA	NA	NA	-2.12942	NA	NA	NA	NA	NA	NA	NA	NA
WikiPathway 2021 Human	Breast cancer pathway WP4262	NA	1.85213	NA	NA	NA	NA	NA	NA	NA	NA	NA	NA	NA	NA	NA	NA	NA	NA	NA	NA	NA	NA	NA	NA	NA	NA	-3.22015	-1.55838	NA	NA	NA	NA	NA	NA	NA	NA	NA	-1.79778	NA	NA	NA	NA	NA	NA	NA	NA	NA	NA
Reactome	Budding and maturation of HIV virion	2.272	NA	NA	NA	NA	NA	NA	NA	NA	NA	NA	NA	NA	NA	NA	-1.42374	NA	-1.35682	NA	-1.47597	NA	-3.22139	NA	NA	NA	NA	NA	7.04281	-1.84563	2.77926	1.49419	3.76967	-2.09543	NA	NA	NA	NA	1.55347	1.48235	3.69615	NA	3.74454	NA	NA	NA	NA	NA	NA
BioPlanet 2019	Butanoate metabolism	NA	NA	NA	NA	NA	NA	NA	NA	NA	NA	NA	NA	NA	NA	NA	NA	NA	NA	NA	NA	NA	NA	NA	NA	NA	NA	NA	NA	NA	-2.22023	-1.72482	-3.21898	-2.7587	-1.6583	NA	NA	NA	NA	NA	-1.46286	NA	-2.88543	NA	NA	NA	NA	NA	NA
KEGG	Butanoate metabolism	NA	NA	NA	NA	NA	NA	NA	NA	NA	NA	NA	NA	NA	NA	NA	NA	NA	NA	NA	NA	NA	NA	NA	NA	NA	NA	NA	NA	NA	-1.40566	NA	-2.21888	-1.77961	NA	NA	NA	NA	NA	NA	NA	NA	-1.43799	NA	NA	NA	NA	NA	NA
Reactome	Butyrate Response Factor 1 (BRF1) binds and destabilizes mRNA	NA	NA	NA	NA	NA	NA	NA	NA	NA	4.25006	NA	NA	NA	NA	NA	NA	NA	NA	NA	NA	NA	NA	1.63675	NA	NA	NA	NA	8.63422	NA	NA	2.0074	2.19213	1.90374	2.41047	NA	NA	NA	NA	NA	3.86988	NA	1.53416	NA	NA	NA	NA	NA	NA
GO Molecular Function 2021	C-C chemokine binding (GO:0019957)	NA	2.42853	1.80579	1.99368	NA	NA	NA	NA	NA	NA	NA	NA	NA	NA	NA	NA	NA	NA	NA	NA	NA	NA	1.68007	NA	NA	NA	NA	3.11195	NA	NA	NA	NA	NA	2.60137	NA	NA	2.26857	NA	NA	NA	NA	NA	NA	NA	NA	NA	NA	-1.49348
GO Molecular Function 2021	C-C chemokine receptor activity (GO:0016493)	NA	1.35715	1.80579	1.44084	NA	NA	NA	NA	NA	NA	NA	NA	NA	NA	NA	NA	NA	NA	NA	NA	NA	NA	NA	NA	NA	NA	NA	2.33705	NA	NA	NA	NA	NA	2.24057	NA	NA	NA	NA	NA	NA	NA	NA	NA	NA	NA	NA	NA	NA
BioPlanet 2019	C-Myb transcription factor network	NA	2.91637	NA	NA	1.77358	NA	NA	1.69389	NA	NA	NA	NA	NA	NA	2.76014	NA	NA	5.55799	NA	NA	NA	6.55244	1.38636	2.99225	NA	-3.18699	-5.91587	6.76159	NA	-1.5497	3.31984	4.10511	6.11505	2.96399	1.52729	NA	NA	-1.7191	1.49968	4.48887	NA	1.46292	NA	NA	NA	NA	NA	-2.92919
BioPlanet 2019	C-Myc pathway	NA	NA	NA	NA	NA	NA	NA	NA	NA	4.72235	NA	NA	NA	NA	NA	NA	NA	NA	NA	NA	NA	-1.71437	3.11715	NA	NA	NA	NA	7.03056	NA	1.56781	NA	-2.17461	-2.63457	-3.38257	-1.95453	NA	NA	-1.91314	-1.8868	3.19997	NA	-1.67688	NA	NA	NA	NA	NA	NA
KEGG	C-type lectin receptor signaling pathway	NA	NA	NA	NA	10.8145	NA	2.70856	NA	NA	NA	NA	NA	NA	-3.07154	NA	NA	NA	3.47176	NA	NA	NA	5.3456	8.46652	NA	-1.36439	-2.56117	-5.4937	4.86377	3.80026	3.8548	4.90051	4.602	4.9676	5.71538	1.33335	-2.2074	2.91831	5.21012	3.40022	-3.78453	NA	6.98539	3.35604	NA	NA	NA	NA	NA
Reactome	C-type lectin receptors (CLRs)	NA	NA	NA	NA	5.84555	NA	NA	1.52863	NA	18.5808	NA	NA	NA	1.32049	NA	NA	-1.42157	-4.47504	NA	NA	NA	-14.6732	30.8987	-4.27378	-6.75567	-9.14148	-3.38534	33.9393	NA	12.2785	6.31503	NA	-4.51016	7.41131	-5.58696	-11.8646	-2.31571	2.60881	NA	7.12254	NA	4.0429	NA	NA	NA	NA	NA	NA
Reactome	Ca-dependent events	NA	NA	NA	NA	NA	NA	NA	NA	NA	NA	NA	NA	NA	NA	NA	NA	NA	NA	NA	NA	NA	-1.66049	NA	NA	NA	NA	-1.37011	-1.36387	NA	NA	NA	NA	NA	NA	NA	NA	NA	NA	NA	-2.4752	NA	NA	NA	NA	NA	NA	NA	NA
Reactome	Ca2+ pathway	NA	NA	NA	NA	1.3302	NA	NA	NA	NA	NA	NA	NA	NA	NA	NA	NA	NA	NA	NA	NA	NA	NA	NA	NA	NA	-1.38306	-1.90616	NA	NA	-1.58314	NA	-1.84286	-1.61966	NA	NA	NA	NA	NA	NA	NA	NA	NA	NA	NA	NA	NA	NA	NA
GO Molecular Function 2021	cadherin binding (GO:0045296)	2.01544	NA	NA	NA	NA	NA	NA	1.98193	1.49489	-10.5491	NA	-2.14112	-3.36417	-2.72591	NA	1.64278	-1.94356	6.33016	NA	-2.40095	NA	-15.3832	NA	NA	-8.87165	-8.0961	-12.8777	26.0836	-18.9312	-21.4325	-15.0354	-22.8965	NA	-18.2721	-17.3909	-3.59162	-15.5761	-21.9511	-15.4893	NA	NA	-15.0893	-1.5601	NA	NA	NA	NA	-1.3083
GO Molecular Function 2021	cadherin binding involved in cell-cell adhesion (GO:0098641)	NA	NA	NA	NA	NA	NA	NA	NA	NA	NA	NA	NA	NA	NA	NA	NA	NA	NA	NA	NA	NA	NA	2.33902	NA	NA	NA	NA	NA	-1.74505	NA	NA	-3.09005	NA	1.54557	-2.75988	-1.86136	-1.30546	-1.74727	-1.85752	NA	NA	NA	NA	NA	NA	NA	NA	NA
Panther 2016	Cadherin signaling pathway Homo sapiens P00012	NA	NA	NA	NA	NA	NA	NA	NA	NA	NA	NA	NA	NA	NA	NA	NA	NA	NA	NA	NA	NA	NA	NA	NA	NA	NA	NA	NA	NA	NA	NA	NA	NA	NA	NA	NA	NA	NA	NA	NA	NA	NA	NA	NA	NA	NA	NA	NA
BioCarta 2016	Cadmium induces DNA synthesis and proliferation in macrophages Homo sapiens h cdMacPathway	NA	3.60548	NA	NA	3.79899	NA	NA	NA	NA	1.31084	NA	NA	NA	-2.86909	NA	-2.58844	NA	1.50008	-2.15789	NA	-1.75548	1.332	3.6348	NA	NA	NA	-4.74852	-4.25248	1.32751	-1.40105	-4.1778	-1.64967	2.40327	1.50691	1.36403	NA	2.10178	NA	NA	-1.55357	NA	1.43916	1.64608	NA	NA	NA	NA	-1.96
BioPlanet 2019	Cadmium-induced DNA biosynthesis and proliferation in macrophages	NA	3.55271	NA	NA	5.29384	NA	NA	NA	NA	NA	NA	NA	NA	-3.05662	NA	-2.8425	NA	1.36189	-1.79266	NA	-1.92318	NA	5.86217	NA	NA	-1.80512	-4.71161	-4.58613	NA	NA	NA	-1.48496	1.9915	2.35293	2.98383	NA	3.84753	4.04859	1.55387	-1.60976	NA	2.97168	2.49595	NA	NA	NA	NA	-1.75788
BioPlanet 2019	Calcineurin in effects in keratinocyte differentiation	NA	NA	NA	NA	2.7129	NA	NA	NA	NA	-2.73641	NA	NA	NA	NA	NA	NA	NA	2.06565	NA	NA	NA	-1.35124	NA	NA	NA	-2.27738	-4.98437	NA	NA	-1.9951	-1.30702	-2.9402	NA	NA	-1.52179	NA	NA	NA	NA	-1.5024	NA	NA	NA	NA	NA	NA	NA	NA
BioPlanet 2019	Calcineurin-dependent NFAT signaling role in lymphocytes	NA	NA	NA	NA	1.34335	NA	NA	1.51679	NA	NA	NA	NA	NA	-1.47788	NA	NA	NA	3.76591	NA	NA	NA	-3.3339	3.64096	NA	NA	-1.9868	-5.64055	8.57432	NA	5.49766	1.98257	3.67139	2.95196	NA	-4.73741	NA	-2.6303	-1.83506	-1.38595	-3.0893	NA	-3.1885	NA	NA	NA	NA	NA	-1.82816
GO Molecular Function 2021	calcium channel activity (GO:0005262)	NA	NA	NA	NA	NA	NA	NA	NA	NA	NA	NA	NA	NA	NA	NA	NA	NA	NA	NA	NA	NA	NA	NA	NA	NA	NA	NA	NA	NA	NA	NA	NA	NA	NA	NA	NA	NA	NA	NA	NA	NA	NA	NA	NA	NA	NA	NA	NA
GO Cellular Component 2021	calcium channel complex (GO:0034704)	NA	NA	NA	NA	NA	NA	NA	NA	NA	-2.27895	NA	NA	NA	NA	NA	NA	NA	NA	NA	NA	NA	NA	NA	NA	NA	NA	NA	NA	NA	NA	NA	NA	NA	NA	NA	NA	NA	NA	NA	NA	NA	NA	NA	NA	NA	NA	NA	NA
GO Molecular Function 2021	calcium channel regulator activity (GO:0005246)	NA	NA	NA	NA	NA	NA	NA	NA	NA	NA	NA	NA	NA	NA	NA	NA	NA	NA	NA	NA	NA	NA	NA	NA	NA	NA	NA	NA	NA	1.56154	NA	NA	NA	NA	NA	NA	NA	NA	NA	NA	NA	NA	NA	NA	NA	NA	NA	NA
GO Molecular Function 2021	calcium ion binding (GO:0005509)	NA	NA	NA	NA	NA	NA	NA	NA	NA	3.53523	NA	NA	NA	3.08983	NA	NA	NA	NA	NA	NA	NA	2.36663	3.13932	4.54494	NA	NA	2.97085	NA	NA	6.77547	3.01504	1.55287	1.34968	5.05314	NA	NA	NA	NA	NA	NA	NA	NA	NA	NA	NA	NA	NA	5.80168
GO Biological Process 2021	calcium ion homeostasis (GO:0055074)	NA	NA	NA	NA	NA	NA	NA	NA	NA	NA	NA	NA	NA	NA	NA	NA	NA	NA	NA	NA	NA	NA	NA	NA	NA	NA	NA	NA	NA	NA	NA	NA	NA	NA	NA	NA	NA	NA	NA	NA	NA	NA	NA	NA	NA	NA	NA	NA
GO Biological Process 2021	calcium ion import (GO:0070509)	NA	NA	NA	NA	NA	NA	NA	NA	NA	NA	NA	NA	NA	NA	NA	NA	NA	NA	NA	NA	NA	NA	NA	NA	NA	NA	NA	NA	NA	NA	NA	NA	NA	NA	NA	NA	NA	NA	NA	NA	NA	NA	NA	NA	NA	NA	NA	NA
GO Biological Process 2021	calcium ion transmembrane import into cytosol (GO:0097553)	NA	NA	NA	NA	NA	NA	NA	NA	NA	NA	NA	NA	NA	NA	NA	NA	NA	NA	NA	NA	NA	NA	NA	NA	NA	NA	NA	NA	NA	NA	NA	NA	NA	NA	NA	NA	NA	NA	NA	NA	NA	NA	NA	NA	NA	NA	NA	NA
GO Biological Process 2021	calcium ion transmembrane transport (GO:0070588)	NA	NA	NA	NA	NA	NA	NA	NA	NA	NA	NA	NA	NA	NA	NA	NA	NA	NA	NA	NA	NA	NA	NA	NA	NA	NA	NA	NA	NA	NA	NA	NA	NA	NA	NA	NA	NA	NA	NA	NA	NA	NA	NA	NA	NA	NA	NA	NA
GO Molecular Function 2021	calcium ion transmembrane transporter activity (GO:0015085)	NA	NA	NA	NA	NA	NA	NA	NA	NA	NA	NA	NA	NA	NA	NA	NA	NA	NA	NA	NA	NA	NA	NA	NA	NA	NA	NA	NA	NA	NA	NA	NA	NA	NA	NA	NA	NA	NA	NA	NA	NA	NA	NA	NA	NA	NA	NA	NA
GO Biological Process 2021	calcium ion transport (GO:0006816)	NA	NA	NA	NA	NA	NA	NA	NA	NA	NA	NA	NA	NA	NA	NA	NA	NA	NA	NA	NA	NA	NA	NA	NA	NA	NA	NA	NA	NA	NA	NA	NA	NA	NA	NA	NA	NA	NA	NA	NA	NA	NA	NA	NA	NA	NA	NA	NA
GO Biological Process 2021	calcium ion transport into cytosol (GO:0060402)	NA	NA	NA	NA	NA	NA	NA	NA	NA	NA	NA	NA	NA	NA	NA	NA	NA	NA	NA	NA	NA	NA	NA	NA	NA	NA	NA	NA	NA	NA	NA	NA	NA	NA	NA	NA	NA	NA	NA	NA	NA	NA	NA	NA	NA	NA	NA	NA
BioPlanet 2019	Calcium regulation in the cardiac cell	NA	NA	NA	NA	NA	NA	NA	NA	NA	-1.68324	NA	NA	NA	-3.25627	NA	NA	NA	2.1818	NA	NA	NA	-1.34925	-1.3404	NA	-1.42033	NA	-1.81261	NA	NA	NA	-2.33226	NA	NA	1.54775	-4.22982	NA	-2.2377	-2.4063	NA	-1.43314	NA	NA	NA	NA	NA	NA	-2.29196	NA
WikiPathway 2021 Human	Calcium Regulation in the Cardiac Cell WP536	NA	NA	NA	NA	NA	NA	NA	NA	NA	-1.41547	NA	NA	NA	-3.17154	NA	NA	NA	2.15285	NA	NA	NA	NA	NA	NA	NA	NA	-1.89959	NA	NA	NA	-1.58244	NA	1.41093	1.42972	-3.77763	NA	-1.99364	-2.14596	NA	-1.50021	NA	NA	NA	NA	NA	NA	-2.05455	NA
BioPlanet 2019	Calcium signaling by HBx of hepatitis B virus	NA	NA	NA	NA	1.99911	NA	NA	NA	NA	1.64828	NA	NA	NA	NA	NA	-1.62501	NA	1.43317	-1.82503	NA	NA	1.32788	2.30184	NA	NA	NA	-1.82084	NA	NA	-1.49642	NA	-1.36071	NA	-1.64909	NA	NA	1.41157	NA	NA	1.66799	NA	NA	NA	NA	NA	NA	NA	NA
BioCarta 2016	Calcium Signaling by HBx of Hepatitis B virus Homo sapiens h HBxPathway	NA	NA	NA	NA	1.88605	NA	NA	NA	NA	1.33054	NA	NA	NA	NA	NA	-1.86966	NA	1.50008	-2.15789	NA	NA	1.38264	2.09733	NA	NA	NA	-1.92795	NA	1.32751	-1.32716	NA	-1.43276	NA	-1.57438	NA	NA	1.39601	NA	NA	1.6722	NA	NA	NA	NA	NA	NA	NA	NA
BioPlanet 2019	Calcium signaling pathway	NA	NA	NA	NA	NA	NA	NA	NA	NA	NA	NA	NA	NA	NA	NA	NA	NA	NA	NA	NA	NA	NA	NA	NA	NA	NA	NA	NA	NA	NA	NA	NA	NA	NA	NA	NA	NA	NA	NA	NA	NA	NA	NA	NA	NA	NA	NA	NA
KEGG	Calcium signaling pathway	NA	NA	NA	NA	NA	NA	NA	NA	NA	NA	NA	NA	NA	NA	NA	NA	NA	NA	NA	NA	NA	NA	NA	NA	NA	NA	NA	NA	NA	NA	NA	NA	NA	NA	NA	NA	NA	NA	NA	NA	NA	NA	NA	NA	NA	NA	NA	NA
GO Molecular Function 2021	calcium-dependent cysteine-type endopeptidase activity (GO:0004198)	NA	NA	NA	NA	NA	NA	NA	NA	NA	NA	NA	NA	NA	NA	NA	NA	NA	NA	NA	NA	NA	NA	NA	NA	NA	NA	NA	NA	NA	NA	NA	NA	NA	NA	NA	NA	NA	NA	NA	NA	NA	NA	NA	NA	NA	NA	NA	NA
GO Molecular Function 2021	calcium-dependent phospholipid binding (GO:0005544)	NA	NA	NA	NA	NA	NA	NA	NA	NA	NA	NA	NA	NA	NA	NA	NA	NA	NA	NA	NA	NA	NA	NA	NA	NA	NA	NA	NA	NA	NA	NA	NA	NA	NA	NA	NA	NA	-1.362	NA	NA	NA	NA	NA	NA	NA	NA	NA	NA
GO Biological Process 2021	calcium-mediated signaling (GO:0019722)	NA	NA	NA	NA	3.67598	NA	NA	NA	NA	NA	NA	NA	NA	NA	NA	NA	NA	NA	NA	NA	NA	1.64357	NA	NA	NA	NA	NA	1.46936	NA	NA	NA	NA	NA	1.45186	NA	NA	NA	NA	NA	NA	NA	NA	NA	NA	NA	NA	NA	NA
GO Biological Process 2021	calcium-mediated signaling using intracellular calcium source (GO:0035584)	NA	NA	NA	NA	NA	NA	NA	NA	NA	NA	NA	NA	NA	NA	NA	NA	NA	NA	NA	NA	NA	NA	NA	NA	NA	NA	NA	NA	NA	NA	NA	NA	NA	NA	NA	NA	NA	NA	NA	NA	NA	NA	NA	NA	NA	NA	NA	NA
Reactome	Calmodulin induced events	NA	NA	NA	NA	NA	NA	NA	NA	NA	NA	NA	NA	NA	NA	NA	NA	NA	NA	NA	NA	NA	NA	NA	NA	NA	NA	NA	-1.47168	NA	NA	NA	NA	NA	NA	NA	NA	NA	NA	NA	-2.10532	NA	NA	NA	NA	NA	NA	NA	NA
GO Molecular Function 2021	calmodulin-dependent protein kinase activity (GO:0004683)	NA	NA	NA	NA	NA	NA	NA	NA	NA	NA	NA	NA	NA	NA	NA	NA	NA	NA	NA	NA	NA	NA	NA	NA	NA	NA	NA	NA	NA	NA	NA	NA	NA	NA	NA	NA	NA	NA	NA	NA	NA	NA	NA	NA	NA	NA	NA	NA
Reactome	Calnexin/calreticulin cycle	1.64454	NA	NA	NA	NA	NA	NA	NA	NA	8.36421	NA	NA	NA	NA	NA	-1.47058	NA	NA	NA	-1.5216	NA	NA	NA	1.78395	1.53712	-2.75748	NA	5.65652	NA	2.48534	3.49829	4.75483	-2.28305	NA	NA	NA	NA	NA	1.58352	1.60267	NA	NA	NA	NA	NA	NA	NA	NA
Reactome	CaM pathway	NA	NA	NA	NA	NA	NA	NA	NA	NA	NA	NA	NA	NA	NA	NA	NA	NA	NA	NA	NA	NA	NA	NA	NA	NA	NA	NA	-1.47168	NA	NA	NA	NA	NA	NA	NA	NA	NA	NA	NA	-2.10532	NA	NA	NA	NA	NA	NA	NA	NA
GO Biological Process 2021	camera-type eye development (GO:0043010)	NA	NA	NA	NA	NA	NA	NA	NA	NA	NA	NA	NA	NA	NA	NA	NA	NA	NA	NA	NA	NA	NA	NA	NA	NA	NA	NA	NA	NA	NA	NA	NA	NA	NA	NA	NA	NA	NA	NA	NA	NA	NA	NA	NA	NA	NA	NA	NA
WikiPathway 2021 Human	CAMKK2 Pathway WP4874	NA	NA	NA	NA	NA	NA	NA	NA	1.35214	1.77513	NA	NA	NA	NA	NA	NA	NA	NA	NA	NA	NA	NA	2.78764	NA	NA	NA	-2.94004	3.70361	NA	NA	NA	NA	NA	2.45699	NA	-1.30236	NA	NA	NA	NA	NA	NA	1.35122	NA	NA	NA	NA	NA
BioPlanet 2019	cAMP cell motility pathway inferred from amoeba model	NA	NA	NA	NA	NA	NA	NA	NA	NA	-1.95277	NA	NA	NA	NA	NA	NA	NA	NA	NA	NA	NA	NA	NA	NA	NA	NA	-3.33882	-1.51757	NA	-2.7394	-2.6861	-4.79076	-4.20414	-2.3789	NA	NA	NA	-1.78804	-1.9612	NA	NA	NA	NA	NA	NA	NA	NA	-2.09533
KEGG	cAMP signaling pathway	NA	NA	NA	NA	NA	NA	NA	NA	NA	NA	NA	NA	NA	-1.78356	NA	NA	NA	NA	NA	NA	NA	NA	NA	NA	NA	NA	-5.20883	-3.11914	NA	NA	NA	NA	NA	NA	NA	NA	2.90516	NA	NA	NA	NA	NA	NA	NA	NA	NA	NA	NA
GO Biological Process 2021	cAMP-mediated signaling (GO:0019933)	NA	NA	NA	NA	NA	NA	NA	NA	NA	NA	NA	NA	NA	NA	NA	NA	NA	NA	NA	NA	NA	NA	NA	NA	NA	NA	NA	NA	NA	NA	NA	NA	NA	NA	NA	NA	NA	NA	NA	NA	NA	NA	NA	NA	NA	NA	NA	NA
WikiPathway 2021 Human	Cancer immunotherapy by PD-1 blockade WP4585	NA	NA	7.4658	NA	1.79491	NA	NA	NA	NA	-3.04317	NA	NA	NA	NA	NA	-1.4225	NA	2.15597	NA	-2.70493	NA	NA	7.51303	NA	NA	-9.57851	-12.731	5.33752	-4.98812	NA	-4.40286	NA	-2.01186	-1.87185	-10.9824	NA	NA	-4.06447	NA	6.95651	NA	4.56877	2.806	NA	NA	NA	NA	NA
WikiPathway 2021 Human	Canonical and non-canonical Notch signaling WP3845	NA	NA	NA	NA	NA	NA	NA	NA	NA	NA	NA	NA	NA	NA	NA	NA	NA	NA	NA	NA	NA	NA	NA	NA	NA	NA	NA	NA	NA	NA	NA	NA	NA	NA	NA	NA	NA	NA	NA	1.51192	NA	NA	NA	NA	NA	NA	NA	NA
WikiPathway 2021 Human	Canonical and non-canonical TGF-B signaling WP3874	NA	NA	NA	NA	NA	NA	NA	NA	NA	NA	NA	NA	NA	NA	NA	NA	NA	NA	NA	NA	NA	NA	NA	NA	NA	NA	NA	NA	NA	NA	NA	NA	NA	NA	NA	NA	NA	NA	NA	2.04132	NA	NA	NA	NA	NA	NA	NA	NA
GO Biological Process 2021	canonical glycolysis (GO:0061621)	NA	NA	NA	NA	NA	NA	NA	2.10892	2.27737	NA	NA	NA	NA	NA	NA	NA	NA	2.41191	NA	NA	NA	-2.57194	1.5871	3.73572	NA	NA	1.69446	2.20725	-2.34195	-5.9026	-5.83483	-3.17711	-5.371	-2.46859	-6.93012	NA	-3.24216	-6.85025	-6.0107	1.95622	NA	NA	NA	NA	NA	NA	4.89288	2.22591
GO Biological Process 2021	canonical Wnt signaling pathway (GO:0060070)	NA	NA	NA	NA	NA	NA	NA	NA	NA	NA	NA	NA	NA	NA	NA	NA	NA	NA	NA	NA	NA	NA	NA	NA	NA	NA	-1.3192	NA	NA	NA	NA	NA	NA	NA	NA	NA	NA	NA	NA	NA	NA	NA	NA	NA	NA	NA	NA	NA
BioPlanet 2019	Cap-dependent translation initiation	67.9025	32.3132	NA	NA	NA	NA	NA	NA	NA	-244.271	-5.68356	-39.4489	-39.1005	-12.5899	NA	-40.1991	-44.5382	-92.1085	-10.8439	-42.39	-3.57223	-59.9976	-257.823	-64.5668	-31.4956	-69.2845	-72.5257	-130.202	-96.8953	NA	19.0764	-57.5087	10.0797	-58.2802	41.581	-32.1421	NA	-33.9037	-15.0998	-47.723	NA	NA	-1.38323	NA	-1.63516	-33.4595	-2.0111	-53.0529
Reactome	Cap-dependent Translation Initiation	108.845	55.1624	NA	NA	NA	NA	NA	NA	NA	-316.421	-10.0095	-61.9859	-64.2232	-20.2719	-7.23589	-76.9153	-82.2495	-171.849	-31.0406	-74.2287	-8.0732	-86.2916	-316.421	-108.944	-50.3465	-122.563	-118.871	-210.912	-156.314	NA	33.3529	-98.4509	NA	-97.3869	76.8502	-64.1881	NA	-65.1537	NA	-78.0551	NA	NA	-3.37997	2.77536	-3.79378	-48.6206	-3.1642	-91.3358
BioPlanet 2019	Capped intron-containing pre-mRNA processing	NA	NA	NA	NA	NA	NA	NA	8.06796	NA	27.4284	NA	NA	NA	NA	NA	NA	NA	2.30083	NA	NA	NA	-9.71324	13.3536	-6.66906	1.50785	-15.9851	-6.9318	53.5898	1.518	31.8291	28.9038	37.5827	31.214	25.0191	18.7728	NA	NA	10.6143	13.6402	11.8963	NA	21.5554	NA	NA	NA	NA	NA	NA
GO Biological Process 2021	carbohydrate catabolic process (GO:0016052)	NA	NA	NA	NA	NA	NA	NA	1.8718	1.6513	NA	NA	NA	NA	NA	NA	NA	NA	2.12552	NA	NA	NA	-3.11409	1.33622	2.79779	-1.76346	NA	1.69446	NA	-1.94653	-4.13527	-5.03421	-2.92281	-6.62056	-2.83851	-5.01053	NA	-2.94407	-4.1001	-3.87813	NA	NA	NA	NA	NA	NA	NA	3.97113	2.36596
GO Biological Process 2021	carbohydrate derivative biosynthetic process (GO:1901137)	NA	NA	NA	NA	NA	NA	NA	NA	NA	NA	NA	NA	NA	NA	NA	NA	NA	NA	NA	NA	NA	NA	1.81313	NA	NA	NA	NA	2.02277	NA	1.3841	NA	-1.39171	NA	NA	NA	NA	NA	NA	NA	NA	NA	NA	NA	NA	NA	NA	NA	NA
BioPlanet 2019	Carbohydrate metabolism	NA	NA	NA	NA	NA	NA	NA	NA	NA	3.5922	NA	NA	NA	NA	NA	NA	NA	1.79588	NA	NA	NA	NA	3.34315	2.0379	-1.33739	NA	NA	4.77136	NA	-3.82065	-3.19599	-4.01331	-5.11745	-3.87371	-2.22667	NA	NA	-2.2224	-1.82261	-2.34937	NA	-2.89099	NA	NA	NA	NA	NA	NA
GO Molecular Function 2021	carboxy-lyase activity (GO:0016831)	NA	NA	NA	NA	NA	NA	NA	NA	NA	1.32032	NA	NA	NA	NA	NA	NA	NA	NA	NA	NA	NA	NA	NA	NA	NA	NA	NA	NA	NA	NA	NA	NA	NA	NA	NA	NA	NA	NA	NA	NA	NA	NA	NA	NA	NA	NA	NA	NA
GO Biological Process 2021	carboxylic acid transport (GO:0046942)	NA	NA	NA	NA	NA	NA	NA	NA	NA	NA	NA	NA	NA	NA	NA	NA	NA	NA	NA	NA	NA	NA	NA	NA	NA	NA	NA	NA	NA	NA	NA	NA	NA	NA	NA	NA	NA	NA	NA	NA	NA	NA	NA	NA	NA	NA	NA	NA
GO Molecular Function 2021	carboxylic ester hydrolase activity (GO:0052689)	NA	NA	NA	NA	NA	NA	NA	NA	NA	NA	NA	NA	NA	NA	NA	NA	NA	NA	NA	NA	NA	NA	NA	NA	NA	NA	NA	NA	NA	NA	NA	NA	NA	NA	NA	NA	NA	NA	NA	NA	NA	NA	NA	NA	NA	NA	NA	NA
Reactome	Carboxyterminal post-translational modifications of tubulin	NA	NA	NA	NA	NA	NA	NA	NA	NA	NA	NA	NA	NA	-1.57624	NA	NA	NA	2.18401	NA	NA	NA	NA	NA	-1.36681	NA	-3.44016	NA	NA	-3.21889	NA	NA	NA	NA	NA	NA	NA	-1.80633	NA	NA	NA	NA	NA	NA	NA	NA	NA	-2.30431	NA
GO Molecular Function 2021	CARD domain binding (GO:0050700)	NA	NA	NA	NA	2.75319	NA	NA	NA	NA	NA	NA	NA	NA	NA	NA	NA	NA	NA	NA	NA	NA	-1.57393	NA	NA	-1.698	NA	NA	NA	NA	NA	NA	NA	NA	NA	NA	NA	NA	NA	NA	NA	NA	NA	NA	NA	NA	NA	NA	NA
Reactome	Cardiac conduction	NA	NA	NA	NA	NA	NA	NA	NA	NA	NA	NA	NA	NA	NA	NA	NA	NA	NA	NA	NA	NA	NA	NA	NA	NA	NA	NA	NA	NA	NA	NA	NA	NA	NA	NA	NA	NA	NA	NA	NA	NA	NA	NA	NA	NA	NA	NA	NA
GO Biological Process 2021	cardiac conduction system development (GO:0003161)	NA	NA	NA	NA	NA	NA	NA	NA	NA	NA	NA	NA	NA	NA	NA	NA	NA	NA	NA	NA	NA	NA	NA	NA	NA	NA	NA	NA	NA	NA	NA	NA	NA	NA	NA	NA	NA	NA	NA	NA	NA	NA	NA	NA	NA	NA	NA	NA
GO Biological Process 2021	cardiac epithelial to mesenchymal transition (GO:0060317)	NA	NA	NA	NA	NA	NA	NA	NA	NA	NA	NA	NA	NA	NA	NA	NA	NA	NA	NA	NA	NA	NA	NA	NA	NA	NA	NA	NA	NA	NA	NA	NA	NA	NA	NA	NA	NA	NA	NA	1.42456	NA	NA	NA	NA	NA	NA	NA	NA
WikiPathway 2021 Human	Cardiac Hypertrophic Response WP2795	NA	NA	NA	NA	2.29612	NA	NA	NA	NA	NA	NA	NA	NA	NA	NA	NA	NA	NA	NA	NA	NA	NA	2.51956	NA	NA	NA	-1.91568	4.61792	NA	1.35133	NA	-3.87542	-3.99427	-2.67689	-5.48468	NA	NA	NA	NA	NA	NA	-1.50974	NA	NA	NA	NA	NA	NA
GO Biological Process 2021	cardiac muscle cell action potential (GO:0086001)	NA	NA	NA	NA	NA	NA	NA	NA	NA	NA	NA	NA	NA	NA	NA	NA	NA	NA	NA	NA	NA	NA	NA	NA	NA	NA	NA	NA	NA	NA	NA	NA	NA	NA	NA	NA	NA	NA	NA	NA	NA	NA	NA	NA	NA	NA	NA	NA
GO Biological Process 2021	cardiac muscle cell contraction (GO:0086003)	NA	NA	NA	NA	NA	NA	NA	NA	NA	NA	NA	NA	NA	NA	NA	NA	NA	NA	NA	NA	NA	NA	NA	NA	NA	NA	NA	NA	NA	NA	NA	NA	NA	NA	NA	NA	NA	NA	NA	NA	NA	NA	NA	NA	NA	NA	NA	NA
GO Biological Process 2021	cardiac muscle cell development (GO:0055013)	NA	NA	NA	NA	NA	NA	NA	NA	NA	NA	NA	NA	NA	NA	NA	NA	NA	NA	NA	NA	NA	NA	NA	NA	NA	NA	NA	NA	NA	NA	NA	NA	NA	NA	NA	NA	NA	NA	NA	NA	NA	NA	NA	NA	NA	NA	NA	NA
GO Biological Process 2021	cardiac muscle cell differentiation (GO:0055007)	NA	NA	NA	NA	NA	NA	NA	NA	NA	NA	NA	NA	NA	NA	NA	NA	NA	NA	NA	NA	NA	NA	NA	NA	1.39343	NA	NA	NA	NA	NA	NA	NA	NA	NA	NA	NA	NA	NA	NA	-1.74103	NA	NA	NA	NA	NA	NA	NA	NA
BioPlanet 2019	Cardiac muscle contraction	2.86199	NA	NA	NA	NA	NA	NA	3.16024	NA	2.16672	NA	NA	NA	NA	NA	NA	NA	NA	NA	NA	NA	1.38884	NA	2.44235	-1.98777	-3.82853	1.47248	3.42343	NA	7.53405	6.32814	NA	NA	NA	NA	NA	NA	NA	NA	1.80292	NA	NA	NA	NA	NA	NA	NA	NA
KEGG	Cardiac muscle contraction	2.66727	NA	NA	NA	NA	NA	NA	2.75628	NA	1.79161	NA	NA	NA	NA	NA	NA	NA	NA	NA	NA	NA	2.05619	NA	2.5469	-1.76864	-3.06445	1.32924	2.65062	NA	6.91416	6.20888	NA	NA	NA	NA	NA	NA	NA	NA	1.69169	NA	NA	NA	NA	NA	NA	NA	NA
GO Biological Process 2021	cardiac muscle contraction (GO:0060048)	NA	NA	NA	NA	NA	NA	NA	NA	NA	NA	NA	NA	NA	NA	NA	NA	NA	NA	NA	NA	NA	NA	NA	NA	NA	NA	NA	NA	NA	NA	NA	NA	NA	NA	NA	NA	NA	NA	NA	NA	NA	NA	NA	NA	NA	NA	NA	NA
GO Biological Process 2021	cardiac muscle tissue morphogenesis (GO:0055008)	NA	NA	NA	NA	NA	NA	NA	NA	NA	NA	NA	NA	NA	NA	NA	NA	NA	NA	NA	NA	NA	NA	NA	NA	NA	NA	NA	NA	NA	NA	NA	NA	NA	NA	NA	NA	NA	NA	NA	NA	NA	NA	NA	NA	NA	NA	NA	NA
GO Biological Process 2021	cardiac myofibril assembly (GO:0055003)	NA	NA	NA	NA	NA	NA	NA	NA	NA	NA	NA	NA	NA	NA	NA	NA	NA	NA	NA	NA	NA	NA	NA	NA	NA	NA	NA	NA	NA	NA	NA	NA	NA	NA	NA	NA	NA	NA	NA	NA	NA	NA	NA	NA	NA	NA	NA	NA
WikiPathway 2021 Human	Cardiac Progenitor Differentiation WP2406	NA	NA	NA	NA	NA	NA	NA	NA	NA	NA	NA	NA	NA	NA	NA	NA	NA	NA	NA	NA	NA	NA	NA	NA	NA	NA	NA	NA	NA	NA	NA	NA	NA	NA	NA	NA	NA	NA	NA	NA	NA	NA	NA	NA	NA	NA	NA	NA
GO Biological Process 2021	cardiac ventricle development (GO:0003231)	NA	NA	NA	NA	NA	NA	NA	NA	NA	NA	NA	NA	NA	NA	NA	NA	NA	NA	NA	NA	NA	NA	NA	NA	NA	NA	NA	NA	NA	NA	NA	NA	NA	NA	NA	NA	NA	NA	NA	2.34566	NA	NA	NA	NA	NA	NA	NA	NA
GO Biological Process 2021	cardiac ventricle morphogenesis (GO:0003208)	NA	NA	NA	NA	NA	NA	NA	NA	NA	NA	NA	NA	NA	NA	NA	NA	NA	NA	NA	NA	NA	NA	NA	NA	NA	NA	NA	NA	NA	NA	NA	NA	NA	NA	NA	NA	NA	NA	NA	NA	NA	NA	NA	NA	NA	NA	NA	NA
Reactome	Cargo concentration in the ER	NA	NA	NA	NA	NA	NA	NA	NA	NA	7.80999	NA	NA	NA	NA	NA	NA	NA	NA	NA	NA	NA	NA	1.81845	1.5033	NA	NA	NA	4.38181	NA	8.18233	5.72564	NA	NA	NA	NA	-1.87762	NA	NA	NA	-1.36284	NA	NA	NA	NA	NA	NA	NA	NA
Reactome	Cargo recognition for clathrin-mediated endocytosis	1.35337	NA	NA	NA	NA	NA	NA	NA	NA	NA	NA	NA	NA	-1.58243	NA	NA	NA	NA	NA	NA	NA	-3.00452	NA	NA	-1.59122	-3.15069	-2.53101	7.46328	-2.17463	-1.85834	-2.15572	-3.66129	-7.3975	-4.15653	-7.64316	-1.57301	-1.31938	-1.75889	-4.25475	2.49925	NA	1.77796	NA	NA	NA	NA	NA	NA
Reactome	Cargo trafficking to the periciliary membrane	NA	NA	NA	NA	NA	NA	NA	NA	NA	NA	NA	NA	NA	NA	NA	NA	NA	NA	NA	NA	NA	-4.16982	2.59996	-2.03653	-1.38499	NA	NA	NA	NA	-1.44747	NA	-4.02855	-2.19185	-2.97089	-1.41388	NA	NA	-1.64732	NA	-1.61695	NA	-1.65822	NA	NA	NA	NA	NA	NA
BioPlanet 2019	CARM1 and regulation of the estrogen receptor	NA	NA	NA	NA	NA	NA	NA	NA	NA	2.10267	NA	NA	NA	NA	NA	NA	NA	NA	NA	NA	NA	-1.37773	1.63351	NA	NA	NA	NA	3.55857	NA	-1.40188	NA	NA	NA	NA	NA	NA	NA	NA	NA	2.3183	NA	NA	NA	NA	NA	NA	NA	NA
Reactome	Caspase activation via Death Receptors in the presence of ligand	NA	NA	NA	NA	1.31498	NA	NA	NA	NA	1.44915	NA	NA	NA	NA	NA	NA	NA	NA	NA	NA	NA	NA	1.83393	NA	NA	NA	NA	3.62911	NA	NA	2.10806	NA	1.41952	NA	NA	NA	NA	NA	NA	1.6329	NA	1.37308	NA	NA	NA	NA	NA	NA
Reactome	Caspase activation via extrinsic apoptotic signalling pathway	NA	NA	NA	NA	NA	NA	NA	NA	NA	2.77534	NA	NA	NA	NA	NA	NA	NA	NA	NA	NA	NA	NA	NA	NA	NA	NA	NA	3.0574	NA	NA	1.86598	NA	NA	NA	NA	NA	NA	NA	NA	2.10065	NA	NA	NA	NA	NA	NA	NA	NA
BioPlanet 2019	Caspase cascade in apoptosis	NA	1.85681	NA	NA	2.62415	NA	1.88636	1.94584	NA	3.87961	NA	NA	NA	NA	NA	NA	NA	NA	NA	NA	NA	-2.10715	11.4969	NA	-1.47117	-2.19636	-2.46667	18.2392	-1.48377	-4.06011	-2.06934	-4.62859	-4.06348	-3.57803	-4.63715	NA	-2.36539	-2.04085	-2.5323	4.19317	NA	6.17088	NA	NA	NA	NA	NA	-2.33218
BioCarta 2016	Caspase Cascade in Apoptosis Homo sapiens h caspasePathway	NA	NA	NA	NA	NA	NA	NA	NA	NA	2.51415	NA	NA	NA	NA	NA	NA	NA	NA	NA	NA	NA	-1.44525	4.59067	NA	NA	NA	-1.53635	10.7374	NA	NA	NA	-3.27788	-2.37044	NA	-4.48958	NA	NA	1.66587	-1.3442	1.9798	NA	3.66342	NA	NA	NA	NA	NA	-1.5577
GO Molecular Function 2021	catalytic activity, acting on a tRNA (GO:0140101)	NA	NA	NA	NA	NA	NA	NA	NA	NA	2.17067	NA	NA	NA	NA	NA	NA	NA	NA	NA	NA	NA	NA	NA	NA	NA	NA	NA	2.94576	NA	NA	NA	-1.55993	NA	NA	NA	NA	NA	NA	NA	NA	NA	NA	NA	NA	NA	NA	NA	NA
GO Cellular Component 2021	catenin complex (GO:0016342)	NA	NA	NA	NA	NA	NA	NA	NA	NA	NA	NA	NA	NA	NA	NA	NA	NA	NA	NA	NA	NA	NA	NA	NA	NA	NA	NA	NA	NA	NA	NA	NA	NA	NA	NA	NA	NA	NA	NA	NA	NA	NA	NA	NA	NA	NA	NA	NA
GO Cellular Component 2021	cation channel complex (GO:0034703)	NA	NA	NA	NA	NA	NA	NA	NA	NA	NA	NA	NA	NA	NA	NA	NA	NA	NA	NA	NA	NA	NA	NA	NA	NA	NA	NA	NA	NA	NA	NA	NA	NA	NA	NA	NA	NA	NA	NA	NA	NA	NA	NA	NA	NA	NA	NA	NA
GO Biological Process 2021	cation transport (GO:0006812)	NA	NA	NA	NA	NA	NA	NA	NA	NA	NA	NA	NA	NA	NA	NA	NA	NA	NA	NA	NA	NA	NA	NA	NA	NA	NA	NA	NA	NA	NA	NA	NA	NA	NA	NA	NA	NA	NA	NA	NA	NA	NA	NA	NA	NA	NA	NA	NA
GO Cellular Component 2021	cation-transporting ATPase complex (GO:0090533)	NA	NA	NA	NA	NA	NA	NA	NA	NA	NA	NA	NA	NA	NA	NA	NA	NA	NA	NA	NA	NA	NA	NA	NA	NA	NA	NA	NA	NA	NA	NA	NA	NA	NA	NA	NA	NA	NA	NA	NA	NA	NA	NA	NA	NA	NA	NA	NA
GO Cellular Component 2021	caveola (GO:0005901)	NA	NA	NA	NA	NA	NA	NA	NA	NA	NA	NA	NA	NA	NA	NA	NA	NA	NA	NA	NA	NA	NA	NA	NA	NA	NA	NA	2.43967	NA	NA	NA	NA	NA	NA	NA	NA	NA	NA	NA	NA	NA	NA	NA	NA	NA	NA	NA	NA
BioPlanet 2019	CBL signaling regulation	NA	NA	NA	NA	NA	NA	NA	NA	NA	-3.30874	NA	NA	NA	NA	NA	NA	NA	NA	NA	NA	NA	NA	-1.83833	NA	NA	NA	-5.13133	NA	NA	-2.60869	-4.58953	NA	-1.42198	NA	NA	NA	NA	NA	NA	1.90298	NA	1.38278	NA	NA	NA	NA	NA	NA
Panther 2016	CCKR signaling map ST Homo sapiens P06959	NA	2.7813	NA	NA	5.02188	NA	1.93185	NA	1.32655	-6.6457	NA	NA	NA	-3.24856	NA	-1.4359	NA	3.1421	NA	NA	NA	1.41828	9.01374	NA	1.42989	-2.78234	-17.6245	-5.14825	1.32865	-4.77502	-5.18026	2.8126	NA	3.2177	-2.20848	NA	1.4204	2.16137	3.15949	8.63685	NA	6.79467	NA	NA	NA	NA	NA	-4.02323
GO Molecular Function 2021	CCR chemokine receptor binding (GO:0048020)	NA	NA	NA	NA	4.96448	NA	5.0312	NA	NA	NA	NA	NA	NA	NA	NA	NA	NA	NA	NA	NA	NA	NA	NA	NA	NA	NA	NA	NA	NA	NA	NA	NA	NA	NA	NA	NA	NA	NA	NA	NA	NA	NA	NA	NA	NA	NA	NA	NA
BioPlanet 2019	CCR3 signaling in eosinophils	NA	NA	NA	NA	NA	NA	NA	NA	NA	NA	NA	NA	NA	1.42182	NA	NA	NA	NA	NA	NA	NA	NA	NA	NA	NA	NA	-1.62474	NA	NA	NA	NA	-2.05382	NA	NA	-1.73868	NA	NA	NA	NA	NA	NA	NA	NA	NA	NA	NA	NA	NA
BioCarta 2016	CCR3 signaling in Eosinophils Homo sapiens h CCR3Pathway	NA	NA	NA	NA	NA	NA	NA	NA	NA	1.31084	NA	NA	NA	NA	NA	NA	NA	NA	NA	NA	NA	NA	NA	NA	NA	NA	-2.35676	NA	NA	NA	NA	-2.27631	NA	NA	-1.56321	NA	NA	NA	NA	NA	NA	NA	NA	NA	NA	NA	NA	NA
Reactome	CD209 (DC-SIGN) signaling	NA	NA	NA	NA	3.39351	NA	NA	NA	NA	NA	NA	NA	NA	NA	NA	NA	NA	NA	NA	NA	NA	-2.29098	3.19401	NA	NA	NA	-3.33131	3.01324	NA	4.62981	3.17277	NA	NA	2.98805	NA	NA	-1.62153	NA	1.34384	-1.38048	NA	2.52486	NA	NA	NA	NA	NA	-1.49434
BioPlanet 2019	CD28 co-stimulation	NA	NA	NA	NA	NA	NA	1.74102	NA	NA	-3.54695	NA	NA	NA	NA	NA	NA	NA	NA	NA	NA	NA	1.81569	NA	NA	NA	NA	-7.03759	NA	1.5079	2.23702	NA	NA	2.13314	-2.52603	-1.36699	1.41349	NA	1.43458	-1.50382	1.5807	NA	NA	NA	NA	NA	NA	NA	NA
Reactome	CD28 co-stimulation	NA	NA	NA	NA	NA	NA	NA	NA	NA	-3.40848	NA	NA	NA	NA	NA	NA	NA	NA	NA	NA	NA	1.59429	NA	NA	NA	NA	-6.17644	NA	NA	2.73132	NA	NA	2.1585	-2.9161	NA	NA	NA	NA	-1.43155	1.46335	NA	NA	NA	NA	NA	NA	NA	NA
Reactome	CD28 dependent PI3K/Akt signaling	NA	NA	NA	NA	NA	NA	NA	NA	NA	NA	NA	NA	NA	NA	NA	NA	NA	NA	NA	NA	NA	1.48463	NA	NA	NA	NA	-5.01662	NA	NA	2.04686	-1.44473	NA	1.71192	1.37668	NA	NA	NA	1.43107	NA	NA	NA	NA	NA	NA	NA	NA	NA	NA
BioPlanet 2019	CD28-dependent PI3K/Akt signaling	NA	NA	NA	NA	NA	NA	NA	NA	NA	NA	NA	NA	NA	NA	NA	NA	NA	NA	NA	NA	NA	2.26111	NA	NA	NA	NA	-5.79488	NA	NA	1.90001	-1.57838	NA	1.66625	1.30436	NA	NA	NA	1.80238	NA	NA	NA	NA	1.50274	NA	NA	NA	NA	NA
BioPlanet 2019	CD40/CD40L signaling	NA	3.77294	NA	2.33935	2.72327	NA	NA	NA	NA	NA	NA	NA	NA	-1.35746	-1.5743	-2.23777	NA	NA	NA	NA	NA	NA	2.66673	NA	NA	-1.86002	-2.06243	NA	1.47567	3.63838	NA	6.68841	4.83054	4.9206	6.20058	NA	5.24562	6.42239	6.47718	2.1856	NA	8.59221	2.68487	NA	NA	NA	NA	NA
BioPlanet 2019	CD40L signaling pathway	NA	2.43603	NA	2.1108	3.30149	NA	NA	NA	NA	-2.77137	NA	NA	NA	NA	-4.36882	-2.86365	NA	NA	NA	NA	NA	NA	2.23388	NA	NA	-2.80184	-2.42024	-3.4146	NA	4.11496	NA	2.84224	2.20071	2.56655	2.54627	NA	3.97533	4.3249	4.62069	-1.71189	NA	4.10587	1.88967	2.33777	NA	NA	NA	NA
BioPlanet 2019	CD8/T cell receptor downstream pathway	NA	1.68723	6.08266	1.4008	1.6812	NA	7.77166	NA	1.34471	-2.72657	NA	NA	NA	-2.47693	NA	-2.40605	NA	NA	NA	-2.35018	NA	NA	12.1204	NA	NA	-9.14519	-16.4048	NA	NA	1.69502	-5.39247	-2.06735	1.80075	-1.46447	-7.58523	NA	-5.3525	-4.20164	NA	7.814	NA	6.13061	2.43037	NA	-3.13072	NA	NA	-4.25625
Reactome	Cdc20:Phospho-APC/C mediated degradation of Cyclin A	1.4594	NA	NA	NA	2.52335	NA	NA	11.3588	NA	50.588	NA	NA	NA	1.75795	NA	NA	NA	-1.44372	NA	NA	NA	-13.3594	41.3871	-6.13611	-3.02769	-9.92122	NA	51.6229	-4.11984	16.6784	6.17368	NA	-7.24057	NA	-8.6475	-9.10913	-3.33301	-5.28681	-6.89293	5.3977	NA	-4.78432	NA	NA	NA	NA	NA	NA
BioPlanet 2019	CDC42 activity regulation	NA	NA	NA	NA	NA	NA	NA	NA	NA	NA	NA	NA	NA	NA	NA	NA	NA	NA	NA	NA	NA	NA	NA	NA	NA	-1.42298	-1.63546	1.44915	NA	NA	NA	-1.41054	NA	NA	NA	NA	NA	NA	NA	1.66499	NA	NA	NA	NA	NA	NA	NA	NA
Reactome	CDC42 GTPase cycle	NA	NA	NA	NA	1.38903	NA	NA	NA	NA	-1.96067	NA	NA	NA	NA	NA	1.82089	NA	NA	NA	NA	NA	-5.75086	NA	NA	-1.48829	-2.04552	-6.49229	-1.5555	NA	-2.94485	NA	-5.01887	-2.82457	-3.64919	-3.34505	NA	NA	NA	NA	-7.23475	NA	-3.59229	NA	NA	NA	NA	NA	NA
BioPlanet 2019	CDC42 signaling events	NA	NA	NA	NA	NA	NA	NA	NA	NA	-3.30262	NA	NA	NA	NA	NA	NA	NA	NA	NA	NA	NA	-4.24656	3.10847	NA	NA	-1.38466	-4.83285	5.70046	NA	NA	NA	NA	-2.61114	-2.90237	-3.66369	NA	-1.668	NA	2.21242	4.61704	NA	1.94888	1.5403	NA	NA	NA	NA	-1.49173
BioPlanet 2019	CDK regulation of DNA replication	NA	NA	NA	NA	NA	NA	NA	6.43657	NA	3.74216	NA	NA	NA	NA	NA	NA	NA	6.86309	NA	NA	NA	NA	6.22013	NA	NA	NA	NA	6.64774	NA	NA	2.13181	NA	NA	NA	NA	NA	NA	NA	NA	NA	NA	NA	NA	NA	NA	NA	NA	NA
BioCarta 2016	CDK Regulation of DNA Replication Homo sapiens h mcmPathway	NA	NA	NA	NA	NA	NA	NA	5.70643	NA	3.02603	NA	NA	NA	NA	NA	NA	NA	6.61006	NA	NA	NA	NA	5.47868	NA	NA	NA	NA	6.00343	NA	NA	1.53909	NA	NA	NA	NA	NA	NA	NA	NA	NA	NA	NA	NA	NA	NA	NA	NA	NA
Reactome	CDK-mediated phosphorylation and removal of Cdc6	1.4594	NA	NA	NA	2.52335	NA	NA	6.55704	NA	48.9772	NA	NA	NA	1.75795	NA	NA	NA	-1.44372	NA	NA	NA	-12.8791	39.3473	-6.13611	-2.47677	-9.04792	NA	52.7253	-3.58689	14.9757	6.17368	NA	-6.50406	NA	-7.85189	-8.50854	-2.85151	-4.69903	-6.05141	6.14111	NA	NA	NA	NA	NA	NA	NA	NA
BioPlanet 2019	CDO in myogenesis	NA	NA	NA	NA	NA	NA	NA	NA	NA	NA	NA	NA	NA	NA	NA	NA	NA	NA	NA	NA	NA	NA	NA	NA	NA	NA	NA	NA	NA	NA	NA	NA	NA	NA	NA	NA	NA	NA	NA	NA	NA	NA	NA	NA	NA	NA	NA	NA
Reactome	CDT1 association with the CDC6:ORC:origin complex	1.32563	NA	NA	NA	1.95554	NA	NA	5.90336	NA	45.6869	NA	1.30433	NA	2.03369	NA	NA	NA	-1.60962	NA	NA	NA	-10.9042	43.3921	-5.9251	-2.90654	-8.4931	NA	46.626	NA	15.1187	6.88902	NA	-4.85139	5.66189	-5.18143	-8.48277	NA	-2.78476	NA	4.72018	NA	3.7365	NA	NA	NA	NA	NA	NA
GO Molecular Function 2021	cell adhesion mediator activity (GO:0098631)	NA	NA	NA	NA	NA	NA	NA	NA	NA	NA	NA	NA	NA	NA	NA	NA	NA	NA	NA	NA	NA	NA	NA	NA	NA	NA	NA	NA	NA	NA	NA	NA	NA	NA	NA	NA	NA	NA	NA	NA	NA	NA	NA	NA	NA	NA	NA	NA
KEGG	Cell adhesion molecules	2.70201	NA	NA	NA	2.45311	2.08522	NA	NA	2.24606	-10.5926	NA	NA	NA	-5.5695	NA	NA	-2.20711	-2.24904	NA	NA	1.62482	-5.80632	-8.36729	-1.92597	-3.73089	-6.9193	-10.1176	-5.78009	-5.36122	-9.45766	-10.4651	2.16177	-9.13546	3.07334	-4.6329	-4.37337	-7.16688	-5.74462	-2.75313	-2.04586	NA	NA	-2.24094	-1.55896	-2.36697	-5.35936	NA	-3.80422
BioPlanet 2019	Cell adhesion molecules (CAMs)	3.05697	1.48852	NA	NA	2.02615	2.1918	NA	NA	1.64315	-11.8871	NA	NA	-1.38095	-5.98672	NA	NA	-2.2515	-2.42878	NA	NA	2.28761	-6.93519	-7.53989	-2.11557	-4.43604	-9.11456	-11.8946	-6.46732	-5.44546	-11.1496	-12.3877	2.44578	-8.81342	3.53804	-5.53604	-4.56345	-6.98784	-6.85764	-3.43297	-2.40135	NA	NA	-2.48156	-1.39515	-2.35902	-5.61869	NA	-4.25456
GO Biological Process 2021	cell chemotaxis (GO:0060326)	NA	NA	NA	NA	NA	NA	NA	NA	NA	NA	NA	NA	NA	NA	NA	NA	NA	NA	NA	NA	NA	NA	NA	NA	NA	NA	NA	NA	NA	NA	NA	NA	NA	NA	NA	NA	1.30486	NA	NA	NA	NA	NA	NA	NA	NA	NA	NA	NA
GO Biological Process 2021	cell communication by electrical coupling involved in cardiac conduction (GO:0086064)	NA	NA	NA	NA	NA	NA	NA	NA	NA	NA	NA	NA	NA	NA	NA	NA	NA	NA	NA	NA	NA	NA	NA	NA	NA	NA	NA	NA	NA	NA	NA	NA	NA	NA	NA	NA	NA	NA	NA	NA	NA	NA	NA	NA	NA	NA	NA	NA
BioPlanet 2019	Cell cycle	NA	NA	NA	NA	NA	NA	NA	65.1729	NA	110.942	NA	NA	NA	-1.55533	NA	NA	NA	11.8266	NA	NA	NA	-20.509	79.3748	-3.77151	-2.25548	-9.74278	NA	140.676	-3.00018	-9.04317	-10.321	NA	-22.0415	-15.069	-15.915	-4.62609	-4.33035	-9.62928	-10.9633	-15.1997	NA	-10.6169	NA	NA	NA	NA	-1.67168	1.60786
KEGG	Cell cycle	NA	NA	NA	NA	NA	NA	NA	24.5144	NA	21.2052	NA	NA	NA	NA	NA	NA	NA	4.67077	NA	NA	NA	-5.30938	17.4946	NA	NA	-1.51231	2.61767	34.2925	-2.12297	-3.66305	-3.33681	NA	NA	-7.02468	-5.59594	NA	-3.47674	-6.48044	-6.49728	NA	NA	-4.20686	NA	NA	NA	NA	NA	NA
BioPlanet 2019	Cell cycle checkpoints	NA	NA	NA	NA	1.46309	NA	NA	20.9407	NA	60.6096	NA	NA	NA	NA	NA	NA	NA	5.94247	NA	NA	NA	-13.817	47.0963	-4.42454	-2.56445	-6.63757	NA	65.6958	-2.64748	11.3077	NA	NA	-9.6362	NA	-6.94341	-7.23318	-2.54376	-5.56629	-7.27867	-3.54724	NA	-6.25059	NA	NA	NA	NA	NA	NA
Reactome	Cell Cycle Checkpoints	NA	NA	NA	NA	NA	NA	NA	47.3694	NA	78.181	NA	NA	NA	NA	NA	NA	NA	6.70857	NA	NA	NA	-12.2237	61.6154	-3.88736	-1.4996	-2.93633	NA	76.6317	-1.80868	12.1043	5.3489	7.96871	-4.91155	5.62951	-4.45435	-4.95369	-2.07382	-2.56196	NA	-5.76085	NA	NA	NA	NA	NA	NA	NA	NA
GO Biological Process 2021	cell cycle G1/S phase transition (GO:0044843)	NA	NA	NA	NA	NA	NA	NA	2.17994	NA	4.96586	NA	NA	NA	NA	NA	NA	NA	2.2073	NA	NA	NA	1.31958	1.36988	NA	NA	NA	NA	9.69984	NA	2.31158	3.78671	3.11667	4.17796	5.48516	1.44482	NA	NA	1.66868	2.04962	5.40891	NA	5.54667	NA	NA	NA	NA	NA	NA
GO Biological Process 2021	cell cycle G2/M phase transition (GO:0044839)	NA	NA	NA	NA	NA	NA	NA	6.49947	NA	12.2443	NA	NA	NA	NA	NA	NA	NA	1.74064	NA	NA	NA	-3.12081	8.54941	NA	NA	NA	NA	27.7953	NA	-1.83432	2.88468	NA	-3.31796	3.7012	-3.06063	NA	NA	NA	NA	-4.02682	NA	NA	NA	NA	NA	NA	NA	NA
Panther 2016	Cell cycle Homo sapiens P00013	NA	NA	NA	NA	NA	NA	NA	NA	NA	10.0668	NA	NA	NA	NA	NA	NA	NA	NA	NA	NA	NA	NA	8.70579	NA	NA	NA	NA	13.3473	NA	NA	3.50869	1.53496	NA	NA	NA	-1.42271	NA	NA	NA	1.46645	NA	1.97996	NA	NA	NA	NA	NA	NA
BioPlanet 2019	Cell cycle progression regulation by PLK3	NA	NA	NA	NA	NA	NA	NA	3.86526	NA	2.09103	NA	NA	NA	NA	NA	NA	NA	NA	NA	NA	NA	-2.49608	2.93959	NA	NA	NA	NA	7.94852	NA	2.12882	NA	NA	NA	NA	NA	NA	NA	NA	NA	-1.5708	NA	NA	NA	NA	NA	NA	NA	NA
WikiPathway 2021 Human	Cell cycle WP179	NA	NA	NA	NA	NA	NA	NA	22.8556	NA	19.2846	NA	NA	NA	NA	NA	NA	NA	5.08131	NA	NA	NA	-4.76889	16.7991	NA	NA	-1.39497	2.60302	32.5746	NA	-3.06405	-2.65483	2.67975	NA	-6.76938	-5.14709	NA	-2.98708	-6.15196	-5.9491	3.21641	NA	-3.55751	NA	NA	NA	NA	NA	NA
BioCarta 2016	Cell Cycle: G1/S Check Point Homo sapiens h g1Pathway	NA	NA	NA	NA	NA	NA	NA	1.77468	NA	1.60541	NA	NA	NA	NA	NA	NA	NA	2.11007	NA	NA	NA	NA	1.45423	NA	NA	NA	NA	4.9694	NA	-1.43792	-2.24156	NA	NA	-3.08738	-1.69611	NA	NA	-1.35299	-1.31777	1.50661	NA	NA	NA	NA	NA	NA	NA	NA
BioPlanet 2019	Cell cycle: G1/S checkpoint	NA	NA	NA	NA	NA	NA	NA	2.06686	NA	1.66441	NA	NA	NA	NA	NA	NA	NA	2.4163	NA	NA	NA	NA	NA	NA	NA	NA	NA	4.51257	NA	-1.57584	-2.93842	NA	NA	-3.11373	-1.70346	NA	NA	NA	-1.53763	1.40468	NA	NA	NA	NA	NA	NA	NA	NA
BioPlanet 2019	Cell cycle: G2/M checkpoint	NA	NA	NA	NA	NA	NA	NA	4.99961	NA	4.07162	NA	NA	NA	NA	NA	NA	NA	NA	NA	NA	NA	3.00252	3.76004	NA	NA	NA	NA	6.71371	NA	NA	NA	NA	NA	-2.53823	-2.29551	NA	-3.14538	-6.99769	-3.41817	NA	NA	-2.5872	NA	NA	NA	NA	NA	NA
BioCarta 2016	Cell Cycle: G2/M Checkpoint Homo sapiens h g2Pathway	NA	NA	NA	NA	NA	NA	NA	2.92229	NA	1.30863	NA	NA	NA	NA	NA	NA	NA	NA	NA	NA	NA	3.49021	2.70583	NA	NA	NA	NA	3.66709	NA	NA	NA	NA	NA	-1.3399	-1.64898	NA	-1.87989	-3.79794	-1.38542	NA	NA	-1.31648	NA	NA	NA	NA	NA	NA
BioPlanet 2019	Cell death signaling by NRIF in the nucleus	2.05298	NA	NA	NA	NA	NA	NA	NA	NA	-2.20823	NA	NA	-1.38095	NA	NA	-1.62501	NA	NA	NA	-1.50017	NA	NA	1.75493	NA	NA	NA	NA	-1.42474	NA	4.53273	3.07412	1.46432	1.41141	-1.39085	NA	NA	NA	1.34544	3.58546	1.59195	NA	2.50662	NA	NA	NA	NA	NA	-1.81882
Reactome	Cell death signalling via NRAGE, NRIF and NADE	NA	NA	NA	NA	NA	NA	NA	NA	NA	NA	NA	NA	NA	NA	NA	NA	NA	NA	NA	NA	NA	-1.83883	-1.37919	NA	NA	-2.53894	-1.39431	1.34509	NA	2.2255	NA	NA	-1.4809	NA	NA	NA	NA	NA	1.60955	-3.45136	NA	3.18917	NA	NA	NA	NA	NA	NA
WikiPathway 2021 Human	Cell Differentiation - Index expanded WP2023	NA	NA	NA	NA	NA	NA	NA	NA	NA	NA	NA	NA	NA	NA	NA	NA	NA	NA	NA	NA	NA	NA	NA	NA	1.39793	NA	NA	NA	NA	NA	NA	NA	NA	NA	NA	NA	NA	NA	NA	-1.44741	NA	NA	NA	NA	NA	NA	NA	NA
BioPlanet 2019	Cell differentiation by G alpha (i/o) pathway inferred from mouse Neuro2A model	NA	NA	NA	NA	NA	NA	NA	NA	NA	NA	NA	NA	NA	NA	NA	NA	NA	NA	NA	NA	NA	NA	1.96893	NA	NA	NA	-3.23984	5.1427	NA	1.93074	NA	-1.57235	-1.67146	-3.21205	-3.66389	NA	-1.31029	NA	NA	NA	NA	NA	NA	NA	NA	NA	NA	NA
BioPlanet 2019	Cell differentiation pathway	NA	NA	NA	NA	NA	NA	NA	NA	NA	NA	NA	NA	NA	NA	NA	NA	NA	NA	NA	NA	NA	NA	NA	NA	NA	NA	NA	NA	NA	NA	NA	NA	NA	NA	NA	NA	NA	NA	NA	-1.5024	NA	NA	NA	NA	NA	NA	NA	NA
GO Biological Process 2021	cell junction assembly (GO:0034329)	NA	NA	NA	NA	NA	NA	NA	NA	NA	NA	NA	NA	NA	-1.36263	NA	NA	NA	NA	NA	NA	NA	NA	NA	NA	NA	-1.35661	NA	NA	NA	NA	NA	NA	NA	NA	NA	NA	-1.4434	NA	NA	NA	NA	NA	NA	NA	NA	NA	NA	NA
BioPlanet 2019	Cell junction organization	NA	NA	NA	NA	NA	NA	NA	NA	NA	NA	NA	NA	NA	-3.73958	NA	NA	NA	NA	NA	NA	NA	NA	NA	NA	NA	NA	NA	NA	NA	NA	NA	NA	NA	NA	NA	NA	NA	NA	NA	NA	NA	NA	NA	NA	NA	NA	NA	NA
Reactome	Cell junction organization	NA	NA	NA	NA	NA	NA	NA	NA	NA	NA	NA	NA	NA	-3.13712	NA	NA	NA	NA	NA	NA	NA	NA	NA	NA	NA	NA	NA	NA	NA	NA	NA	NA	NA	NA	NA	NA	NA	NA	NA	NA	NA	NA	NA	NA	NA	NA	NA	NA
GO Biological Process 2021	cell junction organization (GO:0034330)	NA	NA	NA	NA	1.41541	NA	NA	NA	NA	NA	NA	NA	NA	-1.34867	NA	NA	NA	NA	NA	NA	NA	NA	NA	NA	NA	2.73348	NA	NA	NA	NA	NA	NA	NA	1.41817	NA	NA	-2.04966	NA	NA	NA	NA	NA	NA	NA	NA	NA	NA	NA
WikiPathway 2021 Human	Cell migration and invasion through p75NTR WP4561	NA	NA	NA	NA	NA	NA	NA	NA	NA	NA	NA	NA	NA	NA	NA	NA	NA	NA	NA	NA	NA	NA	NA	NA	NA	NA	NA	NA	NA	NA	NA	NA	NA	NA	NA	NA	NA	NA	NA	NA	NA	NA	NA	NA	NA	NA	NA	NA
GO Biological Process 2021	cell migration involved in sprouting angiogenesis (GO:0002042)	NA	NA	NA	NA	NA	NA	NA	NA	NA	NA	NA	NA	NA	NA	NA	NA	NA	NA	NA	NA	NA	NA	NA	NA	NA	NA	NA	NA	NA	NA	NA	NA	NA	NA	NA	NA	NA	NA	NA	NA	NA	NA	NA	NA	NA	NA	NA	NA
GO Biological Process 2021	cell morphogenesis involved in differentiation (GO:0000904)	NA	NA	NA	NA	NA	NA	NA	NA	NA	NA	NA	NA	NA	-1.34867	NA	NA	NA	NA	NA	NA	NA	NA	NA	NA	NA	NA	NA	NA	NA	NA	NA	NA	NA	NA	NA	NA	NA	NA	NA	NA	NA	NA	NA	NA	NA	NA	NA	NA
GO Biological Process 2021	cell morphogenesis involved in neuron differentiation (GO:0048667)	NA	NA	NA	NA	NA	NA	NA	NA	NA	NA	NA	NA	NA	NA	NA	NA	NA	NA	NA	NA	NA	NA	NA	NA	NA	NA	NA	NA	NA	NA	NA	NA	NA	NA	NA	NA	NA	NA	NA	NA	NA	NA	NA	NA	NA	NA	NA	NA
GO Biological Process 2021	cell projection assembly (GO:0030031)	NA	NA	NA	NA	NA	NA	NA	NA	NA	NA	NA	NA	NA	NA	NA	NA	NA	NA	NA	NA	NA	NA	NA	NA	NA	NA	NA	NA	NA	NA	NA	NA	NA	NA	NA	-1.91278	NA	NA	NA	NA	NA	NA	-1.30763	NA	NA	NA	NA	NA
GO Cellular Component 2021	cell projection membrane (GO:0031253)	NA	NA	NA	NA	NA	NA	NA	NA	NA	NA	NA	NA	NA	NA	NA	NA	NA	NA	NA	NA	NA	NA	NA	NA	NA	NA	NA	NA	NA	NA	NA	NA	NA	NA	NA	NA	NA	NA	NA	NA	NA	NA	NA	NA	NA	NA	NA	NA
GO Biological Process 2021	cell projection organization (GO:0030030)	NA	NA	NA	NA	NA	NA	NA	NA	NA	NA	NA	NA	NA	NA	NA	NA	NA	NA	NA	NA	NA	NA	NA	NA	NA	NA	NA	NA	NA	NA	NA	NA	NA	NA	NA	-1.40311	NA	NA	NA	NA	NA	NA	-3.25214	NA	NA	NA	NA	NA
Reactome	Cell recruitment (pro-inflammatory response)	NA	NA	NA	NA	5.88885	NA	NA	NA	NA	NA	NA	NA	NA	NA	NA	NA	NA	NA	NA	NA	NA	-2.94015	2.65992	2.35234	-2.92083	NA	NA	3.36485	NA	NA	2.43334	NA	NA	NA	NA	NA	NA	NA	NA	-4.93157	NA	NA	NA	NA	NA	1.33035	NA	NA
BioPlanet 2019	Cell surface interactions at the vascular wall	1.6614	NA	NA	NA	3.05839	NA	2.02387	NA	NA	-1.3563	NA	NA	NA	-1.92886	NA	NA	NA	NA	NA	NA	NA	-3.75794	NA	NA	NA	-3.54954	-5.45692	4.98451	-4.83175	2.01679	-1.61311	NA	NA	-2.53568	-5.22774	-1.35676	-4.01295	-6.04001	-4.39683	NA	NA	-1.48516	-3.76316	NA	NA	NA	NA	NA
Reactome	Cell surface interactions at the vascular wall	2.40944	NA	NA	NA	2.19321	1.38342	NA	NA	NA	-1.43567	NA	NA	NA	-1.63086	NA	NA	NA	NA	NA	NA	NA	-3.69214	NA	NA	NA	-3.75165	-3.25927	NA	-4.01173	3.52099	-1.34839	NA	NA	-1.41366	-3.76431	NA	-2.77888	-3.91878	-2.14671	2.58158	NA	NA	-3.29607	NA	NA	NA	NA	NA
GO Biological Process 2021	cell surface receptor signaling pathway involved in heart development (GO:0061311)	NA	NA	NA	NA	NA	NA	NA	NA	NA	NA	NA	NA	NA	NA	NA	NA	NA	NA	NA	NA	NA	NA	NA	NA	NA	NA	NA	NA	NA	NA	NA	NA	NA	NA	NA	NA	NA	NA	NA	NA	NA	NA	NA	NA	NA	NA	NA	NA
BioPlanet 2019	Cell to cell adhesion signaling	NA	NA	NA	NA	NA	NA	NA	NA	NA	NA	NA	NA	NA	NA	NA	NA	NA	NA	NA	NA	NA	NA	NA	-2.50912	NA	NA	NA	NA	NA	NA	NA	NA	NA	NA	NA	NA	NA	-1.42908	NA	NA	NA	NA	NA	NA	NA	NA	NA	NA
GO Molecular Function 2021	cell-cell adhesion mediator activity (GO:0098632)	NA	NA	NA	NA	NA	NA	NA	NA	NA	NA	NA	NA	NA	NA	NA	NA	NA	NA	NA	NA	NA	NA	1.34656	NA	NA	NA	NA	NA	-1.34914	NA	NA	NA	NA	NA	-1.99498	NA	NA	NA	NA	NA	NA	NA	NA	NA	NA	NA	NA	NA
GO Biological Process 2021	cell-cell adhesion via plasma-membrane adhesion molecules (GO:0098742)	NA	NA	NA	NA	NA	NA	NA	NA	NA	NA	NA	NA	NA	NA	NA	NA	NA	NA	NA	NA	NA	NA	NA	NA	NA	NA	NA	NA	NA	NA	NA	NA	NA	NA	NA	NA	NA	NA	NA	NA	NA	NA	NA	NA	NA	NA	NA	NA
BioPlanet 2019	Cell-cell communication	NA	NA	NA	NA	NA	NA	NA	NA	NA	NA	NA	NA	NA	-3.24688	NA	NA	NA	NA	NA	NA	NA	NA	NA	NA	NA	NA	NA	-1.50521	NA	NA	NA	NA	NA	-1.70017	-2.60639	NA	-1.35606	-1.88484	-1.50839	NA	NA	NA	NA	NA	NA	NA	NA	NA
Reactome	Cell-Cell communication	NA	NA	NA	NA	NA	NA	NA	NA	NA	NA	NA	NA	NA	-2.8884	NA	NA	NA	NA	NA	NA	NA	-1.34257	NA	NA	NA	NA	NA	-2.00311	NA	NA	NA	NA	NA	NA	-2.63291	NA	-2.17414	-3.49813	-2.31082	NA	NA	NA	NA	NA	NA	NA	NA	NA
GO Cellular Component 2021	cell-cell contact zone (GO:0044291)	NA	NA	NA	NA	NA	NA	NA	NA	NA	NA	NA	NA	NA	NA	NA	NA	NA	NA	NA	NA	NA	-1.50772	NA	NA	NA	1.40956	NA	NA	NA	NA	NA	NA	NA	NA	NA	NA	NA	NA	NA	NA	NA	NA	NA	NA	NA	NA	NA	NA
GO Cellular Component 2021	cell-cell junction (GO:0005911)	NA	NA	NA	NA	NA	NA	NA	NA	NA	NA	NA	NA	NA	-2.60113	NA	NA	NA	NA	NA	NA	NA	-1.46338	NA	-1.85528	-3.12563	NA	NA	-1.68603	-2.45758	NA	NA	NA	NA	1.40974	-2.0608	NA	-2.97022	-3.37034	-1.73904	NA	NA	NA	NA	NA	NA	NA	NA	NA
GO Biological Process 2021	cell-cell junction assembly (GO:0007043)	NA	NA	NA	NA	NA	NA	NA	NA	NA	NA	NA	NA	NA	NA	NA	NA	NA	NA	NA	NA	NA	-2.16801	NA	NA	NA	NA	NA	NA	NA	NA	NA	NA	NA	NA	NA	NA	NA	NA	NA	NA	NA	NA	NA	NA	NA	NA	NA	NA
Reactome	Cell-cell junction organization	NA	NA	NA	NA	NA	NA	NA	NA	NA	NA	NA	NA	NA	NA	NA	NA	NA	NA	NA	NA	NA	NA	NA	NA	NA	NA	NA	NA	NA	NA	NA	NA	NA	NA	NA	NA	NA	NA	NA	NA	NA	NA	NA	NA	NA	NA	NA	NA
GO Biological Process 2021	cell-cell junction organization (GO:0045216)	NA	NA	NA	NA	NA	NA	NA	NA	NA	NA	NA	NA	NA	NA	NA	NA	NA	NA	NA	NA	NA	NA	NA	NA	NA	NA	NA	NA	NA	NA	NA	NA	NA	NA	NA	NA	NA	NA	NA	NA	NA	NA	NA	NA	NA	NA	NA	NA
Reactome	Cell-extracellular matrix interactions	NA	NA	NA	NA	1.9647	NA	NA	NA	NA	NA	NA	NA	NA	-5.50735	NA	NA	NA	NA	NA	NA	NA	-4.19031	2.57821	-3.56748	-2.21238	NA	1.32845	2.13041	-5.08237	-4.08875	-4.63527	-5.65711	-5.77648	-4.59061	-6.68502	NA	-3.46258	-6.53584	-6.67753	-1.33587	NA	-2.45432	NA	NA	-1.43173	NA	NA	NA
BioPlanet 2019	Cell-extracellular matrix interactions	NA	NA	NA	NA	NA	NA	NA	NA	NA	NA	NA	NA	NA	-5.79914	NA	NA	NA	NA	NA	NA	NA	-1.38108	1.75493	-2.15849	NA	NA	NA	NA	-1.42156	-2.58832	-2.90575	-4.16918	-3.84024	-3.05725	-4.23096	NA	NA	-3.77504	-3.87577	NA	NA	NA	NA	NA	NA	NA	NA	NA
GO Biological Process 2021	cell-matrix adhesion (GO:0007160)	NA	NA	NA	NA	NA	NA	NA	NA	NA	NA	NA	NA	NA	-2.51334	NA	NA	NA	NA	NA	NA	NA	NA	NA	NA	NA	2.12241	1.8804	NA	NA	NA	NA	NA	NA	NA	NA	NA	NA	NA	NA	NA	NA	NA	NA	NA	NA	NA	NA	NA
GO Cellular Component 2021	cell-substrate junction (GO:0030055)	29.248	11.9066	NA	NA	8.27392	12.7053	NA	NA	1.47096	-106.227	-1.73999	-16.2181	-15.5233	-16.7442	NA	-22.0319	-21.5608	-42.565	-5.57035	-18.4339	-4.24611	-54.9757	-125.434	-38.7259	-23.3616	-39.4372	-47.5206	-48.1832	-68.0028	-53.2042	-53.9243	-53.3777	NA	-41.8042	-26.1813	-33.7994	-26.8944	-55.284	-31.5946	-27.2336	NA	-16.8795	-9.01538	-5.55183	-6.73714	-5.25905	13.4468	-28.0535
GO Biological Process 2021	cell-substrate junction assembly (GO:0007044)	NA	NA	NA	NA	NA	NA	NA	NA	NA	NA	NA	NA	NA	NA	NA	NA	NA	NA	NA	NA	NA	NA	NA	NA	NA	NA	NA	NA	NA	NA	NA	NA	NA	NA	NA	NA	NA	NA	NA	NA	NA	NA	NA	NA	NA	NA	NA	NA
BioPlanet 2019	Cells and molecules involved in local acute inflammatory response	NA	NA	NA	NA	3.05535	NA	NA	NA	NA	NA	NA	NA	NA	-3.05662	NA	NA	NA	NA	NA	NA	NA	-2.01006	2.66954	NA	NA	-2.33619	-3.24733	1.73238	NA	-1.49377	NA	NA	NA	NA	-2.01613	NA	NA	NA	NA	-1.80823	NA	NA	NA	NA	NA	NA	NA	NA
WikiPathway 2021 Human	Cells and molecules involved in local acute inflammatory response WP4493	NA	NA	NA	NA	3.23277	NA	NA	NA	NA	NA	NA	NA	NA	-2.9835	NA	NA	NA	NA	NA	NA	NA	-1.71615	2.83424	NA	NA	-1.70071	-3.07883	1.77665	NA	-1.41843	NA	NA	NA	NA	-1.88212	NA	NA	NA	NA	-1.81558	NA	NA	NA	NA	NA	NA	NA	NA
GO Biological Process 2021	cellular amide metabolic process (GO:0043603)	NA	NA	NA	NA	NA	NA	NA	NA	NA	3.64873	NA	NA	NA	NA	NA	NA	NA	NA	NA	NA	NA	NA	NA	NA	NA	NA	NA	3.71869	NA	NA	NA	NA	-1.493	NA	NA	NA	NA	NA	NA	NA	NA	NA	NA	NA	NA	NA	NA	NA
GO Biological Process 2021	cellular amino acid catabolic process (GO:0009063)	NA	NA	NA	NA	NA	NA	NA	NA	NA	NA	NA	NA	NA	NA	NA	NA	NA	NA	NA	NA	NA	NA	NA	NA	NA	NA	NA	NA	NA	-2.19209	-1.63528	NA	NA	NA	NA	NA	NA	NA	NA	-1.4855	NA	NA	NA	NA	NA	NA	NA	NA
GO Biological Process 2021	cellular component assembly (GO:0022607)	NA	NA	NA	NA	NA	NA	NA	NA	1.66959	NA	NA	NA	NA	NA	NA	NA	NA	NA	NA	NA	NA	-4.17812	NA	NA	-1.88854	NA	-2.47483	1.80569	-1.39682	-2.25124	-3.17886	-1.49222	-1.68689	-1.35116	-2.78379	-2.02133	-3.61268	NA	-2.27035	-1.40098	NA	NA	NA	NA	-1.32844	NA	NA	NA
GO Biological Process 2021	cellular component disassembly (GO:0022411)	NA	NA	NA	NA	NA	1.71893	NA	NA	NA	NA	NA	NA	NA	NA	NA	NA	NA	NA	NA	NA	NA	NA	NA	NA	NA	NA	NA	NA	NA	NA	NA	NA	NA	NA	NA	NA	NA	NA	NA	NA	NA	NA	NA	NA	NA	NA	NA	NA
GO Biological Process 2021	cellular defense response (GO:0006968)	NA	NA	NA	1.47858	5.31085	NA	5.85876	NA	NA	NA	NA	NA	NA	NA	NA	NA	NA	NA	NA	NA	NA	-3.13558	6.11416	1.61117	NA	-2.51053	-5.68626	NA	-4.61062	NA	NA	1.55001	-1.44989	1.96742	NA	-1.62601	-6.81401	-1.66129	NA	NA	NA	NA	NA	NA	NA	NA	NA	NA
GO Biological Process 2021	cellular divalent inorganic cation homeostasis (GO:0072503)	NA	NA	NA	NA	3.68033	NA	NA	NA	NA	NA	NA	NA	NA	NA	NA	NA	NA	1.74064	NA	NA	NA	3.4131	NA	NA	NA	NA	NA	NA	NA	NA	NA	NA	NA	NA	NA	NA	NA	NA	NA	NA	NA	NA	NA	NA	NA	NA	NA	NA
GO Biological Process 2021	cellular glucose homeostasis (GO:0001678)	NA	NA	NA	NA	NA	NA	NA	NA	NA	NA	NA	NA	NA	NA	NA	NA	NA	NA	NA	NA	NA	NA	NA	NA	NA	NA	-1.75746	NA	NA	NA	NA	NA	NA	NA	1.31878	NA	NA	NA	NA	NA	NA	NA	NA	NA	NA	NA	NA	NA
GO Biological Process 2021	cellular iron ion homeostasis (GO:0006879)	2.03152	NA	NA	NA	NA	NA	NA	NA	NA	-1.31646	NA	NA	NA	NA	NA	NA	NA	NA	NA	NA	NA	NA	NA	1.39358	NA	2.29437	1.36341	2.11758	NA	NA	NA	NA	NA	NA	NA	NA	NA	NA	NA	NA	NA	NA	NA	NA	NA	NA	NA	NA
GO Biological Process 2021	cellular macromolecule biosynthetic process (GO:0034645)	68.9607	38.6632	NA	NA	NA	NA	NA	15.965	NA	-260.909	-6.85737	-47.4627	-46.3855	-15.0193	-4.14018	-58.651	-60.9965	-116.344	-22.5803	-54.074	-7.39141	-66.309	-304.826	-70.2974	-23.9568	-53.1207	-44.846	-115.529	-98.8942	NA	22.147	-70.9471	NA	-58.9651	49.2383	-49.0573	NA	-50.2258	NA	-55.8308	NA	NA	NA	NA	-5.53451	-32.207	NA	-54.0527
GO Biological Process 2021	cellular macromolecule catabolic process (GO:0044265)	NA	NA	NA	NA	NA	NA	NA	NA	NA	4.59835	NA	NA	NA	NA	NA	NA	NA	NA	NA	NA	NA	NA	1.39405	NA	-1.37969	NA	NA	2.79273	NA	NA	-1.3587	1.32873	NA	NA	NA	NA	NA	NA	NA	NA	NA	NA	NA	NA	NA	NA	NA	NA
GO Biological Process 2021	cellular metal ion homeostasis (GO:0006875)	NA	NA	NA	NA	NA	NA	NA	NA	NA	NA	NA	NA	NA	NA	NA	NA	NA	1.65983	NA	NA	NA	1.34344	NA	NA	NA	NA	NA	NA	NA	NA	NA	NA	NA	NA	NA	NA	NA	NA	NA	NA	NA	NA	NA	NA	NA	NA	NA	NA
GO Biological Process 2021	cellular modified amino acid biosynthetic process (GO:0042398)	NA	NA	NA	NA	NA	NA	NA	NA	NA	NA	NA	NA	NA	NA	NA	NA	NA	NA	NA	NA	NA	NA	1.34186	NA	-1.46741	NA	NA	2.41023	NA	-2.45997	NA	-3.78299	NA	-2.58078	-1.32838	NA	NA	NA	-1.90884	NA	NA	-2.63777	NA	NA	NA	NA	NA	NA
GO Biological Process 2021	cellular monovalent inorganic cation homeostasis (GO:0030004)	NA	NA	NA	NA	NA	NA	NA	NA	NA	NA	NA	NA	NA	NA	NA	NA	NA	NA	NA	NA	NA	NA	NA	NA	NA	NA	NA	NA	NA	NA	NA	NA	NA	NA	NA	NA	NA	NA	NA	NA	NA	NA	NA	NA	NA	NA	NA	NA
GO Biological Process 2021	cellular nitrogen compound biosynthetic process (GO:0044271)	NA	NA	NA	NA	NA	NA	NA	NA	NA	NA	NA	NA	NA	NA	NA	NA	NA	NA	NA	NA	NA	NA	NA	NA	NA	NA	NA	NA	NA	NA	NA	NA	NA	NA	NA	NA	NA	NA	NA	NA	NA	NA	NA	NA	NA	NA	NA	NA
GO Biological Process 2021	cellular polysaccharide catabolic process (GO:0044247)	NA	NA	NA	NA	NA	NA	NA	NA	NA	NA	NA	NA	NA	NA	NA	NA	NA	NA	NA	NA	NA	-2.20777	NA	NA	NA	NA	NA	NA	NA	NA	NA	NA	NA	-2.78365	-2.03258	NA	NA	NA	NA	-2.99074	NA	-2.70548	NA	NA	NA	NA	NA	NA
GO Biological Process 2021	cellular protein catabolic process (GO:0044257)	NA	NA	NA	NA	NA	NA	NA	1.7389	NA	6.81461	NA	NA	NA	NA	NA	NA	NA	NA	NA	NA	NA	-1.44292	6.14862	NA	NA	NA	-1.31514	5.75536	NA	-2.20407	NA	NA	-1.69621	-1.55922	-1.9604	-1.3223	-2.31709	NA	NA	NA	NA	-1.38074	NA	NA	NA	NA	NA	NA
GO Biological Process 2021	cellular protein localization (GO:0034613)	NA	NA	NA	NA	NA	NA	NA	NA	NA	10.3543	NA	NA	NA	NA	NA	NA	NA	NA	NA	NA	NA	-6.77416	4.93557	NA	NA	1.48449	NA	12.2655	NA	-5.56159	-4.38349	-10.228	-5.33808	-6.33486	-4.0703	NA	-1.70145	NA	-2.89493	-7.43657	NA	-4.0773	NA	NA	NA	NA	NA	NA
GO Biological Process 2021	cellular protein metabolic process (GO:0044267)	61.0835	33.3619	NA	NA	NA	NA	NA	NA	NA	-208.021	-6.24185	-44.8215	-39.8273	-7.83756	-4.81356	-53.157	-52.0675	-96.8854	-20.4198	-51.3346	-5.10027	-53.2498	-249.524	-54.3006	-23.7326	-46.7659	-35.8414	-80.2413	-77.5835	NA	NA	-48.7593	NA	-47.5957	36.8561	-37.4593	NA	-34.2365	NA	-34.3667	NA	-2.93224	NA	1.42505	-1.61511	-30.0404	NA	-39.7387
GO Biological Process 2021	cellular protein-containing complex assembly (GO:0034622)	NA	NA	NA	NA	NA	NA	NA	3.71289	NA	7.1583	NA	NA	NA	NA	NA	NA	NA	NA	NA	NA	NA	-4.27206	9.50138	NA	NA	-3.62283	NA	14.0366	NA	2.99165	3.3243	-3.53325	-3.80569	-4.87962	-4.51622	-2.33253	NA	-2.13171	-3.25571	NA	NA	-6.29086	NA	NA	NA	NA	NA	NA
GO Biological Process 2021	cellular respiration (GO:0045333)	NA	NA	NA	NA	NA	NA	NA	2.48665	NA	10.0235	NA	NA	NA	NA	NA	NA	NA	1.62683	NA	NA	NA	-2.87073	5.49004	-4.8659	NA	NA	NA	14.3159	NA	NA	-2.21778	-1.40249	-2.25883	NA	NA	NA	NA	NA	NA	NA	NA	NA	NA	NA	NA	NA	NA	NA
GO Biological Process 2021	cellular response to acid chemical (GO:0071229)	NA	NA	NA	NA	NA	NA	NA	NA	NA	NA	NA	NA	NA	NA	NA	NA	NA	NA	NA	NA	NA	NA	NA	NA	NA	NA	NA	2.47222	NA	NA	NA	NA	NA	NA	NA	NA	NA	NA	NA	NA	NA	NA	NA	NA	NA	NA	NA	NA
GO Biological Process 2021	cellular response to alcohol (GO:0097306)	NA	NA	NA	NA	NA	NA	NA	NA	NA	NA	NA	NA	NA	NA	NA	NA	NA	NA	NA	NA	NA	NA	NA	NA	NA	NA	NA	1.78608	NA	NA	NA	NA	NA	NA	NA	NA	NA	NA	NA	NA	NA	NA	NA	NA	NA	NA	NA	NA
GO Biological Process 2021	cellular response to amino acid starvation (GO:0034198)	NA	NA	NA	NA	1.36314	NA	NA	NA	NA	4.84539	NA	NA	NA	NA	NA	NA	NA	NA	NA	NA	NA	NA	5.0245	NA	NA	NA	NA	10.968	NA	3.96244	3.25119	2.1718	2.82066	NA	NA	NA	NA	NA	NA	2.81928	NA	NA	NA	NA	NA	NA	NA	NA
GO Biological Process 2021	cellular response to amino acid stimulus (GO:0071230)	NA	NA	NA	NA	NA	NA	NA	NA	NA	NA	NA	NA	NA	NA	NA	NA	NA	NA	NA	NA	NA	NA	NA	NA	NA	NA	NA	2.51999	NA	NA	NA	NA	NA	NA	NA	NA	NA	NA	NA	NA	NA	NA	NA	NA	NA	NA	NA	NA
GO Biological Process 2021	cellular response to amyloid-beta (GO:1904646)	NA	NA	NA	NA	NA	NA	NA	NA	NA	NA	NA	NA	NA	NA	NA	NA	NA	NA	NA	NA	NA	NA	NA	NA	NA	NA	NA	NA	NA	NA	NA	NA	NA	NA	NA	NA	NA	NA	NA	NA	NA	NA	NA	NA	NA	NA	NA	NA
GO Biological Process 2021	cellular response to arsenic-containing substance (GO:0071243)	NA	NA	NA	NA	NA	NA	NA	NA	NA	NA	NA	NA	NA	NA	NA	NA	NA	1.4956	NA	NA	NA	NA	3.21815	NA	NA	-1.80337	-1.46836	3.50504	NA	3.65329	5.44854	1.38579	2.7935	NA	NA	NA	NA	NA	NA	1.46499	NA	3.61904	NA	NA	NA	NA	NA	NA
GO Biological Process 2021	cellular response to BMP stimulus (GO:0071773)	NA	NA	NA	NA	NA	NA	NA	NA	NA	NA	NA	NA	NA	NA	NA	NA	NA	NA	NA	NA	NA	NA	NA	NA	NA	NA	NA	NA	NA	NA	NA	NA	NA	NA	NA	NA	NA	NA	NA	NA	NA	NA	NA	NA	NA	NA	NA	NA
GO Biological Process 2021	cellular response to cadmium ion (GO:0071276)	NA	NA	NA	NA	5.18346	NA	NA	NA	NA	NA	NA	NA	NA	NA	NA	NA	NA	1.79253	NA	NA	NA	4.06934	3.05571	NA	NA	NA	-1.48091	3.39136	1.53719	NA	NA	NA	NA	NA	NA	NA	NA	NA	1.43964	2.06706	NA	NA	NA	NA	1.74396	NA	NA	NA
GO Biological Process 2021	cellular response to calcium ion (GO:0071277)	NA	NA	NA	NA	NA	NA	NA	NA	NA	NA	NA	NA	NA	NA	NA	NA	NA	NA	NA	NA	NA	NA	NA	NA	NA	NA	NA	NA	NA	NA	NA	NA	NA	NA	NA	NA	NA	NA	NA	NA	NA	NA	NA	NA	NA	NA	NA	NA
GO Biological Process 2021	cellular response to catecholamine stimulus (GO:0071870)	NA	NA	NA	NA	NA	NA	NA	NA	NA	NA	NA	NA	NA	NA	NA	NA	NA	NA	NA	NA	NA	NA	-1.61088	NA	NA	NA	-2.83579	NA	NA	NA	NA	NA	NA	NA	NA	NA	NA	NA	NA	NA	NA	NA	NA	NA	NA	NA	NA	NA
Reactome	Cellular response to chemical stress	6.51259	NA	NA	NA	3.96863	NA	NA	9.27229	1.34801	52.6546	NA	NA	NA	8.11355	NA	NA	-1.94692	NA	NA	NA	NA	-14.5799	49.1389	4.83567	-7.71432	-12.2225	6.62137	73.1329	-2.67223	32.8369	12.8685	NA	-8.23953	NA	-7.77864	-13.708	2.21648	-5.17616	NA	16.695	NA	NA	NA	NA	NA	NA	NA	3.68677
GO Biological Process 2021	cellular response to chemical stress (GO:0062197)	NA	NA	NA	NA	NA	NA	NA	2.03061	1.82251	3.10012	NA	NA	NA	NA	NA	NA	NA	NA	NA	NA	NA	-7.77043	5.61723	1.34193	-1.99026	-1.80624	-3.28272	10.2036	-1.88064	-7.54374	-3.74915	-5.30115	-2.62394	-7.11555	-5.88402	-6.08013	-1.663	-4.58785	-5.5761	-7.12663	NA	-3.93456	NA	NA	NA	NA	NA	NA
GO Biological Process 2021	cellular response to chemokine (GO:1990869)	NA	NA	NA	NA	10.3341	NA	4.44507	NA	NA	1.84249	NA	NA	NA	-2.94402	NA	NA	NA	1.95144	NA	NA	NA	2.73869	3.29115	NA	NA	NA	NA	NA	NA	NA	NA	NA	NA	1.66473	NA	NA	NA	NA	NA	NA	NA	NA	2.03742	NA	NA	NA	NA	NA
GO Biological Process 2021	cellular response to copper ion (GO:0071280)	NA	NA	NA	NA	3.67732	NA	NA	NA	NA	NA	NA	NA	NA	NA	NA	NA	NA	NA	NA	NA	NA	3.33685	NA	NA	NA	NA	NA	2.4927	NA	NA	NA	NA	NA	NA	NA	NA	NA	NA	NA	1.4518	NA	NA	NA	NA	2.11109	NA	NA	NA
GO Biological Process 2021	cellular response to corticosteroid stimulus (GO:0071384)	NA	NA	NA	1.58911	NA	NA	NA	NA	NA	-2.61182	NA	NA	NA	NA	NA	NA	NA	NA	NA	NA	NA	NA	1.66847	NA	1.8109	-4.58809	-3.29302	-2.39811	NA	-1.47511	-1.39804	NA	NA	NA	NA	NA	NA	NA	NA	1.3653	NA	NA	NA	NA	NA	NA	NA	-2.38379
GO Biological Process 2021	cellular response to cytokine stimulus (GO:0071345)	NA	8.48593	NA	6.49369	32.9632	1.71893	4.30693	NA	1.86747	10.0857	NA	1.50795	-1.45012	-5.29845	3.0357	4.26363	NA	15.0142	NA	NA	1.98223	14.0993	32.0756	4.47945	2.53227	-10.7116	-18.9566	NA	-1.67606	6.55817	4.83212	6.93079	13.9615	12.6469	-4.27955	-4.8752	-6.44333	-8.04628	NA	23.8024	NA	8.76788	3.92619	NA	NA	NA	NA	-8.84507
GO Biological Process 2021	cellular response to decreased oxygen levels (GO:0036294)	NA	NA	NA	NA	NA	2.15694	NA	NA	NA	2.26062	NA	NA	NA	NA	NA	NA	NA	NA	NA	NA	NA	NA	NA	NA	NA	NA	-1.59226	2.08519	NA	NA	NA	NA	NA	-1.52379	-1.51566	NA	NA	NA	NA	1.44164	NA	NA	NA	NA	NA	NA	NA	NA
GO Biological Process 2021	cellular response to DNA damage stimulus (GO:0006974)	NA	NA	NA	NA	3.77853	NA	NA	10.9913	NA	29.3833	NA	NA	NA	NA	NA	NA	NA	3.15387	NA	NA	NA	-5.00897	28.5697	NA	NA	-6.15767	-3.37612	68.8992	NA	-7.01766	-2.19602	NA	-6.37001	NA	-1.71087	NA	-1.77683	NA	-1.40632	-6.00167	NA	-2.88241	NA	NA	NA	NA	NA	NA
GO Biological Process 2021	cellular response to dsRNA (GO:0071359)	NA	NA	NA	NA	2.7576	NA	NA	NA	NA	2.64545	NA	NA	NA	1.54639	NA	NA	NA	NA	NA	NA	NA	NA	1.841	NA	NA	NA	NA	4.23584	NA	2.0446	NA	NA	NA	1.55644	NA	NA	NA	NA	NA	NA	NA	1.77375	NA	NA	NA	NA	NA	NA
GO Biological Process 2021	cellular response to epidermal growth factor stimulus (GO:0071364)	NA	NA	NA	NA	NA	NA	NA	NA	NA	-1.84887	NA	NA	NA	NA	NA	NA	NA	NA	NA	NA	NA	NA	1.59453	NA	NA	-1.34369	-3.94797	NA	NA	NA	NA	NA	NA	NA	NA	NA	NA	NA	NA	NA	NA	NA	NA	NA	NA	NA	NA	-1.61951
GO Biological Process 2021	cellular response to estrogen stimulus (GO:0071391)	NA	NA	NA	NA	NA	NA	NA	NA	NA	NA	NA	NA	NA	NA	NA	NA	NA	NA	NA	NA	NA	NA	NA	NA	NA	NA	NA	NA	NA	NA	NA	NA	NA	NA	NA	NA	NA	NA	NA	NA	NA	NA	NA	NA	NA	NA	NA	NA
GO Biological Process 2021	cellular response to exogenous dsRNA (GO:0071360)	NA	NA	NA	NA	3.10322	NA	NA	NA	NA	3.18229	NA	NA	NA	1.72262	NA	NA	NA	NA	NA	NA	NA	NA	1.5373	NA	NA	NA	NA	4.2107	NA	NA	NA	NA	NA	1.72512	NA	NA	NA	NA	NA	NA	NA	NA	NA	NA	NA	NA	NA	NA
GO Biological Process 2021	cellular response to fatty acid (GO:0071398)	NA	NA	NA	NA	NA	NA	NA	NA	NA	NA	NA	NA	NA	NA	NA	NA	NA	NA	NA	NA	NA	NA	NA	NA	NA	NA	NA	NA	NA	NA	NA	NA	NA	NA	NA	NA	NA	NA	NA	NA	NA	NA	NA	NA	NA	NA	NA	NA
GO Biological Process 2021	cellular response to fibroblast growth factor stimulus (GO:0044344)	NA	NA	NA	NA	1.54793	NA	NA	NA	NA	NA	NA	NA	NA	NA	NA	NA	NA	NA	NA	NA	NA	NA	NA	NA	NA	NA	NA	NA	NA	NA	NA	NA	-1.70216	NA	NA	NA	NA	NA	NA	NA	NA	2.2672	NA	NA	NA	NA	NA	NA
GO Biological Process 2021	cellular response to gamma radiation (GO:0071480)	NA	NA	NA	NA	NA	NA	NA	NA	NA	NA	NA	NA	NA	NA	NA	NA	NA	NA	NA	NA	NA	NA	NA	NA	NA	-2.79343	NA	1.55734	NA	NA	NA	NA	NA	NA	NA	NA	NA	-1.52419	NA	NA	NA	NA	NA	NA	NA	NA	NA	NA
GO Biological Process 2021	cellular response to glucocorticoid stimulus (GO:0071385)	NA	NA	NA	1.58835	NA	NA	NA	NA	NA	-2.3318	NA	NA	NA	NA	NA	NA	NA	NA	NA	NA	NA	NA	2.22875	NA	1.68067	-4.01931	-2.31625	-2.17096	NA	-1.34051	NA	NA	NA	NA	NA	NA	NA	NA	NA	1.61354	NA	NA	NA	NA	NA	NA	NA	-2.22196
GO Biological Process 2021	cellular response to glucose starvation (GO:0042149)	NA	NA	NA	NA	NA	NA	NA	NA	NA	3.14416	NA	NA	NA	NA	NA	NA	NA	1.62683	NA	NA	NA	NA	NA	NA	NA	-1.51215	NA	4.14451	NA	3.42575	4.19935	7.08422	5.20293	1.64511	2.40506	NA	NA	NA	2.92224	3.45628	NA	2.06039	NA	NA	NA	NA	NA	NA
GO Biological Process 2021	cellular response to growth factor stimulus (GO:0071363)	NA	NA	NA	NA	1.53857	NA	NA	NA	NA	-3.08409	NA	NA	NA	NA	NA	NA	NA	NA	NA	NA	NA	NA	-1.42754	NA	NA	-1.94941	-7.9602	NA	NA	NA	NA	NA	NA	NA	-1.62052	NA	NA	NA	NA	NA	NA	NA	NA	NA	NA	NA	NA	-2.05033
GO Biological Process 2021	cellular response to heat (GO:0034605)	NA	NA	NA	NA	5.43609	NA	NA	NA	NA	2.50712	NA	NA	NA	NA	NA	NA	NA	NA	NA	NA	NA	-2.97641	4.95454	NA	NA	-1.36003	NA	4.11853	NA	NA	NA	-1.32122	1.56478	-1.45919	1.55113	NA	-1.36751	NA	NA	NA	NA	NA	NA	NA	NA	NA	NA	NA
Reactome	Cellular response to heat stress	NA	NA	NA	NA	7.41209	NA	NA	NA	NA	9.18587	NA	NA	NA	NA	NA	NA	NA	NA	NA	NA	NA	-6.85236	6.90825	NA	NA	-6.14244	-3.02631	18.756	NA	7.6238	7.11904	8.0904	9.19886	6.62811	1.37329	NA	-2.09268	NA	2.99349	NA	NA	NA	NA	NA	NA	NA	NA	-1.35817
GO Biological Process 2021	cellular response to hormone stimulus (GO:0032870)	NA	NA	NA	NA	NA	NA	NA	NA	NA	NA	NA	NA	NA	NA	NA	NA	NA	2.01394	NA	NA	NA	NA	NA	NA	NA	NA	-1.94467	NA	NA	NA	NA	NA	NA	NA	NA	NA	NA	NA	NA	1.31196	NA	NA	NA	NA	NA	NA	NA	NA
GO Biological Process 2021	cellular response to hydrogen peroxide (GO:0070301)	NA	NA	NA	NA	3.02543	NA	NA	NA	NA	NA	NA	NA	NA	NA	NA	NA	NA	NA	NA	NA	NA	NA	2.4757	NA	NA	-1.89569	-2.32163	1.52358	NA	NA	1.33883	NA	1.60697	NA	NA	NA	NA	NA	NA	-2.72442	NA	NA	NA	NA	NA	NA	NA	NA
Reactome	Cellular response to hypoxia	1.84893	NA	NA	NA	2.99808	NA	NA	3.46956	NA	35.9654	NA	1.61926	NA	1.71709	NA	NA	NA	-2.16128	NA	NA	NA	-11.4443	36.5849	-5.28564	-4.54757	-7.42214	-1.42576	38.7376	-1.77286	17.495	6.39756	NA	-4.12942	6.77912	-5.86335	-8.31296	-1.47444	-2.95313	NA	6.59384	NA	4.36196	NA	NA	NA	NA	NA	-2.39604
BioPlanet 2019	Cellular response to hypoxia	NA	NA	NA	NA	1.70234	NA	NA	NA	NA	NA	NA	NA	NA	NA	NA	-1.46718	NA	NA	NA	NA	NA	NA	-1.65462	NA	NA	-1.89417	-5.56922	2.35717	NA	3.69984	NA	2.28826	NA	NA	NA	NA	NA	NA	NA	1.38474	NA	3.22579	NA	NA	NA	NA	NA	-3.25141
GO Biological Process 2021	cellular response to hypoxia (GO:0071456)	2.22671	NA	NA	NA	2.21665	1.43199	NA	1.36556	NA	26.7571	NA	1.51526	NA	NA	NA	NA	NA	NA	NA	NA	NA	-7.35748	21.3343	-2.96696	-2.92031	-4.857	-1.49212	27.1487	NA	11.9122	4.87248	NA	5.42297	5.36221	-6.87669	-4.8245	NA	1.95755	NA	6.81023	NA	3.58751	NA	NA	NA	NA	NA	-2.50441
GO Biological Process 2021	cellular response to insulin stimulus (GO:0032869)	NA	NA	NA	NA	NA	1.44801	NA	NA	NA	1.48985	NA	NA	NA	NA	NA	NA	NA	NA	NA	NA	NA	1.83765	NA	NA	NA	-1.32455	-1.97254	2.1566	NA	NA	NA	-1.94496	NA	NA	-1.30292	NA	NA	NA	NA	3.6506	NA	NA	NA	NA	NA	NA	NA	NA
GO Biological Process 2021	cellular response to interferon-beta (GO:0035458)	NA	NA	NA	NA	6.99298	NA	NA	NA	NA	5.72243	NA	NA	1.8815	3.72928	NA	6.35691	2.09718	3.94597	NA	NA	2.04417	NA	10.1742	NA	6.99986	NA	1.92913	2.14351	NA	NA	NA	1.62677	1.32174	NA	NA	NA	NA	NA	-1.32692	NA	NA	NA	NA	NA	NA	NA	NA	1.43529
GO Biological Process 2021	cellular response to interferon-gamma (GO:0071346)	1.50329	NA	NA	1.58911	23.8471	1.50496	5.25289	2.46599	NA	12.967	3.19194	5.93628	6.63162	12.1103	NA	6.0379	7.41198	19.401	NA	-1.37872	9.44315	NA	59.1041	NA	15.6763	-3.23328	NA	14.096	NA	-7.58103	-6.8524	-4.34545	-10.1563	NA	-4.79245	-6.79242	NA	10.8324	NA	9.68837	NA	11.5052	8.67966	NA	-1.75649	-5.39103	NA	-4.90494
GO Biological Process 2021	cellular response to interleukin-1 (GO:0071347)	NA	NA	NA	NA	11.7779	NA	3.04846	1.70547	NA	13.6072	NA	1.3411	NA	-2.08715	NA	NA	NA	3.28695	NA	NA	NA	NA	27.471	-4.0358	-1.42727	-2.48107	NA	25.8731	NA	12.6765	8.69274	5.69499	3.64606	6.0861	NA	-4.41315	-1.77683	5.81525	6.61256	10.9339	NA	9.00995	5.41207	NA	NA	NA	NA	NA
GO Biological Process 2021	cellular response to interleukin-12 (GO:0071349)	NA	NA	NA	NA	3.68033	1.46127	NA	5.47329	NA	3.7159	NA	NA	NA	1.36004	NA	NA	NA	3.36918	NA	NA	NA	-5.17712	8.55839	-1.5568	-2.32138	-5.86876	NA	13.8071	-1.94599	-6.82732	-5.72366	NA	5.03296	-3.28993	-5.81611	-1.81525	-2.13966	-6.37306	-6.56663	-2.91425	NA	-6.45255	-1.33499	NA	NA	NA	2.43329	1.32087
GO Biological Process 2021	cellular response to interleukin-6 (GO:0071354)	NA	NA	NA	NA	5.73498	NA	NA	NA	NA	NA	NA	NA	NA	NA	1.75289	NA	NA	NA	NA	NA	NA	NA	3.07998	NA	NA	NA	NA	NA	NA	NA	NA	1.36776	4.181	NA	1.47017	NA	NA	NA	NA	3.81216	NA	NA	NA	NA	NA	NA	NA	NA
GO Biological Process 2021	cellular response to interleukin-7 (GO:0098761)	NA	2.9948	NA	NA	1.76796	NA	NA	NA	NA	NA	NA	NA	NA	NA	NA	NA	NA	NA	NA	NA	NA	NA	5.04504	NA	NA	NA	-1.45006	2.2568	NA	NA	NA	2.25084	5.04425	NA	3.70093	NA	NA	NA	NA	NA	NA	NA	NA	NA	NA	NA	NA	NA
GO Biological Process 2021	cellular response to ionizing radiation (GO:0071479)	NA	NA	NA	NA	NA	NA	NA	NA	NA	1.35621	NA	NA	NA	NA	NA	NA	NA	NA	NA	NA	NA	NA	NA	NA	NA	-2.56523	NA	2.77478	NA	NA	NA	2.64023	NA	NA	NA	NA	NA	NA	NA	NA	NA	NA	NA	NA	NA	NA	NA	NA
GO Biological Process 2021	cellular response to ketone (GO:1901655)	NA	NA	NA	NA	NA	NA	NA	NA	NA	NA	NA	NA	NA	NA	NA	NA	NA	NA	NA	NA	NA	NA	NA	NA	NA	NA	-1.59226	NA	NA	NA	NA	NA	NA	NA	NA	NA	NA	NA	NA	NA	NA	NA	NA	NA	NA	NA	NA	NA
GO Biological Process 2021	cellular response to lectin (GO:1990858)	NA	NA	NA	NA	3.75551	NA	2.15438	1.70547	NA	16.7571	NA	NA	NA	1.36004	NA	NA	NA	-3.37841	NA	NA	NA	-12.483	27.099	-4.1353	-3.73561	-5.98109	NA	25.3355	NA	8.61841	NA	2.81424	NA	NA	-3.67328	-11.3021	-2.19516	-1.4065	NA	6.09549	NA	-2.10335	NA	NA	NA	NA	NA	NA
GO Biological Process 2021	cellular response to light stimulus (GO:0071482)	NA	NA	NA	NA	NA	NA	NA	NA	NA	1.80679	NA	NA	NA	NA	NA	NA	NA	NA	NA	NA	NA	NA	NA	NA	NA	NA	NA	2.89586	NA	NA	NA	NA	NA	NA	NA	NA	NA	NA	NA	NA	NA	NA	NA	NA	NA	NA	NA	NA
GO Biological Process 2021	cellular response to lipid (GO:0071396)	NA	NA	NA	NA	8.93623	NA	NA	NA	NA	1.5352	NA	NA	NA	NA	NA	NA	NA	4.00188	NA	NA	NA	-1.48997	4.57886	2.88839	-1.45275	NA	3.09237	2.01768	NA	1.37723	NA	NA	NA	NA	NA	-2.15633	NA	NA	NA	NA	NA	NA	NA	NA	NA	NA	NA	2.67374
GO Biological Process 2021	cellular response to lipopolysaccharide (GO:0071222)	NA	NA	NA	NA	16.6678	1.51802	1.39606	NA	NA	4.12344	NA	NA	NA	-2.70402	NA	NA	NA	4.02971	NA	NA	NA	NA	7.86251	3.17341	-2.43691	1.85093	4.5355	5.98511	NA	3.73894	2.7881	NA	NA	2.49603	NA	-2.95593	-2.29906	1.51185	3.28224	-5.38359	NA	3.70766	1.98467	NA	NA	NA	NA	5.77752
GO Biological Process 2021	cellular response to mechanical stimulus (GO:0071260)	NA	NA	NA	NA	1.61405	NA	NA	NA	NA	NA	NA	NA	NA	NA	NA	NA	NA	NA	NA	NA	NA	NA	NA	NA	NA	NA	-1.46527	NA	NA	NA	1.66259	NA	NA	NA	NA	NA	NA	NA	NA	-1.42017	NA	NA	NA	NA	NA	NA	NA	NA
GO Biological Process 2021	cellular response to metal ion (GO:0071248)	NA	NA	NA	NA	2.5179	NA	NA	NA	NA	NA	NA	NA	NA	NA	NA	NA	NA	NA	NA	NA	NA	NA	NA	NA	NA	NA	-2.01866	NA	NA	NA	-1.51853	NA	NA	NA	NA	NA	NA	NA	NA	NA	NA	NA	NA	NA	NA	NA	NA	NA
GO Biological Process 2021	cellular response to misfolded protein (GO:0071218)	NA	NA	NA	NA	NA	NA	NA	NA	NA	3.01766	NA	NA	NA	NA	NA	NA	NA	NA	NA	NA	NA	NA	1.79286	NA	NA	NA	NA	NA	NA	NA	NA	NA	1.46131	NA	NA	NA	NA	NA	NA	NA	NA	NA	NA	NA	NA	NA	NA	NA
GO Biological Process 2021	cellular response to molecule of bacterial origin (GO:0071219)	NA	NA	NA	NA	13.2771	1.56564	NA	NA	NA	3.59451	NA	NA	NA	NA	NA	NA	NA	3.49035	NA	NA	NA	-2.05652	5.30291	3.27575	-2.57178	1.3132	4.72545	4.82271	NA	3.10072	1.83529	NA	NA	1.30305	NA	-2.46166	NA	NA	1.98068	-4.3517	NA	1.79748	NA	NA	NA	NA	NA	5.00359
GO Biological Process 2021	cellular response to nerve growth factor stimulus (GO:1990090)	NA	NA	NA	NA	NA	NA	NA	NA	NA	NA	NA	NA	NA	NA	NA	NA	NA	NA	NA	NA	NA	NA	NA	NA	NA	NA	-2.47344	NA	NA	NA	NA	NA	NA	NA	NA	NA	NA	NA	NA	NA	NA	NA	NA	NA	NA	NA	NA	NA
GO Biological Process 2021	cellular response to nitrogen compound (GO:1901699)	NA	NA	NA	NA	NA	NA	NA	NA	NA	NA	NA	NA	NA	NA	NA	NA	NA	NA	NA	NA	NA	NA	2.3261	NA	NA	NA	NA	NA	NA	NA	NA	NA	NA	NA	NA	NA	NA	NA	NA	NA	NA	NA	NA	NA	NA	NA	NA	NA
GO Biological Process 2021	cellular response to nutrient levels (GO:0031669)	NA	NA	NA	NA	NA	NA	NA	NA	NA	NA	NA	NA	NA	NA	NA	NA	NA	NA	NA	NA	NA	NA	NA	NA	NA	NA	-1.71294	1.3403	NA	NA	NA	NA	NA	NA	NA	NA	NA	NA	NA	NA	NA	NA	NA	NA	NA	NA	NA	NA
GO Biological Process 2021	cellular response to organic cyclic compound (GO:0071407)	NA	NA	NA	NA	3.17693	NA	NA	NA	NA	NA	NA	NA	NA	-2.16936	NA	NA	NA	NA	NA	NA	NA	5.60829	NA	NA	NA	NA	-3.18233	-1.39902	NA	NA	NA	NA	NA	NA	NA	NA	NA	NA	NA	3.73691	NA	2.21925	NA	NA	NA	NA	NA	NA
GO Biological Process 2021	cellular response to organic substance (GO:0071310)	NA	NA	NA	NA	2.44582	NA	NA	NA	NA	NA	NA	NA	NA	-1.56105	NA	NA	NA	NA	NA	NA	NA	1.55204	NA	NA	NA	NA	-2.30336	NA	NA	NA	NA	NA	NA	NA	-2.60991	NA	-1.37797	NA	NA	2.66578	NA	NA	NA	NA	NA	NA	NA	-1.62639
GO Biological Process 2021	cellular response to organonitrogen compound (GO:0071417)	NA	NA	NA	NA	2.00596	NA	NA	NA	NA	NA	NA	NA	NA	NA	NA	NA	NA	NA	NA	NA	NA	NA	NA	NA	NA	NA	NA	NA	NA	NA	NA	NA	NA	NA	NA	NA	NA	NA	NA	NA	NA	NA	NA	NA	NA	NA	NA	NA
GO Biological Process 2021	cellular response to osmotic stress (GO:0071470)	NA	NA	NA	NA	NA	NA	NA	NA	NA	NA	NA	NA	NA	NA	NA	NA	NA	NA	NA	NA	NA	NA	NA	NA	NA	NA	NA	NA	NA	NA	NA	NA	NA	NA	-1.38672	NA	NA	NA	NA	NA	NA	NA	NA	NA	NA	NA	NA	NA
GO Biological Process 2021	cellular response to oxidative stress (GO:0034599)	NA	NA	NA	NA	NA	NA	NA	1.90149	1.52884	3.06184	NA	NA	NA	NA	NA	NA	NA	NA	NA	NA	NA	-6.27705	6.96808	NA	-1.52094	-1.71414	-6.46622	11.0726	-1.33013	-7.53572	-3.71027	-7.11856	-2.2635	-4.20529	-4.82532	-6.81667	NA	-3.86399	-3.93053	-6.25612	NA	-4.26284	NA	NA	NA	NA	NA	NA
GO Biological Process 2021	cellular response to oxygen-containing compound (GO:1901701)	1.38756	NA	NA	1.68793	12.2538	1.95988	NA	NA	NA	1.53603	NA	NA	NA	-1.92232	NA	NA	NA	1.65748	NA	NA	NA	3.4542	7.32156	2.25593	-2.55596	1.51047	-2.82651	2.81943	NA	NA	NA	NA	NA	NA	NA	-2.55383	NA	1.31533	1.33135	NA	NA	NA	NA	NA	NA	NA	NA	2.42291
GO Biological Process 2021	cellular response to peptide (GO:1901653)	NA	NA	NA	NA	1.70149	NA	NA	NA	NA	NA	NA	NA	NA	NA	NA	NA	NA	NA	NA	NA	NA	NA	NA	NA	-1.43135	NA	NA	1.37611	NA	NA	-1.74844	NA	NA	NA	NA	NA	NA	NA	NA	NA	NA	NA	NA	NA	NA	NA	NA	NA
GO Biological Process 2021	cellular response to peptide hormone stimulus (GO:0071375)	NA	NA	NA	NA	NA	NA	NA	NA	NA	NA	NA	NA	NA	NA	NA	NA	NA	1.60819	NA	NA	NA	NA	-2.45493	NA	NA	-1.34528	-1.46836	-1.47903	NA	NA	NA	NA	NA	NA	NA	NA	NA	-1.77299	NA	NA	NA	NA	NA	NA	NA	NA	NA	NA
GO Biological Process 2021	cellular response to radiation (GO:0071478)	NA	NA	NA	NA	NA	NA	NA	NA	NA	NA	NA	NA	NA	NA	NA	NA	NA	NA	NA	NA	NA	NA	NA	NA	NA	NA	NA	NA	NA	NA	NA	NA	NA	NA	NA	NA	NA	NA	NA	NA	NA	NA	NA	NA	NA	NA	NA	NA
GO Biological Process 2021	cellular response to reactive oxygen species (GO:0034614)	NA	NA	NA	NA	3.53438	NA	NA	NA	NA	NA	NA	NA	NA	NA	NA	-2.19416	NA	NA	-1.84559	NA	NA	NA	5.02806	-1.53343	NA	-1.79211	-5.36531	1.82547	NA	-1.90069	NA	-3.43897	1.69269	NA	NA	NA	NA	NA	NA	-3.21413	NA	NA	NA	NA	NA	NA	NA	NA
GO Biological Process 2021	cellular response to retinoic acid (GO:0071300)	NA	NA	NA	NA	NA	NA	NA	NA	NA	NA	NA	NA	NA	NA	NA	NA	NA	NA	NA	NA	NA	NA	NA	NA	NA	NA	NA	NA	NA	NA	NA	NA	NA	NA	NA	NA	NA	NA	NA	NA	NA	NA	NA	NA	NA	NA	NA	NA
Reactome	Cellular response to starvation	86.1265	48.0648	NA	NA	NA	NA	NA	NA	NA	-316.421	-9.37205	-55.2225	-52.9607	-18.6137	-6.60145	-71.2887	-75.7559	-138.532	-28.9091	-68.3592	-7.32117	-76.8337	-316.421	-84.1263	-43.0875	-74.6974	-84.6292	-159.463	-130.613	NA	33.0041	-79.3021	NA	-75.8162	67.7648	-53.9137	NA	-54.0128	NA	-56.9545	NA	NA	-3.37997	2.34387	-3.51284	-40.8868	-2.65471	-68.7176
GO Biological Process 2021	cellular response to starvation (GO:0009267)	NA	NA	NA	NA	2.58304	NA	NA	NA	NA	3.65697	NA	NA	NA	NA	NA	NA	NA	NA	NA	NA	NA	1.33476	6.52038	NA	NA	NA	-2.83335	12.9565	NA	5.51862	4.79684	6.02962	4.10123	2.66668	1.50121	NA	NA	1.8881	3.49992	6.96258	NA	3.7495	NA	NA	NA	NA	NA	NA
GO Biological Process 2021	cellular response to steroid hormone stimulus (GO:0071383)	NA	NA	NA	NA	NA	NA	NA	NA	NA	NA	NA	NA	NA	NA	NA	NA	NA	NA	NA	NA	NA	NA	NA	NA	NA	NA	-1.46836	NA	NA	NA	NA	NA	NA	NA	NA	NA	NA	NA	NA	1.73366	NA	NA	NA	NA	NA	NA	NA	NA
GO Biological Process 2021	cellular response to sterol (GO:0036315)	NA	NA	NA	NA	NA	NA	NA	NA	NA	NA	NA	NA	NA	NA	NA	NA	NA	NA	NA	NA	NA	NA	NA	NA	NA	NA	NA	NA	NA	NA	NA	NA	NA	1.36289	NA	NA	NA	NA	NA	NA	NA	NA	NA	NA	NA	NA	NA	NA
GO Biological Process 2021	cellular response to topologically incorrect protein (GO:0035967)	NA	NA	NA	NA	4.72171	NA	NA	NA	NA	NA	NA	NA	NA	NA	NA	NA	NA	NA	NA	NA	NA	NA	2.87124	NA	NA	-3.3081	NA	4.04395	NA	1.43247	1.64434	1.60044	NA	1.7704	-1.47841	NA	NA	NA	1.51354	NA	NA	1.60169	NA	NA	NA	NA	NA	NA
GO Biological Process 2021	cellular response to transforming growth factor beta stimulus (GO:0071560)	NA	NA	NA	NA	1.7438	NA	NA	NA	NA	NA	NA	NA	NA	-2.7934	NA	-1.39946	NA	NA	NA	NA	NA	NA	NA	NA	NA	-2.37368	-3.03292	-2.17293	NA	NA	-3.00584	NA	-2.2662	NA	NA	NA	1.38424	NA	NA	5.17395	NA	NA	NA	NA	NA	NA	NA	-3.56472
GO Biological Process 2021	cellular response to tumor necrosis factor (GO:0071356)	NA	5.38511	NA	1.45139	12.4096	NA	3.15384	1.40255	6.0481	9.1189	NA	NA	NA	-2.49525	NA	NA	NA	NA	NA	NA	NA	-5.3716	27.7371	-3.27156	-3.64992	-5.10885	-2.20292	23.4173	NA	10.167	3.56159	1.5247	2.7935	NA	-7.97872	-5.32536	-3.24198	-4.66792	-5.3763	9.62667	NA	5.9741	1.31192	NA	NA	NA	NA	-2.85878
GO Biological Process 2021	cellular response to type I interferon (GO:0071357)	NA	NA	NA	NA	31.2026	NA	1.50999	NA	NA	64.7308	24.2335	20.0677	22.5679	33.6567	NA	21.5501	24.3084	59.044	NA	NA	23.2172	7.85543	124.071	19.1222	64.4804	6.85215	19.14	41.1285	31.2923	10.5066	17.0994	23.3713	16.563	22.4007	3.83966	23.6659	NA	31.3373	NA	13.0946	NA	21.8959	13.3721	NA	6.46674	NA	3.10865	15.5172
GO Biological Process 2021	cellular response to unfolded protein (GO:0034620)	NA	NA	NA	NA	6.47662	NA	NA	NA	NA	NA	NA	NA	NA	NA	NA	NA	NA	NA	NA	NA	NA	-1.66257	3.51133	1.41068	NA	-2.92079	NA	4.34568	NA	NA	NA	2.25164	1.65733	2.95802	-1.42687	-1.56768	NA	NA	NA	NA	NA	1.40575	NA	NA	NA	NA	NA	NA
GO Biological Process 2021	cellular response to UV (GO:0034644)	NA	NA	NA	NA	NA	NA	NA	NA	NA	4.7041	NA	NA	NA	NA	NA	NA	NA	NA	NA	NA	NA	-2.67699	2.63909	NA	NA	-2.35743	-1.59226	9.40611	NA	-1.70375	NA	NA	NA	NA	NA	NA	NA	-1.35504	NA	-3.09857	NA	-1.33344	NA	NA	NA	NA	NA	NA
GO Biological Process 2021	cellular response to vascular endothelial growth factor stimulus (GO:0035924)	NA	NA	NA	NA	1.7033	NA	NA	NA	NA	NA	NA	NA	NA	NA	NA	NA	NA	NA	NA	NA	NA	NA	NA	NA	1.38685	NA	-1.4742	NA	NA	NA	NA	NA	NA	NA	NA	NA	NA	NA	NA	1.48937	NA	NA	NA	NA	NA	NA	NA	NA
GO Biological Process 2021	cellular response to virus (GO:0098586)	NA	NA	NA	NA	3.83469	NA	NA	NA	NA	2.91733	2.26294	1.39794	2.38701	4.86757	NA	NA	NA	4.90854	NA	NA	1.4139	NA	9.59825	NA	NA	NA	NA	6.31557	2.02361	1.75845	1.92534	2.78632	1.60697	3.44281	NA	NA	NA	1.47787	3.55732	NA	NA	6.27172	2.73329	NA	NA	NA	NA	NA
GO Biological Process 2021	cellular response to zinc ion (GO:0071294)	NA	NA	NA	NA	5.01353	NA	NA	NA	NA	NA	NA	NA	NA	NA	NA	NA	NA	NA	NA	NA	NA	3.46608	NA	NA	NA	NA	NA	1.40286	NA	NA	NA	NA	NA	NA	NA	NA	NA	NA	NA	1.5665	NA	NA	NA	NA	2.11109	NA	NA	NA
KEGG	Cellular senescence	NA	NA	NA	1.64362	3.78664	NA	1.96275	3.72717	NA	6.12932	NA	NA	NA	NA	NA	NA	NA	4.0911	NA	NA	NA	-2.24538	11.729	NA	6.532	-6.05662	-10.2728	15.5287	NA	-7.32689	-6.84041	-4.32786	-6.98985	-6.19228	-6.26107	NA	-3.87733	-4.68567	-2.68621	8.0564	NA	5.10264	2.27652	NA	NA	NA	NA	-5.64111
Reactome	Cellular Senescence	NA	NA	NA	NA	3.86969	NA	NA	2.57037	NA	2.09465	NA	NA	NA	NA	1.35209	-1.41625	NA	1.50565	NA	NA	NA	1.39768	2.26905	NA	NA	NA	NA	NA	NA	NA	NA	2.44587	NA	-1.40872	NA	NA	-1.87597	-1.47342	NA	NA	NA	3.18898	NA	NA	NA	NA	NA	NA
GO Biological Process 2021	cellular senescence (GO:0090398)	NA	NA	NA	NA	NA	NA	NA	NA	NA	NA	NA	NA	NA	2.02654	NA	NA	NA	NA	NA	NA	NA	NA	NA	NA	NA	NA	NA	2.80809	NA	NA	NA	NA	NA	NA	NA	NA	NA	NA	NA	1.64412	NA	1.40575	NA	NA	NA	NA	NA	NA
GO Biological Process 2021	cellular sodium ion homeostasis (GO:0006883)	NA	NA	NA	NA	NA	NA	NA	NA	NA	NA	NA	NA	NA	NA	NA	NA	NA	NA	NA	NA	NA	NA	NA	NA	NA	NA	NA	NA	NA	NA	NA	NA	NA	NA	NA	NA	NA	NA	NA	NA	NA	NA	NA	NA	NA	NA	NA	NA
GO Biological Process 2021	cellular transition metal ion homeostasis (GO:0046916)	NA	NA	NA	NA	4.14114	NA	NA	NA	NA	NA	NA	NA	NA	NA	NA	NA	NA	NA	NA	NA	NA	NA	NA	1.41784	NA	2.28961	1.46378	5.44755	NA	NA	NA	NA	NA	NA	NA	NA	NA	NA	NA	4.06042	NA	NA	NA	NA	NA	NA	NA	NA
GO Biological Process 2021	cellular zinc ion homeostasis (GO:0006882)	NA	NA	NA	NA	3.95803	NA	NA	NA	NA	NA	NA	NA	NA	NA	NA	NA	NA	NA	NA	NA	NA	2.21399	NA	NA	NA	NA	NA	1.46582	NA	NA	NA	NA	NA	NA	NA	NA	NA	NA	NA	1.50038	NA	NA	NA	NA	1.73362	NA	NA	NA
GO Biological Process 2021	CENP-A containing chromatin organization (GO:0061641)	NA	NA	NA	NA	NA	NA	NA	14.528	NA	7.98202	NA	NA	NA	NA	NA	NA	NA	NA	NA	NA	NA	NA	7.2504	NA	NA	NA	NA	8.2701	NA	NA	NA	NA	NA	NA	NA	NA	NA	NA	NA	NA	NA	NA	NA	NA	NA	NA	NA	NA
GO Biological Process 2021	CENP-A containing nucleosome assembly (GO:0034080)	NA	NA	NA	NA	NA	NA	NA	14.528	NA	7.98202	NA	NA	NA	NA	NA	NA	NA	NA	NA	NA	NA	NA	7.2504	NA	NA	NA	NA	8.2701	NA	NA	NA	NA	NA	NA	NA	NA	NA	NA	NA	NA	NA	NA	NA	NA	NA	NA	NA	NA
GO Biological Process 2021	central nervous system development (GO:0007417)	NA	NA	NA	NA	NA	NA	NA	NA	NA	NA	NA	NA	NA	NA	NA	NA	NA	NA	NA	NA	NA	NA	NA	NA	NA	NA	NA	NA	NA	NA	NA	NA	NA	NA	NA	NA	NA	NA	NA	NA	NA	NA	NA	NA	NA	NA	NA	NA
GO Biological Process 2021	central nervous system neuron development (GO:0021954)	NA	NA	NA	NA	1.77563	NA	NA	NA	NA	NA	NA	NA	NA	1.72262	NA	NA	NA	NA	NA	NA	NA	NA	1.75519	NA	NA	NA	NA	NA	NA	NA	NA	NA	NA	NA	1.9523	NA	NA	NA	NA	NA	NA	NA	NA	NA	NA	NA	NA	NA
GO Biological Process 2021	centromere complex assembly (GO:0034508)	NA	NA	NA	NA	NA	NA	NA	18.2939	NA	8.86352	NA	NA	NA	NA	NA	NA	NA	1.46862	NA	NA	NA	NA	7.83147	NA	NA	NA	NA	9.96568	NA	NA	NA	NA	NA	NA	NA	NA	NA	NA	NA	NA	NA	NA	NA	NA	NA	NA	NA	NA
Reactome	Centrosome maturation	NA	NA	NA	NA	NA	NA	NA	6.00865	NA	8.24253	NA	NA	NA	NA	NA	NA	NA	1.72713	NA	NA	NA	-4.96007	7.36895	NA	NA	-3.36374	-1.99014	24.5322	-1.6131	NA	NA	-5.30442	-7.16571	-4.16418	-3.59351	NA	NA	NA	2.57912	-7.19748	NA	-3.03752	NA	NA	NA	NA	NA	NA
GO Biological Process 2021	ceramide biosynthetic process (GO:0046513)	NA	NA	NA	NA	NA	NA	NA	NA	NA	NA	NA	NA	NA	NA	NA	NA	NA	NA	NA	NA	NA	NA	NA	NA	NA	NA	NA	NA	NA	NA	NA	NA	NA	NA	NA	NA	NA	NA	NA	NA	NA	-1.52707	NA	NA	NA	NA	NA	NA
GO Biological Process 2021	ceramide catabolic process (GO:0046514)	NA	NA	NA	NA	NA	1.65372	NA	NA	NA	1.45803	NA	NA	NA	NA	NA	NA	NA	NA	NA	NA	NA	NA	NA	NA	NA	NA	NA	NA	NA	NA	NA	NA	NA	NA	NA	NA	NA	NA	NA	NA	NA	NA	NA	NA	NA	NA	NA	NA
GO Biological Process 2021	ceramide metabolic process (GO:0006672)	NA	NA	NA	NA	NA	NA	NA	NA	NA	NA	NA	NA	NA	NA	NA	NA	NA	NA	NA	NA	NA	NA	NA	NA	NA	NA	NA	NA	NA	NA	NA	NA	NA	NA	NA	NA	NA	NA	-1.32604	NA	NA	-1.35649	NA	NA	NA	NA	NA	NA
BioPlanet 2019	Ceramide signaling pathway	NA	2.99687	NA	NA	2.42524	NA	NA	NA	NA	2.63404	NA	NA	NA	-1.58471	1.58327	NA	NA	NA	NA	NA	NA	1.38208	3.94242	NA	NA	1.78252	-1.81536	10.5676	NA	-2.63892	2.25789	-3.40809	4.0979	2.19526	3.1633	NA	1.46198	1.95918	NA	4.51905	NA	4.65505	NA	NA	NA	NA	NA	-1.98097
BioCarta 2016	Ceramide Signaling Pathway Homo sapiens h ceramidePathway	NA	2.66565	NA	NA	NA	NA	NA	NA	NA	NA	NA	NA	NA	NA	NA	NA	NA	NA	NA	NA	NA	NA	2.55494	NA	NA	-1.60873	NA	8.3272	NA	-3.32726	NA	-3.31504	3.84848	-1.70196	-2.91382	NA	NA	NA	NA	2.49471	NA	3.64282	NA	NA	NA	NA	NA	-2.76077
KEGG	cGMP-PKG signaling pathway	NA	NA	NA	NA	NA	NA	NA	NA	NA	NA	NA	NA	NA	-1.86836	NA	NA	NA	3.47176	NA	NA	NA	-2.46304	NA	NA	NA	NA	-3.40597	NA	NA	NA	NA	NA	NA	NA	-1.53679	NA	NA	NA	NA	NA	NA	NA	NA	NA	NA	NA	NA	NA
BioPlanet 2019	Chagas disease	NA	NA	2.63341	1.557	8.0595	NA	6.22251	NA	1.45558	NA	NA	NA	NA	-4.4083	NA	-1.92762	NA	2.61282	NA	NA	NA	6.62582	6.56921	NA	NA	-6.77655	-10.2122	-2.96741	1.79238	3.22048	NA	4.33713	3.42238	3.4341	-2.51486	NA	3.84753	5.57868	4.43437	6.89979	NA	7.1732	7.30593	NA	NA	NA	NA	-1.86993
GO Biological Process 2021	chaperone cofactor-dependent protein refolding (GO:0051085)	NA	NA	NA	NA	5.24662	NA	NA	NA	NA	2.56139	NA	NA	NA	NA	NA	NA	NA	NA	NA	NA	NA	-1.72409	1.31615	NA	NA	-3.65981	NA	4.5381	-1.48992	1.89383	2.08303	2.88969	1.70498	2.03983	NA	NA	NA	-1.67347	NA	1.34641	NA	NA	NA	NA	NA	NA	NA	NA
Reactome	Chaperone Mediated Autophagy	1.84893	NA	NA	NA	4.39961	NA	NA	1.84147	NA	-5.86489	-2.81332	NA	-2.65761	1.67672	NA	-2.86096	NA	3.11918	NA	-3.03462	NA	-3.63215	-5.9374	NA	NA	-2.5128	-3.66202	3.56749	-5.15343	4.80819	5.03855	-2.11008	4.56787	4.51832	3.36717	-3.81877	NA	-2.20974	1.30265	NA	NA	1.81785	NA	NA	NA	NA	NA	-3.20238
GO Biological Process 2021	chaperone-mediated protein complex assembly (GO:0051131)	NA	NA	NA	NA	3.39603	NA	NA	2.26371	NA	5.19044	NA	NA	NA	NA	NA	NA	NA	NA	NA	NA	NA	-3.56791	2.1785	NA	NA	NA	NA	2.88241	NA	1.53695	NA	1.54539	3.01497	4.57557	1.75763	NA	NA	NA	NA	-2.34637	NA	-1.71132	NA	NA	NA	NA	NA	NA
BioCarta 2016	Chaperones modulate interferon Signaling Pathway Homo sapiens h tidPathway	NA	NA	NA	NA	1.98262	NA	NA	NA	NA	NA	NA	NA	NA	NA	NA	-1.86966	NA	NA	NA	NA	NA	NA	2.14177	NA	NA	NA	-1.71857	3.52548	NA	NA	NA	NA	NA	NA	NA	NA	1.39601	NA	NA	NA	NA	NA	1.50482	NA	NA	NA	NA	NA
Reactome	Chaperonin-mediated protein folding	NA	NA	NA	NA	1.50808	NA	NA	1.67952	NA	5.67115	NA	NA	NA	-1.81613	NA	NA	NA	NA	NA	NA	NA	-7.91977	8.21002	-6.36256	-3.45658	-7.13957	NA	11.22	-7.83346	-5.33338	-5.49755	1.53465	-2.31127	-4.66374	-3.56184	-3.05614	-6.66191	-6.19558	-4.9151	-1.50985	NA	-4.56216	NA	NA	NA	NA	-3.43172	NA
KEGG	Chemical carcinogenesis	NA	NA	NA	NA	2.11666	NA	NA	NA	NA	NA	NA	NA	NA	NA	NA	NA	NA	NA	NA	NA	NA	NA	NA	NA	NA	NA	-4.02702	NA	NA	NA	NA	NA	1.61462	NA	NA	NA	NA	NA	NA	NA	NA	NA	NA	NA	NA	NA	NA	NA
GO Biological Process 2021	chemical homeostasis (GO:0048878)	NA	NA	NA	NA	NA	NA	NA	NA	NA	NA	NA	NA	NA	NA	NA	NA	NA	NA	NA	NA	NA	NA	NA	NA	NA	NA	NA	NA	NA	NA	NA	NA	NA	NA	NA	NA	NA	NA	NA	NA	NA	NA	NA	NA	NA	NA	NA	NA
GO Biological Process 2021	chemical synaptic transmission (GO:0007268)	NA	NA	NA	NA	NA	NA	NA	NA	NA	NA	NA	NA	NA	NA	NA	NA	NA	NA	NA	NA	NA	NA	NA	NA	NA	NA	NA	NA	NA	NA	NA	NA	NA	NA	NA	NA	NA	NA	NA	NA	NA	NA	NA	NA	NA	NA	NA	NA
GO Molecular Function 2021	chemoattractant activity (GO:0042056)	NA	NA	NA	NA	NA	NA	NA	1.49715	NA	NA	NA	NA	NA	NA	NA	NA	NA	NA	NA	NA	NA	NA	NA	NA	NA	NA	NA	NA	NA	NA	NA	NA	NA	NA	NA	NA	NA	NA	NA	NA	NA	NA	NA	NA	NA	NA	NA	NA
GO Molecular Function 2021	chemokine activity (GO:0008009)	NA	NA	NA	NA	9.12731	NA	5.0312	NA	NA	1.98891	NA	NA	NA	-2.26919	NA	NA	NA	NA	NA	NA	NA	2.66458	1.78088	NA	NA	-2.53541	NA	NA	NA	NA	NA	NA	NA	NA	NA	NA	NA	NA	NA	NA	NA	NA	NA	NA	NA	NA	NA	NA
GO Molecular Function 2021	chemokine binding (GO:0019956)	NA	2.07211	1.70841	1.78373	NA	NA	NA	NA	NA	NA	NA	NA	NA	NA	NA	NA	NA	NA	NA	NA	NA	NA	2.46993	NA	NA	NA	NA	4.15235	NA	NA	NA	NA	NA	2.29417	NA	NA	2.05581	NA	NA	NA	NA	NA	NA	NA	-1.66032	NA	NA	NA
GO Molecular Function 2021	chemokine receptor activity (GO:0004950)	NA	1.32816	1.80579	1.38346	NA	NA	NA	NA	NA	NA	NA	NA	NA	NA	NA	NA	NA	NA	NA	NA	NA	NA	NA	NA	NA	NA	-1.33097	2.06169	NA	NA	NA	NA	NA	2.10069	NA	NA	NA	NA	NA	NA	NA	NA	NA	NA	NA	NA	NA	NA
GO Molecular Function 2021	chemokine receptor binding (GO:0042379)	NA	NA	NA	NA	9.72049	NA	4.94678	NA	NA	1.90908	NA	NA	NA	-2.18397	NA	NA	NA	NA	NA	NA	NA	2.66458	1.72871	NA	NA	-2.51942	NA	NA	NA	NA	NA	NA	NA	NA	NA	NA	NA	NA	NA	NA	NA	NA	NA	NA	NA	NA	NA	NA
Reactome	Chemokine receptors bind chemokines	NA	1.63392	1.9811	1.99875	9.42314	NA	4.30458	NA	NA	2.88417	NA	NA	NA	-2.61842	NA	NA	NA	NA	NA	NA	NA	3.20388	2.77304	NA	NA	-3.15411	-1.64826	2.67323	NA	NA	NA	NA	NA	2.42639	NA	NA	NA	NA	NA	NA	NA	NA	NA	NA	NA	NA	NA	NA
BioPlanet 2019	Chemokine signaling pathway	NA	NA	NA	NA	13.7941	NA	5.83753	NA	NA	NA	NA	NA	NA	-2.09376	NA	NA	NA	NA	NA	NA	NA	-2.51516	7.9945	NA	NA	NA	-12.4127	5.36627	NA	-3.27565	-4.1414	NA	NA	-4.91097	-6.5531	NA	-3.5158	1.93862	1.72806	-2.98072	NA	-2.0379	2.56361	NA	NA	NA	NA	-3.48673
KEGG	Chemokine signaling pathway	NA	NA	NA	NA	13.514	NA	6.81766	NA	NA	NA	NA	NA	NA	-2.6296	NA	NA	NA	NA	NA	NA	NA	2.32462	6.71541	NA	NA	-1.47145	-10.8514	5.62981	NA	-3.76388	-3.79009	NA	NA	-4.82646	-6.09607	-1.78717	-2.60084	1.88214	1.82221	-2.87847	NA	-1.53331	2.68879	NA	NA	NA	NA	-3.43855
WikiPathway 2021 Human	Chemokine signaling pathway WP3929	NA	NA	NA	NA	9.84502	NA	3.13243	NA	NA	-1.61934	NA	NA	NA	-1.87429	NA	NA	NA	NA	NA	NA	NA	-2.96858	7.88105	NA	NA	-1.65802	-13.1103	5.98144	NA	-4.40238	-4.87695	NA	-1.56817	-4.01277	-5.32106	NA	NA	2.68853	2.09205	-2.86534	NA	1.41037	3.00529	NA	NA	NA	NA	-3.22731
GO Biological Process 2021	chemokine-mediated signaling pathway (GO:0070098)	NA	NA	NA	NA	9.52039	NA	4.63385	NA	NA	1.96405	NA	NA	NA	-2.36877	NA	NA	NA	NA	NA	NA	NA	2.84614	2.7062	NA	NA	-1.35661	NA	NA	NA	NA	NA	NA	NA	NA	NA	NA	NA	NA	NA	NA	NA	NA	NA	NA	NA	NA	NA	NA
GO Molecular Function 2021	chloride channel activity (GO:0005254)	NA	NA	NA	NA	NA	NA	NA	NA	NA	NA	NA	NA	NA	NA	NA	NA	NA	NA	NA	NA	NA	NA	NA	NA	NA	NA	NA	NA	NA	NA	NA	NA	NA	NA	NA	NA	NA	NA	NA	NA	NA	NA	NA	NA	NA	NA	NA	NA
GO Biological Process 2021	chloride transmembrane transport (GO:1902476)	NA	NA	NA	NA	NA	NA	NA	NA	NA	NA	NA	NA	NA	NA	NA	NA	NA	NA	NA	NA	NA	NA	NA	NA	NA	NA	NA	NA	NA	NA	NA	NA	NA	NA	NA	NA	NA	NA	NA	NA	NA	NA	NA	NA	NA	NA	NA	NA
GO Biological Process 2021	chloride transport (GO:0006821)	NA	NA	NA	NA	NA	NA	NA	NA	NA	NA	NA	NA	NA	NA	NA	NA	NA	NA	NA	NA	NA	NA	NA	NA	NA	NA	NA	NA	NA	NA	NA	NA	NA	NA	NA	NA	NA	NA	NA	NA	NA	NA	NA	NA	NA	NA	NA	NA
GO Molecular Function 2021	cholesterol binding (GO:0015485)	NA	NA	NA	NA	NA	3.01591	NA	NA	NA	NA	NA	NA	NA	NA	NA	NA	NA	NA	NA	NA	NA	NA	NA	NA	NA	NA	NA	1.72203	NA	NA	NA	NA	NA	NA	NA	NA	NA	NA	NA	NA	NA	NA	NA	NA	NA	NA	NA	NA
BioPlanet 2019	Cholesterol biosynthesis	NA	NA	NA	NA	NA	NA	NA	NA	NA	7.26651	NA	NA	NA	NA	NA	NA	NA	2.20138	NA	NA	NA	NA	7.51542	NA	NA	NA	NA	6.39474	NA	2.33256	2.36816	1.39206	-2.43789	NA	NA	NA	NA	NA	NA	3.92792	NA	2.48134	NA	NA	NA	NA	NA	NA
Reactome	Cholesterol biosynthesis	NA	NA	NA	NA	NA	NA	NA	NA	NA	8.20861	NA	NA	NA	NA	NA	NA	NA	1.49237	NA	NA	NA	NA	7.31155	NA	NA	NA	NA	7.31138	NA	1.79571	1.3494	-1.80079	-4.26287	-1.36319	-1.98938	NA	NA	NA	NA	2.84645	NA	-3.75669	NA	NA	NA	NA	NA	NA
WikiPathway 2021 Human	Cholesterol Biosynthesis Pathway WP197	NA	NA	NA	NA	NA	NA	NA	NA	NA	5.69106	NA	NA	NA	NA	NA	NA	NA	NA	NA	NA	NA	NA	5.15449	NA	NA	NA	NA	4.68074	NA	2.30287	2.43004	1.51176	NA	NA	NA	NA	NA	NA	NA	1.75892	NA	3.42154	NA	NA	NA	NA	NA	NA
GO Biological Process 2021	cholesterol biosynthetic process (GO:0006695)	NA	NA	NA	NA	NA	NA	NA	NA	NA	6.91689	NA	NA	NA	NA	NA	NA	NA	2.03292	NA	NA	NA	NA	7.72635	NA	NA	NA	NA	6.82037	NA	1.37138	NA	-1.56057	-3.72839	NA	-2.34844	NA	NA	NA	NA	2.25952	NA	-2.72158	NA	NA	NA	NA	NA	NA
GO Biological Process 2021	cholesterol efflux (GO:0033344)	1.42676	NA	NA	NA	NA	3.05803	NA	NA	NA	NA	NA	NA	NA	NA	NA	NA	NA	NA	NA	NA	NA	NA	NA	NA	NA	NA	NA	NA	NA	NA	NA	NA	NA	NA	NA	NA	NA	NA	NA	NA	NA	NA	NA	NA	NA	NA	NA	NA
MSigDB Hallmark 2020	Cholesterol Homeostasis	2.2679	NA	NA	NA	2.57221	2.00623	NA	1.8078	NA	12.6319	NA	1.65318	2.5595	NA	NA	NA	NA	5.45113	NA	NA	2.33929	4.25461	10.1759	2.77242	NA	NA	2.93336	9.46247	NA	4.12451	4.62038	NA	NA	-1.92185	-3.89545	NA	NA	NA	-1.45684	10.5551	NA	NA	NA	NA	NA	NA	NA	2.39683
GO Biological Process 2021	cholesterol homeostasis (GO:0042632)	1.61349	NA	NA	NA	NA	2.15694	NA	NA	NA	NA	NA	NA	NA	NA	NA	NA	NA	NA	NA	NA	NA	1.34344	NA	NA	NA	NA	NA	NA	NA	NA	NA	NA	NA	NA	NA	NA	NA	NA	NA	NA	NA	NA	NA	NA	NA	NA	NA	NA
GO Biological Process 2021	cholesterol metabolic process (GO:0008203)	NA	NA	NA	NA	NA	NA	NA	NA	NA	3.0686	NA	NA	NA	NA	NA	NA	NA	NA	NA	NA	NA	NA	3.78531	NA	NA	NA	NA	4.01691	NA	NA	NA	NA	-2.83657	NA	-1.35262	NA	NA	NA	NA	NA	NA	-1.68401	NA	NA	NA	NA	NA	NA
KEGG	Cholesterol metabolism	3.53414	NA	NA	NA	NA	4.66863	NA	NA	NA	NA	NA	NA	NA	NA	NA	NA	NA	NA	NA	NA	NA	NA	NA	NA	NA	NA	NA	NA	NA	NA	NA	NA	NA	NA	NA	NA	NA	NA	NA	NA	NA	NA	NA	NA	NA	NA	NA	2.20531
WikiPathway 2021 Human	Cholesterol metabolism (includes both Bloch and Kandutsch-Russell pathways) WP4718	NA	NA	NA	NA	NA	NA	NA	NA	NA	7.63671	NA	NA	NA	NA	NA	NA	NA	3.29708	NA	NA	NA	NA	7.80938	NA	NA	NA	NA	8.07556	NA	3.18768	2.00758	2.32574	1.35332	NA	NA	NA	NA	NA	1.32619	5.90801	NA	2.63881	NA	NA	NA	NA	NA	NA
GO Molecular Function 2021	cholesterol transfer activity (GO:0120020)	NA	NA	NA	NA	NA	1.36414	NA	NA	NA	NA	NA	NA	NA	NA	NA	NA	NA	NA	NA	NA	NA	1.34206	NA	NA	NA	NA	NA	NA	NA	NA	NA	NA	NA	NA	NA	NA	NA	NA	NA	NA	NA	NA	NA	NA	NA	NA	NA	NA
GO Biological Process 2021	cholesterol transport (GO:0030301)	2.3013	NA	NA	NA	NA	1.96822	NA	NA	NA	NA	NA	NA	NA	NA	NA	NA	NA	NA	NA	NA	NA	NA	NA	NA	NA	NA	NA	NA	NA	NA	NA	NA	NA	NA	NA	NA	NA	NA	NA	2.26259	NA	NA	NA	NA	NA	NA	NA	NA
KEGG	Cholinergic synapse	NA	NA	NA	NA	NA	NA	NA	NA	NA	NA	NA	NA	NA	NA	NA	NA	NA	NA	NA	NA	NA	NA	NA	NA	NA	NA	-3.95482	NA	NA	NA	NA	NA	NA	NA	NA	NA	NA	NA	NA	NA	NA	NA	NA	NA	NA	NA	NA	NA
GO Biological Process 2021	chondrocyte differentiation (GO:0002062)	NA	NA	NA	NA	NA	NA	NA	NA	NA	NA	NA	NA	NA	NA	NA	NA	NA	NA	NA	NA	NA	NA	NA	NA	NA	NA	NA	NA	NA	NA	NA	NA	NA	NA	NA	NA	NA	NA	NA	NA	NA	NA	NA	NA	NA	NA	NA	NA
BioPlanet 2019	Chondroitin sulfate biosynthesis	NA	NA	NA	NA	NA	NA	NA	NA	NA	NA	NA	NA	NA	NA	NA	NA	NA	NA	NA	NA	NA	NA	NA	NA	NA	NA	NA	NA	NA	NA	NA	NA	NA	NA	NA	NA	NA	NA	NA	NA	NA	NA	NA	NA	NA	NA	NA	NA
Reactome	Chondroitin sulfate biosynthesis	NA	NA	NA	NA	NA	NA	NA	NA	NA	NA	NA	NA	NA	NA	NA	NA	NA	NA	NA	NA	NA	NA	NA	NA	NA	NA	NA	NA	NA	NA	NA	NA	NA	NA	NA	NA	NA	NA	NA	NA	NA	NA	NA	NA	NA	NA	NA	NA
GO Biological Process 2021	chondroitin sulfate biosynthetic process (GO:0030206)	NA	NA	NA	NA	NA	NA	NA	NA	NA	NA	NA	NA	NA	NA	NA	NA	NA	NA	NA	NA	NA	NA	NA	NA	NA	NA	NA	NA	NA	NA	NA	NA	NA	NA	NA	NA	NA	NA	NA	NA	NA	NA	NA	NA	NA	NA	NA	NA
GO Biological Process 2021	chondroitin sulfate metabolic process (GO:0030204)	NA	NA	NA	NA	NA	NA	NA	NA	NA	NA	NA	NA	NA	NA	NA	NA	NA	NA	NA	NA	NA	NA	NA	NA	NA	NA	NA	NA	NA	NA	NA	NA	NA	NA	NA	NA	NA	NA	NA	NA	NA	NA	NA	NA	NA	NA	NA	NA
GO Biological Process 2021	chondroitin sulfate proteoglycan biosynthetic process (GO:0050650)	NA	NA	NA	NA	NA	NA	NA	NA	NA	NA	NA	NA	NA	NA	NA	NA	NA	NA	NA	NA	NA	NA	NA	NA	NA	NA	NA	NA	NA	NA	NA	NA	NA	NA	NA	NA	NA	NA	NA	NA	NA	NA	NA	NA	NA	NA	NA	NA
BioPlanet 2019	Chondroitin sulfate/dermatan sulfate metabolism	NA	NA	NA	NA	NA	NA	NA	NA	NA	NA	NA	NA	NA	NA	NA	NA	NA	NA	NA	NA	NA	NA	NA	NA	NA	NA	NA	NA	NA	NA	NA	NA	NA	NA	NA	NA	NA	NA	NA	NA	NA	NA	NA	NA	NA	NA	NA	NA
Reactome	Chondroitin sulfate/dermatan sulfate metabolism	NA	NA	NA	NA	NA	NA	NA	NA	NA	NA	NA	NA	NA	NA	NA	NA	NA	NA	NA	NA	NA	NA	NA	NA	NA	NA	NA	NA	NA	NA	NA	NA	NA	NA	NA	NA	NA	NA	NA	NA	NA	NA	NA	NA	NA	NA	NA	NA
BioCarta 2016	ChREBP regulation by carbohydrates and cAMP Homo sapiens h chrebpPathway	NA	NA	NA	NA	NA	NA	NA	NA	NA	NA	NA	NA	NA	NA	NA	NA	NA	NA	NA	NA	NA	NA	NA	NA	NA	NA	-1.58676	NA	NA	NA	NA	NA	NA	NA	NA	NA	NA	NA	NA	NA	NA	NA	NA	NA	NA	NA	NA	NA
GO Biological Process 2021	chromatin disassembly (GO:0031498)	NA	NA	NA	NA	NA	NA	NA	NA	NA	NA	NA	NA	NA	NA	NA	NA	NA	NA	NA	NA	NA	NA	1.841	NA	NA	-1.51432	NA	1.3403	NA	NA	NA	NA	NA	NA	NA	NA	NA	NA	NA	NA	NA	NA	NA	NA	NA	NA	NA	NA
Reactome	Chromatin modifying enzymes	NA	NA	NA	NA	NA	NA	NA	NA	NA	-1.328	NA	NA	NA	NA	NA	NA	NA	NA	NA	NA	NA	-1.59307	4.55446	NA	NA	-5.1656	-4.4918	13.1392	NA	3.53158	3.49078	6.87447	NA	5.05419	1.48805	NA	NA	2.05148	4.04722	5.34693	NA	2.33291	NA	NA	NA	NA	NA	NA
Reactome	Chromatin organization	NA	NA	NA	NA	NA	NA	NA	NA	NA	-1.328	NA	NA	NA	NA	NA	NA	NA	NA	NA	NA	NA	-1.59307	4.55446	NA	NA	-5.1656	-4.4918	13.1392	NA	3.53158	3.49078	6.87447	NA	5.05419	1.48805	NA	NA	2.05148	4.04722	5.34693	NA	2.33291	NA	NA	NA	NA	NA	NA
GO Biological Process 2021	chromatin organization (GO:0006325)	NA	NA	NA	NA	NA	NA	NA	2.39307	NA	3.6676	NA	NA	NA	NA	NA	NA	NA	NA	NA	NA	NA	-2.65049	6.72976	NA	NA	-5.91277	-1.87835	11.4135	NA	NA	2.00591	5.97026	NA	-2.70998	NA	NA	NA	NA	NA	-2.3503	NA	NA	NA	NA	NA	NA	NA	NA
GO Biological Process 2021	chromatin remodeling (GO:0006338)	NA	NA	NA	NA	NA	NA	NA	NA	NA	2.98209	NA	NA	NA	NA	NA	NA	NA	NA	NA	NA	NA	-2.7727	6.29799	NA	NA	-5.85896	-4.44981	11.291	NA	-1.68317	NA	NA	-3.53677	-2.6311	NA	NA	NA	-1.62653	-1.64238	-3.23601	NA	-1.86628	NA	NA	NA	NA	NA	NA
GO Biological Process 2021	chromatin remodeling at centromere (GO:0031055)	NA	NA	NA	NA	NA	NA	NA	15.3528	NA	8.08101	NA	NA	NA	NA	NA	NA	NA	NA	NA	NA	NA	NA	7.25786	NA	NA	NA	NA	9.55269	NA	NA	NA	NA	NA	NA	NA	NA	NA	NA	NA	NA	NA	NA	NA	NA	NA	NA	NA	NA
BioPlanet 2019	Chromatin remodeling by hSWI/SNF ATP-dependent complexes	NA	NA	NA	NA	NA	NA	NA	NA	NA	NA	NA	NA	NA	NA	NA	NA	NA	NA	NA	NA	NA	NA	2.05569	NA	NA	-1.80512	NA	5.98347	NA	NA	NA	3.32823	NA	NA	NA	NA	NA	NA	NA	NA	NA	NA	NA	NA	NA	NA	NA	NA
BioCarta 2016	Chromatin Remodeling by hSWI/SNF ATP-dependent Complexes Homo sapiens h hSWI-SNFpathway	NA	NA	NA	NA	NA	NA	NA	NA	NA	NA	NA	NA	NA	NA	NA	NA	NA	NA	NA	NA	NA	NA	1.31606	NA	NA	-1.78301	NA	6.01738	NA	NA	NA	2.20493	NA	NA	NA	NA	NA	NA	NA	NA	NA	NA	NA	NA	NA	NA	NA	NA
WikiPathway 2021 Human	Chromosomal and microsatellite instability in colorectal cancer WP4216	NA	3.9483	NA	NA	1.62727	NA	NA	NA	NA	NA	NA	NA	NA	-1.68944	1.56168	-1.51665	NA	2.56094	NA	NA	NA	1.87732	6.03665	NA	2.09048	-3.21518	-5.77639	7.11742	NA	3.7432	3.14821	3.35401	4.99296	-4.03545	NA	NA	1.89121	NA	1.76908	5.867	NA	4.64293	NA	NA	NA	NA	NA	-3.14781
GO Cellular Component 2021	chromosome (GO:0005694)	NA	NA	NA	NA	NA	NA	NA	8.47106	NA	18.7467	NA	NA	NA	NA	NA	NA	NA	-4.63961	NA	NA	NA	NA	6.60108	NA	NA	-4.43438	NA	15.39	NA	4.27704	4.49983	10.037	8.00343	3.76131	2.13416	NA	NA	NA	NA	NA	NA	NA	NA	NA	NA	NA	NA	NA
GO Biological Process 2021	chromosome condensation (GO:0030261)	NA	NA	NA	NA	NA	NA	NA	11.2542	NA	4.69633	NA	NA	NA	NA	NA	NA	NA	NA	NA	NA	NA	NA	1.86478	NA	NA	NA	NA	3.03801	NA	1.40962	1.39134	NA	NA	NA	NA	NA	NA	NA	NA	NA	NA	NA	NA	NA	NA	NA	NA	NA
BioPlanet 2019	Chromosome maintenance	NA	NA	NA	NA	NA	NA	NA	18.5079	NA	13.8669	NA	NA	NA	NA	NA	NA	NA	1.62739	NA	NA	NA	-3.25839	10.4664	NA	NA	NA	-1.47139	18.9173	NA	-3.16292	-3.63182	-3.04615	-4.82042	-2.24749	-3.87221	NA	NA	-1.75982	-3.20792	-4.03129	NA	-1.85826	NA	NA	NA	NA	NA	NA
Reactome	Chromosome Maintenance	NA	NA	NA	NA	NA	NA	NA	11.2448	NA	8.39902	NA	NA	NA	NA	NA	NA	NA	NA	NA	NA	NA	-1.80256	6.92511	NA	NA	NA	NA	9.0655	NA	NA	-2.45052	NA	-2.76336	-1.56369	-2.36849	NA	NA	-2.33311	-1.89862	NA	NA	-1.53424	NA	NA	NA	NA	NA	NA
GO Biological Process 2021	chromosome organization (GO:0051276)	NA	NA	NA	NA	NA	NA	NA	4.90919	NA	5.80746	NA	NA	NA	NA	NA	NA	NA	NA	NA	NA	NA	-2.74559	3.84392	NA	NA	-3.03136	NA	10.7372	NA	3.45467	-1.51767	NA	2.48328	1.43898	NA	NA	NA	NA	NA	-1.48348	NA	1.72772	NA	NA	NA	NA	NA	NA
BioPlanet 2019	Chronic myeloid leukemia	NA	NA	NA	NA	2.10142	NA	NA	NA	NA	-1.61652	NA	NA	NA	NA	NA	NA	NA	1.42585	NA	NA	NA	2.47914	2.50257	NA	NA	-2.84496	-6.1896	7.71112	NA	-2.16704	NA	NA	-2.10623	-3.42417	-5.95029	1.35941	NA	-1.92245	-2.32266	11.0872	NA	2.9071	NA	NA	NA	NA	NA	-2.59386
BioPlanet 2019	Chylomicron-mediated lipid transport	NA	NA	NA	NA	NA	NA	NA	NA	NA	NA	NA	NA	NA	NA	NA	NA	NA	NA	NA	NA	NA	NA	NA	NA	NA	NA	1.4291	NA	NA	1.5877	2.21042	NA	NA	NA	NA	NA	NA	NA	NA	NA	NA	NA	NA	NA	NA	NA	NA	NA
GO Biological Process 2021	ciliary basal body-plasma membrane docking (GO:0097711)	NA	NA	NA	NA	NA	NA	NA	2.73711	NA	6.19585	NA	NA	NA	NA	NA	NA	NA	NA	NA	NA	NA	-4.36787	5.75447	NA	NA	NA	NA	18.0659	NA	-2.5229	-1.6807	-5.31333	-6.10568	-4.85378	-3.01948	NA	NA	NA	NA	-9.97661	NA	-2.57631	NA	NA	NA	NA	NA	NA
WikiPathway 2021 Human	Ciliary landscape WP4352	NA	NA	NA	NA	NA	NA	NA	2.35374	NA	16.0877	NA	NA	NA	NA	NA	NA	NA	1.31723	NA	NA	NA	-7.41076	14.0432	NA	NA	NA	-1.43456	32.1883	NA	NA	3.09177	-11.6605	-9.69776	-8.18318	-5.64693	NA	-1.49294	1.80714	NA	-4.97304	NA	-5.24155	NA	NA	NA	NA	NA	NA
WikiPathway 2021 Human	Ciliopathies WP4803	NA	NA	NA	NA	NA	NA	NA	NA	NA	NA	NA	NA	NA	NA	NA	NA	NA	NA	NA	NA	NA	NA	NA	NA	NA	NA	NA	NA	NA	NA	NA	-6.03038	-2.00246	-3.13461	NA	NA	NA	NA	NA	-3.37895	NA	NA	NA	NA	NA	NA	NA	NA
GO Cellular Component 2021	cilium (GO:0005929)	NA	NA	NA	NA	NA	NA	NA	NA	NA	NA	NA	NA	NA	NA	NA	NA	NA	NA	NA	NA	NA	NA	NA	NA	NA	NA	NA	NA	NA	NA	NA	NA	NA	NA	NA	NA	NA	NA	NA	NA	NA	NA	NA	NA	NA	NA	NA	NA
Reactome	Cilium Assembly	NA	NA	NA	NA	NA	NA	NA	2.8718	NA	4.87638	NA	NA	NA	NA	NA	NA	NA	NA	NA	NA	NA	-6.81202	6.79264	-1.60411	-1.59217	-1.87054	NA	11.8696	-2.24011	-4.73028	-2.26854	-13.1278	-11.5116	-9.22509	-4.20738	NA	-1.74013	-1.60538	-1.49287	-10.6804	NA	-5.30235	NA	NA	NA	NA	-1.49719	NA
GO Biological Process 2021	cilium assembly (GO:0060271)	NA	NA	NA	NA	NA	NA	NA	NA	NA	NA	NA	NA	NA	NA	NA	NA	NA	NA	NA	NA	NA	-2.31891	1.66107	NA	NA	NA	NA	4.10564	NA	-1.56334	NA	-10.9133	-6.0969	-4.31215	-1.63178	NA	NA	NA	NA	-5.98079	NA	-2.43225	NA	NA	NA	NA	NA	NA
GO Biological Process 2021	cilium movement (GO:0003341)	NA	NA	NA	NA	NA	NA	NA	NA	NA	NA	NA	NA	NA	NA	NA	NA	NA	NA	NA	NA	NA	NA	NA	NA	NA	NA	NA	NA	NA	NA	NA	NA	NA	NA	NA	NA	NA	NA	NA	NA	NA	NA	NA	NA	NA	NA	NA	NA
GO Biological Process 2021	cilium organization (GO:0044782)	NA	NA	NA	NA	NA	NA	NA	NA	NA	NA	NA	NA	NA	NA	NA	NA	NA	NA	NA	NA	NA	NA	NA	NA	NA	NA	NA	NA	NA	NA	NA	-10.007	-3.66175	-4.17811	-1.43492	NA	NA	NA	NA	-3.60529	NA	-1.44457	NA	NA	NA	NA	NA	NA
GO Biological Process 2021	cilium-dependent cell motility (GO:0060285)	NA	NA	NA	NA	NA	NA	NA	NA	NA	NA	NA	NA	NA	NA	NA	NA	NA	NA	NA	NA	NA	NA	NA	NA	NA	NA	NA	NA	NA	NA	NA	NA	NA	NA	NA	NA	NA	NA	NA	NA	NA	NA	NA	NA	NA	NA	NA	NA
Reactome	Circadian Clock	NA	NA	NA	NA	NA	NA	NA	NA	NA	-4.36093	NA	NA	NA	NA	NA	NA	NA	4.95285	NA	NA	NA	3.02187	-2.36927	NA	1.94817	-3.38875	-8.36406	-3.37199	NA	4.37941	3.86229	10.2582	3.41671	9.10167	NA	NA	1.30227	2.56851	5.44947	6.56591	NA	6.38024	NA	NA	NA	NA	NA	-1.90106
KEGG	Circadian entrainment	NA	NA	NA	NA	NA	NA	NA	NA	NA	NA	NA	NA	NA	NA	NA	NA	NA	NA	NA	NA	NA	NA	NA	NA	NA	NA	-1.47999	NA	NA	NA	NA	NA	NA	NA	NA	NA	NA	NA	NA	NA	NA	NA	NA	NA	NA	NA	NA	NA
BioPlanet 2019	Circadian rhythm	NA	NA	NA	NA	NA	NA	NA	NA	NA	-2.41355	NA	NA	NA	NA	NA	NA	NA	3.14386	NA	NA	NA	2.38432	NA	NA	NA	-2.60751	-7.15875	-2.20586	NA	3.92667	2.96985	6.48162	2.32473	7.36231	NA	NA	1.43385	3.24725	5.39912	6.46501	NA	5.56069	NA	NA	NA	NA	NA	-1.69755
KEGG	Circadian rhythm	NA	NA	NA	NA	NA	NA	NA	NA	NA	NA	NA	NA	NA	NA	NA	NA	NA	NA	NA	NA	NA	NA	-1.48492	NA	NA	-1.71611	NA	1.54754	NA	NA	NA	3.70025	1.38255	3.23036	NA	NA	1.76164	1.36014	3.37252	4.64081	NA	NA	NA	NA	NA	NA	NA	NA
WikiPathway 2021 Human	Circadian rhythm related genes WP3594	NA	NA	NA	NA	1.59378	NA	NA	NA	NA	-1.72288	NA	NA	NA	NA	NA	NA	NA	7.23181	NA	NA	NA	4.00577	4.90427	NA	2.64177	-4.94682	-3.05942	-2.94804	1.61706	2.71891	3.74196	5.11871	5.20015	5.43075	NA	NA	NA	2.46052	3.00058	3.55374	NA	5.18851	NA	NA	NA	NA	NA	-1.38428
GO Biological Process 2021	circulatory system development (GO:0072359)	NA	NA	NA	NA	NA	NA	NA	NA	NA	NA	NA	NA	NA	NA	NA	NA	NA	NA	NA	NA	NA	NA	NA	NA	1.39343	NA	NA	NA	NA	NA	NA	NA	NA	NA	NA	NA	NA	NA	NA	NA	NA	NA	NA	NA	NA	NA	NA	NA
GO Cellular Component 2021	cis-Golgi network (GO:0005801)	NA	NA	NA	NA	NA	NA	NA	NA	NA	4.44278	NA	NA	NA	NA	NA	NA	NA	NA	NA	NA	NA	NA	1.30699	2.82516	NA	NA	NA	1.35861	NA	NA	1.40597	NA	NA	NA	NA	NA	NA	NA	NA	NA	NA	NA	NA	NA	NA	NA	NA	NA
KEGG	Citrate cycle (TCA cycle)	NA	NA	NA	NA	NA	NA	NA	NA	NA	10.5595	NA	NA	NA	NA	NA	NA	NA	NA	NA	NA	NA	-7.53018	5.41585	NA	NA	-1.83812	NA	13.5184	NA	-6.49665	-9.90905	-3.46552	-3.57794	-3.13713	-2.01625	-7.04501	NA	NA	-1.91127	-1.86557	NA	-3.02963	NA	NA	NA	NA	NA	NA
Reactome	Citric acid cycle (TCA cycle)	NA	NA	NA	NA	NA	NA	NA	NA	NA	12.2104	NA	NA	NA	NA	NA	NA	NA	NA	NA	NA	NA	-6.47698	4.93386	NA	NA	-1.52095	NA	16.2606	NA	-4.61141	-5.77071	-2.86622	-2.74258	NA	-1.51003	-3.47867	-1.55065	NA	-1.58973	NA	NA	-2.55015	NA	NA	NA	NA	NA	NA
BioPlanet 2019	Ck1/Cdk5 regulation by type 1 glutamate receptors	NA	NA	NA	NA	NA	NA	NA	NA	NA	NA	NA	NA	NA	NA	NA	NA	NA	NA	NA	NA	NA	NA	1.31131	NA	NA	NA	NA	NA	NA	NA	NA	NA	NA	NA	NA	NA	NA	NA	NA	NA	NA	NA	NA	NA	NA	NA	NA	NA
Reactome	Class A/1 (Rhodopsin-like receptors)	NA	NA	NA	NA	3.38259	NA	NA	NA	NA	NA	NA	NA	NA	NA	NA	NA	NA	NA	NA	NA	NA	1.56195	NA	NA	NA	NA	NA	NA	NA	NA	NA	NA	NA	1.5978	NA	NA	NA	NA	NA	NA	NA	NA	NA	NA	NA	NA	NA	NA
BioPlanet 2019	Class C GPCRs (metabotropic glutamate and pheromone receptors)	NA	NA	NA	NA	NA	NA	NA	NA	NA	NA	NA	NA	NA	NA	NA	NA	NA	NA	NA	NA	NA	NA	NA	NA	NA	NA	NA	NA	NA	NA	NA	NA	NA	NA	NA	NA	NA	NA	NA	NA	NA	NA	NA	NA	NA	NA	NA	NA
Reactome	Class I MHC mediated antigen processing & presentation	NA	NA	NA	NA	9.3945	NA	NA	1.87596	NA	53.2158	NA	1.63848	NA	4.9999	NA	NA	1.58893	4.21886	NA	NA	NA	-9.46246	40.574	7.10318	6.17377	-5.39723	NA	64.7079	NA	19.474	13.4139	18.0478	11.2044	15.1163	NA	-5.66221	-1.32625	NA	NA	25.5735	NA	8.78286	NA	NA	NA	2.04001	2.3089	2.29859
Reactome	Class I peroxisomal membrane protein import	NA	NA	NA	NA	NA	NA	NA	NA	NA	2.53753	NA	NA	NA	NA	NA	NA	NA	NA	NA	NA	NA	NA	1.59726	NA	NA	NA	NA	3.68647	NA	NA	NA	-2.79161	NA	NA	NA	NA	NA	NA	NA	NA	NA	NA	NA	NA	NA	NA	NA	NA
BioCarta 2016	Classical Complement Pathway Homo sapiens h classicPathway	NA	NA	NA	NA	NA	NA	NA	NA	NA	NA	NA	NA	NA	NA	NA	NA	NA	NA	NA	NA	NA	3.11657	NA	NA	NA	NA	NA	NA	NA	NA	NA	NA	NA	NA	NA	NA	NA	NA	NA	NA	NA	NA	NA	NA	NA	NA	NA	NA
GO Molecular Function 2021	clathrin adaptor activity (GO:0035615)	NA	NA	NA	NA	NA	NA	NA	NA	NA	NA	NA	NA	NA	-1.39955	NA	NA	NA	NA	NA	NA	NA	NA	NA	NA	NA	NA	NA	1.41489	NA	-3.20537	NA	-2.00073	-2.41066	-4.22337	-3.43277	NA	-1.56362	-1.42329	-2.34043	NA	NA	-4.23333	NA	NA	NA	NA	NA	NA
GO Cellular Component 2021	clathrin coat (GO:0030118)	NA	NA	NA	NA	NA	NA	NA	NA	NA	1.94218	NA	NA	NA	NA	NA	NA	NA	NA	NA	NA	NA	NA	NA	NA	NA	NA	NA	2.63639	NA	NA	NA	NA	NA	NA	NA	NA	NA	NA	NA	NA	NA	NA	NA	NA	NA	NA	NA	NA
GO Biological Process 2021	clathrin coat assembly (GO:0048268)	NA	NA	NA	NA	NA	NA	NA	NA	NA	1.6399	NA	NA	NA	NA	NA	NA	NA	NA	NA	NA	NA	NA	NA	NA	NA	NA	NA	NA	NA	NA	NA	1.38579	NA	NA	NA	NA	NA	NA	NA	NA	NA	NA	NA	NA	NA	NA	NA	NA
BioPlanet 2019	Clathrin derived vesicle budding	NA	NA	NA	NA	NA	NA	NA	NA	NA	NA	NA	NA	NA	NA	NA	NA	NA	NA	NA	NA	NA	-3.76989	5.2763	NA	-1.42033	NA	-1.988	5.89541	NA	-3.05356	2.91471	3.72052	-5.53507	-3.03921	-5.20194	-4.40878	NA	-1.53441	NA	NA	NA	NA	NA	NA	NA	NA	NA	NA
GO Cellular Component 2021	clathrin-coated endocytic vesicle (GO:0045334)	6.37808	NA	NA	NA	NA	NA	NA	3.66876	NA	-10.7068	NA	NA	-2.4953	-2.80897	NA	NA	-3.48179	-5.04154	NA	-1.70809	2.86271	-5.67714	6.05012	NA	-7.18473	-3.46107	-5.50209	NA	-2.64861	-3.77021	-4.91477	NA	-6.21214	3.00901	-3.25862	-8.79184	-3.98648	-3.52015	-2.35931	-4.06448	NA	1.83327	NA	NA	-1.63904	-7.41298	NA	-2.25139
GO Cellular Component 2021	clathrin-coated endocytic vesicle membrane (GO:0030669)	7.43175	NA	NA	NA	NA	NA	NA	3.73149	NA	-13.2021	NA	NA	-2.78212	-3.2612	NA	NA	-3.79322	-6.31944	NA	-1.9268	3.23309	-6.06384	6.85603	NA	-8.3314	-2.79513	-6.516	-5.39859	-3.53296	-4.67583	-4.82625	NA	-6.81102	NA	-4.22517	-9.13828	-4.27639	-4.62726	-3.13009	-5.18707	NA	2.13111	NA	NA	-1.87924	-8.07155	NA	-2.77899
GO Cellular Component 2021	clathrin-coated vesicle (GO:0030136)	NA	NA	NA	NA	NA	NA	NA	NA	NA	2.41103	NA	NA	NA	NA	NA	NA	NA	NA	NA	NA	NA	-5.00577	4.21662	NA	NA	NA	-1.65622	6.94351	NA	-2.96636	-1.36305	NA	-2.56246	-3.0109	-2.72651	NA	-1.3149	NA	NA	1.35475	NA	-1.53409	NA	NA	NA	NA	NA	NA
GO Cellular Component 2021	clathrin-coated vesicle membrane (GO:0030665)	6.09351	NA	NA	NA	NA	NA	NA	3.46778	NA	-11.612	NA	NA	-2.41954	-2.71593	NA	NA	-3.40611	-5.91349	NA	-1.65962	2.80234	-5.69554	5.01435	NA	-9.29971	-3.65659	-6.35067	-5.45676	-3.4347	-4.01884	-3.78223	NA	-6.07617	3.58806	-2.83157	-9.2039	-4.41999	-4.25396	-2.58866	-4.307	NA	2.50434	NA	NA	-2.59489	-7.30985	NA	-2.80163
GO Biological Process 2021	clathrin-dependent endocytosis (GO:0072583)	NA	NA	NA	NA	NA	NA	NA	NA	NA	2.93247	NA	NA	NA	NA	NA	NA	NA	NA	NA	NA	NA	-2.40417	2.68373	NA	NA	NA	NA	5.15168	NA	1.47333	NA	NA	-1.35665	NA	NA	NA	NA	NA	NA	NA	NA	NA	NA	NA	NA	NA	NA	NA
Reactome	Clathrin-mediated endocytosis	NA	NA	NA	NA	NA	NA	NA	NA	NA	-4.90023	NA	NA	NA	-2.0231	NA	NA	NA	NA	NA	NA	NA	-7.2574	-5.16345	NA	-4.85006	-5.72296	-4.55797	12.4775	-5.04404	-4.55506	-5.18509	-6.14158	-11.7721	-6.75662	-10.7745	-3.72423	-3.72273	-4.60021	-8.75193	6.55881	NA	NA	NA	-2.23114	NA	NA	NA	NA
BioPlanet 2019	Cleavage of growing transcript in the termination region	NA	NA	NA	NA	NA	NA	NA	4.37091	NA	7.11624	NA	NA	NA	NA	NA	NA	NA	1.4919	NA	NA	NA	NA	1.63351	-4.14703	NA	-2.48028	-1.50426	10.8353	NA	10.4256	9.92352	13.8436	8.33628	9.35259	4.25018	NA	NA	2.91113	4.3664	6.70123	NA	8.04639	NA	NA	NA	NA	NA	NA
Reactome	CLEC7A (Dectin-1) signaling	1.41168	NA	NA	NA	5.04482	NA	NA	1.97311	NA	26.9438	NA	NA	NA	1.86397	NA	-1.39166	NA	-3.16557	NA	NA	NA	-13.4876	38.5715	-4.42538	-5.11535	-10.5624	-2.06259	45.724	NA	14.6875	6.93929	NA	-7.2688	8.52868	-7.15679	-9.42494	-1.78285	3.57641	7.01706	9.31457	NA	NA	1.50927	NA	NA	NA	NA	NA
GO Molecular Function 2021	CoA hydrolase activity (GO:0016289)	NA	NA	NA	NA	NA	NA	NA	NA	NA	NA	NA	NA	NA	NA	NA	NA	NA	NA	NA	NA	NA	NA	1.47895	NA	NA	NA	NA	NA	NA	NA	NA	NA	NA	NA	NA	NA	NA	NA	NA	NA	NA	NA	NA	NA	NA	NA	NA	NA
MSigDB Hallmark 2020	Coagulation	3.33596	NA	NA	NA	NA	2.45242	NA	NA	NA	2.21927	NA	NA	NA	-1.44873	NA	NA	NA	1.89387	NA	NA	NA	6.05508	2.58979	5.39764	NA	NA	4.32257	2.82867	NA	3.6636	1.41207	NA	NA	NA	NA	NA	NA	NA	NA	4.83259	1.49893	NA	NA	NA	NA	2.79714	NA	3.84903
BioPlanet 2019	Coagulation intrinsic pathway	NA	NA	NA	NA	NA	NA	NA	NA	NA	NA	NA	NA	NA	NA	NA	NA	NA	NA	NA	NA	NA	NA	NA	NA	NA	NA	NA	NA	NA	NA	NA	NA	NA	NA	NA	NA	NA	NA	NA	NA	NA	NA	NA	NA	NA	NA	NA	NA
GO Cellular Component 2021	coated vesicle (GO:0030135)	NA	NA	NA	NA	NA	NA	NA	NA	NA	9.14694	NA	NA	NA	NA	NA	NA	NA	NA	NA	NA	NA	-4.97601	3.89897	NA	-1.7204	-3.37365	NA	6.58187	NA	NA	2.96212	NA	NA	-2.00999	-1.80297	NA	NA	NA	NA	NA	NA	-1.59994	NA	NA	NA	NA	NA	NA
GO Cellular Component 2021	coated vesicle membrane (GO:0030662)	4.66236	NA	NA	NA	NA	NA	NA	3.0391	NA	-10.8172	NA	NA	-3.09994	-2.96654	NA	NA	NA	-8.90131	NA	-2.16736	3.41694	-7.64944	12.7752	9.27795	-4.96547	-6.28131	-6.63886	11.1718	-4.0621	-8.76558	NA	NA	-16.881	NA	-3.59643	-8.94467	-8.74718	-5.06629	-2.35931	2.32956	NA	4.08527	NA	NA	-3.10164	-7.37771	2.03138	-6.31922
BioPlanet 2019	Collagen binding in corneal epithelia mediated by Erk and PI-3 Kinase	NA	NA	NA	NA	NA	NA	NA	NA	NA	NA	NA	NA	NA	-1.64177	NA	NA	NA	NA	NA	NA	NA	-2.07235	1.94737	NA	-1.60209	-1.36694	-3.98946	1.45001	NA	-2.5344	-1.42117	-1.4587	-3.1763	NA	-4.25542	NA	-1.34381	NA	-1.40688	1.7913	NA	NA	NA	NA	NA	NA	NA	NA
BioPlanet 2019	Collagen biosynthesis and modifying enzymes	NA	NA	NA	NA	NA	NA	NA	NA	NA	NA	NA	NA	NA	NA	NA	NA	NA	NA	NA	NA	NA	NA	NA	NA	NA	NA	NA	NA	NA	NA	NA	NA	NA	NA	NA	NA	NA	NA	NA	NA	NA	NA	NA	NA	NA	NA	NA	NA
Reactome	Collagen biosynthesis and modifying enzymes	NA	NA	NA	NA	NA	NA	NA	NA	NA	NA	NA	NA	NA	NA	NA	NA	NA	NA	NA	NA	NA	NA	NA	NA	NA	NA	NA	NA	NA	NA	NA	NA	NA	NA	NA	NA	NA	NA	NA	NA	NA	NA	NA	NA	NA	NA	NA	NA
Reactome	Collagen chain trimerization	NA	NA	NA	NA	NA	NA	NA	NA	NA	NA	NA	NA	NA	NA	NA	NA	NA	NA	NA	NA	NA	NA	NA	NA	NA	NA	NA	NA	NA	NA	NA	NA	NA	NA	NA	NA	NA	NA	NA	NA	NA	NA	NA	NA	NA	NA	NA	NA
Reactome	Collagen degradation	NA	NA	NA	NA	NA	2.74925	NA	NA	NA	NA	NA	NA	NA	NA	NA	NA	NA	NA	NA	NA	NA	NA	NA	NA	NA	NA	NA	NA	NA	NA	NA	NA	NA	NA	NA	NA	NA	NA	NA	NA	NA	NA	NA	NA	NA	NA	NA	NA
GO Biological Process 2021	collagen fibril organization (GO:0030199)	NA	NA	NA	NA	NA	NA	NA	NA	NA	NA	NA	NA	NA	NA	NA	NA	NA	NA	NA	NA	NA	NA	NA	NA	NA	NA	NA	NA	NA	NA	NA	NA	NA	NA	NA	NA	NA	NA	NA	NA	NA	NA	NA	NA	NA	NA	NA	NA
Reactome	Collagen formation	NA	NA	NA	NA	NA	NA	NA	NA	NA	NA	NA	NA	NA	NA	NA	NA	NA	NA	NA	NA	NA	NA	NA	NA	NA	NA	NA	NA	NA	NA	NA	NA	NA	NA	NA	NA	NA	NA	NA	NA	NA	NA	NA	NA	NA	NA	NA	NA
GO Cellular Component 2021	collagen-containing extracellular matrix (GO:0062023)	NA	NA	NA	NA	NA	4.1281	NA	1.80991	NA	NA	NA	1.67557	1.35222	4.37894	NA	NA	NA	NA	NA	NA	2.67985	9.39452	3.26548	10.2307	-1.71188	5.95763	10.9084	NA	NA	7.68264	4.22807	NA	NA	3.00901	NA	NA	NA	NA	NA	NA	NA	NA	NA	NA	NA	2.5864	4.38526	9.70597
BioPlanet 2019	Collecting duct acid secretion	NA	NA	NA	NA	2.21249	1.42748	NA	NA	NA	NA	NA	NA	NA	NA	NA	NA	NA	NA	NA	NA	NA	NA	2.18358	NA	NA	NA	NA	1.78661	NA	NA	NA	NA	NA	NA	NA	NA	NA	NA	NA	NA	NA	NA	NA	NA	NA	NA	NA	NA
KEGG	Collecting duct acid secretion	NA	NA	NA	NA	2.28193	1.48992	NA	NA	NA	NA	NA	NA	NA	NA	NA	NA	NA	NA	NA	NA	NA	NA	2.18285	NA	NA	NA	NA	1.74544	NA	NA	NA	NA	NA	NA	NA	NA	NA	NA	NA	NA	NA	NA	NA	NA	NA	NA	NA	NA
BioPlanet 2019	Colorectal cancer	NA	3.53265	NA	NA	NA	NA	NA	NA	NA	NA	NA	NA	NA	NA	1.40631	NA	NA	NA	NA	NA	NA	NA	1.4212	NA	NA	-4.06578	-6.66371	NA	NA	-2.15127	-2.82752	3.28573	3.56537	-3.15042	-2.31856	NA	NA	-1.31306	NA	5.69177	NA	2.18033	NA	NA	NA	NA	NA	-2.9499
Reactome	Common Pathway of Fibrin Clot Formation	NA	NA	NA	NA	NA	NA	NA	NA	NA	NA	NA	NA	NA	NA	NA	NA	NA	NA	NA	NA	NA	NA	NA	NA	NA	NA	2.76134	1.43205	NA	NA	NA	NA	NA	NA	NA	NA	NA	NA	NA	NA	NA	NA	NA	NA	NA	NA	NA	1.30987
WikiPathway 2021 Human	Common Pathways Underlying Drug Addiction WP2636	NA	NA	NA	NA	NA	NA	NA	NA	NA	-2.10217	NA	NA	NA	NA	NA	NA	NA	NA	NA	NA	-1.42431	-2.0349	NA	NA	NA	NA	-1.88891	1.78348	NA	1.47727	-1.85069	NA	NA	NA	-2.37534	NA	NA	-1.71578	NA	-1.30254	NA	NA	NA	NA	NA	NA	NA	NA
MSigDB Hallmark 2020	Complement	1.75088	NA	1.62881	4.20419	14.8786	7.57065	5.6454	3.54453	3.68838	9.27769	1.31514	4.38941	4.80035	5.81198	NA	NA	2.63675	6.89548	NA	NA	3.04252	16.815	22.2026	11.3011	NA	-4.06638	-5.66621	7.00432	8.33072	NA	6.50835	4.94648	NA	11.3273	-5.83385	NA	-5.55599	-5.2893	-3.45852	22.6898	NA	4.44716	-1.55173	NA	NA	6.8296	1.92984	9.62138
WikiPathway 2021 Human	Complement Activation WP545	NA	NA	NA	NA	NA	NA	NA	NA	NA	NA	NA	NA	NA	NA	NA	NA	NA	NA	NA	NA	NA	2.78264	NA	NA	NA	NA	NA	NA	NA	NA	NA	NA	NA	NA	NA	NA	NA	NA	NA	NA	NA	NA	NA	NA	NA	NA	NA	NA
BioPlanet 2019	Complement activation, classical pathway	NA	NA	NA	NA	NA	NA	NA	NA	NA	NA	NA	NA	NA	NA	NA	NA	NA	NA	NA	NA	NA	3.13432	NA	NA	NA	NA	NA	NA	NA	NA	NA	NA	NA	NA	NA	NA	NA	NA	NA	NA	NA	NA	NA	NA	NA	NA	NA	NA
KEGG	Complement and coagulation cascades	NA	NA	NA	NA	1.72379	NA	NA	NA	NA	NA	NA	NA	NA	NA	NA	NA	NA	NA	NA	NA	NA	3.16335	NA	3.20731	NA	NA	2.43118	NA	NA	NA	NA	NA	NA	NA	NA	NA	NA	NA	NA	NA	NA	NA	NA	NA	NA	NA	NA	1.35939
BioPlanet 2019	Complement and coagulation cascades	NA	NA	NA	NA	NA	NA	NA	NA	NA	NA	NA	NA	NA	NA	NA	NA	NA	NA	NA	NA	NA	1.61046	NA	2.54594	NA	NA	2.18417	NA	NA	NA	NA	NA	NA	NA	NA	NA	NA	NA	NA	NA	NA	NA	NA	NA	NA	NA	NA	NA
WikiPathway 2021 Human	Complement and Coagulation Cascades WP558	NA	NA	NA	NA	NA	NA	NA	NA	NA	NA	NA	NA	1.93523	NA	NA	NA	NA	NA	NA	NA	NA	2.97708	NA	2.87534	NA	NA	2.58082	NA	NA	NA	NA	NA	NA	NA	NA	NA	NA	NA	NA	1.6815	NA	NA	NA	NA	NA	NA	NA	1.74056
Reactome	Complement cascade	1.75147	NA	NA	NA	1.43838	NA	NA	NA	NA	NA	NA	NA	NA	NA	NA	NA	NA	NA	NA	NA	NA	3.53149	NA	2.89306	NA	NA	2.50517	NA	NA	NA	NA	NA	NA	NA	NA	NA	NA	NA	NA	NA	NA	NA	NA	NA	NA	NA	NA	NA
BioPlanet 2019	Complement cascade	NA	NA	NA	NA	NA	NA	NA	NA	NA	NA	NA	NA	NA	NA	NA	NA	NA	NA	NA	NA	NA	1.60031	NA	NA	NA	NA	NA	NA	NA	NA	NA	NA	NA	NA	NA	NA	NA	NA	NA	NA	NA	NA	NA	NA	NA	NA	NA	NA
WikiPathway 2021 Human	Complement system WP2806	NA	NA	NA	NA	5.66841	1.30611	NA	NA	NA	NA	NA	NA	NA	1.59382	NA	NA	NA	1.6633	NA	NA	NA	4.07841	NA	6.48147	NA	1.62839	5.22228	2.69999	NA	2.33958	2.86188	NA	1.66506	NA	NA	-1.57997	NA	NA	NA	NA	1.47505	NA	NA	NA	NA	NA	NA	2.16269
Reactome	Complex I biogenesis	6.51031	NA	NA	NA	NA	NA	NA	8.61517	NA	46.1736	NA	NA	NA	NA	NA	NA	NA	-1.54453	NA	-1.91225	NA	-6.23015	26.278	NA	-6.17474	-4.94578	NA	44.0911	NA	-7.16232	-11.5874	-8.0116	-13.1573	-5.78356	-6.90322	-8.3917	NA	-3.24454	-6.59632	1.41186	NA	-5.43706	NA	NA	NA	NA	NA	NA
Reactome	Condensation of Prophase Chromosomes	NA	NA	NA	NA	NA	NA	NA	2.89828	NA	NA	NA	NA	NA	NA	NA	NA	NA	NA	NA	NA	NA	NA	NA	NA	NA	NA	NA	NA	NA	NA	NA	NA	NA	NA	NA	NA	NA	NA	NA	NA	NA	NA	NA	NA	NA	NA	NA	NA
GO Cellular Component 2021	condensed chromosome (GO:0000793)	NA	NA	NA	NA	NA	NA	NA	9.34203	NA	6.4697	NA	NA	NA	NA	NA	NA	NA	NA	NA	NA	NA	NA	6.12743	NA	NA	NA	NA	8.33026	NA	NA	NA	2.02162	NA	NA	NA	NA	NA	NA	NA	NA	NA	NA	NA	NA	NA	NA	NA	NA
GO Cellular Component 2021	condensed nuclear chromosome (GO:0000794)	NA	NA	NA	NA	NA	NA	NA	NA	NA	NA	NA	NA	NA	NA	NA	NA	NA	NA	NA	NA	NA	NA	NA	NA	NA	NA	NA	2.64794	NA	NA	NA	NA	NA	NA	NA	NA	NA	NA	NA	NA	NA	NA	NA	NA	NA	NA	NA	NA
Reactome	Constitutive Signaling by Aberrant PI3K in Cancer	NA	NA	NA	NA	NA	NA	NA	NA	NA	NA	NA	NA	NA	NA	NA	NA	NA	NA	NA	NA	NA	NA	NA	NA	NA	NA	NA	-1.63892	NA	NA	NA	NA	NA	NA	NA	NA	NA	NA	NA	NA	NA	NA	NA	NA	NA	NA	NA	NA
Reactome	Constitutive Signaling by AKT1 E17K in Cancer	NA	NA	NA	NA	NA	NA	NA	NA	NA	1.99518	NA	NA	NA	NA	NA	NA	NA	NA	NA	NA	NA	NA	NA	NA	NA	NA	-4.31954	4.70786	NA	NA	NA	-2.88324	-1.36097	-3.71572	NA	NA	NA	NA	NA	NA	NA	NA	NA	NA	NA	NA	NA	NA
Reactome	Constitutive Signaling by EGFRvIII	NA	NA	NA	NA	NA	NA	NA	NA	NA	NA	NA	NA	NA	NA	NA	NA	NA	NA	NA	NA	NA	NA	NA	NA	NA	NA	NA	2.68436	NA	2.32644	2.9376	NA	2.2004	-1.62725	NA	NA	NA	NA	NA	NA	NA	NA	NA	NA	NA	NA	NA	NA
Reactome	Constitutive Signaling by Ligand-Responsive EGFR Cancer Variants	1.3598	NA	NA	NA	1.66775	NA	NA	NA	NA	-2.21994	NA	NA	-1.42523	NA	NA	-1.64685	NA	NA	NA	-1.67656	NA	1.63201	-2.56854	NA	NA	-1.48682	-2.43714	NA	NA	5.99004	4.95944	2.00669	2.65977	NA	NA	NA	NA	NA	NA	NA	NA	2.05347	NA	1.32498	NA	NA	NA	-3.4602
Reactome	Constitutive Signaling by NOTCH1 HD Domain Mutants	1.51838	NA	NA	NA	NA	NA	NA	NA	NA	-2.34742	NA	NA	-1.51797	NA	NA	-1.74082	NA	NA	NA	-1.76118	NA	NA	-2.84882	NA	NA	NA	-2.96281	-1.61394	NA	NA	-1.76309	NA	NA	-2.70496	NA	NA	NA	NA	NA	NA	NA	NA	NA	NA	NA	NA	NA	-1.77131
Reactome	Constitutive Signaling by NOTCH1 HD+PEST Domain Mutants	1.34876	NA	NA	NA	NA	NA	NA	NA	NA	NA	NA	NA	NA	NA	NA	NA	NA	NA	NA	NA	NA	-1.96044	3.20018	NA	NA	NA	-2.06259	4.58829	NA	1.37152	NA	NA	-2.37982	NA	NA	NA	NA	NA	NA	5.30425	NA	NA	NA	NA	NA	NA	NA	NA
Reactome	Constitutive Signaling by NOTCH1 PEST Domain Mutants	1.34876	NA	NA	NA	NA	NA	NA	NA	NA	NA	NA	NA	NA	NA	NA	NA	NA	NA	NA	NA	NA	-1.96044	3.20018	NA	NA	NA	-2.06259	4.58829	NA	1.37152	NA	NA	-2.37982	NA	NA	NA	NA	NA	NA	5.30425	NA	NA	NA	NA	NA	NA	NA	NA
GO Biological Process 2021	contractile actin filament bundle assembly (GO:0030038)	NA	NA	NA	NA	NA	NA	NA	NA	NA	NA	NA	NA	NA	-1.66658	NA	NA	NA	NA	NA	NA	NA	NA	NA	NA	NA	NA	NA	NA	NA	NA	NA	-1.39171	-1.31493	NA	-2.50785	NA	NA	NA	NA	NA	NA	NA	NA	NA	NA	NA	2.54513	NA
BioPlanet 2019	Control of cell cycle and breast tumor growth by estrogen-responsive protein Efp	NA	NA	NA	NA	NA	NA	NA	2.12918	NA	2.11179	NA	NA	NA	NA	NA	NA	NA	NA	NA	NA	NA	NA	NA	NA	NA	NA	NA	2.73301	NA	-1.37437	NA	NA	NA	NA	NA	NA	NA	NA	NA	NA	NA	NA	NA	NA	NA	NA	NA	NA
BioPlanet 2019	Control of gene expression by vitamin D receptor	NA	NA	NA	NA	NA	NA	NA	NA	NA	NA	NA	NA	NA	NA	NA	NA	NA	NA	NA	NA	NA	NA	3.75929	NA	NA	-4.54618	-3.27575	7.45293	NA	NA	1.53256	3.00418	NA	NA	NA	NA	NA	NA	NA	-1.75139	NA	NA	NA	NA	NA	NA	NA	NA
BioCarta 2016	Control of Gene Expression by Vitamin D Receptor Homo sapiens h vdrPathway	NA	NA	NA	NA	NA	NA	NA	NA	NA	NA	NA	NA	NA	NA	NA	NA	NA	NA	NA	-1.50965	NA	NA	3.23983	NA	NA	-3.84261	-3.21359	6.74483	NA	NA	NA	2.42706	NA	NA	NA	NA	NA	NA	NA	1.48545	NA	NA	NA	NA	NA	NA	NA	NA
BioCarta 2016	Control of skeletal myogenesis by HDAC and calcium/calmodulin-dependent kinase (CaMK) Homo sapiens h hdacPathway	NA	NA	NA	NA	NA	NA	NA	NA	NA	NA	NA	NA	NA	NA	NA	NA	NA	NA	NA	NA	NA	NA	1.48284	NA	NA	NA	-2.01399	1.59217	NA	NA	NA	NA	NA	NA	NA	NA	NA	NA	NA	NA	NA	NA	NA	NA	NA	NA	NA	NA
Reactome	Conversion from APC/C:Cdc20 to APC/C:Cdh1 in late anaphase	NA	NA	NA	NA	NA	NA	NA	2.94849	NA	6.46851	NA	NA	NA	NA	NA	NA	NA	NA	NA	NA	NA	-2.01536	2.6998	NA	NA	NA	NA	10.1882	-1.68193	-2.12312	NA	-1.31569	-2.78647	-2.48913	-1.97213	NA	-1.70124	-2.55568	-1.77804	NA	NA	-1.57239	NA	NA	NA	NA	NA	NA
Reactome	Cooperation of PDCL (PhLP1) and TRiC/CCT in G-protein beta folding	NA	NA	NA	NA	NA	NA	NA	NA	NA	NA	NA	NA	NA	NA	NA	NA	NA	NA	NA	NA	NA	-2.56207	3.20568	-6.11289	-3.23564	-5.68235	NA	5.07872	-1.46176	-5.2733	-6.40079	NA	2.34105	-1.34104	NA	NA	-1.681	-2.75404	NA	NA	NA	-1.49469	NA	NA	NA	NA	NA	NA
BioPlanet 2019	Cooperation of prefoldin and TriC/CCT in actin and tubulin folding	NA	NA	NA	NA	NA	NA	NA	3.96318	NA	6.30862	NA	NA	NA	-3.34197	NA	NA	NA	1.97077	NA	NA	NA	-9.73704	7.80815	-7.78253	-3.66551	-8.42073	NA	10.8838	-16.1985	-5.60072	-5.17568	NA	-2.97852	-5.86476	-5.74438	-4.42011	-8.40405	-8.68704	-8.0397	-3.2197	NA	-5.07529	-2.51769	NA	NA	NA	-1.53243	NA
Reactome	Cooperation of Prefoldin and TriC/CCT in actin and tubulin folding	NA	NA	NA	NA	NA	NA	NA	3.63988	NA	4.62121	NA	NA	NA	-2.81953	NA	NA	NA	1.48483	NA	NA	NA	-8.43854	5.96029	-7.52281	-3.46834	-8.14831	NA	7.62077	-14.7191	-4.03643	-3.97395	-2.03324	NA	-4.22221	-4.52978	-4.29128	-6.86382	-7.35776	-6.84445	-2.42202	NA	-4.1125	-2.50185	NA	NA	NA	-2.72543	NA
GO Cellular Component 2021	COPI-coated vesicle membrane (GO:0030663)	NA	NA	NA	NA	NA	NA	NA	NA	NA	8.3702	NA	NA	NA	NA	NA	NA	NA	NA	NA	NA	NA	NA	4.60424	NA	NA	NA	NA	4.60142	NA	-3.2241	3.70712	NA	-1.45774	-1.82843	-1.44814	NA	NA	NA	-3.10577	NA	NA	-1.33505	NA	NA	NA	NA	NA	NA
Reactome	COPI-dependent Golgi-to-ER retrograde traffic	NA	NA	NA	NA	NA	NA	NA	4.31185	NA	20.0069	NA	NA	NA	NA	NA	NA	NA	1.73603	NA	NA	NA	NA	8.84359	NA	NA	-3.18749	NA	12.0197	NA	NA	5.203	-1.90236	-1.80998	-3.00348	-2.5766	NA	-1.44176	NA	-1.43226	NA	NA	NA	NA	NA	NA	NA	NA	NA
Reactome	COPI-independent Golgi-to-ER retrograde traffic	NA	NA	NA	NA	NA	NA	NA	NA	NA	3.80192	NA	NA	NA	-2.04287	NA	NA	NA	1.37298	NA	NA	NA	-3.53901	1.36891	-1.8582	NA	-3.78006	NA	4.28807	-5.85874	-2.94011	-1.78898	NA	NA	-3.07218	-3.27388	NA	-2.94588	-2.05023	-3.71109	2.57616	NA	NA	-1.89405	NA	NA	NA	-3.43172	NA
Reactome	COPI-mediated anterograde transport	NA	NA	NA	NA	NA	NA	NA	NA	NA	26.6141	NA	NA	NA	NA	NA	NA	NA	2.80538	NA	NA	NA	-4.39813	7.63803	1.59083	NA	-2.55711	NA	13.0683	-2.64923	NA	-3.34799	-5.31111	-6.18603	NA	-7.26289	NA	-3.33301	-2.68159	-6.06463	3.25059	NA	-3.6786	-1.74337	NA	NA	NA	-1.9967	NA
GO Cellular Component 2021	COPII vesicle coat (GO:0030127)	NA	NA	NA	NA	NA	NA	NA	NA	NA	8.86216	NA	NA	NA	NA	NA	NA	NA	NA	NA	NA	NA	-1.68159	3.53331	1.55073	2.52955	NA	NA	5.09712	NA	3.49384	5.20276	NA	NA	NA	NA	NA	NA	NA	NA	NA	NA	NA	NA	NA	NA	NA	NA	NA
GO Biological Process 2021	COPII vesicle coating (GO:0048208)	NA	NA	NA	NA	NA	NA	NA	NA	NA	16.9167	NA	NA	NA	NA	NA	NA	NA	NA	NA	NA	NA	-1.42604	8.64693	1.42434	1.81963	NA	NA	14.9547	NA	7.55108	6.61581	NA	NA	2.1134	NA	NA	NA	NA	NA	3.7529	NA	2.40554	NA	NA	NA	NA	NA	NA
GO Cellular Component 2021	COPII-coated ER to Golgi transport vesicle (GO:0030134)	4.2186	NA	NA	NA	NA	NA	NA	3.28107	NA	-8.94285	NA	NA	-2.5947	3.29561	NA	NA	NA	-8.67939	NA	-1.77853	2.98307	-8.37955	19.1144	6.46059	-6.96558	-8.0297	-5.78773	16.7546	-3.83135	NA	-9.23791	-4.70403	-15.0355	NA	-5.07348	-8.49832	-10.4043	-4.71623	-2.59689	-5.43138	NA	2.55827	NA	NA	-2.74288	-7.63273	2.64428	-4.87192
GO Biological Process 2021	COPII-coated vesicle budding (GO:0090114)	NA	NA	NA	NA	NA	NA	NA	NA	NA	20.8351	NA	NA	NA	NA	NA	NA	NA	NA	NA	NA	NA	-2.15206	10.7243	1.81883	1.95364	NA	NA	17.9724	NA	8.90639	7.4432	NA	NA	1.77126	-1.32175	NA	NA	NA	NA	4.23342	NA	2.66795	NA	NA	NA	NA	NA	NA
Reactome	COPII-mediated vesicle transport	NA	NA	NA	NA	NA	NA	NA	NA	NA	21.1629	NA	NA	NA	NA	NA	NA	NA	NA	NA	NA	NA	NA	8.47936	1.75763	1.47764	NA	NA	16.4188	NA	9.1805	7.3496	NA	-3.33265	2.15406	-1.41877	-1.50293	NA	NA	NA	4.98956	NA	2.68392	NA	NA	NA	NA	NA	NA
WikiPathway 2021 Human	Copper homeostasis WP3286	NA	NA	NA	NA	4.65693	NA	NA	NA	NA	NA	NA	NA	NA	NA	NA	NA	NA	1.43952	NA	NA	NA	5.02801	3.23918	1.41373	NA	NA	-3.02018	5.96097	NA	NA	NA	3.0506	NA	NA	NA	NA	NA	NA	NA	4.758	NA	1.74876	NA	NA	NA	NA	NA	NA
GO Molecular Function 2021	copper ion binding (GO:0005507)	NA	NA	NA	NA	NA	NA	NA	NA	NA	NA	NA	NA	NA	NA	NA	NA	NA	NA	NA	NA	NA	NA	NA	NA	NA	NA	NA	NA	NA	NA	NA	NA	NA	NA	NA	NA	NA	NA	NA	NA	NA	NA	NA	NA	NA	NA	NA	NA
GO Biological Process 2021	copper ion homeostasis (GO:0055070)	NA	NA	NA	NA	1.64565	NA	NA	NA	NA	NA	NA	NA	NA	NA	NA	NA	NA	NA	NA	NA	NA	NA	1.86478	NA	NA	NA	NA	3.82475	NA	NA	NA	NA	NA	NA	NA	NA	NA	NA	NA	NA	NA	NA	NA	NA	NA	NA	NA	NA
GO Molecular Function 2021	core promoter sequence-specific DNA binding (GO:0001046)	NA	NA	NA	NA	1.90722	NA	NA	NA	NA	2.04906	NA	NA	NA	NA	NA	NA	NA	1.38931	NA	NA	NA	-1.97806	3.19967	NA	NA	NA	NA	5.41252	NA	2.35217	2.71755	NA	-1.45941	3.01296	-1.8771	NA	NA	NA	-1.40007	3.99873	NA	NA	NA	NA	NA	NA	NA	NA
WikiPathway 2021 Human	Cori Cycle WP1946	NA	NA	NA	NA	NA	NA	NA	2.95069	NA	1.49661	NA	NA	NA	NA	NA	NA	NA	3.07488	NA	NA	NA	-2.43515	2.0005	2.87534	-1.72235	NA	1.42559	4.37691	-2.32621	-7.84517	-9.54051	-2.1218	-3.74404	-2.90621	-7.1076	NA	-5.68449	-6.36792	-5.98246	2.64699	NA	NA	NA	NA	NA	NA	2.41001	NA
GO Cellular Component 2021	cornified envelope (GO:0001533)	NA	NA	NA	NA	NA	NA	NA	NA	NA	NA	NA	NA	NA	NA	NA	NA	NA	NA	NA	NA	NA	NA	NA	NA	NA	NA	NA	NA	NA	NA	NA	NA	NA	NA	NA	NA	NA	NA	NA	NA	NA	NA	NA	NA	NA	NA	NA	NA
GO Cellular Component 2021	cortical actin cytoskeleton (GO:0030864)	NA	NA	NA	NA	1.81172	NA	NA	NA	NA	NA	NA	NA	NA	NA	NA	NA	NA	NA	NA	NA	NA	-1.52943	-1.90223	NA	-3.38461	NA	NA	NA	-5.13476	-1.44162	NA	NA	NA	NA	-2.64229	-1.36859	-4.9632	-5.22763	-2.24882	NA	NA	NA	NA	NA	NA	NA	NA	NA
GO Biological Process 2021	cortical actin cytoskeleton organization (GO:0030866)	NA	NA	NA	NA	2.5533	NA	NA	NA	NA	NA	NA	NA	NA	1.46074	NA	NA	NA	NA	NA	NA	NA	NA	1.79286	NA	NA	NA	-1.98826	1.42683	NA	NA	NA	-2.3403	NA	-2.58078	-1.32838	NA	NA	NA	NA	NA	NA	NA	NA	NA	NA	NA	NA	NA
GO Cellular Component 2021	cortical cytoskeleton (GO:0030863)	NA	NA	NA	NA	1.78851	NA	NA	NA	NA	NA	NA	NA	NA	NA	NA	1.51754	NA	NA	NA	NA	NA	NA	-1.44465	NA	-2.61106	NA	NA	-1.4844	-4.32466	NA	NA	NA	NA	NA	NA	NA	-3.88277	-3.51599	-1.71894	NA	NA	NA	NA	NA	NA	NA	NA	NA
GO Biological Process 2021	cortical cytoskeleton organization (GO:0030865)	NA	NA	NA	NA	4.20762	NA	NA	NA	NA	NA	NA	NA	NA	1.49794	NA	NA	1.33187	NA	NA	NA	NA	NA	NA	NA	NA	NA	-2.80537	2.68292	-1.94653	NA	NA	-1.51186	NA	-3.49317	-3.80138	NA	-1.46218	NA	NA	1.32442	NA	NA	NA	NA	NA	NA	NA	NA
BioPlanet 2019	Corticosteroids and cardioprotection	NA	NA	NA	NA	1.82526	NA	NA	NA	NA	-1.41942	NA	NA	NA	NA	NA	NA	NA	NA	NA	NA	NA	NA	NA	NA	NA	-3.18599	-4.40343	NA	NA	4.21937	1.96322	1.90631	2.53632	3.10557	NA	-1.48236	NA	NA	1.94757	3.85181	NA	NA	1.56378	NA	NA	NA	NA	NA
BioCarta 2016	Corticosteroids and cardioprotection Homo sapiens h gcrPathway	NA	NA	NA	NA	NA	NA	NA	NA	NA	NA	NA	NA	NA	NA	NA	NA	NA	NA	NA	NA	NA	NA	NA	NA	NA	NA	-3.02618	NA	NA	NA	NA	2.10399	1.39853	1.50691	NA	NA	NA	NA	NA	NA	NA	NA	1.38663	NA	NA	NA	NA	NA
BioPlanet 2019	Corticotropin releasing hormone pathway	NA	NA	NA	NA	2.37196	NA	NA	NA	NA	NA	NA	NA	NA	-1.59772	NA	NA	NA	NA	NA	NA	-1.68513	NA	1.31131	NA	1.96423	NA	NA	-2.28524	NA	NA	NA	1.72874	1.94037	NA	NA	NA	NA	NA	NA	-2.09705	NA	NA	NA	NA	NA	NA	NA	NA
WikiPathway 2021 Human	Corticotropin-releasing hormone signaling pathway WP2355	NA	1.34435	NA	NA	4.5065	NA	NA	NA	NA	NA	NA	NA	NA	-5.51816	NA	-1.94327	NA	3.77625	NA	NA	-4.61511	NA	NA	NA	4.62447	-1.52887	-6.78247	-10.175	NA	NA	NA	NA	2.54765	2.45148	-1.5813	NA	NA	NA	2.05302	-3.60676	NA	2.80138	NA	NA	NA	NA	NA	-1.49195
KEGG	Cortisol synthesis and secretion	NA	NA	NA	NA	NA	NA	NA	NA	NA	NA	NA	NA	NA	NA	NA	NA	NA	NA	NA	NA	NA	NA	NA	NA	NA	NA	NA	NA	NA	NA	NA	NA	NA	NA	NA	NA	NA	NA	NA	NA	NA	NA	NA	NA	NA	NA	NA	NA
Panther 2016	Cortocotropin releasing factor receptor signaling pathway Homo sapiens P04380	NA	NA	NA	NA	NA	NA	NA	NA	NA	NA	NA	NA	NA	NA	NA	NA	NA	NA	NA	NA	NA	NA	NA	NA	NA	-1.49534	NA	NA	NA	-2.38526	-3.23548	NA	-1.82542	NA	NA	NA	NA	NA	NA	NA	NA	NA	NA	NA	NA	NA	NA	NA
BioPlanet 2019	Costimulation by the CD28 family	1.81509	NA	3.5358	NA	NA	NA	2.5101	2.25578	2.76124	-18.14	NA	NA	-2.23992	-2.50742	NA	NA	-3.25217	-4.81546	NA	-2.86728	NA	-8.32526	10.9125	-2.54954	-6.64403	-8.53526	-19.7996	11.3226	-6.37034	-7.29783	-13.0759	3.33804	-8.02533	-5.23868	-7.0097	-6.2751	-5.94747	-2.78701	-4.72356	-6.86866	NA	4.22114	1.5498	NA	NA	-6.30297	NA	-5.19377
Reactome	Costimulation by the CD28 family	1.97715	NA	2.9635	NA	NA	NA	2.10449	2.41101	2.383	-18.6245	NA	NA	-2.44154	-2.30376	NA	NA	-3.44446	-5.32246	NA	-3.15741	NA	-8.85773	11.0927	-2.67498	-7.09817	-8.79131	-19.3352	12.2509	-7.24016	-6.89667	-12.7267	3.57664	-7.54387	-5.57294	-6.79848	-6.52039	NA	-2.68651	-4.62185	-6.9795	NA	4.12142	-1.54774	NA	NA	-6.41903	NA	-5.13549
GO Biological Process 2021	cotranslational protein targeting to membrane (GO:0006613)	105.312	57.4381	NA	NA	NA	NA	NA	NA	NA	-316.421	-9.56449	-62.6299	-60.6354	-20.6477	-6.58356	-81.2715	-86.5111	-163.086	-32.0202	-75.3573	-7.71796	-86.8438	-316.421	-100.495	-47.5683	-104.131	-109.794	-199.373	-165.462	NA	25.9689	-93.1113	NA	-90.9349	78.9622	-59.7994	NA	-62.7137	NA	-62.2002	NA	NA	-2.80282	2.25185	-3.29296	-47.2162	-2.58573	-88.6349
WikiPathway 2021 Human	COVID-19 adverse outcome pathway WP4891	NA	NA	NA	NA	5.90031	NA	1.35626	NA	2.10488	1.63048	NA	NA	NA	-3.15133	NA	NA	NA	1.88378	NA	NA	NA	2.50229	3.0206	NA	NA	NA	NA	1.92365	NA	NA	NA	NA	NA	NA	NA	NA	NA	NA	NA	NA	NA	NA	NA	NA	NA	NA	NA	NA
BioPlanet 2019	CREB transcription factor and its extracellular signals	NA	NA	NA	NA	NA	NA	NA	NA	NA	-2.87396	NA	NA	NA	NA	NA	NA	NA	NA	NA	NA	NA	1.563	1.50705	NA	NA	NA	-5.56922	2.90338	NA	-1.90461	-1.95192	-3.33053	NA	-2.51934	NA	NA	NA	NA	-1.44673	-2.20034	NA	NA	NA	NA	NA	NA	NA	-3.25141
Reactome	CREB1 phosphorylation through NMDA receptor-mediated activation of RAS signaling	NA	NA	NA	NA	NA	NA	NA	NA	NA	NA	NA	NA	NA	NA	NA	NA	NA	NA	NA	NA	NA	NA	NA	NA	NA	NA	-1.68469	NA	NA	NA	NA	NA	NA	NA	NA	NA	NA	NA	NA	-1.32986	NA	NA	NA	NA	NA	NA	NA	NA
Reactome	Cristae formation	5.38924	NA	NA	NA	NA	NA	NA	7.10942	NA	7.35582	NA	NA	NA	NA	NA	NA	NA	-2.40633	NA	NA	NA	NA	12.0347	NA	-3.97784	NA	NA	12.2073	NA	NA	NA	NA	NA	NA	NA	NA	NA	NA	NA	NA	NA	NA	NA	NA	NA	NA	NA	NA
GO Biological Process 2021	cristae formation (GO:0042407)	5.09273	NA	NA	NA	NA	NA	NA	6.83753	NA	6.3005	NA	NA	NA	NA	NA	NA	NA	-1.48072	NA	NA	NA	NA	10.5423	NA	-2.7985	NA	NA	10.8033	NA	NA	NA	NA	NA	NA	NA	NA	NA	NA	NA	NA	NA	NA	NA	NA	NA	NA	NA	NA
Reactome	CRMPs in Sema3A signaling	NA	NA	NA	NA	NA	NA	NA	NA	NA	NA	NA	NA	NA	NA	NA	NA	NA	NA	NA	NA	NA	NA	NA	NA	-1.45511	NA	NA	NA	NA	NA	NA	NA	NA	NA	NA	NA	NA	NA	NA	NA	NA	NA	NA	NA	NA	NA	NA	NA
Reactome	Cross-presentation of soluble exogenous antigens (endosomes)	NA	NA	NA	NA	2.30836	NA	NA	4.13251	NA	42.4094	NA	2.09512	NA	2.86796	NA	NA	NA	-2.11948	NA	NA	NA	-10.92	40.8798	-6.14446	-3.02871	-9.79724	NA	39.988	NA	13.67	6.39915	NA	NA	5.29438	-6.78232	-8.83228	NA	-2.81436	NA	6.05004	NA	-2.55762	NA	NA	NA	NA	NA	NA
Reactome	Crosslinking of collagen fibrils	NA	NA	NA	NA	NA	NA	NA	NA	NA	NA	NA	NA	NA	NA	NA	NA	NA	NA	NA	NA	NA	NA	NA	NA	NA	NA	NA	NA	NA	NA	NA	NA	NA	NA	NA	NA	NA	NA	NA	NA	NA	NA	NA	NA	NA	NA	NA	NA
BioPlanet 2019	CTCF pathway	NA	NA	NA	NA	NA	NA	NA	NA	NA	-3.0648	NA	NA	NA	NA	NA	NA	NA	NA	NA	NA	NA	NA	1.91413	NA	NA	-2.80573	-5.29333	-1.59714	NA	NA	NA	NA	2.5985	NA	-1.33506	NA	NA	NA	NA	5.90324	NA	NA	NA	NA	NA	NA	NA	-3.94335
BioCarta 2016	CTCF: First Multivalent Nuclear Factor Homo sapiens h ctcfPathway	NA	NA	NA	NA	NA	NA	NA	NA	NA	-3.44892	NA	NA	NA	NA	NA	NA	NA	NA	NA	NA	NA	NA	1.7773	NA	NA	NA	-4.22338	NA	NA	NA	-2.46786	NA	2.42428	NA	NA	NA	NA	-1.38614	NA	3.73593	NA	NA	NA	NA	NA	NA	NA	-3.29941
BioPlanet 2019	CTLA4 inhibitory signaling	NA	NA	NA	NA	NA	NA	NA	NA	NA	NA	NA	NA	NA	NA	NA	NA	NA	NA	NA	NA	NA	NA	NA	NA	NA	NA	-2.94488	2.96607	NA	NA	-1.5393	NA	NA	NA	NA	NA	NA	NA	NA	NA	NA	NA	NA	NA	NA	NA	NA	NA
Reactome	CTLA4 inhibitory signaling	NA	NA	NA	NA	NA	NA	NA	NA	NA	NA	NA	NA	NA	NA	NA	NA	NA	NA	NA	NA	NA	NA	NA	NA	NA	NA	-2.09869	3.11474	NA	NA	-1.48581	NA	NA	NA	NA	NA	NA	NA	NA	-1.38048	NA	NA	NA	NA	NA	NA	NA	NA
GO Cellular Component 2021	Cul2-RING ubiquitin ligase complex (GO:0031462)	NA	NA	NA	NA	NA	NA	NA	NA	NA	NA	NA	NA	NA	NA	NA	NA	NA	NA	NA	NA	NA	NA	NA	NA	NA	NA	NA	NA	NA	NA	NA	NA	NA	NA	NA	NA	NA	NA	NA	NA	NA	NA	NA	NA	NA	NA	NA	NA
GO Cellular Component 2021	Cul3-RING ubiquitin ligase complex (GO:0031463)	NA	NA	NA	NA	NA	NA	NA	NA	NA	NA	NA	NA	NA	NA	NA	NA	NA	NA	NA	NA	NA	NA	NA	NA	NA	NA	NA	NA	NA	NA	NA	NA	NA	NA	NA	NA	NA	NA	NA	NA	NA	NA	NA	NA	NA	NA	NA	NA
GO Cellular Component 2021	Cul4-RING E3 ubiquitin ligase complex (GO:0080008)	NA	NA	NA	NA	NA	NA	NA	NA	NA	2.06441	NA	NA	NA	NA	NA	NA	NA	NA	NA	NA	NA	-1.8195	NA	NA	NA	NA	NA	5.5235	NA	NA	NA	NA	-2.52051	NA	NA	NA	NA	NA	-1.391	NA	NA	NA	NA	NA	NA	NA	NA	NA
GO Cellular Component 2021	cullin-RING ubiquitin ligase complex (GO:0031461)	NA	NA	NA	NA	NA	NA	NA	NA	NA	3.48719	NA	NA	NA	NA	NA	NA	NA	NA	NA	NA	NA	-1.4814	1.8759	NA	NA	NA	NA	7.83528	NA	NA	NA	-3.84254	-2.84669	-1.6082	NA	NA	NA	NA	NA	-1.53516	NA	-2.49064	NA	NA	NA	NA	NA	NA
GO Molecular Function 2021	CXCR chemokine receptor binding (GO:0045236)	NA	NA	NA	NA	5.04535	NA	NA	NA	NA	1.928	NA	NA	NA	NA	NA	NA	NA	NA	NA	NA	NA	NA	1.77389	NA	NA	NA	NA	NA	NA	NA	NA	NA	NA	NA	NA	NA	NA	NA	NA	NA	NA	NA	NA	NA	NA	NA	NA	NA
BioPlanet 2019	CXCR4 signaling pathway	NA	NA	2.54031	NA	5.32585	NA	4.00531	NA	NA	-7.33971	NA	NA	NA	1.98843	NA	NA	NA	NA	NA	-2.27376	NA	-9.34847	12.9358	-2.58614	NA	-8.75962	-25.7092	12.1519	-5.89745	-7.39659	-12.4035	-4.89289	-7.18878	-6.99657	-10.756	NA	-6.12705	-4.30433	-4.98902	7.53731	NA	2.81599	-2.69637	NA	-1.43667	NA	NA	-4.07599
GO Molecular Function 2021	cyclic-nucleotide phosphodiesterase activity (GO:0004112)	NA	NA	NA	NA	NA	NA	NA	NA	NA	NA	NA	NA	NA	NA	NA	NA	NA	NA	NA	NA	NA	NA	NA	NA	NA	NA	NA	NA	NA	NA	NA	NA	NA	NA	NA	NA	NA	NA	NA	NA	NA	NA	NA	NA	NA	NA	NA	NA
GO Biological Process 2021	cyclic-nucleotide-mediated signaling (GO:0019935)	NA	NA	NA	NA	NA	NA	NA	NA	NA	NA	NA	NA	NA	NA	NA	NA	NA	NA	NA	NA	NA	NA	NA	NA	NA	NA	NA	NA	NA	NA	NA	NA	NA	NA	NA	NA	NA	NA	NA	NA	NA	NA	NA	NA	NA	NA	NA	NA
BioPlanet 2019	Cyclin A-Cdk2-associated events at S phase entry	NA	NA	NA	NA	2.69675	NA	NA	5.63172	NA	38.3287	NA	NA	NA	2.20643	NA	NA	NA	NA	NA	NA	NA	-11.1838	33.8874	-4.92037	-2.81278	-8.46535	NA	44.7485	-1.55109	13.71	6.02577	NA	-4.6244	NA	-6.97715	-7.52379	-1.85201	-3.9936	NA	9.23494	NA	NA	NA	NA	NA	NA	NA	-1.42521
Reactome	Cyclin A:Cdk2-associated events at S phase entry	NA	NA	NA	NA	2.154	NA	NA	6.55679	NA	40.6702	NA	NA	NA	2.07217	NA	NA	-1.40043	-1.75849	NA	NA	NA	-11.7452	33.3108	-4.91622	-2.65105	-9.70358	NA	48.1462	-2.47026	12.7308	5.97	NA	-5.70747	-5.35201	-6.58144	-7.28818	-1.88569	-4.16634	NA	7.28089	NA	-3.73085	NA	NA	NA	NA	NA	NA
BioPlanet 2019	Cyclin A/B1-associated events during G2/M transition	NA	NA	NA	NA	NA	NA	NA	5.77412	NA	5.96746	NA	NA	NA	NA	NA	NA	NA	NA	NA	NA	NA	NA	1.96893	NA	NA	NA	NA	7.79618	NA	NA	NA	NA	NA	NA	NA	NA	NA	NA	NA	NA	NA	NA	NA	NA	NA	NA	NA	NA
Reactome	Cyclin A/B1/B2 associated events during G2/M transition	NA	NA	NA	NA	NA	NA	NA	5.44028	NA	6.70113	NA	NA	NA	NA	NA	NA	NA	NA	NA	NA	NA	NA	3.30457	NA	NA	NA	NA	10.2543	NA	NA	NA	NA	NA	NA	NA	NA	NA	NA	NA	NA	NA	NA	NA	NA	NA	NA	NA	NA
Reactome	Cyclin D associated events in G1	NA	NA	NA	NA	1.82969	NA	NA	1.36551	NA	NA	NA	NA	NA	NA	NA	NA	NA	2.06987	NA	-2.09814	NA	-1.6621	5.24665	NA	NA	-1.77825	NA	NA	NA	1.48003	-2.67751	NA	NA	-4.3146	NA	NA	NA	-2.31836	-1.42856	3.36604	NA	1.5633	NA	NA	NA	NA	NA	-2.64792
BioPlanet 2019	Cyclin D-associated events in G1	NA	NA	NA	NA	NA	NA	NA	1.51679	NA	-2.77231	NA	NA	NA	NA	NA	NA	NA	2.21502	NA	NA	NA	1.51496	4.14512	NA	NA	-1.93023	NA	NA	NA	NA	-3.04845	1.44244	-2.63303	-4.52365	-1.83154	NA	NA	-2.8868	-2.48007	3.44096	NA	NA	NA	NA	NA	NA	NA	-2.36809
Reactome	Cyclin E associated events during G1/S transition	1.31438	NA	NA	NA	2.19657	NA	NA	5.89426	NA	40.4961	NA	NA	NA	2.0877	NA	NA	-1.42157	-1.81986	NA	NA	NA	-12.0875	34.5778	-4.98224	-2.7129	-9.01229	NA	47.2519	-1.56369	13.0951	6.17329	NA	-5.38764	-5.01391	-6.03201	-7.45304	-1.58933	-3.51519	NA	6.50618	NA	-3.37919	NA	NA	NA	NA	NA	NA
GO Molecular Function 2021	cyclin-dependent protein kinase activity (GO:0097472)	NA	NA	NA	NA	NA	NA	NA	NA	NA	1.71894	NA	NA	NA	NA	NA	NA	NA	NA	NA	NA	NA	NA	NA	NA	NA	NA	NA	1.42418	NA	NA	NA	NA	NA	NA	NA	NA	NA	NA	NA	NA	NA	NA	NA	NA	NA	NA	NA	NA
GO Cellular Component 2021	cyclin-dependent protein kinase holoenzyme complex (GO:0000307)	NA	NA	NA	NA	NA	NA	NA	4.90266	NA	4.83919	NA	NA	NA	NA	NA	NA	NA	NA	NA	NA	NA	NA	3.31674	NA	NA	NA	NA	5.27025	NA	1.71336	NA	NA	NA	NA	NA	NA	-1.54657	NA	NA	NA	NA	-1.6982	NA	NA	NA	NA	NA	NA
GO Molecular Function 2021	cyclin-dependent protein serine/threonine kinase activity (GO:0004693)	NA	NA	NA	NA	NA	NA	NA	NA	NA	1.71894	NA	NA	NA	NA	NA	NA	NA	NA	NA	NA	NA	NA	NA	NA	NA	NA	NA	1.42418	NA	NA	NA	NA	NA	NA	NA	NA	NA	NA	NA	NA	NA	NA	NA	NA	NA	NA	NA	NA
GO Molecular Function 2021	cyclin-dependent protein serine/threonine kinase regulator activity (GO:0016538)	NA	NA	NA	NA	NA	NA	NA	2.22803	NA	2.24333	NA	NA	NA	NA	NA	NA	NA	NA	NA	NA	NA	NA	NA	NA	NA	-1.73226	-1.60524	2.67089	NA	1.73132	2.40166	NA	NA	NA	NA	NA	NA	NA	NA	1.50183	NA	NA	NA	NA	NA	NA	NA	NA
BioPlanet 2019	Cyclins and cell cycle regulation	NA	NA	NA	NA	NA	NA	NA	3.39561	NA	4.54745	NA	NA	NA	NA	NA	NA	NA	2.30083	NA	NA	NA	NA	4.34479	NA	NA	NA	NA	7.54717	NA	NA	NA	NA	1.39079	-1.51356	NA	NA	NA	-1.44127	-1.44673	2.2668	NA	NA	NA	NA	NA	NA	NA	NA
BioCarta 2016	Cyclins and Cell Cycle Regulation Homo sapiens h cellcyclePathway	NA	NA	NA	NA	NA	NA	NA	2.92229	NA	3.7204	NA	NA	NA	NA	NA	NA	NA	1.89152	NA	NA	NA	NA	3.87617	NA	NA	NA	NA	6.74284	NA	NA	NA	NA	NA	-1.3195	NA	NA	NA	-1.38614	-1.3442	2.1678	NA	NA	NA	NA	NA	NA	NA	NA
BioPlanet 2019	Cysteine and methionine metabolism	NA	NA	NA	NA	NA	NA	NA	1.71131	NA	3.11324	NA	NA	NA	NA	NA	NA	NA	NA	NA	NA	NA	-2.1492	NA	NA	NA	NA	NA	NA	-3.4865	-2.39661	-1.43095	-1.90656	-3.8489	-3.04948	-2.14594	NA	-1.77161	-1.88484	-3.39396	-2.10308	NA	-2.60638	NA	NA	NA	NA	NA	NA
KEGG	Cysteine and methionine metabolism	NA	NA	NA	NA	NA	NA	NA	3.1584	NA	4.32898	NA	NA	NA	NA	NA	NA	NA	2.02356	NA	NA	NA	-2.47218	NA	NA	NA	-1.39377	NA	3.50866	-2.34339	-3.29522	-2.23305	-1.5215	-3.07918	-3.60374	-2.77026	NA	-1.44571	-1.59066	-2.8976	-2.03077	NA	-4.01112	NA	NA	NA	NA	NA	NA
GO Molecular Function 2021	cysteine-type endopeptidase activator activity involved in apoptotic process (GO:0008656)	NA	NA	NA	NA	NA	NA	NA	NA	NA	NA	NA	NA	NA	NA	NA	NA	NA	NA	NA	NA	NA	-2.9454	NA	NA	NA	NA	-1.30285	2.08287	NA	-7.01994	-4.65145	-1.40175	-2.41066	-3.62723	-1.4224	-1.37941	NA	NA	-2.49483	-3.60572	NA	NA	NA	NA	NA	NA	NA	NA
GO Molecular Function 2021	cysteine-type endopeptidase activity (GO:0004197)	NA	NA	NA	NA	NA	NA	NA	NA	NA	NA	NA	NA	NA	NA	NA	NA	NA	NA	NA	NA	NA	NA	NA	NA	NA	NA	NA	NA	NA	NA	1.85649	2.1536	1.35521	2.64323	NA	NA	NA	NA	NA	NA	NA	NA	NA	NA	NA	NA	NA	NA
GO Molecular Function 2021	cysteine-type endopeptidase activity involved in apoptotic process (GO:0097153)	NA	NA	NA	NA	NA	NA	NA	NA	NA	2.7876	NA	NA	NA	NA	NA	NA	NA	NA	NA	NA	NA	NA	NA	NA	NA	NA	NA	3.12293	NA	NA	NA	NA	NA	NA	NA	NA	NA	NA	NA	NA	NA	NA	NA	NA	NA	NA	NA	NA
GO Molecular Function 2021	cysteine-type endopeptidase inhibitor activity (GO:0004869)	NA	NA	NA	NA	NA	NA	NA	NA	NA	NA	NA	NA	NA	NA	NA	NA	NA	NA	NA	NA	NA	NA	2.66368	2.54561	-3.45398	-1.50441	-1.54323	1.88252	NA	3.10991	NA	NA	NA	NA	NA	-1.77127	NA	-1.46014	NA	-1.49648	NA	NA	NA	NA	NA	NA	NA	NA
GO Molecular Function 2021	cysteine-type endopeptidase inhibitor activity involved in apoptotic process (GO:0043027)	NA	NA	NA	NA	NA	NA	NA	NA	NA	NA	NA	NA	NA	NA	NA	NA	NA	NA	NA	NA	NA	NA	2.65526	NA	NA	NA	-1.30285	1.73423	NA	1.57904	NA	NA	NA	NA	-1.33023	NA	NA	NA	NA	NA	NA	NA	NA	NA	NA	NA	NA	NA
GO Molecular Function 2021	cysteine-type peptidase activity (GO:0008234)	NA	NA	NA	NA	NA	NA	NA	NA	NA	2.00949	NA	NA	NA	NA	NA	NA	NA	NA	NA	NA	NA	NA	NA	NA	NA	NA	NA	2.99261	NA	1.44204	2.06627	3.24774	2.00988	2.996	NA	NA	NA	NA	NA	NA	NA	NA	NA	NA	NA	NA	NA	NA
BioCarta 2016	Cystic fibrosis transmembrane conductance regulator (CFTR) and beta 2 adrenergic receptor (b2AR) pathway Homo sapiens h cftrPathway	NA	NA	NA	NA	NA	NA	NA	NA	NA	NA	NA	NA	NA	-1.75349	NA	NA	NA	NA	NA	NA	NA	NA	NA	NA	NA	NA	-2.2682	NA	NA	NA	NA	NA	NA	NA	NA	NA	-1.47083	NA	-1.55163	NA	NA	NA	NA	NA	NA	NA	NA	NA
BioPlanet 2019	Cytochrome P450 metabolism of endogenous sterols	NA	NA	NA	NA	NA	NA	NA	NA	NA	NA	NA	NA	-1.38095	NA	NA	NA	NA	NA	NA	NA	NA	NA	NA	NA	NA	NA	NA	NA	NA	NA	NA	NA	NA	NA	NA	NA	NA	NA	NA	NA	NA	NA	NA	NA	NA	NA	NA	NA
GO Molecular Function 2021	cytochrome-c oxidase activity (GO:0004129)	NA	NA	NA	NA	NA	NA	NA	1.80832	NA	1.54109	NA	NA	NA	NA	NA	NA	NA	NA	NA	NA	NA	NA	2.21371	2.88954	NA	-1.84482	NA	5.83579	NA	4.68387	NA	NA	NA	NA	NA	NA	NA	NA	NA	1.96733	NA	NA	NA	NA	NA	NA	NA	NA
GO Molecular Function 2021	cytokine activity (GO:0005125)	NA	NA	NA	NA	6.79415	NA	3.32945	NA	NA	1.5807	NA	NA	NA	-1.52988	NA	NA	NA	NA	NA	NA	NA	1.44856	1.40906	NA	NA	NA	NA	NA	NA	NA	NA	NA	NA	NA	NA	NA	NA	NA	NA	NA	NA	NA	NA	NA	NA	NA	NA	NA
GO Molecular Function 2021	cytokine receptor activity (GO:0004896)	NA	NA	NA	1.44084	2.76577	NA	NA	NA	NA	NA	NA	NA	NA	NA	NA	NA	NA	NA	NA	NA	NA	1.80759	1.57467	NA	NA	-1.64816	-3.80061	NA	NA	NA	NA	NA	NA	NA	NA	NA	NA	-1.38058	NA	NA	NA	NA	NA	NA	NA	NA	NA	NA
GO Molecular Function 2021	cytokine receptor binding (GO:0005126)	NA	NA	NA	NA	1.70211	NA	NA	NA	NA	NA	NA	NA	NA	NA	NA	NA	NA	NA	NA	NA	NA	NA	NA	NA	NA	NA	NA	NA	NA	NA	NA	NA	NA	NA	NA	NA	NA	NA	NA	NA	NA	NA	NA	NA	NA	NA	NA	NA
BioPlanet 2019	Cytokine-cytokine receptor interaction	NA	6.69669	1.74096	3.83543	9.0264	NA	5.13923	NA	6.43966	1.51824	NA	NA	NA	-2.09835	NA	NA	NA	NA	NA	NA	NA	2.91962	5.01895	NA	NA	NA	-3.25817	1.57723	NA	NA	NA	NA	NA	NA	NA	NA	2.44043	-1.39315	NA	NA	NA	NA	1.41511	NA	NA	NA	NA	NA
KEGG	Cytokine-cytokine receptor interaction	NA	6.19496	2.30985	3.17465	9.08602	NA	5.00095	NA	9.13819	NA	NA	NA	NA	-1.84706	NA	NA	NA	NA	NA	NA	NA	3.41119	4.45933	NA	NA	NA	-3.91953	NA	NA	NA	NA	NA	NA	NA	NA	NA	2.84312	-1.74697	NA	NA	NA	NA	NA	-1.93286	NA	NA	NA	NA
BioPlanet 2019	Cytokines and inflammatory response	NA	NA	NA	NA	2.70301	NA	NA	NA	2.01812	NA	NA	NA	NA	-3.84967	NA	NA	NA	NA	NA	NA	NA	NA	1.64377	NA	NA	-1.61344	-2.8549	NA	NA	NA	-1.78986	NA	NA	NA	NA	NA	NA	NA	NA	-1.61949	NA	NA	NA	NA	NA	-1.92183	NA	-1.75776
WikiPathway 2021 Human	Cytokines and Inflammatory Response WP530	NA	NA	NA	NA	2.39564	NA	NA	NA	1.56331	NA	NA	NA	NA	-3.32283	NA	NA	NA	NA	NA	NA	NA	1.59042	1.37847	NA	NA	-1.58649	-3.18455	NA	NA	NA	NA	NA	NA	NA	NA	NA	NA	NA	NA	NA	NA	NA	NA	NA	NA	-1.85059	NA	-1.31236
GO Cellular Component 2021	cytoplasmic dynein complex (GO:0005868)	NA	NA	NA	NA	NA	NA	NA	NA	NA	NA	NA	NA	NA	NA	NA	NA	NA	NA	NA	NA	NA	-1.345	NA	NA	NA	NA	NA	NA	NA	NA	NA	NA	NA	-1.57707	NA	NA	NA	NA	NA	-2.10038	NA	NA	NA	NA	NA	NA	NA	NA
GO Biological Process 2021	cytoplasmic microtubule organization (GO:0031122)	NA	NA	NA	NA	NA	NA	NA	NA	NA	NA	NA	NA	NA	NA	NA	NA	NA	NA	NA	NA	NA	NA	NA	NA	NA	-1.36985	-2.47913	4.23735	NA	NA	NA	NA	NA	NA	NA	NA	NA	NA	NA	NA	NA	NA	NA	NA	NA	NA	NA	NA
GO Biological Process 2021	cytoplasmic pattern recognition receptor signaling pathway (GO:0002753)	NA	NA	NA	NA	2.8248	NA	NA	NA	NA	2.42949	NA	NA	NA	NA	NA	-2.03993	NA	NA	NA	NA	NA	NA	1.56311	NA	NA	-1.91991	-1.45292	4.72648	NA	4.50861	4.56795	NA	NA	-1.35023	NA	NA	NA	NA	1.77511	NA	NA	4.52373	NA	NA	NA	NA	NA	NA
BioPlanet 2019	Cytoplasmic ribosomal proteins	105.686	55.2953	NA	NA	NA	NA	NA	NA	NA	-316.421	-9.24328	-60.7978	-61.4685	-19.6664	-6.44053	-78.8206	-81.8573	-163.747	-31.0478	-73.6013	-7.63832	-84.5829	-316.421	-102.513	-47.8273	-113.581	-119.166	-204.894	-162.923	NA	28.0296	-92.306	NA	-94.2133	75.0016	-57.5363	NA	-63.2374	NA	-66.5281	NA	NA	-2.8251	2.33777	-3.29804	-45.4957	-2.90048	-90.3991
WikiPathway 2021 Human	Cytoplasmic Ribosomal Proteins WP477	107.77	59.2419	NA	NA	NA	NA	NA	NA	NA	-316.421	-10.0606	-64.3337	-62.3833	-21.7297	-7.25466	-83.366	-87.2219	-164.44	-32.9095	-76.8294	-8.23118	-90.7432	-316.421	-105.929	-51.8216	-104.853	-120.358	-210.4	-175.476	NA	27.4809	-94.4085	NA	-94.8087	82.9241	-61.6282	NA	-65.7297	NA	-67.5913	NA	NA	-2.97977	2.58724	-3.39821	-48.5653	-3.09876	-90.176
GO Cellular Component 2021	cytoplasmic side of plasma membrane (GO:0009898)	NA	NA	NA	NA	NA	NA	NA	NA	NA	-1.73018	NA	NA	NA	2.33958	NA	NA	NA	NA	NA	NA	NA	NA	NA	NA	NA	-1.38835	-3.89684	1.62177	NA	-3.19884	-1.3165	-2.20488	-2.44562	NA	NA	NA	-2.47999	NA	NA	-2.18819	NA	NA	NA	NA	NA	NA	NA	NA
GO Cellular Component 2021	cytoplasmic stress granule (GO:0010494)	NA	NA	NA	NA	NA	NA	NA	NA	NA	5.21111	NA	NA	NA	NA	NA	NA	NA	-1.55848	NA	NA	NA	NA	4.54249	NA	NA	-1.40592	-3.02237	7.57609	NA	NA	4.44084	2.07579	3.39517	NA	NA	NA	NA	NA	NA	1.52073	NA	4.52482	NA	NA	NA	NA	NA	-2.17215
GO Biological Process 2021	cytoplasmic translation (GO:0002181)	103.839	57.5003	NA	NA	NA	NA	NA	NA	NA	-316.421	-9.56449	-60.4784	-58.7501	-20.6477	-5.14361	-76.36	-86.5111	-160.274	-32.0202	-74.7066	-7.71796	-89.0522	-316.421	-100.557	-49.0244	-98.362	-104.215	-197.115	-160.639	NA	28.7279	-92.3169	NA	-91.0289	83.9524	-58.9602	NA	-61.2442	NA	-66.8117	NA	NA	-2.80282	1.4673	-3.29296	-47.2162	-2.58573	-85.1595
GO Biological Process 2021	cytoplasmic translational initiation (GO:0002183)	NA	NA	NA	NA	NA	NA	NA	NA	NA	NA	NA	NA	NA	NA	NA	NA	NA	NA	NA	NA	NA	-4.27335	NA	NA	NA	-4.59761	NA	5.21372	NA	NA	4.89198	3.9859	3.91252	NA	NA	NA	NA	NA	-2.02754	-2.06511	NA	NA	NA	NA	NA	NA	NA	NA
GO Cellular Component 2021	cytoplasmic vesicle lumen (GO:0060205)	3.54783	NA	NA	NA	4.19532	NA	NA	5.02091	NA	22.0669	NA	NA	NA	1.79849	NA	NA	NA	NA	NA	NA	NA	-26.17	23.0872	NA	-16.4529	-12.0069	NA	35.7011	-18.7623	NA	NA	-11.7052	-12.2419	-18.1431	-20.6186	-19.2608	-15.5404	-18.7944	-20.5265	-15.5711	NA	-13.8948	-2.93805	NA	NA	3.81099	4.87641	2.46304
GO Cellular Component 2021	cytoplasmic vesicle membrane (GO:0030659)	5.58855	NA	NA	NA	3.6166	2.38222	NA	NA	NA	-8.10659	NA	NA	-2.29822	1.53815	NA	NA	NA	-4.39279	NA	-1.4316	2.02727	-10.9523	12.2741	7.95095	-7.09098	NA	-8.26743	12.9313	-4.56946	NA	-11.557	-6.31208	-10.672	-7.52452	-14.208	-11.1508	-10.0485	-6.98604	-4.29604	-16.0219	NA	-4.53696	NA	NA	NA	-2.87455	2.32134	-3.44316
Reactome	Cytoprotection by HMOX1	4.22594	NA	NA	NA	3.0266	NA	NA	6.00865	NA	46.8752	-1.41189	NA	NA	4.79951	NA	NA	-2.52841	NA	NA	NA	NA	-9.13005	44.7358	NA	-3.81824	-9.36478	4.656	64.19	-2.3337	30.3517	15.4155	16.0176	10.741	12.9454	NA	-7.94807	2.86951	2.98791	NA	20.1427	NA	8.62018	NA	NA	NA	NA	NA	3.11434
Panther 2016	Cytoskeletal regulation by Rho GTPase Homo sapiens P00016	NA	NA	NA	NA	NA	NA	NA	2.98284	1.32655	-2.1932	NA	NA	NA	NA	NA	NA	NA	1.99089	NA	NA	NA	-3.4001	3.15841	NA	-3.62225	NA	-4.04678	NA	-6.26547	-2.88246	-4.28754	-1.40868	-1.4203	-3.73592	-4.86807	NA	-8.20069	-6.82484	-3.93608	NA	NA	-2.52679	NA	-2.3612	-1.77417	NA	NA	NA
GO Biological Process 2021	cytoskeleton organization (GO:0007010)	NA	NA	NA	NA	NA	NA	NA	NA	NA	NA	NA	NA	NA	NA	NA	NA	NA	NA	NA	NA	NA	NA	NA	NA	NA	NA	NA	NA	NA	-1.33892	NA	-2.45878	NA	-1.96946	-1.58353	NA	NA	NA	NA	NA	NA	NA	NA	NA	NA	NA	NA	NA
GO Biological Process 2021	cytoskeleton-dependent cytokinesis (GO:0061640)	NA	NA	NA	NA	NA	NA	NA	5.3508	NA	4.2747	NA	NA	NA	NA	NA	NA	-2.17108	NA	NA	NA	NA	-1.88465	4.5803	NA	NA	NA	NA	3.80544	NA	-1.68335	NA	1.94822	NA	NA	NA	NA	NA	NA	NA	NA	NA	NA	NA	NA	NA	NA	NA	NA
GO Biological Process 2021	cytoskeleton-dependent intracellular transport (GO:0030705)	NA	NA	NA	NA	NA	NA	NA	NA	NA	1.36576	NA	NA	NA	NA	NA	NA	NA	NA	NA	NA	NA	NA	1.7456	-1.6338	NA	NA	NA	NA	NA	NA	NA	NA	NA	NA	NA	NA	NA	NA	NA	NA	NA	NA	NA	NA	NA	NA	NA	NA
GO Biological Process 2021	cytosolic calcium ion transport (GO:0060401)	NA	NA	NA	NA	NA	NA	NA	NA	NA	NA	NA	NA	NA	NA	NA	NA	NA	NA	NA	NA	NA	NA	NA	NA	NA	NA	NA	NA	NA	NA	NA	NA	NA	NA	NA	NA	NA	NA	NA	NA	NA	NA	NA	NA	NA	NA	NA	NA
BioPlanet 2019	Cytosolic DNA-sensing pathway	NA	NA	NA	NA	8.7015	NA	1.98269	NA	NA	1.68523	NA	NA	NA	-1.45198	NA	NA	NA	NA	NA	NA	NA	NA	7.28094	NA	NA	NA	NA	3.93468	NA	1.33859	NA	NA	NA	1.3614	-2.05719	NA	NA	1.73991	1.57173	-1.51598	NA	3.06251	3.80287	NA	NA	NA	NA	NA
KEGG	Cytosolic DNA-sensing pathway	NA	NA	NA	NA	9.09133	NA	1.91655	NA	NA	4.75946	NA	NA	NA	NA	NA	NA	NA	NA	NA	NA	NA	NA	7.49068	NA	NA	NA	NA	7.17453	NA	-1.73201	-2.90671	NA	NA	-1.74908	-4.0726	NA	NA	2.1047	1.82078	-1.59621	NA	3.14468	3.85915	NA	NA	NA	NA	NA
WikiPathway 2021 Human	Cytosolic DNA-sensing pathway WP4655	NA	1.62299	NA	NA	9.84502	NA	1.62769	NA	NA	7.50365	1.64427	NA	NA	1.41146	NA	2.1763	NA	1.31585	NA	NA	NA	NA	12.9572	NA	NA	-1.51804	NA	11.4449	2.43654	2.5236	-2.42686	1.39032	NA	3.08267	-3.42407	NA	NA	4.51006	4.43076	NA	NA	7.72546	4.62362	NA	NA	NA	NA	NA
GO Cellular Component 2021	cytosolic large ribosomal subunit (GO:0022625)	63.18	33.862	NA	NA	NA	NA	NA	NA	NA	-229.843	-6.17619	-42.7332	-35.2652	-13.4733	NA	-41.1409	-47.1212	-86.1912	-12.1035	-43.6908	-4.23675	-62.7537	-256.367	-61.5051	-31.5864	-53.1245	-60.3341	-120.479	-97.6422	NA	15.0795	-50.6722	8.18753	-51.81	52.8739	-30.4531	NA	-33.0131	NA	-39.7263	NA	-2.42115	NA	NA	-2.2369	-34.2862	-2.27065	-45.8994
BioPlanet 2019	Cytosolic sensors of pathogen-associated DNA	NA	NA	NA	NA	2.66312	NA	NA	NA	NA	NA	NA	NA	NA	NA	NA	NA	NA	NA	NA	NA	NA	NA	6.40479	NA	NA	NA	NA	7.06246	NA	4.06779	2.20985	1.97278	NA	4.57523	1.31187	NA	2.3317	4.35272	5.35614	NA	NA	4.24137	3.30444	NA	NA	NA	NA	NA
Reactome	Cytosolic sensors of pathogen-associated DNA	NA	NA	NA	NA	2.89259	NA	NA	NA	NA	6.40944	NA	NA	NA	NA	NA	-1.74082	NA	NA	NA	NA	NA	-4.72758	14.934	NA	NA	-4.04398	NA	21.6148	-1.37495	7.39949	NA	NA	NA	NA	-2.04889	NA	NA	2.13193	4.15731	NA	NA	7.1689	NA	NA	NA	NA	NA	NA
GO Cellular Component 2021	cytosolic small ribosomal subunit (GO:0022627)	39.7548	21.7437	NA	NA	NA	NA	NA	NA	NA	-142.262	-2.02863	-17.1197	-22.4208	-7.12851	-5.02678	-35.2192	-31.0266	-62.1209	-18.0414	-25.7257	-3.03848	-19.6267	-169.321	-35.1781	-16.779	-43.1741	-42.1744	-76.6871	-60.6442	NA	10.7352	-36.0118	NA	-36.5794	28.4812	-25.4071	NA	-28.62	NA	-19.9362	NA	3.71317	-2.28453	2.94412	NA	-11.6567	NA	-38.6934
Reactome	Cytosolic sulfonation of small molecules	NA	NA	NA	NA	NA	NA	NA	NA	NA	NA	NA	NA	NA	NA	NA	NA	NA	NA	NA	NA	NA	-1.53842	NA	NA	NA	NA	NA	NA	NA	NA	NA	NA	NA	NA	NA	NA	NA	NA	NA	NA	NA	NA	NA	NA	NA	NA	NA	NA
GO Biological Process 2021	cytosolic transport (GO:0016482)	NA	NA	NA	NA	NA	NA	NA	NA	NA	7.24303	NA	NA	NA	NA	NA	NA	NA	NA	NA	NA	NA	-4.35545	4.2751	NA	NA	NA	NA	10.9938	NA	-2.57941	NA	-5.6217	-3.73776	-5.50032	NA	NA	NA	NA	NA	-2.7751	NA	-7.46991	NA	NA	NA	NA	NA	NA
Reactome	DAG and IP3 signaling	NA	NA	NA	NA	NA	NA	NA	NA	NA	NA	NA	NA	NA	NA	NA	NA	NA	NA	NA	NA	NA	NA	NA	NA	NA	NA	NA	-1.68843	NA	NA	NA	-1.50047	NA	NA	NA	NA	NA	NA	NA	-3.2228	NA	NA	NA	NA	NA	NA	NA	NA
GO Molecular Function 2021	damaged DNA binding (GO:0003684)	NA	NA	NA	NA	NA	NA	NA	2.98074	NA	8.04293	NA	NA	NA	NA	NA	NA	NA	NA	NA	NA	NA	-4.90221	3.32796	NA	NA	NA	NA	15.8417	NA	-4.62109	-3.5301	-4.28869	-3.5838	-3.23428	-1.72901	NA	NA	NA	NA	-4.32972	NA	-2.02279	NA	NA	NA	NA	NA	NA
Reactome	DAP12 interactions	NA	NA	NA	NA	2.85772	NA	2.80357	NA	NA	-1.74961	NA	NA	NA	-1.57624	NA	NA	NA	NA	NA	NA	NA	1.64182	-6.54616	NA	2.27973	NA	-6.68494	NA	-1.90058	NA	-1.99204	-2.47492	-6.66621	-3.33375	-4.27652	NA	-4.41302	-2.46668	NA	5.11043	NA	-1.3286	NA	NA	NA	NA	NA	-1.97834
Reactome	DAP12 signaling	NA	NA	1.61818	NA	1.33283	NA	3.5326	NA	NA	-2.90875	NA	NA	NA	NA	NA	NA	NA	NA	NA	NA	NA	-1.32141	NA	NA	NA	NA	-5.4854	3.18228	-1.79343	-1.43242	-3.35295	NA	-6.08152	-5.27769	-5.61314	NA	-4.06986	-3.92342	NA	3.95399	NA	-3.40503	-1.67015	NA	-1.62721	NA	NA	-1.87079
BioPlanet 2019	DARPP-32 events	NA	NA	NA	NA	NA	NA	NA	NA	NA	NA	NA	NA	NA	NA	NA	NA	NA	1.58777	NA	NA	NA	NA	2.06552	NA	NA	NA	NA	2.90338	NA	1.76081	-2.22321	-2.02036	1.32796	-1.3212	-2.33996	NA	NA	NA	NA	-1.62314	NA	NA	NA	NA	NA	NA	NA	NA
Reactome	DARPP-32 events	NA	NA	NA	NA	NA	NA	NA	NA	NA	NA	NA	NA	NA	NA	NA	NA	NA	NA	NA	NA	NA	NA	1.85856	NA	NA	NA	NA	2.70866	NA	NA	-1.87407	-1.32753	NA	NA	-1.34535	NA	NA	NA	NA	-1.84602	NA	NA	NA	NA	NA	NA	NA	NA
Reactome	DDX58/IFIH1-mediated induction of interferon-alpha/beta	NA	NA	NA	NA	9.51469	NA	NA	NA	NA	10.9275	NA	NA	NA	3.39066	NA	-2.44559	1.45189	1.69334	NA	NA	NA	1.57452	19.6148	NA	NA	-4.79612	-4.23465	18.8474	2.32758	13.1345	8.55937	7.54051	2.65977	9.7144	3.43236	NA	2.51875	7.36721	9.20304	4.48393	NA	14.4886	2.57702	NA	1.46221	NA	NA	NA
Panther 2016	De novo purine biosynthesis Homo sapiens P02738	NA	NA	NA	NA	NA	NA	NA	1.9514	NA	3.89296	NA	NA	NA	NA	NA	NA	NA	NA	NA	NA	NA	NA	3.46182	NA	NA	NA	NA	5.77151	NA	NA	NA	-2.23146	-1.43228	-3.78329	NA	NA	NA	NA	NA	NA	NA	-1.90047	NA	NA	NA	NA	NA	NA
Reactome	Deactivation of the beta-catenin transactivating complex	NA	NA	NA	NA	NA	NA	NA	NA	NA	-3.05889	NA	NA	NA	NA	NA	NA	NA	NA	NA	NA	NA	NA	NA	NA	NA	NA	-2.05755	NA	NA	-1.61173	-1.47517	NA	-1.98224	-1.97308	NA	NA	NA	NA	NA	NA	NA	NA	NA	NA	NA	NA	NA	NA
BioPlanet 2019	Deadenylation of mRNA	NA	NA	NA	NA	NA	NA	NA	NA	NA	1.39881	NA	NA	NA	NA	NA	NA	NA	NA	NA	NA	NA	NA	-3.06427	NA	NA	-1.97382	-1.62474	2.54664	NA	3.88199	6.13307	4.66594	3.89938	NA	1.3201	-1.43336	NA	NA	1.67547	-1.5911	NA	2.22014	NA	NA	NA	NA	NA	-1.51403
Reactome	Deadenylation of mRNA	NA	NA	NA	NA	NA	NA	NA	NA	NA	1.7172	NA	NA	NA	NA	NA	NA	NA	NA	NA	NA	NA	NA	-3.12074	NA	NA	-1.60436	-1.33502	-1.98307	NA	3.84454	5.82334	4.37921	3.64075	NA	NA	-1.34844	NA	NA	1.63933	-1.32076	NA	2.05208	NA	NA	NA	NA	NA	-1.32772
BioPlanet 2019	Deadenylation-dependent mRNA decay	NA	NA	NA	NA	NA	NA	NA	1.75514	NA	7.20075	NA	NA	NA	NA	NA	NA	NA	-1.35245	NA	NA	NA	-1.7616	4.20174	NA	NA	-3.94308	NA	16.3338	2.34959	7.15596	9.36314	6.81836	5.268	3.43472	4.28425	NA	NA	1.99848	1.79678	3.10457	NA	4.23431	NA	NA	NA	NA	NA	-1.3708
Reactome	Deadenylation-dependent mRNA decay	NA	NA	NA	NA	NA	NA	NA	1.65564	NA	9.44111	NA	NA	NA	NA	NA	NA	NA	-1.34017	NA	NA	NA	-1.7601	6.07868	NA	NA	-4.68383	NA	18.031	1.70392	7.18775	8.75749	8.37171	6.76069	4.00664	4.98159	NA	NA	1.79548	1.65886	NA	NA	3.97346	NA	NA	NA	NA	NA	NA
Reactome	Death Receptor Signalling	NA	1.70605	NA	NA	3.96383	NA	NA	NA	NA	2.72171	NA	NA	NA	NA	NA	-1.74082	NA	NA	NA	NA	NA	-3.8287	8.0876	1.93448	NA	-3.80848	-4.19104	12.9222	NA	7.12759	7.4609	NA	NA	NA	NA	NA	1.53948	2.98366	3.39313	NA	NA	10.9112	NA	NA	NA	NA	NA	NA
Reactome	Dectin-1 mediated noncanonical NF-kB signaling	1.64454	NA	NA	NA	2.94375	NA	NA	3.40109	NA	36.3615	NA	NA	NA	2.51438	NA	NA	NA	-2.32925	NA	NA	NA	-12.0484	40.5562	-5.79676	-3.28455	-8.81508	NA	42.9437	NA	18.2915	6.92849	NA	-4.6315	8.58037	-6.15331	-8.15335	NA	3.23338	NA	6.6636	NA	3.90449	NA	NA	NA	NA	NA	NA
Reactome	Dectin-2 family	NA	NA	NA	NA	NA	NA	1.53262	NA	NA	NA	NA	NA	NA	NA	NA	NA	NA	NA	NA	NA	NA	NA	NA	NA	NA	NA	NA	NA	NA	NA	NA	NA	NA	NA	NA	NA	NA	NA	NA	NA	NA	NA	NA	NA	NA	NA	NA	NA
Reactome	Defective B3GALT6 causes EDSP2 and SEMDJL1	NA	NA	NA	NA	NA	NA	NA	NA	NA	NA	NA	NA	NA	NA	NA	NA	NA	NA	NA	NA	NA	1.60456	NA	NA	NA	NA	NA	NA	NA	NA	NA	NA	NA	NA	NA	NA	NA	NA	NA	NA	NA	NA	NA	NA	NA	NA	NA	NA
Reactome	Defective B3GALTL causes Peters-plus syndrome (PpS)	NA	NA	NA	NA	NA	NA	NA	NA	NA	NA	NA	NA	NA	NA	NA	NA	NA	NA	NA	NA	NA	NA	NA	NA	NA	NA	NA	NA	NA	NA	NA	NA	NA	NA	NA	NA	NA	NA	NA	NA	NA	NA	NA	NA	NA	NA	NA	NA
Reactome	Defective B3GAT3 causes JDSSDHD	NA	NA	NA	NA	NA	NA	NA	NA	NA	NA	NA	NA	NA	NA	NA	NA	NA	NA	NA	NA	NA	1.60456	NA	NA	NA	NA	NA	NA	NA	NA	NA	NA	NA	NA	NA	NA	NA	NA	NA	NA	NA	NA	NA	NA	NA	NA	NA	NA
Reactome	Defective B4GALT7 causes EDS, progeroid type	NA	NA	NA	NA	NA	NA	NA	NA	NA	NA	NA	NA	NA	NA	NA	NA	NA	NA	NA	NA	NA	1.60456	NA	NA	NA	NA	NA	NA	NA	NA	NA	NA	NA	NA	NA	NA	NA	NA	NA	NA	NA	NA	NA	NA	NA	NA	NA	NA
Reactome	Defective binding of RB1 mutants to E2F1,(E2F2, E2F3)	NA	NA	NA	NA	NA	NA	NA	1.33929	NA	3.55013	NA	NA	NA	NA	NA	NA	NA	3.05318	NA	NA	NA	NA	3.59341	NA	NA	NA	NA	4.02267	NA	NA	1.43387	NA	NA	-3.27172	-1.73128	NA	NA	-2.11089	-1.47092	2.06663	NA	NA	NA	NA	NA	NA	NA	NA
Reactome	Defective C1GALT1C1 causes Tn polyagglutination syndrome (TNPS)	NA	NA	NA	NA	NA	NA	NA	NA	NA	NA	NA	NA	NA	NA	NA	NA	NA	NA	NA	NA	NA	NA	NA	NA	NA	NA	NA	NA	NA	NA	NA	NA	NA	NA	NA	NA	NA	NA	NA	NA	NA	NA	NA	NA	NA	NA	NA	NA
Reactome	Defective CFTR causes cystic fibrosis	NA	NA	NA	NA	1.89088	NA	NA	3.45173	NA	52.1118	NA	1.30262	NA	1.9929	NA	NA	NA	-1.96279	NA	NA	NA	-13.4133	45.2989	NA	-4.15809	-10.1953	1.79855	46.1926	-1.42475	20.1183	10.9782	5.82783	5.01029	6.38372	-6.69717	-8.98814	-1.57362	-3.48228	NA	7.63383	NA	4.85348	NA	NA	NA	NA	NA	NA
Reactome	Defective GALNT12 causes colorectal cancer 1 (CRCS1)	NA	NA	NA	NA	NA	NA	NA	NA	NA	NA	NA	NA	NA	NA	NA	NA	NA	NA	NA	NA	NA	NA	NA	NA	NA	NA	NA	NA	NA	NA	NA	NA	NA	NA	NA	NA	NA	NA	NA	NA	NA	NA	NA	NA	NA	NA	NA	NA
Reactome	Defective GALNT3 causes familial hyperphosphatemic tumoral calcinosis (HFTC)	NA	NA	NA	NA	NA	NA	NA	NA	NA	NA	NA	NA	NA	NA	NA	NA	NA	NA	NA	NA	NA	NA	NA	NA	NA	NA	NA	NA	NA	NA	NA	NA	NA	NA	NA	NA	NA	NA	NA	NA	NA	NA	NA	NA	NA	NA	NA	NA
Reactome	Defective HDR through Homologous Recombination (HRR) due to PALB2 loss of function	NA	NA	NA	NA	NA	NA	NA	4.50274	NA	7.25533	NA	NA	NA	NA	NA	NA	NA	NA	NA	NA	NA	NA	5.16848	NA	NA	NA	NA	5.19441	NA	NA	NA	NA	NA	NA	NA	NA	NA	NA	NA	NA	NA	NA	NA	NA	NA	NA	NA	NA
Reactome	Defective HDR through Homologous Recombination Repair (HRR) due to PALB2 loss of BRCA1 binding function	NA	NA	NA	NA	NA	NA	NA	4.50274	NA	7.25533	NA	NA	NA	NA	NA	NA	NA	NA	NA	NA	NA	NA	5.16848	NA	NA	NA	NA	5.19441	NA	NA	NA	NA	NA	NA	NA	NA	NA	NA	NA	NA	NA	NA	NA	NA	NA	NA	NA	NA
Reactome	Defective HDR through Homologous Recombination Repair (HRR) due to PALB2 loss of BRCA2/RAD51/RAD51C binding function	NA	NA	NA	NA	NA	NA	NA	4.50274	NA	7.25533	NA	NA	NA	NA	NA	NA	NA	NA	NA	NA	NA	NA	5.16848	NA	NA	NA	NA	5.19441	NA	NA	NA	NA	NA	NA	NA	NA	NA	NA	NA	NA	NA	NA	NA	NA	NA	NA	NA	NA
Reactome	Defective TPR may confer susceptibility towards thyroid papillary carcinoma (TPC)	NA	NA	NA	NA	NA	NA	NA	NA	NA	6.05452	NA	NA	NA	NA	NA	NA	NA	NA	NA	NA	NA	NA	3.44587	NA	NA	NA	NA	9.70409	NA	1.33194	2.84073	3.75913	2.72876	2.64722	NA	NA	NA	1.39753	1.34003	NA	NA	1.95138	NA	NA	NA	NA	NA	NA
Reactome	Defects in vitamin and cofactor metabolism	NA	NA	NA	NA	NA	NA	NA	NA	NA	2.9374	NA	NA	NA	NA	NA	NA	NA	NA	NA	NA	NA	NA	NA	NA	NA	NA	NA	2.70115	NA	NA	NA	NA	NA	NA	NA	NA	NA	NA	NA	NA	NA	NA	NA	NA	NA	NA	NA	NA
Reactome	Defects of contact activation system (CAS) and kallikrein/kinin system (KKS)	NA	NA	NA	NA	NA	NA	NA	NA	NA	NA	NA	NA	NA	NA	NA	NA	NA	NA	NA	NA	NA	NA	NA	NA	NA	NA	1.42672	NA	NA	NA	NA	NA	NA	NA	NA	NA	NA	NA	NA	NA	NA	NA	NA	NA	NA	NA	NA	NA
GO Biological Process 2021	defense response to bacterium (GO:0042742)	NA	NA	NA	NA	9.70489	NA	NA	NA	NA	3.36252	NA	NA	4.07473	4.86757	NA	NA	NA	4.74443	NA	NA	2.54733	NA	7.94205	5.07054	3.2217	4.2479	8.57448	2.11716	NA	5.85697	5.4542	1.55001	NA	1.96302	NA	-2.35288	NA	NA	NA	2.27192	NA	NA	NA	NA	NA	1.357	2.25961	7.562
GO Biological Process 2021	defense response to fungus (GO:0050832)	NA	NA	NA	NA	3.07288	NA	NA	NA	NA	3.41308	NA	NA	NA	1.32241	NA	NA	NA	NA	NA	NA	NA	4.43244	3.89615	2.94604	-1.42862	1.60659	3.56	2.11136	NA	3.18713	3.34734	NA	NA	2.1389	NA	NA	NA	NA	NA	1.41693	NA	NA	NA	NA	NA	2.50152	3.41716	4.52642
GO Biological Process 2021	defense response to Gram-negative bacterium (GO:0050829)	NA	NA	NA	NA	1.39329	NA	NA	NA	NA	NA	NA	NA	NA	NA	NA	NA	NA	NA	NA	NA	NA	NA	NA	NA	NA	NA	4.99648	NA	NA	2.75787	2.3307	NA	NA	NA	NA	NA	NA	NA	NA	NA	NA	NA	NA	NA	NA	NA	NA	3.76465
GO Biological Process 2021	defense response to Gram-positive bacterium (GO:0050830)	NA	NA	NA	NA	4.63946	NA	NA	NA	NA	NA	NA	NA	NA	NA	NA	NA	NA	2.03276	NA	NA	NA	NA	NA	NA	NA	NA	1.48885	NA	NA	1.37954	NA	NA	NA	NA	NA	NA	NA	NA	NA	NA	NA	NA	NA	NA	NA	-1.7658	NA	2.25119
GO Biological Process 2021	defense response to symbiont (GO:0140546)	NA	NA	NA	NA	35.2439	1.96822	4.41783	NA	NA	50.0927	19.8552	18.6723	18.8301	30.6765	1.95897	19.3237	20.6552	53.4921	NA	1.73585	17.8801	7.56983	124.212	4.975	42.2436	2.73524	20.0786	47.9091	17.5141	-8.26106	-6.21034	19.9652	12.4357	25.4066	3.94179	23.7035	9.44249	22.5135	NA	NA	NA	7.4534	8.67966	NA	9.62986	NA	NA	11.7854
GO Biological Process 2021	defense response to virus (GO:0051607)	NA	NA	NA	NA	35.2439	1.8352	4.27556	NA	NA	47.9093	19.5528	18.285	18.4139	29.8399	1.89518	18.8779	20.2357	52.2772	NA	1.73585	17.4943	7.21532	119.95	4.78612	41.4809	2.67255	19.4224	47.138	16.9339	-8.1965	-6.75372	19.383	11.6783	24.218	3.67582	23.5021	9.11353	21.7646	NA	NA	NA	6.75922	8.48518	NA	9.62986	NA	NA	11.3624
BioPlanet 2019	Defensins	NA	NA	NA	NA	NA	NA	NA	NA	NA	NA	NA	NA	NA	NA	NA	NA	NA	NA	NA	NA	NA	NA	NA	NA	NA	NA	NA	NA	NA	NA	NA	NA	NA	NA	NA	NA	NA	NA	NA	NA	NA	NA	NA	NA	NA	NA	NA	1.58125
Reactome	Defensins	NA	NA	NA	NA	NA	NA	NA	NA	NA	NA	NA	NA	NA	NA	NA	NA	NA	NA	NA	NA	NA	NA	NA	NA	NA	NA	1.46767	NA	NA	NA	1.49838	NA	NA	NA	NA	NA	NA	NA	NA	NA	NA	NA	NA	NA	NA	NA	NA	1.95699
Reactome	Degradation of AXIN	1.38965	NA	NA	NA	2.09609	NA	NA	3.77564	NA	37.1561	NA	1.30635	NA	2.08657	NA	NA	NA	-1.80659	NA	NA	NA	-12.4869	39.5853	-6.08511	-3.13682	-9.05537	NA	39.5869	-1.42183	16.8309	6.72906	NA	4.18035	6.12183	-5.81189	-8.90121	-1.38954	-3.00608	NA	6.67095	NA	NA	NA	NA	NA	NA	NA	NA
Reactome	Degradation of beta-catenin by the destruction complex	1.61008	NA	NA	NA	NA	NA	NA	2.4368	NA	27.7105	NA	1.46944	NA	2.07217	NA	NA	-1.40043	-2.53552	NA	NA	NA	-12.7516	32.7163	-4.91622	-3.93362	-10.9138	NA	35.0627	NA	14.0919	7.27725	NA	-6.42437	-3.42284	-6.22848	-7.42413	-1.88569	-2.48835	NA	8.47381	NA	-3.19283	NA	NA	NA	NA	NA	NA
BioPlanet 2019	Degradation of beta-catenin by the destruction complex	NA	NA	NA	NA	1.57205	NA	NA	3.34077	NA	29.0847	NA	NA	NA	2.20051	NA	NA	NA	-1.47876	NA	NA	NA	-12.7558	35.7249	-4.91105	-3.84918	-9.74339	NA	41.2716	NA	13.6775	5.5248	NA	-6.46829	NA	-6.04657	-8.86842	NA	-1.92245	NA	7.15066	NA	3.25486	NA	NA	NA	NA	NA	NA
Reactome	Degradation of DVL	1.35696	NA	NA	NA	2.01888	NA	NA	3.65887	NA	38.3156	NA	1.30635	NA	2.06974	NA	NA	NA	-1.69903	NA	NA	NA	-12.6171	40.3508	-6.01344	-3.56408	-9.82674	NA	39.785	-1.36145	17.7625	6.90246	NA	-4.5096	5.88066	-5.91316	-10.0808	-1.72452	-2.88815	NA	5.9485	NA	NA	NA	NA	NA	NA	NA	NA
Reactome	Degradation of GLI1 by the proteasome	2.272	NA	NA	NA	1.92286	NA	NA	3.50128	NA	37.2639	NA	1.30433	NA	2.58183	NA	NA	NA	-2.44172	NA	NA	NA	-14.7921	38.7787	-5.90404	-3.90002	-9.0724	NA	40.015	NA	15.7387	6.02188	NA	-6.13699	4.51722	-6.82482	-9.74646	-1.60953	-3.54648	NA	6.63214	NA	NA	NA	NA	NA	NA	NA	-1.62695
Reactome	Degradation of GLI2 by the proteasome	2.272	NA	NA	NA	1.92286	NA	NA	3.50128	NA	36.3365	NA	1.30433	NA	2.58183	NA	NA	NA	-2.00252	NA	NA	NA	-13.5981	40.8185	-5.90404	-3.90002	-9.0724	NA	43.5424	NA	16.4288	6.56604	NA	-6.13699	5.02345	-7.25257	-9.74646	-2.02928	-3.54648	NA	6.24225	NA	NA	NA	NA	NA	NA	NA	-1.62695
Reactome	Degradation of the extracellular matrix	NA	NA	NA	NA	NA	3.14186	NA	NA	NA	NA	NA	NA	NA	NA	NA	NA	NA	NA	NA	NA	NA	NA	NA	NA	NA	NA	NA	NA	NA	NA	NA	NA	NA	NA	NA	NA	NA	NA	NA	NA	NA	NA	NA	NA	NA	NA	NA	NA
GO Molecular Function 2021	delayed rectifier potassium channel activity (GO:0005251)	NA	NA	NA	NA	NA	NA	NA	NA	NA	NA	NA	NA	NA	NA	NA	NA	NA	NA	NA	NA	NA	NA	NA	NA	NA	NA	NA	NA	NA	NA	NA	NA	NA	NA	NA	NA	NA	NA	NA	NA	NA	NA	NA	NA	NA	NA	NA	NA
BioPlanet 2019	Delta Np63 pathway	NA	NA	NA	NA	NA	NA	NA	NA	NA	NA	NA	NA	NA	NA	NA	NA	NA	NA	NA	NA	NA	NA	NA	NA	NA	NA	-1.67032	NA	NA	NA	NA	NA	NA	NA	NA	NA	NA	NA	NA	1.38803	NA	NA	NA	NA	NA	NA	NA	NA
GO Cellular Component 2021	dendrite (GO:0030425)	NA	NA	NA	NA	NA	NA	NA	NA	NA	NA	NA	NA	NA	NA	NA	NA	NA	NA	NA	NA	NA	NA	NA	NA	NA	NA	NA	NA	NA	NA	NA	NA	NA	NA	NA	NA	NA	NA	NA	NA	NA	NA	NA	NA	NA	NA	NA	NA
GO Cellular Component 2021	dendrite membrane (GO:0032590)	NA	NA	NA	NA	NA	NA	NA	NA	NA	NA	NA	NA	NA	NA	NA	NA	NA	NA	NA	NA	NA	NA	NA	NA	NA	NA	NA	NA	NA	NA	NA	NA	NA	NA	NA	NA	NA	NA	NA	NA	NA	NA	NA	NA	NA	NA	NA	NA
GO Biological Process 2021	dendrite morphogenesis (GO:0048813)	NA	NA	NA	NA	NA	NA	NA	NA	NA	NA	NA	NA	NA	NA	NA	NA	NA	NA	NA	NA	NA	NA	NA	NA	NA	NA	NA	NA	NA	NA	NA	NA	NA	NA	NA	NA	NA	NA	NA	NA	NA	NA	NA	NA	NA	NA	NA	NA
GO Biological Process 2021	dendritic cell chemotaxis (GO:0002407)	NA	3.26097	NA	NA	NA	NA	NA	NA	NA	NA	NA	NA	NA	NA	NA	NA	NA	NA	NA	NA	NA	NA	NA	NA	NA	NA	-1.93773	2.84621	NA	NA	1.32261	NA	NA	2.1203	NA	NA	1.92037	NA	NA	NA	NA	NA	NA	NA	NA	NA	NA	-3.46856
GO Biological Process 2021	dendritic cell differentiation (GO:0097028)	NA	NA	NA	NA	NA	NA	NA	NA	NA	-1.31777	NA	NA	NA	NA	NA	NA	NA	NA	NA	NA	NA	NA	NA	NA	NA	NA	NA	NA	NA	NA	NA	NA	NA	NA	NA	NA	NA	NA	NA	NA	NA	NA	NA	NA	NA	NA	NA	NA
GO Biological Process 2021	dendritic cell migration (GO:0036336)	NA	3.06854	NA	NA	NA	NA	NA	NA	NA	NA	NA	NA	NA	NA	NA	NA	NA	NA	NA	NA	NA	NA	NA	NA	NA	NA	-1.71593	2.72372	NA	NA	NA	NA	NA	1.55644	NA	NA	1.81508	NA	NA	NA	NA	NA	NA	NA	NA	NA	NA	-3.23683
BioPlanet 2019	Dendritic cells in regulating TH1 and TH2 development	NA	NA	NA	NA	NA	NA	NA	NA	NA	NA	NA	NA	NA	NA	NA	NA	NA	NA	NA	NA	NA	NA	NA	NA	NA	NA	-1.61292	NA	NA	NA	NA	NA	NA	NA	NA	NA	1.34623	NA	NA	NA	NA	NA	NA	NA	NA	NA	NA	NA
GO Biological Process 2021	dendritic spine morphogenesis (GO:0060997)	NA	NA	NA	NA	NA	NA	NA	NA	NA	NA	NA	NA	NA	NA	NA	NA	NA	NA	NA	NA	NA	NA	NA	NA	NA	NA	NA	NA	NA	NA	NA	NA	NA	NA	NA	NA	NA	NA	NA	NA	NA	NA	NA	NA	NA	NA	NA	NA
GO Biological Process 2021	dendritic spine organization (GO:0097061)	NA	NA	NA	NA	NA	NA	NA	NA	NA	NA	NA	NA	NA	NA	NA	NA	NA	NA	NA	NA	NA	NA	NA	NA	NA	NA	-1.45292	NA	NA	NA	NA	NA	NA	NA	NA	NA	NA	NA	NA	NA	NA	NA	NA	NA	NA	NA	NA	NA
GO Biological Process 2021	dephosphorylation (GO:0016311)	NA	NA	NA	NA	NA	NA	NA	NA	NA	NA	NA	NA	NA	NA	NA	NA	NA	NA	NA	NA	NA	NA	2.4945	NA	NA	NA	-1.85807	2.55613	NA	NA	-2.13127	-3.3564	-1.63934	-2.38424	NA	NA	-1.52547	NA	NA	-1.413	NA	3.63147	NA	NA	NA	NA	NA	NA
Reactome	Depolymerisation of the Nuclear Lamina	NA	NA	NA	NA	NA	NA	NA	2.44902	NA	1.32925	NA	NA	NA	NA	NA	NA	NA	1.74184	NA	NA	NA	NA	1.50695	NA	NA	NA	NA	2.8751	NA	1.66066	NA	NA	NA	NA	NA	NA	NA	NA	NA	2.50852	NA	NA	NA	NA	NA	NA	NA	NA
BioPlanet 2019	Deposition of new CENP-A-containing nucleosomes at the centromere	NA	NA	NA	NA	NA	NA	NA	10.2653	NA	4.74605	NA	NA	NA	NA	NA	NA	NA	NA	NA	NA	NA	-1.31302	4.66673	NA	NA	NA	NA	5.72681	NA	NA	NA	NA	NA	NA	NA	NA	NA	NA	NA	NA	NA	NA	NA	NA	NA	NA	NA	NA
Reactome	Deposition of new CENPA-containing nucleosomes at the centromere	NA	NA	NA	NA	NA	NA	NA	7.52666	NA	NA	NA	NA	NA	NA	NA	NA	NA	NA	NA	NA	NA	NA	NA	NA	NA	NA	NA	NA	NA	NA	NA	NA	NA	NA	NA	NA	NA	NA	NA	NA	NA	NA	NA	NA	NA	NA	NA	NA
Reactome	Deregulated CDK5 triggers multiple neurodegenerative pathways in Alzheimer's disease models	NA	NA	NA	NA	1.70148	1.47446	NA	2.75389	NA	6.84598	NA	NA	NA	NA	NA	NA	NA	2.32259	NA	NA	3.17588	NA	3.10669	NA	NA	NA	NA	7.70848	-2.76656	NA	-1.59476	-1.57823	-1.40629	NA	-4.76034	NA	-2.16811	-1.64732	-1.55418	NA	NA	1.81785	NA	NA	NA	NA	NA	NA
WikiPathway 2021 Human	Deregulation of Rab and Rab Effector Genes in Bladder Cancer WP2291	NA	NA	NA	NA	NA	NA	NA	NA	NA	NA	NA	NA	NA	NA	NA	NA	NA	NA	NA	NA	NA	NA	-1.83372	NA	NA	-1.80115	-2.14206	NA	NA	NA	NA	NA	NA	NA	NA	NA	NA	NA	-1.31981	NA	NA	NA	NA	NA	NA	NA	NA	NA
BioPlanet 2019	Destabilization of mRNA by AUF1 (hnRNP D0)	1.96845	NA	NA	NA	4.02549	NA	NA	4.62176	NA	35.8723	NA	1.90143	NA	2.38443	NA	NA	NA	-1.47876	NA	NA	NA	-16.8081	41.7916	-5.26874	-4.75735	-10.5322	1.76519	42.1562	-3.01608	15.2647	8.03296	NA	-5.52323	6.38686	-7.54292	-11.4449	-2.6303	-4.01821	NA	6.32237	NA	-4.57438	NA	NA	NA	NA	NA	-2.2149
BioPlanet 2019	Destabilization of mRNA by butyrate response factor 1 (BRF1)	NA	NA	NA	NA	NA	NA	NA	NA	NA	3.51706	NA	NA	NA	NA	NA	NA	NA	NA	NA	NA	NA	NA	1.6942	NA	NA	-1.61671	-1.41513	8.13504	NA	NA	NA	2.42463	1.816	2.17437	2.0253	NA	NA	NA	NA	4.79731	NA	2.63379	NA	NA	NA	NA	NA	NA
BioPlanet 2019	Destabilization of mRNA by KSRP	NA	NA	NA	NA	NA	NA	NA	NA	NA	2.9717	NA	NA	NA	NA	NA	NA	NA	NA	NA	NA	NA	NA	2.50802	NA	NA	NA	NA	11.3834	NA	NA	NA	NA	NA	NA	NA	NA	NA	NA	NA	NA	NA	NA	NA	NA	NA	NA	NA	NA
GO Biological Process 2021	detection of mechanical stimulus (GO:0050982)	NA	NA	NA	NA	NA	NA	NA	NA	NA	NA	NA	NA	NA	NA	NA	NA	NA	NA	NA	NA	NA	NA	NA	NA	NA	NA	NA	NA	NA	NA	NA	NA	NA	NA	NA	NA	NA	NA	NA	NA	NA	NA	NA	NA	NA	NA	NA	NA
Reactome	Detoxification of Reactive Oxygen Species	1.84893	NA	NA	NA	NA	1.88791	NA	4.16747	2.54503	6.89442	NA	NA	NA	2.58183	NA	NA	NA	NA	NA	NA	NA	-6.50695	5.97018	2.8318	-4.29951	-3.2905	NA	9.87868	NA	-9.30226	-7.1406	-3.21663	-4.88929	-4.45112	-3.84006	-6.2202	NA	-3.06916	-4.37651	-4.99662	NA	-2.31917	NA	NA	NA	NA	NA	NA
GO Molecular Function 2021	deubiquitinase activity (GO:0101005)	NA	NA	NA	NA	NA	NA	NA	NA	NA	1.32032	NA	NA	NA	NA	NA	NA	NA	NA	NA	NA	NA	NA	NA	NA	NA	-2.68509	NA	3.15548	NA	2.38367	4.07412	2.80207	1.70751	3.48262	NA	NA	NA	NA	NA	2.20084	NA	NA	NA	NA	NA	NA	NA	NA
Reactome	Deubiquitination	NA	NA	NA	NA	2.87979	NA	NA	1.92663	NA	26.8811	NA	NA	NA	NA	NA	NA	NA	NA	NA	NA	NA	-6.69117	23.6819	-1.91515	NA	-4.05169	-2.3069	35.9455	NA	11.4219	9.21586	9.30221	7.13261	7.56546	NA	-3.75976	-1.71704	NA	NA	13.2862	NA	9.0991	NA	NA	NA	NA	NA	NA
WikiPathway 2021 Human	Development and heterogeneity of the ILC family WP3893	NA	NA	NA	NA	NA	NA	3.68816	NA	NA	NA	NA	NA	NA	NA	NA	NA	NA	1.67584	NA	NA	NA	2.1842	3.38457	NA	NA	-2.87821	-2.53355	NA	NA	NA	NA	NA	1.48505	NA	NA	NA	NA	NA	NA	NA	NA	NA	1.38222	NA	NA	NA	NA	NA
WikiPathway 2021 Human	Development of ureteric collection system WP5053	NA	NA	NA	NA	NA	NA	NA	NA	NA	NA	NA	NA	NA	NA	NA	NA	NA	NA	NA	NA	NA	NA	NA	NA	NA	NA	NA	NA	NA	NA	NA	NA	NA	NA	NA	NA	NA	NA	NA	NA	NA	NA	NA	NA	NA	NA	NA	NA
BioPlanet 2019	Developmental biology	NA	NA	NA	NA	2.58404	NA	NA	NA	NA	NA	NA	NA	NA	NA	NA	NA	NA	NA	NA	NA	NA	-2.1454	-1.31444	NA	NA	1.57406	-3.50607	NA	NA	NA	NA	NA	NA	NA	NA	NA	-1.55697	NA	NA	4.23641	NA	NA	NA	NA	NA	NA	NA	NA
BioPlanet 2019	Diabetes pathways	NA	NA	NA	2.45893	NA	1.57293	NA	NA	NA	22.6531	NA	NA	NA	NA	NA	NA	NA	1.93184	NA	NA	NA	-1.40595	5.33963	6.76603	NA	-6.36606	2.95238	15.4402	NA	13.6196	10.5738	-3.33073	-3.10904	-3.64259	-6.30005	NA	NA	NA	-1.93625	3.13422	NA	1.57326	NA	NA	NA	NA	NA	3.7003
GO Biological Process 2021	diacylglycerol metabolic process (GO:0046339)	NA	NA	NA	NA	NA	NA	NA	NA	NA	NA	NA	NA	NA	NA	NA	NA	NA	NA	NA	NA	NA	NA	NA	NA	NA	NA	NA	NA	NA	NA	NA	NA	NA	NA	NA	NA	NA	NA	NA	NA	NA	NA	NA	NA	NA	NA	NA	NA
GO Biological Process 2021	dicarboxylic acid metabolic process (GO:0043648)	NA	NA	NA	NA	NA	NA	NA	NA	NA	4.84019	NA	NA	NA	NA	NA	NA	NA	1.69802	NA	NA	NA	NA	1.33211	NA	NA	NA	NA	8.57579	NA	-3.14418	-3.33711	-2.15989	-1.51207	NA	NA	NA	NA	NA	NA	NA	NA	NA	NA	NA	NA	NA	NA	NA
BioPlanet 2019	Differentiation pathway in PC12 cells	NA	NA	NA	NA	NA	NA	NA	NA	NA	NA	NA	NA	NA	NA	NA	NA	NA	NA	NA	NA	NA	NA	NA	NA	NA	NA	-4.6115	-2.18355	NA	NA	NA	NA	NA	NA	NA	NA	NA	NA	NA	1.34584	NA	2.6437	NA	NA	NA	NA	NA	NA
BioPlanet 2019	Dilated cardiomyopathy	NA	NA	NA	NA	1.85702	NA	NA	NA	NA	NA	NA	1.30542	NA	-3.802	NA	NA	NA	NA	NA	NA	NA	NA	1.40722	NA	NA	NA	2.01733	NA	NA	NA	NA	NA	NA	NA	NA	NA	NA	NA	NA	NA	NA	NA	NA	NA	NA	NA	NA	NA
GO Biological Process 2021	diol biosynthetic process (GO:0034312)	NA	NA	NA	NA	NA	NA	NA	NA	NA	NA	NA	NA	NA	NA	NA	NA	NA	NA	NA	NA	NA	NA	NA	NA	NA	NA	NA	1.30621	NA	NA	NA	NA	NA	NA	NA	NA	NA	NA	NA	NA	NA	NA	NA	NA	NA	NA	NA	NA
GO Biological Process 2021	diol metabolic process (GO:0034311)	NA	NA	NA	NA	2.5377	NA	NA	NA	NA	NA	NA	NA	NA	NA	NA	NA	NA	NA	NA	NA	NA	NA	NA	NA	NA	NA	NA	NA	NA	NA	NA	NA	NA	NA	NA	NA	NA	NA	NA	NA	NA	NA	NA	NA	NA	NA	NA	NA
Reactome	Disassembly of the destruction complex and recruitment of AXIN to the membrane	NA	NA	NA	NA	NA	NA	NA	NA	NA	NA	NA	NA	NA	NA	NA	NA	NA	NA	NA	NA	NA	NA	NA	NA	NA	NA	NA	NA	NA	NA	NA	NA	NA	NA	NA	NA	NA	NA	NA	NA	NA	NA	NA	NA	NA	NA	NA	NA
Reactome	Diseases associated with glycosaminoglycan metabolism	NA	NA	NA	NA	NA	NA	NA	NA	NA	NA	NA	NA	NA	NA	NA	NA	NA	NA	NA	NA	NA	NA	NA	NA	NA	NA	NA	NA	NA	NA	NA	NA	NA	NA	NA	NA	NA	NA	NA	NA	NA	NA	NA	NA	NA	NA	NA	NA
Reactome	Diseases associated with glycosylation precursor biosynthesis	NA	NA	NA	NA	NA	NA	NA	NA	NA	12.151	NA	NA	NA	NA	NA	NA	NA	NA	NA	NA	NA	NA	2.19283	NA	NA	NA	NA	8.26733	NA	-1.59381	1.37186	-2.90272	-3.95409	-4.55116	NA	NA	NA	NA	-1.96824	NA	NA	-4.523	NA	NA	NA	NA	NA	NA
Reactome	Diseases associated with N-glycosylation of proteins	NA	NA	NA	NA	NA	NA	NA	NA	NA	10.151	NA	NA	NA	NA	NA	NA	NA	NA	NA	NA	NA	-1.31864	1.63675	NA	NA	NA	NA	4.62898	NA	NA	2.50473	-3.31037	-2.17043	-1.37338	NA	NA	NA	NA	NA	-4.04523	NA	-1.94304	NA	NA	NA	NA	NA	NA
Reactome	Diseases associated with O-glycosylation of proteins	NA	NA	NA	NA	NA	NA	NA	NA	NA	NA	NA	NA	NA	NA	NA	NA	NA	NA	NA	NA	NA	NA	NA	NA	NA	NA	NA	NA	NA	NA	NA	NA	NA	NA	NA	NA	NA	NA	NA	NA	NA	NA	NA	NA	NA	NA	NA	NA
Reactome	Diseases associated with the TLR signaling cascade	NA	NA	NA	NA	5.18535	NA	NA	NA	NA	1.56671	NA	NA	1.37398	1.35104	NA	NA	NA	NA	NA	NA	NA	NA	2.73199	2.59204	NA	1.54012	1.46767	3.51267	NA	3.26079	2.27711	1.63659	NA	2.21414	1.48354	NA	1.77791	1.43299	2.1608	NA	NA	1.48982	2.76864	NA	NA	NA	NA	1.83668
Reactome	Diseases of carbohydrate metabolism	NA	NA	NA	NA	NA	NA	NA	NA	NA	NA	NA	NA	NA	NA	NA	-1.34202	NA	NA	NA	-1.40226	NA	NA	2.14726	NA	NA	NA	NA	1.54685	NA	NA	NA	NA	NA	NA	NA	NA	NA	NA	NA	-2.67793	NA	NA	NA	NA	NA	NA	NA	NA
Reactome	Diseases of DNA Double-Strand Break Repair	NA	NA	NA	NA	NA	NA	NA	4.50274	NA	7.25533	NA	NA	NA	NA	NA	NA	NA	NA	NA	NA	NA	NA	5.16848	NA	NA	NA	NA	5.19441	NA	NA	NA	NA	NA	NA	NA	NA	NA	NA	NA	NA	NA	NA	NA	NA	NA	NA	NA	NA
Reactome	Diseases of DNA repair	NA	NA	NA	NA	NA	NA	NA	4.44129	NA	8.3119	NA	NA	NA	NA	NA	NA	NA	NA	NA	NA	NA	NA	6.71467	NA	NA	NA	NA	8.29456	NA	NA	NA	NA	NA	NA	NA	NA	NA	NA	NA	-1.48485	NA	NA	NA	NA	NA	NA	NA	NA
Reactome	Diseases of glycosylation	NA	NA	NA	NA	NA	NA	NA	NA	NA	1.3119	NA	NA	NA	NA	NA	NA	NA	NA	NA	NA	NA	NA	NA	NA	NA	NA	NA	NA	NA	NA	1.61203	NA	NA	NA	NA	NA	NA	NA	NA	NA	NA	NA	NA	NA	NA	NA	NA	NA
Reactome	Diseases of hemostasis	NA	NA	NA	NA	NA	NA	NA	NA	NA	NA	NA	NA	NA	NA	NA	NA	NA	NA	NA	NA	NA	NA	NA	NA	NA	NA	1.42672	NA	NA	NA	NA	NA	NA	NA	NA	NA	NA	NA	NA	NA	NA	NA	NA	NA	NA	NA	NA	NA
Reactome	Diseases of Immune System	NA	NA	NA	NA	5.18535	NA	NA	NA	NA	1.56671	NA	NA	1.37398	1.35104	NA	NA	NA	NA	NA	NA	NA	NA	2.73199	2.59204	NA	1.54012	1.46767	3.51267	NA	3.26079	2.27711	1.63659	NA	2.21414	1.48354	NA	1.77791	1.43299	2.1608	NA	NA	1.48982	2.76864	NA	NA	NA	NA	1.83668
Reactome	Diseases of metabolism	NA	NA	NA	NA	NA	1.91577	NA	NA	NA	1.73205	NA	NA	NA	NA	NA	NA	NA	NA	NA	NA	NA	NA	NA	NA	NA	NA	NA	NA	NA	NA	1.82026	NA	NA	NA	NA	NA	NA	NA	NA	NA	NA	NA	NA	NA	NA	NA	NA	NA
Reactome	Diseases of mitotic cell cycle	NA	NA	NA	NA	NA	NA	NA	3.27147	NA	9.08762	NA	NA	NA	NA	NA	NA	NA	2.13664	NA	NA	NA	-3.82885	6.36563	NA	NA	NA	NA	13.1348	-2.73767	-4.39764	-3.30648	-4.09248	-4.47385	-8.81885	-5.62021	NA	-2.80042	-5.23349	-5.30293	NA	NA	-4.63576	NA	NA	NA	NA	NA	NA
Reactome	Diseases of programmed cell death	NA	NA	NA	NA	NA	NA	NA	2.45093	NA	NA	NA	NA	NA	NA	NA	NA	NA	NA	NA	NA	NA	NA	NA	NA	NA	NA	NA	NA	NA	NA	NA	NA	NA	NA	NA	NA	NA	NA	NA	NA	NA	NA	NA	NA	NA	NA	NA	NA
Reactome	Diseases of signal transduction by growth factor receptors and second messengers	NA	NA	NA	NA	8.17175	NA	NA	NA	NA	25.5323	NA	5.34489	2.40803	2.64317	NA	NA	NA	3.56891	NA	-2.12962	NA	-17.697	34.5117	4.80025	-3.0344	-9.14682	-11.9537	42.7278	-3.39451	14.0953	9.35274	10.105	NA	8.2798	-16.2325	-6.62951	-4.61697	-7.29243	-8.48882	22.3598	NA	9.29035	NA	NA	-1.36282	NA	NA	-2.99855
GO Molecular Function 2021	disordered domain specific binding (GO:0097718)	NA	NA	NA	NA	4.32211	NA	NA	2.94422	NA	1.66124	NA	NA	NA	NA	NA	NA	NA	NA	NA	NA	NA	-2.1204	1.86712	NA	NA	NA	NA	2.71884	NA	4.68387	-1.9562	1.55287	NA	2.24057	1.99362	NA	NA	NA	NA	NA	NA	NA	NA	NA	NA	NA	NA	NA
Reactome	Disorders of transmembrane transporters	NA	NA	NA	NA	NA	NA	NA	NA	NA	24.5858	NA	NA	NA	NA	NA	NA	NA	NA	NA	NA	NA	-5.69277	19.3026	-3.52348	NA	-4.03649	NA	22.692	NA	9.44592	6.27013	3.79761	3.10789	3.25639	NA	-4.4804	NA	1.99276	2.95967	2.89299	NA	2.15771	NA	NA	NA	NA	NA	NA
GO Biological Process 2021	diterpenoid metabolic process (GO:0016101)	1.82321	NA	NA	NA	NA	NA	NA	NA	NA	NA	NA	NA	NA	NA	NA	NA	NA	NA	NA	NA	NA	NA	NA	NA	NA	NA	NA	NA	NA	NA	NA	NA	NA	NA	NA	NA	NA	NA	NA	NA	NA	NA	NA	NA	NA	NA	NA	NA
BioPlanet 2019	Diurnally regulated genes with circadian orthologs	NA	NA	NA	NA	1.53043	NA	NA	NA	NA	-2.92463	NA	NA	NA	NA	NA	NA	NA	NA	NA	NA	NA	NA	-1.63083	NA	NA	-4.83791	-4.62842	3.78538	NA	4.91278	4.88559	9.9221	10.2417	4.08327	5.06746	-1.38988	2.38329	3.37668	3.89788	4.44973	NA	5.13325	NA	1.45353	NA	NA	NA	-1.39658
GO Biological Process 2021	DNA alkylation (GO:0006305)	NA	NA	NA	NA	NA	NA	NA	NA	NA	NA	NA	NA	NA	NA	NA	NA	NA	NA	NA	NA	NA	NA	NA	NA	NA	NA	NA	2.114	NA	NA	NA	NA	NA	NA	NA	NA	NA	NA	NA	NA	NA	NA	NA	NA	NA	NA	NA	NA
GO Molecular Function 2021	DNA binding, bending (GO:0008301)	NA	NA	NA	NA	NA	NA	NA	1.74654	NA	NA	NA	NA	NA	NA	NA	NA	NA	NA	NA	NA	NA	NA	NA	NA	NA	NA	NA	NA	NA	NA	NA	1.36168	NA	NA	NA	NA	NA	NA	NA	NA	NA	NA	NA	NA	NA	NA	NA	NA
GO Biological Process 2021	DNA biosynthetic process (GO:0071897)	NA	NA	NA	NA	NA	NA	NA	1.83898	NA	-1.77305	NA	NA	NA	NA	NA	NA	NA	NA	NA	NA	NA	NA	1.86478	NA	NA	NA	NA	1.78608	NA	-1.40283	-1.50859	-1.55386	NA	NA	NA	NA	NA	NA	NA	NA	NA	NA	NA	NA	NA	NA	NA	NA
GO Biological Process 2021	DNA catabolic process, endonucleolytic (GO:0000737)	NA	NA	NA	NA	NA	NA	NA	NA	NA	1.37222	NA	NA	NA	NA	NA	NA	NA	NA	NA	NA	NA	NA	NA	NA	NA	NA	NA	1.65886	NA	NA	NA	NA	NA	NA	NA	NA	NA	NA	NA	NA	NA	NA	NA	NA	NA	NA	NA	NA
GO Biological Process 2021	DNA conformation change (GO:0071103)	NA	NA	NA	NA	NA	NA	NA	1.761	NA	NA	NA	NA	NA	NA	NA	NA	NA	NA	NA	NA	NA	NA	NA	NA	NA	NA	NA	2.91479	NA	1.45896	NA	NA	NA	NA	NA	NA	NA	NA	NA	1.5665	NA	NA	NA	NA	NA	NA	NA	NA
Reactome	DNA Damage Bypass	NA	NA	NA	NA	NA	NA	NA	5.92717	NA	8.89699	NA	NA	NA	NA	NA	NA	NA	2.00936	NA	NA	NA	-4.17862	9.55294	NA	NA	-1.72196	NA	20.5483	NA	-1.90594	-1.38693	NA	-3.91766	NA	NA	NA	NA	NA	1.36893	-5.79005	NA	1.56861	NA	NA	NA	NA	NA	NA
GO Biological Process 2021	DNA damage checkpoint signaling (GO:0000077)	NA	NA	NA	NA	NA	NA	NA	NA	NA	5.55176	NA	NA	NA	NA	NA	NA	NA	NA	NA	NA	NA	NA	2.52791	NA	NA	NA	NA	4.27502	NA	NA	NA	NA	NA	NA	NA	NA	NA	NA	NA	NA	NA	NA	NA	NA	NA	NA	NA	NA
Reactome	DNA Damage Recognition in GG-NER	1.32563	NA	NA	NA	NA	NA	NA	NA	NA	6.73832	NA	NA	NA	NA	NA	NA	NA	NA	NA	-1.33891	NA	-6.12464	6.13197	NA	NA	-4.29928	NA	15.9139	-2.67534	NA	-2.74315	-6.66604	-7.37175	-3.45063	-4.26413	-2.99938	-2.18389	-3.3705	-4.8279	-3.73974	NA	-3.45045	NA	NA	NA	NA	NA	-1.59113
WikiPathway 2021 Human	DNA damage response (only ATM dependent) WP710	NA	1.76987	NA	1.56716	1.30915	NA	NA	NA	NA	-2.59596	NA	NA	NA	NA	1.90802	NA	NA	NA	NA	NA	NA	1.41863	2.91627	NA	NA	-5.64307	-8.07823	5.08863	NA	-2.73448	-2.79115	2.81304	5.77594	-2.90074	-1.75543	NA	2.15615	2.41656	2.61218	3.84159	NA	3.91301	2.86476	NA	NA	NA	NA	-2.18415
WikiPathway 2021 Human	DNA damage response WP707	NA	NA	NA	NA	1.35622	NA	NA	5.09572	1.404	11.9261	NA	NA	NA	NA	NA	NA	NA	1.68029	NA	NA	NA	-1.97377	10.0582	NA	NA	-1.38604	-2.05902	17.8603	NA	1.6247	1.78434	-2.00191	NA	-4.53569	-1.52049	NA	NA	-2.35259	-2.00805	1.51492	NA	-2.63068	NA	NA	NA	NA	NA	NA
GO Biological Process 2021	DNA damage response, signal transduction by p53 class mediator (GO:0030330)	NA	NA	NA	NA	NA	NA	NA	2.97125	NA	3.24464	NA	NA	NA	NA	NA	NA	NA	2.08441	NA	NA	NA	1.40518	6.48892	NA	1.31891	-1.98428	NA	11.0403	-1.74714	2.71253	3.25119	3.70903	3.26978	-1.49478	NA	NA	-2.5874	-4.32932	NA	2.25022	NA	4.3159	NA	NA	NA	NA	NA	NA
GO Biological Process 2021	DNA damage response, signal transduction by p53 class mediator resulting in cell cycle arrest (GO:0006977)	NA	NA	NA	NA	NA	NA	NA	2.46613	NA	3.05355	NA	NA	NA	NA	NA	NA	NA	2.15603	NA	NA	NA	NA	2.51845	NA	1.39343	-2.20321	-1.83214	8.9281	-1.3549	1.45271	2.26961	3.69415	2.04718	NA	1.96305	NA	-1.76729	-4.2462	NA	NA	NA	2.52195	NA	NA	NA	NA	NA	NA
Reactome	DNA Double Strand Break Response	NA	NA	NA	NA	NA	NA	NA	NA	NA	NA	NA	NA	NA	NA	NA	NA	NA	NA	NA	NA	NA	NA	NA	NA	NA	NA	NA	NA	NA	-1.30964	NA	NA	NA	NA	NA	NA	NA	NA	NA	NA	NA	NA	NA	NA	NA	NA	NA	NA
GO Biological Process 2021	DNA double-strand break processing (GO:0000729)	NA	NA	NA	NA	NA	NA	NA	NA	NA	1.47194	NA	NA	NA	NA	NA	NA	NA	NA	NA	NA	NA	NA	2.3184	NA	NA	NA	NA	2.7132	NA	NA	NA	NA	NA	NA	NA	NA	NA	NA	NA	NA	NA	NA	NA	NA	NA	NA	NA	NA
Reactome	DNA Double-Strand Break Repair	NA	NA	NA	NA	NA	NA	NA	11.9218	NA	10.1066	NA	NA	NA	NA	NA	NA	NA	NA	NA	NA	NA	-3.33507	10.1419	NA	NA	-1.30929	NA	18.2659	NA	-1.97745	-1.33263	-3.04696	-1.41495	NA	NA	NA	NA	NA	NA	-2.33419	NA	NA	NA	NA	NA	NA	NA	NA
GO Biological Process 2021	DNA duplex unwinding (GO:0032508)	NA	NA	NA	NA	NA	NA	NA	2.05426	NA	5.32285	NA	NA	NA	NA	NA	NA	NA	2.43284	NA	NA	NA	-2.93183	9.3676	NA	NA	-2.37368	NA	10.7232	NA	NA	NA	NA	-1.68316	NA	NA	NA	NA	NA	NA	-3.44371	NA	1.98718	NA	NA	NA	NA	NA	NA
GO Biological Process 2021	DNA geometric change (GO:0032392)	NA	NA	NA	NA	NA	NA	NA	1.9804	NA	4.66387	NA	NA	NA	NA	NA	NA	NA	NA	NA	NA	NA	NA	3.87849	NA	NA	NA	NA	6.45608	NA	NA	NA	1.78363	NA	NA	NA	NA	NA	NA	NA	1.34641	NA	NA	NA	NA	NA	NA	NA	NA
GO Biological Process 2021	DNA integrity checkpoint signaling (GO:0031570)	NA	NA	NA	NA	NA	NA	NA	1.9658	NA	8.16755	NA	NA	NA	NA	NA	NA	NA	NA	NA	NA	NA	NA	4.82263	NA	NA	NA	NA	6.96897	NA	NA	NA	NA	NA	NA	NA	NA	NA	NA	NA	NA	NA	NA	NA	NA	NA	NA	NA	NA
WikiPathway 2021 Human	DNA IR-damage and cellular response via ATR WP4016	NA	NA	NA	NA	NA	NA	NA	12.4537	NA	16.4825	NA	NA	NA	NA	NA	NA	NA	NA	NA	NA	NA	-3.67027	16.883	NA	NA	NA	NA	23.5499	NA	-2.21769	NA	NA	-1.36271	-3.42866	NA	NA	-1.73616	NA	NA	-5.19652	NA	-2.20322	NA	NA	NA	NA	NA	NA
WikiPathway 2021 Human	DNA IR-double strand breaks and cellular response via ATM WP3959	NA	NA	NA	NA	NA	NA	NA	5.16371	NA	8.93242	NA	NA	NA	NA	NA	NA	NA	NA	NA	NA	NA	-1.83764	10.3306	NA	NA	NA	-1.3483	15.2776	NA	-1.44851	NA	NA	-1.9526	-2.2537	NA	NA	NA	NA	NA	-1.81872	NA	-1.91186	NA	NA	NA	NA	NA	NA
GO Biological Process 2021	DNA metabolic process (GO:0006259)	NA	NA	NA	NA	NA	NA	NA	25.9055	NA	36.0502	NA	NA	NA	NA	NA	NA	NA	3.99249	NA	NA	NA	-10.4421	29.6687	NA	NA	-1.38588	NA	65.8915	NA	-10.0078	-6.19899	-14.4888	-13.8903	-4.26431	-2.11834	NA	NA	NA	-2.49805	-12.0143	NA	-6.10502	NA	NA	NA	NA	NA	NA
GO Biological Process 2021	DNA methylation (GO:0006306)	NA	NA	NA	NA	NA	NA	NA	NA	NA	NA	NA	NA	NA	NA	NA	NA	NA	NA	NA	NA	NA	NA	NA	NA	NA	NA	NA	2.68406	NA	NA	NA	NA	NA	NA	NA	NA	NA	NA	NA	NA	NA	NA	NA	NA	NA	NA	NA	NA
GO Biological Process 2021	DNA methylation or demethylation (GO:0044728)	NA	NA	NA	NA	NA	NA	NA	NA	NA	NA	NA	NA	NA	NA	NA	NA	NA	NA	NA	NA	NA	NA	NA	NA	NA	NA	NA	2.114	NA	NA	NA	NA	NA	NA	NA	NA	NA	NA	NA	NA	NA	NA	NA	NA	NA	NA	NA	NA
WikiPathway 2021 Human	DNA Mismatch Repair WP531	NA	NA	NA	NA	NA	NA	NA	5.4431	NA	6.74327	NA	NA	NA	NA	NA	NA	NA	NA	NA	NA	NA	-2.2532	8.00638	NA	NA	NA	NA	9.49329	NA	-2.76333	-2.22461	-2.6955	-3.65296	-1.94683	-2.35695	NA	NA	NA	-2.31884	-5.56152	NA	-1.8004	NA	NA	NA	NA	NA	NA
GO Biological Process 2021	DNA modification (GO:0006304)	NA	NA	NA	NA	NA	NA	NA	NA	NA	1.79987	NA	NA	NA	NA	NA	NA	NA	NA	NA	NA	NA	NA	1.70564	NA	NA	NA	NA	7.97678	NA	-2.19463	-2.4437	-1.30703	-1.35665	NA	-1.9737	NA	NA	-1.41642	NA	NA	NA	-2.71039	NA	NA	NA	NA	NA	NA
GO Molecular Function 2021	DNA polymerase activity (GO:0034061)	NA	NA	NA	NA	NA	NA	NA	NA	NA	NA	NA	NA	NA	NA	NA	NA	NA	NA	NA	NA	NA	NA	2.25522	NA	NA	NA	NA	7.04477	NA	NA	NA	-1.9008	NA	NA	NA	NA	NA	NA	NA	NA	NA	NA	NA	NA	NA	NA	NA	NA
GO Molecular Function 2021	DNA polymerase binding (GO:0070182)	NA	NA	NA	NA	NA	NA	NA	4.80573	NA	2.63495	NA	NA	NA	NA	NA	NA	NA	NA	NA	NA	NA	-1.49366	3.31767	NA	NA	NA	NA	8.4856	NA	1.79419	NA	NA	1.34697	1.54557	2.11433	NA	NA	NA	NA	NA	NA	NA	NA	NA	NA	NA	NA	NA
GO Biological Process 2021	DNA recombination (GO:0006310)	NA	NA	NA	NA	NA	NA	NA	NA	NA	3.54873	NA	NA	NA	NA	NA	NA	NA	NA	NA	NA	NA	NA	3.20042	NA	NA	NA	NA	4.20867	NA	NA	NA	NA	NA	NA	NA	NA	NA	NA	NA	NA	NA	NA	NA	NA	NA	NA	NA	NA
BioPlanet 2019	DNA repair	NA	NA	NA	NA	NA	NA	NA	6.83988	NA	17.9286	NA	NA	NA	NA	NA	NA	NA	-1.47876	NA	NA	NA	-9.46162	12.57	NA	NA	-2.88921	NA	36.7617	NA	-7.56528	-8.45533	-9.35898	-6.60547	-5.96652	-3.75679	-1.68053	NA	-2.85134	-3.33122	-11.7418	NA	-3.52168	NA	NA	NA	NA	NA	NA
MSigDB Hallmark 2020	DNA Repair	NA	NA	NA	NA	NA	NA	NA	7.88843	NA	38.6395	NA	NA	NA	NA	NA	NA	NA	-1.63792	NA	NA	NA	-12.4638	19.1866	NA	-2.15957	NA	1.49033	51.4717	NA	-11.4539	-15.5287	-15.1512	-15.8634	-11.9646	-9.06425	-3.77935	-2.51448	-5.72519	-9.9428	-14.0517	NA	-10.909	NA	NA	NA	NA	NA	NA
Reactome	DNA Repair	NA	NA	NA	NA	NA	NA	NA	12.9735	NA	30.5443	NA	NA	NA	NA	NA	NA	NA	NA	NA	NA	NA	-8.97531	21.0787	NA	NA	NA	NA	60.4623	NA	-5.49643	-6.86428	-9.56183	-8.95789	-4.8996	-2.96768	-2.07579	NA	-1.81282	-3.43233	-7.06108	NA	-4.16875	NA	NA	NA	NA	NA	NA
GO Biological Process 2021	DNA repair (GO:0006281)	NA	NA	NA	NA	NA	NA	NA	14.6279	NA	28.9668	NA	NA	NA	NA	NA	NA	NA	NA	NA	NA	NA	-7.58682	23.8711	NA	NA	-3.37011	NA	60.2049	NA	-8.69694	-5.9628	-12.1274	-10.9359	-4.59353	-2.35682	NA	NA	-1.80913	-2.74858	-9.58715	NA	-5.86382	NA	NA	NA	NA	NA	NA
WikiPathway 2021 Human	DNA Repair Pathways Full Network WP4946	NA	NA	NA	NA	NA	NA	NA	8.11687	NA	16.1074	NA	NA	NA	NA	NA	NA	NA	-1.61484	NA	NA	NA	-7.80364	12.4681	NA	NA	NA	NA	37.4763	NA	-9.96122	-6.90719	-11.0838	-6.20437	-4.88732	-2.5841	NA	NA	-1.68209	-3.38207	-10.6878	NA	-3.7336	NA	NA	NA	NA	NA	NA
Reactome	DNA Replication	1.38965	NA	NA	NA	NA	NA	NA	24.4058	NA	66.7729	NA	NA	NA	1.4547	NA	NA	NA	5.17958	NA	NA	NA	-14.4973	51.1113	-4.56302	-3.87967	-6.79979	1.92556	76.2461	-2.67356	11.4783	NA	NA	-12.6167	NA	-8.93262	-7.84838	-3.12415	-6.0502	-7.49528	-5.54228	NA	-5.14261	NA	NA	NA	NA	NA	NA
BioPlanet 2019	DNA replication	NA	NA	NA	NA	NA	NA	NA	53.0137	NA	87.0387	NA	NA	NA	NA	NA	NA	NA	8.60088	NA	NA	NA	-12.9461	73.7559	-6.14204	-2.91276	-5.71209	1.68789	93.8962	NA	11.8384	6.98513	8.14087	-7.71158	8.58258	-6.47	-5.24696	-1.57676	-2.58811	NA	-8.57328	NA	NA	NA	NA	NA	NA	NA	NA
KEGG	DNA replication	NA	NA	NA	NA	NA	NA	NA	16.3871	NA	12.0926	NA	NA	NA	NA	NA	NA	NA	2.94429	NA	NA	NA	-4.6801	12.3251	NA	-2.23091	NA	NA	18.3098	NA	-5.55306	-6.12062	-6.05228	-7.6352	-3.78137	-4.82049	NA	-1.56957	-2.7616	-4.54173	-8.65845	NA	-3.4913	NA	NA	NA	NA	NA	NA
GO Biological Process 2021	DNA replication (GO:0006260)	NA	NA	NA	NA	NA	NA	NA	20.4115	NA	19.1747	NA	NA	NA	NA	NA	NA	NA	5.37479	NA	NA	NA	-2.58403	18.8041	NA	NA	NA	NA	34.0526	NA	-1.56334	NA	NA	-1.56699	NA	NA	NA	NA	NA	NA	-5.56936	NA	NA	NA	NA	NA	NA	NA	NA
GO Biological Process 2021	DNA replication checkpoint signaling (GO:0000076)	NA	NA	NA	NA	NA	NA	NA	2.73192	NA	4.73697	NA	NA	NA	NA	NA	NA	NA	2.59021	NA	NA	NA	NA	2.38813	NA	NA	NA	NA	6.22723	NA	NA	NA	NA	NA	NA	NA	NA	NA	NA	NA	NA	NA	NA	NA	NA	NA	NA	NA	NA
Panther 2016	DNA replication Homo sapiens P00017	NA	NA	NA	NA	NA	NA	NA	3.38543	NA	6.44081	NA	NA	NA	NA	NA	NA	NA	NA	NA	NA	NA	-1.30165	5.94536	NA	NA	NA	NA	8.25973	NA	-1.64829	-1.40594	NA	NA	NA	NA	NA	NA	-1.44028	NA	-2.26315	NA	NA	NA	NA	NA	NA	NA	NA
GO Biological Process 2021	DNA replication initiation (GO:0006270)	NA	NA	NA	NA	NA	NA	NA	10.0143	NA	9.79825	NA	NA	NA	NA	NA	NA	NA	5.01336	NA	NA	NA	NA	11.4967	NA	NA	NA	NA	13.7283	NA	NA	NA	-2.96141	-3.08872	NA	NA	NA	NA	NA	NA	-2.28942	NA	NA	NA	NA	NA	NA	NA	NA
GO Molecular Function 2021	DNA replication origin binding (GO:0003688)	NA	NA	NA	NA	NA	NA	NA	7.54078	NA	4.70028	2.47372	NA	NA	NA	NA	NA	NA	4.83531	NA	NA	NA	NA	8.10727	NA	NA	NA	NA	7.619	NA	NA	NA	NA	NA	NA	NA	NA	NA	NA	NA	NA	NA	NA	NA	NA	NA	NA	NA	NA
BioPlanet 2019	DNA replication pre-Initiation	NA	NA	NA	NA	2.15725	NA	NA	13.6921	NA	47.7544	NA	NA	NA	NA	NA	NA	NA	5.82128	NA	NA	NA	-10.7578	45.5552	-4.3778	-2.83432	-6.39773	1.73209	52.3525	-2.04495	10.0621	6.76139	NA	-5.85629	5.9986	-6.49946	-6.12542	-2.0333	-4.6261	NA	5.26284	NA	NA	NA	NA	NA	NA	NA	NA
Reactome	DNA Replication Pre-Initiation	NA	NA	NA	NA	NA	NA	NA	14.1915	NA	50.6392	NA	NA	NA	1.5214	NA	NA	NA	4.93143	NA	NA	NA	-11.6125	48.9639	-4.91622	-3.16701	-6.95062	NA	53.0082	-1.96641	12.1397	6.99087	NA	-6.75111	6.21997	-6.31217	-7.28818	-1.88569	-4.69471	NA	NA	NA	NA	NA	NA	NA	NA	NA	NA
WikiPathway 2021 Human	DNA Replication WP466	NA	NA	NA	NA	NA	NA	NA	15.9789	NA	11.8732	NA	NA	NA	NA	NA	NA	NA	6.65265	NA	NA	NA	-1.65474	15.9108	NA	NA	NA	NA	18.6471	NA	-1.84185	-1.45458	-3.77735	-3.67304	-1.46408	NA	NA	NA	NA	-1.42364	-3.96831	NA	1.38376	NA	NA	NA	NA	NA	NA
GO Biological Process 2021	DNA replication-independent nucleosome assembly (GO:0006336)	NA	NA	NA	NA	NA	NA	NA	13.7218	NA	9.30594	NA	NA	NA	NA	NA	NA	NA	NA	NA	NA	NA	-1.90068	9.9121	NA	NA	NA	NA	8.35241	NA	NA	NA	NA	NA	NA	NA	NA	NA	NA	NA	-2.13798	NA	NA	NA	NA	NA	NA	NA	NA
GO Molecular Function 2021	DNA secondary structure binding (GO:0000217)	NA	NA	NA	NA	NA	NA	NA	4.8865	NA	3.6183	NA	NA	NA	NA	NA	NA	NA	NA	NA	NA	NA	NA	2.20272	NA	NA	NA	NA	3.75922	NA	NA	NA	NA	NA	NA	NA	NA	NA	NA	NA	NA	NA	NA	NA	NA	NA	NA	NA	NA
BioPlanet 2019	DNA strand elongation	NA	NA	NA	NA	NA	NA	NA	16.0839	NA	12.7101	NA	NA	NA	NA	NA	NA	NA	5.04183	NA	NA	NA	-1.99524	13.2956	NA	NA	NA	NA	18.1058	NA	-3.76814	-3.25051	-3.68685	-4.13428	-1.51356	-2.35097	NA	NA	-2.06767	-2.83477	-5.95675	NA	-1.94436	NA	NA	NA	NA	NA	NA
Reactome	DNA strand elongation	NA	NA	NA	NA	NA	NA	NA	16.0663	NA	13.8542	NA	NA	NA	NA	NA	NA	NA	4.95285	NA	NA	NA	-2.14089	13.1729	NA	-1.41318	NA	NA	19.6165	NA	-3.44158	-3.20714	-3.49717	-4.19803	-1.4981	-1.85502	NA	NA	-2.18328	-2.87459	-6.26394	NA	-1.99287	NA	NA	NA	NA	NA	NA
GO Biological Process 2021	DNA strand elongation (GO:0022616)	NA	NA	NA	NA	NA	NA	NA	4.89667	NA	3.626	NA	NA	NA	NA	NA	NA	NA	NA	NA	NA	NA	NA	4.42576	NA	NA	NA	NA	4.13147	NA	NA	NA	NA	NA	NA	NA	NA	NA	NA	NA	-1.90439	NA	NA	NA	NA	NA	NA	NA	NA
GO Biological Process 2021	DNA strand elongation involved in DNA replication (GO:0006271)	NA	NA	NA	NA	NA	NA	NA	7.5445	NA	6.57559	NA	NA	NA	NA	NA	NA	NA	NA	NA	NA	NA	NA	4.42576	NA	NA	NA	NA	7.77391	NA	NA	NA	NA	NA	NA	NA	NA	NA	NA	NA	-1.43488	NA	NA	NA	NA	NA	NA	NA	NA
GO Biological Process 2021	DNA synthesis involved in DNA repair (GO:0000731)	NA	NA	NA	NA	1.42117	NA	NA	4.06388	NA	3.60208	NA	NA	NA	-1.35641	NA	NA	NA	NA	NA	NA	NA	-2.3941	6.44186	NA	NA	NA	NA	9.09377	NA	-2.81817	-1.42532	-2.80122	-2.8447	-1.53326	NA	NA	-1.4713	-1.47788	-1.59099	-3.09439	NA	-1.47345	NA	NA	NA	NA	NA	-1.78095
GO Biological Process 2021	DNA unwinding involved in DNA replication (GO:0006268)	NA	NA	NA	NA	NA	NA	NA	2.86025	NA	3.48447	NA	NA	NA	NA	NA	NA	NA	2.73544	NA	NA	NA	NA	2.57525	NA	NA	NA	NA	2.05624	NA	NA	NA	NA	NA	NA	NA	NA	NA	NA	NA	NA	NA	NA	NA	NA	NA	NA	NA	NA
GO Molecular Function 2021	DNA-binding transcription activator activity, RNA polymerase II-specific (GO:0001228)	NA	NA	NA	NA	NA	NA	NA	NA	NA	NA	NA	NA	NA	NA	NA	NA	NA	NA	NA	NA	NA	NA	1.71017	NA	1.61921	NA	-2.54644	NA	NA	1.89318	2.47062	NA	1.61399	NA	1.31286	1.48063	NA	1.36364	NA	1.40538	NA	2.62994	NA	NA	NA	NA	NA	NA
GO Molecular Function 2021	DNA-binding transcription factor binding (GO:0140297)	NA	NA	NA	NA	2.76577	NA	NA	NA	NA	-2.87361	NA	NA	NA	NA	NA	NA	NA	2.68464	NA	NA	NA	2.96839	3.09322	NA	1.32459	NA	-6.09077	3.22666	NA	NA	4.48435	4.43756	5.24976	3.11547	NA	NA	NA	NA	NA	10.2372	NA	1.96724	NA	NA	NA	NA	NA	NA
GO Molecular Function 2021	DNA-binding transcription repressor activity, RNA polymerase II-specific (GO:0001227)	NA	NA	NA	NA	1.90722	NA	NA	NA	NA	-2.02915	NA	NA	NA	NA	NA	NA	NA	NA	NA	NA	NA	NA	NA	NA	NA	NA	-2.20465	-1.76753	NA	NA	NA	1.52193	NA	NA	NA	NA	NA	NA	NA	3.45386	NA	NA	NA	NA	NA	NA	NA	NA
GO Biological Process 2021	DNA-dependent DNA replication (GO:0006261)	NA	NA	NA	NA	1.46343	NA	NA	15.0583	NA	54.4643	NA	NA	NA	NA	NA	NA	NA	3.57711	NA	NA	NA	-11.8649	44.9942	-3.83922	-1.81576	-5.29942	NA	65.1371	NA	6.84991	-5.32303	NA	-10.4238	NA	-5.10341	-3.82007	NA	-3.04746	NA	-7.03459	NA	-3.17766	NA	NA	NA	NA	NA	NA
GO Biological Process 2021	DNA-dependent DNA replication maintenance of fidelity (GO:0045005)	NA	NA	NA	NA	NA	NA	NA	2.44196	NA	4.05966	NA	NA	NA	NA	NA	NA	NA	NA	NA	NA	NA	NA	1.44279	NA	NA	NA	NA	6.55779	NA	NA	NA	NA	NA	NA	NA	NA	NA	NA	NA	NA	NA	NA	NA	NA	NA	NA	NA	NA
GO Molecular Function 2021	DNA-directed 5'-3' RNA polymerase activity (GO:0003899)	NA	NA	NA	NA	NA	NA	NA	NA	NA	2.58452	NA	NA	NA	NA	NA	NA	NA	NA	NA	NA	NA	-1.9382	NA	NA	NA	NA	NA	6.01855	NA	-1.5418	-1.94494	NA	-1.35058	NA	NA	NA	NA	NA	NA	1.48379	NA	NA	NA	NA	NA	NA	NA	NA
GO Molecular Function 2021	DNA-directed DNA polymerase activity (GO:0003887)	NA	NA	NA	NA	NA	NA	NA	NA	NA	NA	NA	NA	NA	NA	NA	NA	NA	NA	NA	NA	NA	NA	2.48618	NA	NA	NA	NA	7.97873	NA	NA	NA	-2.11112	NA	NA	NA	NA	NA	NA	NA	NA	NA	NA	NA	NA	NA	NA	NA	NA
BioPlanet 2019	DNA-PK pathway in nonhomologous end joining	NA	NA	NA	NA	NA	NA	NA	NA	NA	2.48159	NA	NA	NA	NA	NA	NA	NA	NA	NA	NA	NA	NA	NA	NA	NA	NA	NA	2.65098	NA	-1.37437	-1.60469	-3.18804	NA	NA	NA	NA	NA	NA	NA	NA	NA	NA	NA	NA	NA	NA	NA	NA
GO Biological Process 2021	DNA-templated transcription, elongation (GO:0006354)	NA	NA	NA	NA	NA	NA	NA	NA	NA	15.0537	NA	NA	NA	NA	NA	NA	NA	NA	NA	NA	NA	-3.37303	5.27704	NA	NA	-1.59177	NA	22.3522	NA	3.19732	NA	6.95667	-2.7925	3.28314	1.70005	NA	NA	NA	NA	3.32585	NA	5.38626	NA	NA	NA	NA	NA	NA
GO Biological Process 2021	DNA-templated transcription, initiation (GO:0006352)	NA	NA	NA	NA	NA	NA	NA	NA	NA	4.83819	NA	NA	NA	NA	NA	NA	NA	NA	NA	NA	NA	NA	NA	NA	NA	NA	NA	6.10386	NA	1.79896	3.75093	5.44863	-1.55412	1.63592	NA	NA	NA	NA	NA	10.1373	NA	3.19734	NA	NA	NA	NA	NA	NA
GO Biological Process 2021	DNA-templated transcription, termination (GO:0006353)	NA	NA	NA	NA	NA	NA	NA	1.93161	NA	7.01057	NA	NA	NA	NA	NA	NA	NA	NA	NA	NA	NA	NA	6.47831	NA	NA	NA	NA	16.1575	NA	5.81649	3.59758	3.4039	NA	4.12784	NA	NA	NA	NA	NA	2.09829	NA	2.85636	NA	NA	NA	NA	NA	NA
GO Biological Process 2021	dolichol-linked oligosaccharide biosynthetic process (GO:0006488)	NA	NA	NA	NA	NA	NA	NA	NA	NA	9.47679	NA	NA	NA	NA	NA	NA	NA	NA	NA	NA	NA	NA	NA	NA	NA	NA	NA	5.15787	NA	NA	NA	-1.9795	NA	NA	NA	NA	NA	NA	NA	NA	NA	NA	NA	NA	NA	NA	NA	NA
Reactome	Dopamine Neurotransmitter Release Cycle	NA	NA	NA	NA	NA	NA	NA	NA	NA	NA	NA	NA	NA	NA	NA	NA	NA	NA	NA	NA	NA	NA	NA	NA	NA	NA	NA	NA	NA	NA	NA	NA	NA	NA	NA	NA	NA	NA	NA	NA	NA	NA	NA	NA	NA	NA	NA	NA
Panther 2016	Dopamine receptor mediated signaling pathway Homo sapiens P05912	NA	NA	NA	NA	NA	NA	NA	NA	NA	NA	NA	NA	NA	-2.0702	NA	NA	NA	NA	NA	NA	NA	-2.45999	NA	NA	NA	1.86856	NA	NA	NA	-2.42412	-3.35111	NA	NA	NA	NA	NA	NA	NA	NA	-1.75532	NA	NA	NA	NA	NA	NA	-1.53732	NA
WikiPathway 2021 Human	Dopaminergic Neurogenesis WP2855	NA	NA	NA	NA	NA	NA	NA	NA	NA	NA	NA	NA	NA	-1.37473	NA	NA	NA	NA	NA	NA	NA	NA	NA	NA	NA	NA	NA	NA	NA	NA	NA	NA	NA	NA	NA	NA	NA	NA	NA	NA	NA	NA	NA	NA	NA	NA	NA	NA
KEGG	Dopaminergic synapse	NA	NA	NA	NA	NA	NA	NA	NA	NA	NA	NA	NA	NA	NA	NA	NA	NA	NA	NA	NA	NA	NA	1.46222	NA	-1.36858	NA	-4.2998	NA	NA	NA	-3.21149	NA	NA	-1.63269	NA	NA	NA	NA	NA	-1.42191	NA	NA	NA	NA	NA	NA	NA	NA
BioPlanet 2019	Dorso-ventral axis formation	NA	NA	NA	NA	2.42006	NA	NA	NA	NA	NA	NA	NA	NA	NA	NA	NA	NA	NA	NA	NA	NA	1.50798	NA	NA	NA	NA	-2.1188	NA	NA	NA	NA	NA	NA	NA	NA	NA	NA	NA	NA	NA	NA	NA	NA	NA	NA	NA	NA	-1.42381
BioPlanet 2019	Double-strand break repair	NA	NA	NA	NA	NA	NA	NA	2.71462	NA	2.63205	NA	NA	NA	NA	NA	NA	NA	NA	NA	NA	NA	-4.95308	5.13735	NA	-1.78706	-1.54425	NA	4.37718	NA	-3.61476	NA	-4.99615	-3.02459	-4.30849	-1.93716	NA	-1.55217	-2.3351	-2.37198	-5.78818	NA	-2.24686	NA	NA	NA	NA	NA	NA
GO Biological Process 2021	double-strand break repair (GO:0006302)	NA	NA	NA	NA	NA	NA	NA	7.00547	NA	14.3958	NA	NA	NA	NA	NA	NA	NA	NA	NA	NA	NA	-3.681	12.2869	NA	NA	-1.5545	NA	27.7975	NA	NA	NA	NA	-2.37148	NA	NA	NA	NA	NA	NA	-2.96042	NA	NA	NA	NA	NA	NA	NA	NA
GO Biological Process 2021	double-strand break repair via homologous recombination (GO:0000724)	NA	NA	NA	NA	NA	NA	NA	10.4658	NA	9.9187	NA	NA	NA	NA	NA	NA	NA	1.88506	NA	NA	NA	-2.03963	10.0241	NA	NA	NA	NA	15.1415	NA	NA	NA	NA	NA	1.42546	NA	NA	NA	NA	NA	-1.5428	NA	NA	NA	NA	NA	NA	NA	NA
GO Biological Process 2021	double-strand break repair via nonhomologous end joining (GO:0006303)	NA	NA	NA	NA	NA	NA	NA	1.67517	NA	5.3795	NA	NA	NA	NA	NA	NA	NA	NA	NA	NA	NA	-1.97963	5.75732	NA	NA	NA	NA	13.1581	NA	NA	NA	-4.56935	NA	NA	NA	NA	NA	NA	NA	-1.81447	NA	NA	NA	NA	NA	NA	NA	NA
GO Molecular Function 2021	double-stranded RNA binding (GO:0003725)	NA	NA	NA	NA	5.02558	NA	NA	NA	NA	12.1822	5.43427	NA	1.66734	4.08573	NA	3.76399	2.02454	10.2476	NA	NA	4.35756	-2.77917	24.7351	NA	6.11309	-1.66485	NA	12.4865	5.20873	12.1436	12.4726	17.8933	12.5124	12.3204	1.84564	NA	1.69585	4.60914	NA	-5.89627	NA	14.1352	5.03438	NA	NA	NA	NA	2.32542
BioCarta 2016	Downregulated of MTA-3 in ER-negative Breast Tumors Homo sapiens h mta3Pathway	NA	NA	NA	NA	2.25902	NA	NA	1.37112	NA	NA	NA	NA	NA	NA	NA	NA	NA	2.87418	NA	NA	NA	1.92369	NA	NA	NA	-1.81624	NA	NA	-2.17305	-2.52474	NA	-1.53166	NA	-1.31105	-2.3592	NA	-2.47077	-1.42516	NA	NA	NA	NA	NA	NA	NA	3.04579	3.9491	NA
Reactome	Downregulation of ERBB2 signaling	NA	NA	NA	NA	NA	NA	NA	NA	NA	NA	NA	NA	NA	NA	NA	-1.41625	NA	NA	NA	-1.46341	NA	NA	-2.68007	NA	NA	-1.32416	-2.18008	-1.6588	NA	3.22016	2.65116	NA	NA	-1.72067	NA	NA	NA	NA	NA	NA	NA	1.37336	NA	NA	NA	NA	NA	-1.87079
BioPlanet 2019	Downregulation of MTA-3 in ER-negative breast tumors	NA	NA	NA	NA	1.82526	NA	NA	NA	NA	NA	NA	NA	NA	NA	NA	NA	NA	2.88662	NA	NA	NA	2.14999	NA	NA	NA	NA	NA	NA	-1.50619	-2.13861	-1.39986	NA	NA	NA	-2.05512	NA	-2.52891	NA	NA	NA	NA	NA	NA	NA	NA	2.89884	3.85515	NA
BioPlanet 2019	Downregulation of SMAD2/3-SMAD4 transcriptional activity	NA	NA	NA	NA	NA	NA	NA	NA	NA	-3.86253	NA	NA	NA	NA	NA	-1.46718	NA	2.30083	NA	NA	NA	1.563	1.42446	NA	NA	-2.53356	-5.34238	3.00603	-2.80928	NA	NA	2.76438	1.51626	1.83122	NA	NA	NA	2.50954	2.39105	6.88361	NA	2.66861	NA	NA	NA	NA	NA	-2.27581
Reactome	Downregulation of SMAD2/3:SMAD4 transcriptional activity	NA	NA	NA	NA	NA	NA	NA	NA	NA	-3.79518	NA	NA	-1.32615	NA	NA	-1.54434	NA	2.21255	NA	-1.57814	NA	1.43148	1.58226	NA	NA	-2.42953	-4.8802	3.13153	-3.32066	3.03212	NA	3.12168	1.63988	1.97914	NA	NA	NA	2.3117	2.58934	6.9429	NA	2.84154	NA	NA	NA	NA	NA	-2.15367
Reactome	Downregulation of TGF-beta receptor signaling	NA	NA	NA	NA	1.47157	NA	NA	NA	NA	-4.26598	NA	NA	NA	-2.2597	NA	-1.47058	NA	1.42938	NA	-1.5216	NA	1.92272	-2.80553	NA	NA	-3.52248	-3.54243	-4.25873	-1.37265	4.38545	NA	4.19168	2.65977	NA	-2.72224	NA	-1.31045	1.65578	4.77842	7.77337	NA	4.68939	NA	NA	NA	NA	NA	-3.95358
Reactome	Downstream signal transduction	NA	NA	NA	NA	1.33283	NA	NA	NA	NA	NA	NA	NA	NA	NA	NA	NA	NA	NA	NA	NA	NA	NA	3.87786	NA	NA	NA	-1.41876	3.01105	NA	NA	NA	NA	NA	NA	NA	NA	NA	NA	NA	1.79679	NA	NA	NA	NA	NA	NA	NA	NA
Reactome	Downstream signaling events of B Cell Receptor (BCR)	1.34876	NA	NA	NA	4.65692	NA	NA	3.86778	NA	29.3568	NA	NA	NA	2.116	NA	-1.54663	NA	-2.30112	NA	NA	NA	-13.8688	41.416	-6.54455	-4.14255	-12.5374	-2.39529	51.703	NA	23.1248	10.6134	NA	NA	9.35867	-9.40647	-9.67961	-1.65659	NA	7.91526	6.1071	NA	5.62428	NA	NA	NA	NA	NA	NA
BioPlanet 2019	Downstream signaling events Of B cell receptor (BCR)	NA	NA	NA	NA	4.1055	NA	NA	1.32997	NA	28.9424	NA	NA	NA	2.28909	NA	-1.31492	NA	-1.32226	NA	NA	NA	-9.34989	31.0544	-4.93449	-2.02247	-9.03839	-3.69318	48.8261	NA	20.7135	10.8038	NA	NA	8.84604	-7.18906	-4.90611	-1.70559	4.68862	8.24612	8.39929	NA	7.75823	NA	NA	NA	NA	NA	-1.98097
Reactome	Downstream signaling of activated FGFR3	NA	NA	NA	NA	NA	NA	NA	NA	NA	NA	NA	NA	NA	NA	NA	NA	NA	NA	NA	NA	NA	NA	NA	NA	NA	NA	NA	NA	NA	NA	1.3494	NA	NA	NA	NA	NA	NA	NA	NA	NA	NA	NA	NA	NA	NA	NA	NA	NA
Reactome	Downstream TCR signaling	5.28519	NA	NA	NA	3.29446	NA	NA	6.58327	NA	-6.92285	NA	1.32335	-4.26735	-2.98475	NA	-1.41625	-4.73539	-12.5543	NA	-4.28023	NA	-13.7829	47.9087	-4.5171	-10.802	-19.4428	-11.227	51.59	-8.12929	15.0263	-10.8593	10.9847	-10.3918	NA	-9.07399	-14.525	-5.30158	-6.29128	NA	7.7642	NA	7.34635	NA	NA	NA	-6.75468	NA	-6.51021
WikiPathway 2021 Human	Drug Induction of Bile Acid Pathway WP2289	NA	NA	NA	NA	NA	NA	NA	NA	NA	NA	NA	NA	NA	NA	NA	NA	NA	NA	NA	NA	NA	NA	NA	NA	NA	NA	NA	NA	NA	NA	NA	NA	NA	NA	NA	NA	NA	NA	NA	NA	NA	NA	NA	NA	NA	NA	NA	NA
KEGG	Drug metabolism	NA	NA	NA	NA	NA	NA	NA	2.0851	NA	NA	NA	NA	NA	NA	NA	NA	NA	1.57353	NA	NA	NA	NA	NA	NA	NA	NA	NA	NA	NA	NA	NA	NA	NA	NA	NA	NA	NA	NA	NA	NA	NA	NA	NA	NA	NA	NA	NA	NA
BioPlanet 2019	Drug metabolism: cytochrome P450	NA	NA	NA	NA	NA	NA	NA	NA	NA	NA	NA	NA	NA	NA	NA	NA	NA	NA	NA	NA	NA	NA	NA	NA	NA	NA	NA	NA	NA	NA	NA	NA	NA	NA	NA	NA	NA	NA	NA	NA	NA	NA	NA	NA	NA	NA	NA	NA
Reactome	Dual Incision in GG-NER	1.70115	NA	NA	NA	NA	NA	NA	3.89502	NA	5.73661	NA	NA	NA	NA	NA	NA	NA	-1.59218	NA	NA	NA	-7.33851	6.86358	NA	-1.70514	-1.62842	NA	17.8629	-1.35603	-3.94486	-3.01218	-6.52295	-7.03412	-3.42854	-2.57839	-2.80072	NA	-2.1804	-3.72929	-10.1837	NA	-2.01504	NA	NA	NA	NA	NA	NA
Reactome	Dual incision in TC-NER	2.10319	NA	NA	NA	NA	NA	NA	3.25546	NA	9.90408	NA	NA	NA	NA	NA	NA	NA	-1.37465	NA	NA	NA	-7.70181	7.51156	NA	-2.73501	NA	NA	27.5569	NA	-4.14691	-6.6018	NA	-9.32829	-4.3443	-5.00684	-3.63856	NA	-1.97231	-4.21413	-8.62832	NA	-3.5376	NA	NA	NA	NA	NA	NA
BioPlanet 2019	Dual incision reaction in GG-NER	NA	NA	NA	NA	NA	NA	NA	NA	NA	2.96052	NA	NA	NA	NA	NA	NA	NA	NA	NA	NA	NA	-3.69958	1.99414	NA	NA	NA	NA	6.40024	NA	-1.92313	NA	-2.66351	NA	-1.47781	NA	NA	NA	NA	NA	-3.19252	NA	NA	NA	NA	NA	NA	NA	NA
BioPlanet 2019	Dual incision reaction in TC-NER	NA	NA	NA	NA	NA	NA	NA	NA	NA	4.67095	NA	NA	NA	NA	NA	NA	NA	NA	NA	NA	NA	-2.34199	2.4889	NA	NA	NA	NA	11.7001	NA	NA	-3.34995	NA	-2.37688	-1.4275	NA	NA	NA	NA	NA	1.40468	NA	NA	NA	NA	NA	NA	NA	NA
GO Molecular Function 2021	E-box binding (GO:0070888)	NA	NA	NA	NA	NA	NA	NA	NA	NA	NA	NA	NA	NA	NA	NA	NA	NA	NA	NA	NA	NA	1.43786	NA	NA	NA	NA	NA	NA	NA	NA	NA	NA	NA	NA	NA	NA	NA	NA	NA	NA	NA	NA	NA	NA	NA	NA	NA	NA
BioPlanet 2019	E-cadherin keratinocyte pathway	NA	NA	NA	NA	NA	NA	NA	NA	NA	NA	NA	NA	NA	NA	NA	NA	NA	NA	NA	NA	NA	NA	NA	NA	NA	NA	-1.82006	NA	NA	NA	NA	NA	NA	1.59369	-1.59381	NA	NA	NA	NA	2.6256	NA	NA	NA	NA	NA	NA	NA	NA
BioPlanet 2019	E-cadherin nascent AJ-like junctions pathway	NA	NA	NA	NA	NA	NA	NA	NA	NA	-2.03107	NA	NA	NA	NA	NA	NA	NA	NA	NA	NA	NA	-1.41633	2.24457	NA	NA	NA	-4.90707	3.60113	NA	-1.75302	-2.63536	NA	1.58666	-1.668	-1.37593	NA	NA	-1.30161	NA	2.34284	NA	NA	NA	NA	NA	NA	NA	NA
Reactome	E2F mediated regulation of DNA replication	NA	NA	NA	NA	NA	NA	NA	2.75389	NA	2.93422	NA	NA	NA	NA	NA	NA	NA	NA	NA	NA	NA	NA	4.99687	NA	NA	NA	NA	6.63931	NA	NA	NA	NA	-1.40629	NA	NA	NA	NA	NA	NA	NA	NA	NA	NA	NA	NA	NA	NA	NA
MSigDB Hallmark 2020	E2F Targets	NA	NA	NA	NA	NA	NA	NA	108.369	NA	95.9962	NA	NA	NA	NA	NA	NA	NA	15.9578	NA	NA	NA	-13.9122	65.9957	NA	-1.75568	-3.68131	5.87455	105.27	-2.5955	NA	-6.07899	9.90446	NA	NA	-6.2642	-1.46124	-4.73659	-2.85291	-8.91149	-13.157	NA	-6.90048	NA	NA	NA	NA	NA	1.76449
BioPlanet 2019	E2F transcription factor network	NA	NA	NA	NA	NA	NA	NA	8.30037	NA	6.835	NA	NA	NA	NA	NA	NA	NA	6.64551	NA	NA	NA	NA	9.13454	NA	NA	NA	3.54153	17.2563	NA	2.01679	4.12341	1.76142	NA	-1.44589	NA	NA	NA	-1.95344	-1.52598	2.37678	NA	NA	NA	NA	NA	NA	NA	NA
BioPlanet 2019	E2F-mediated regulation of DNA replication	NA	NA	NA	NA	NA	NA	NA	8.70734	NA	8.88769	NA	NA	NA	NA	NA	NA	NA	3.92088	NA	NA	NA	NA	7.91831	NA	NA	NA	NA	14.0523	NA	3.03158	1.32912	NA	NA	NA	NA	NA	NA	NA	NA	NA	NA	NA	NA	NA	NA	NA	NA	NA
Reactome	E3 ubiquitin ligases ubiquitinate target proteins	NA	NA	NA	NA	NA	NA	NA	NA	NA	3.57845	NA	NA	NA	NA	NA	NA	NA	NA	NA	NA	NA	NA	2.70678	NA	NA	-2.06883	NA	7.44619	NA	2.71437	1.5681	1.65535	1.86144	NA	NA	NA	NA	NA	NA	NA	NA	NA	NA	NA	NA	NA	NA	NA
GO Cellular Component 2021	early endosome (GO:0005769)	NA	NA	NA	NA	NA	NA	NA	NA	NA	NA	NA	NA	NA	1.59383	NA	NA	NA	NA	NA	NA	1.60827	2.62085	5.54619	NA	-2.66308	NA	-4.33603	6.963	NA	-5.47897	-1.81845	-5.70016	-4.64926	NA	-3.25393	NA	-1.54657	NA	NA	3.02138	NA	NA	NA	NA	NA	NA	2.37012	NA
GO Cellular Component 2021	early endosome membrane (GO:0031901)	NA	NA	NA	NA	1.66626	NA	NA	NA	NA	NA	NA	NA	NA	2.07255	NA	NA	1.88335	NA	NA	NA	NA	4.22208	NA	NA	4.01538	1.3472	-3.59412	1.45724	-1.34385	-2.37572	NA	-4.81117	-3.84178	-2.78365	-3.22548	NA	-4.46014	-2.00553	NA	3.13411	NA	NA	NA	NA	-1.53348	1.75548	3.32527	NA
GO Biological Process 2021	early endosome to late endosome transport (GO:0045022)	NA	NA	NA	NA	NA	NA	NA	NA	NA	NA	NA	NA	NA	NA	NA	NA	NA	NA	NA	NA	NA	NA	NA	NA	NA	NA	NA	3.02719	NA	NA	NA	-2.8541	-1.61662	-1.55513	NA	NA	NA	NA	NA	NA	NA	NA	NA	NA	NA	NA	NA	NA
WikiPathway 2021 Human	Ebola Virus Pathway on Host WP4217	1.7151	NA	NA	NA	8.17922	2.05748	3.68816	5.99101	NA	NA	NA	3.45478	2.34201	-4.1713	NA	3.7848	5.56277	6.95998	NA	NA	4.44643	-7.76293	24.4582	NA	NA	-6.1708	-14.4205	16.7092	NA	-13.5309	-13.6058	3.76615	-8.20298	7.58082	-6.3566	-4.82942	-9.4103	-6.01488	NA	9.14058	NA	6.44254	4.03584	NA	-1.81732	-3.87248	NA	-4.79081
WikiPathway 2021 Human	Ebstein-Barr virus LMP1 signaling WP262	NA	NA	NA	NA	2.63	NA	NA	NA	NA	NA	NA	NA	NA	-2.54609	NA	NA	NA	NA	NA	NA	NA	NA	6.6254	NA	NA	-2.41236	-2.13458	4.9467	NA	4.14028	2.39636	2.17493	1.47285	2.56984	NA	NA	2.26342	2.6392	4.3304	-2.782	NA	6.80327	3.56336	NA	NA	NA	NA	-1.41616
Reactome	ECM proteoglycans	NA	NA	NA	NA	NA	NA	NA	NA	NA	NA	NA	NA	NA	-2.13251	NA	NA	NA	NA	NA	NA	NA	NA	NA	NA	NA	2.05526	2.00131	NA	NA	NA	NA	NA	NA	NA	NA	NA	NA	NA	NA	NA	NA	NA	NA	NA	NA	NA	NA	NA
BioPlanet 2019	ECM-receptor interaction	NA	NA	NA	NA	NA	NA	NA	NA	NA	NA	NA	NA	NA	-2.09703	NA	NA	NA	NA	NA	NA	NA	NA	NA	NA	NA	1.96608	3.77888	NA	NA	NA	NA	NA	NA	NA	NA	NA	NA	NA	NA	NA	NA	NA	NA	NA	NA	NA	NA	NA
KEGG	ECM-receptor interaction	NA	NA	NA	NA	NA	NA	NA	NA	NA	NA	NA	NA	NA	-2.05709	NA	NA	NA	NA	NA	NA	NA	NA	NA	NA	NA	1.84953	3.66685	NA	NA	NA	NA	NA	NA	NA	NA	NA	NA	NA	NA	NA	NA	NA	NA	NA	NA	NA	NA	NA
WikiPathway 2021 Human	Ectoderm Differentiation WP2858	NA	NA	NA	NA	NA	NA	NA	NA	NA	NA	NA	NA	NA	NA	NA	NA	NA	NA	NA	NA	NA	NA	NA	NA	NA	NA	NA	NA	NA	NA	NA	NA	NA	NA	NA	NA	NA	NA	NA	NA	NA	NA	NA	NA	NA	NA	NA	NA
BioPlanet 2019	Effect of METS on macrophage differentiation	NA	NA	NA	NA	1.82526	NA	NA	NA	NA	NA	NA	NA	NA	NA	NA	-1.58534	NA	1.33591	-1.76539	NA	NA	NA	NA	NA	NA	-2.40449	-5.94942	2.78739	NA	NA	-3.82482	NA	NA	NA	NA	NA	1.31998	NA	NA	NA	NA	NA	NA	NA	NA	NA	NA	NA
WikiPathway 2021 Human	Effect of progerin on genes involved in Hutchinson-Gilford progeria syndrome WP4320	NA	NA	NA	NA	NA	NA	NA	1.4911	NA	NA	NA	NA	NA	NA	NA	NA	NA	NA	NA	NA	NA	-1.84695	4.14431	NA	NA	NA	NA	6.24987	NA	NA	NA	-2.15268	-3.02177	-3.36754	NA	NA	NA	-1.30177	-2.23309	NA	NA	-2.40841	NA	NA	NA	NA	NA	NA
Reactome	Effects of PIP2 hydrolysis	NA	NA	NA	NA	NA	NA	NA	NA	NA	NA	NA	NA	NA	NA	NA	NA	NA	NA	NA	NA	NA	NA	NA	NA	NA	NA	NA	NA	NA	NA	NA	-1.5091	NA	NA	NA	NA	NA	NA	NA	NA	NA	NA	NA	NA	NA	NA	NA	NA
BioPlanet 2019	EGF receptor (ErbB1) signaling pathway	NA	NA	NA	NA	2.46208	NA	1.61801	NA	NA	NA	NA	NA	NA	NA	NA	NA	NA	NA	NA	NA	NA	NA	2.79513	NA	NA	2.34407	NA	3.54169	NA	-1.36356	1.55192	NA	1.77445	NA	NA	1.35831	NA	NA	NA	2.74224	NA	NA	-1.38323	NA	NA	NA	NA	NA
Panther 2016	EGF receptor signaling pathway Homo sapiens P00018	NA	NA	NA	NA	NA	NA	1.93185	NA	NA	NA	NA	NA	NA	NA	NA	NA	NA	NA	NA	NA	NA	NA	1.9508	NA	NA	-2.23426	-7.46707	6.85838	1.99254	NA	NA	NA	NA	-2.25054	NA	NA	NA	NA	NA	-3.77482	NA	NA	NA	NA	NA	NA	NA	-1.70603
BioPlanet 2019	EGF receptor transactivation by GPCRs in cardiac hypertrophy	NA	2.55708	NA	1.35238	3.30149	NA	NA	NA	NA	NA	NA	NA	NA	NA	NA	-2.14767	NA	NA	-1.48307	NA	-1.47321	NA	3.10033	NA	NA	NA	-3.27806	NA	NA	NA	-1.83125	-1.99602	-1.54014	-1.31914	NA	NA	2.91172	2.11555	NA	NA	NA	NA	1.48081	NA	NA	NA	NA	NA
BioCarta 2016	EGF Signaling Pathway Homo sapiens h egfPathway	NA	NA	NA	NA	2.61097	NA	NA	NA	NA	-3.17001	NA	NA	NA	NA	NA	NA	NA	NA	NA	NA	NA	2.49884	1.7773	NA	NA	NA	-2.01399	NA	NA	-1.90263	-2.65783	-3.03433	NA	-2.37797	-1.57226	NA	NA	NA	NA	2.5857	NA	NA	NA	NA	NA	NA	NA	-3.56679
BioPlanet 2019	EGF/EGFR signaling pathway	NA	NA	NA	NA	3.11796	NA	1.40403	NA	NA	2.38637	NA	NA	NA	NA	NA	NA	NA	1.56992	-1.48307	NA	-2.61233	NA	8.4295	NA	NA	-4.33821	-16.3931	13.5626	1.46358	-9.29877	-7.64186	-8.83371	-6.50179	-8.92225	-7.52566	NA	-2.79222	NA	-5.15046	9.40273	NA	-4.24081	-1.77746	NA	NA	NA	NA	-1.75788
WikiPathway 2021 Human	EGF/EGFR signaling pathway WP437	NA	NA	NA	NA	3.21352	NA	1.80405	NA	NA	NA	NA	NA	NA	NA	NA	NA	NA	1.62848	-1.4	NA	-2.24468	NA	8.12689	1.7942	NA	-3.71624	-14.9811	12.0916	1.84924	-9.23245	-7.34331	-9.44036	-5.70048	-6.65056	-5.68929	NA	-1.99364	1.80265	-3.43658	9.96278	NA	NA	-1.37438	NA	NA	NA	NA	-1.42587
Reactome	EGFR downregulation	NA	NA	NA	NA	NA	NA	NA	NA	NA	-2.0816	NA	NA	NA	NA	NA	-1.39146	NA	1.59927	NA	-1.44094	NA	NA	-1.32917	NA	NA	NA	-1.5079	-1.61394	NA	2.48937	1.34427	1.59293	NA	NA	NA	1.56245	NA	NA	NA	5.06736	NA	2.8532	NA	NA	NA	NA	NA	NA
BioPlanet 2019	EGFR downregulation	NA	NA	NA	NA	NA	NA	NA	NA	NA	-2.29249	NA	NA	NA	NA	NA	-1.36965	NA	NA	NA	NA	NA	-1.51356	2.67765	NA	NA	NA	-1.86151	4.72282	NA	NA	NA	-1.32476	-3.43959	NA	-2.29551	NA	NA	NA	NA	3.73114	NA	2.64592	NA	NA	NA	NA	NA	-1.31124
BioPlanet 2019	EGFR interaction with phospholipase C-gamma	NA	NA	NA	NA	NA	NA	NA	NA	NA	NA	NA	NA	NA	NA	NA	NA	NA	NA	NA	NA	NA	NA	NA	NA	NA	NA	NA	NA	NA	NA	NA	NA	NA	NA	NA	NA	NA	NA	NA	NA	NA	NA	NA	NA	NA	NA	NA	NA
WikiPathway 2021 Human	EGFR Tyrosine Kinase Inhibitor Resistance WP4806	NA	NA	NA	NA	1.8606	NA	1.49772	NA	NA	-1.45273	NA	NA	NA	NA	1.51276	NA	NA	NA	NA	NA	NA	NA	NA	NA	NA	NA	-3.64251	1.49077	NA	-1.45799	NA	NA	NA	NA	NA	NA	NA	NA	NA	NA	NA	NA	NA	NA	NA	NA	NA	-2.18415
BioPlanet 2019	EGFR1 pathway	NA	2.55353	NA	2.90128	12.2467	2.63152	NA	10.5814	2.01686	-4.87274	NA	NA	NA	-2.13925	2.13706	NA	NA	11.6425	NA	NA	NA	5.83346	-3.953	NA	5.31403	-1.83399	-4.68989	9.94974	-3.8051	NA	-3.18667	3.65961	-3.76125	-6.16753	-4.50125	2.46962	NA	-6.84482	-3.82737	10.4544	NA	NA	2.64559	2.09016	NA	NA	-2.90048	-1.69755
Reactome	EGR2 and SOX10-mediated initiation of Schwann cell myelination	NA	NA	NA	NA	NA	NA	NA	NA	NA	NA	NA	NA	NA	NA	NA	NA	NA	NA	NA	NA	NA	NA	NA	NA	NA	NA	NA	NA	NA	NA	NA	NA	NA	NA	NA	NA	NA	NA	NA	NA	NA	NA	NA	NA	NA	NA	NA	NA
BioPlanet 2019	Eicosanoid biosynthesis	NA	NA	NA	NA	NA	NA	NA	NA	NA	NA	NA	NA	NA	NA	NA	NA	NA	1.48108	NA	NA	NA	NA	2.50446	NA	NA	NA	NA	NA	NA	NA	NA	NA	NA	NA	NA	NA	NA	NA	NA	NA	NA	NA	NA	NA	NA	NA	NA	NA
BioPlanet 2019	Eicosanoid metabolism	2.45622	NA	NA	NA	NA	NA	NA	NA	NA	NA	NA	NA	NA	NA	NA	NA	NA	NA	NA	NA	NA	NA	1.35408	NA	NA	NA	NA	1.3508	NA	NA	NA	NA	NA	1.54775	NA	NA	NA	NA	NA	NA	NA	NA	NA	NA	NA	NA	NA	NA
BioCarta 2016	Eicosanoid Metabolism Homo sapiens h eicosanoidPathway	1.83081	NA	NA	NA	NA	NA	NA	NA	NA	NA	NA	NA	NA	NA	NA	NA	NA	NA	NA	NA	NA	NA	NA	NA	NA	NA	NA	NA	NA	NA	NA	NA	NA	NA	NA	NA	NA	NA	NA	NA	NA	NA	NA	NA	NA	NA	NA	NA
WikiPathway 2021 Human	Eicosanoid metabolism via cyclooxygenases (COX) WP4719	NA	NA	NA	NA	NA	NA	NA	NA	NA	NA	NA	NA	NA	NA	NA	NA	NA	NA	NA	NA	NA	1.46741	2.03336	NA	NA	NA	NA	NA	NA	NA	NA	NA	NA	NA	NA	NA	NA	NA	NA	NA	NA	NA	NA	NA	NA	NA	NA	NA
WikiPathway 2021 Human	Eicosanoid metabolism via lipooxygenases (LOX) WP4721	NA	NA	NA	NA	NA	NA	NA	NA	NA	NA	NA	NA	NA	NA	NA	NA	NA	NA	NA	NA	NA	NA	NA	NA	NA	NA	NA	NA	NA	NA	NA	NA	NA	NA	NA	NA	NA	NA	NA	NA	NA	NA	NA	NA	NA	NA	NA	NA
WikiPathway 2021 Human	Eicosanoid Synthesis WP167	NA	NA	NA	NA	NA	NA	NA	NA	NA	NA	NA	NA	NA	NA	NA	NA	NA	NA	NA	NA	NA	NA	2.22978	NA	NA	NA	NA	NA	NA	NA	NA	NA	NA	NA	NA	NA	NA	NA	NA	NA	NA	NA	NA	NA	NA	NA	NA	NA
BioPlanet 2019	eIF4E and p70 S6 kinase regulation	NA	NA	NA	NA	NA	NA	NA	NA	NA	NA	NA	NA	NA	NA	NA	NA	NA	NA	NA	NA	NA	NA	2.23116	NA	NA	NA	-2.73199	2.82294	NA	NA	3.02447	-2.20269	1.84052	NA	-1.33506	NA	NA	NA	1.40992	-2.32678	NA	NA	NA	NA	NA	NA	NA	-2.06262
Reactome	Elastic fibre formation	NA	NA	NA	NA	NA	NA	NA	NA	NA	NA	NA	NA	NA	-2.30224	NA	NA	NA	NA	NA	NA	NA	NA	NA	NA	NA	NA	NA	NA	NA	NA	NA	NA	NA	NA	NA	NA	NA	NA	NA	NA	NA	NA	NA	NA	NA	NA	-1.33356	NA
BioPlanet 2019	Electron transport chain	11.4936	NA	NA	NA	NA	NA	NA	13.6921	NA	33.6648	NA	NA	NA	NA	NA	NA	NA	-1.31678	NA	NA	NA	-4.3756	22.3218	-4.3778	-5.53307	-10.3331	1.73209	47.1049	-2.04495	-6.46095	-15.1428	-1.89078	-6.14392	-2.42719	-4.96679	-7.56247	NA	-3.06083	-5.46768	4.27375	NA	-4.37972	NA	NA	NA	NA	NA	NA
GO Biological Process 2021	electron transport chain (GO:0022900)	NA	NA	NA	NA	NA	NA	NA	NA	NA	5.2962	NA	NA	NA	NA	NA	NA	NA	NA	NA	NA	NA	NA	NA	NA	NA	NA	NA	2.40482	NA	NA	NA	NA	NA	NA	NA	NA	NA	NA	NA	NA	NA	NA	NA	NA	NA	NA	NA	NA
WikiPathway 2021 Human	Electron Transport Chain (OXPHOS system in mitochondria) WP111	20.1845	NA	NA	NA	NA	NA	NA	23.9961	NA	42.0242	NA	NA	NA	NA	NA	NA	NA	-2.70708	NA	NA	NA	-2.58785	34.09	-4.24857	-7.25639	-7.46764	1.43238	61.5845	-1.45454	-4.23376	-11.6389	NA	-3.55738	-1.47968	-3.16505	-5.57955	NA	-2.17877	-3.78944	2.86839	NA	-2.44785	NA	NA	NA	NA	NA	NA
Reactome	Elevation of cytosolic Ca2+ levels	NA	NA	NA	NA	NA	NA	NA	NA	NA	NA	NA	NA	NA	NA	NA	NA	NA	NA	NA	NA	NA	NA	NA	NA	NA	NA	NA	NA	NA	-1.41995	NA	NA	NA	NA	NA	NA	NA	NA	NA	NA	NA	NA	NA	NA	NA	NA	NA	NA
GO Biological Process 2021	embryonic limb morphogenesis (GO:0030326)	NA	NA	NA	NA	NA	NA	NA	NA	NA	NA	NA	NA	NA	NA	NA	NA	NA	NA	NA	NA	NA	NA	NA	NA	NA	NA	NA	NA	NA	NA	NA	NA	NA	NA	NA	NA	NA	NA	NA	NA	NA	NA	NA	NA	NA	NA	NA	NA
GO Biological Process 2021	embryonic organ development (GO:0048568)	NA	NA	NA	NA	NA	NA	NA	NA	NA	NA	NA	NA	NA	-2.08218	NA	NA	NA	NA	NA	NA	NA	NA	NA	NA	NA	NA	NA	NA	NA	NA	NA	NA	NA	NA	NA	NA	NA	NA	NA	NA	NA	NA	NA	NA	NA	NA	NA	NA
Reactome	EML4 and NUDC in mitotic spindle formation	NA	NA	NA	NA	NA	NA	NA	24.684	NA	24.024	NA	NA	NA	-1.94175	NA	NA	NA	5.93322	NA	NA	NA	-1.93859	19.8936	NA	NA	-3.84216	NA	24.4892	-2.53214	1.66608	1.60368	3.95887	NA	2.63647	NA	NA	NA	NA	2.11534	-3.3307	NA	NA	NA	NA	NA	NA	-2.47061	NA
GO Biological Process 2021	endocardial cushion morphogenesis (GO:0003203)	NA	NA	NA	NA	NA	NA	NA	NA	NA	NA	NA	NA	NA	NA	NA	NA	NA	NA	NA	NA	NA	NA	NA	NA	NA	NA	NA	NA	NA	NA	NA	NA	NA	NA	NA	NA	NA	NA	NA	NA	NA	NA	NA	NA	NA	NA	NA	NA
BioPlanet 2019	Endochondral ossification	NA	NA	NA	NA	1.72551	NA	NA	NA	NA	NA	NA	NA	NA	NA	NA	NA	NA	NA	NA	NA	NA	NA	NA	NA	NA	NA	-3.01465	NA	NA	NA	NA	NA	NA	NA	NA	NA	NA	NA	NA	NA	NA	NA	NA	NA	NA	NA	NA	NA
WikiPathway 2021 Human	Endochondral Ossification with Skeletal Dysplasias WP4808	NA	NA	NA	NA	NA	NA	NA	NA	NA	NA	NA	NA	NA	NA	NA	NA	NA	NA	NA	NA	NA	NA	NA	NA	NA	NA	-3.14212	NA	NA	NA	NA	NA	NA	NA	NA	NA	NA	NA	NA	NA	NA	NA	NA	NA	NA	NA	NA	NA
WikiPathway 2021 Human	Endochondral Ossification WP474	NA	NA	NA	NA	NA	NA	NA	NA	NA	NA	NA	NA	NA	NA	NA	NA	NA	NA	NA	NA	NA	NA	NA	NA	NA	NA	-3.14212	NA	NA	NA	NA	NA	NA	NA	NA	NA	NA	NA	NA	NA	NA	NA	NA	NA	NA	NA	NA	NA
KEGG	Endocrine and other factor-regulated calcium reabsorption	NA	NA	NA	NA	NA	NA	NA	NA	NA	NA	NA	NA	NA	NA	NA	NA	NA	NA	NA	NA	NA	-1.46573	NA	NA	NA	NA	NA	NA	NA	1.3778	NA	NA	NA	NA	-1.3582	NA	NA	NA	NA	-1.47324	NA	NA	NA	NA	NA	NA	NA	NA
GO Biological Process 2021	endocytic recycling (GO:0032456)	NA	NA	NA	NA	NA	NA	NA	NA	NA	2.7178	NA	NA	NA	NA	NA	NA	NA	NA	NA	NA	NA	NA	3.75877	NA	NA	NA	-1.66275	9.92762	NA	-1.42309	NA	NA	-1.59273	-2.15714	NA	NA	NA	NA	NA	3.15019	NA	NA	NA	NA	NA	NA	NA	NA
GO Cellular Component 2021	endocytic vesicle (GO:0030139)	7.1042	NA	NA	NA	2.99623	4.86628	NA	2.71516	NA	-11.7026	NA	NA	-3.89	-2.66585	NA	NA	-3.0783	-6.51543	NA	-2.5702	1.54763	-4.58737	7.63285	2.36862	-5.56961	-2.75244	-4.30203	4.14339	-1.82103	-8.11009	-4.03504	NA	-5.11	3.42163	-1.32851	-8.51318	-3.46777	-1.94357	NA	-5.47695	NA	1.47059	NA	NA	NA	-5.00058	1.48223	4.48488
GO Cellular Component 2021	endocytic vesicle lumen (GO:0071682)	1.35845	NA	NA	NA	1.50745	3.41699	NA	NA	NA	3.50107	NA	NA	NA	1.86723	NA	NA	1.3066	2.95051	NA	NA	1.33849	NA	7.53222	3.50683	1.30569	2.62615	8.45984	-2.29586	NA	9.13195	8.43722	2.58833	4.2584	2.93944	1.95536	NA	NA	NA	NA	NA	NA	NA	NA	NA	NA	NA	3.11435	8.72409
GO Cellular Component 2021	endocytic vesicle membrane (GO:0030666)	7.57794	NA	NA	NA	3.73795	2.38222	NA	1.59313	NA	-17.184	NA	NA	-4.28046	-4.58337	NA	NA	3.64382	-6.67223	NA	-4.22177	3.413	NA	12.1908	3.84499	-8.11613	-6.27713	-11.8203	NA	-6.48352	-9.3957	-8.51971	-5.28022	-13.2005	4.0219	-6.43821	-9.11137	-9.49169	-7.68309	-3.87245	4.37732	NA	3.38763	NA	NA	-3.42702	-5.49129	2.5171	-5.07628
BioPlanet 2019	Endocytosis	NA	NA	NA	NA	1.88556	NA	NA	NA	NA	NA	NA	NA	NA	-1.95474	NA	NA	NA	NA	NA	NA	NA	-3.12703	3.76896	1.37979	1.56171	-3.24741	-9.68874	6.51911	-1.31905	-5.97849	-4.12486	NA	-5.70925	-6.42242	-12.7055	-1.35633	-4.39317	-2.46225	-4.64496	12.234	NA	NA	NA	NA	-2.51928	NA	1.44757	-3.26229
KEGG	Endocytosis	NA	NA	NA	NA	1.71738	NA	NA	NA	NA	4.42254	NA	NA	NA	1.90506	NA	NA	NA	NA	NA	NA	NA	-10.4604	12.0626	1.90048	NA	-3.10755	-11.062	23.0594	-2.3768	-11.6901	-11.7289	-9.7913	-12.837	-11.4484	-21.4047	-2.71108	-5.77474	-5.45904	-7.75286	16.6992	NA	-11.9911	NA	-1.55896	-2.36697	NA	1.87001	-2.86572
BioPlanet 2019	Endocytotic role of NDK, phosphins and dynamin	NA	NA	NA	NA	1.87799	NA	NA	NA	NA	1.9148	NA	NA	NA	NA	NA	NA	NA	NA	NA	NA	NA	-1.44983	4.58026	NA	NA	NA	NA	5.4571	NA	NA	-2.44254	NA	NA	NA	NA	-1.54658	NA	NA	NA	4.14558	NA	NA	NA	NA	NA	NA	NA	NA
BioCarta 2016	Endocytotic role of NDK, Phosphins and Dynamin Homo sapiens h ndkDynaminPathway	NA	NA	NA	NA	NA	NA	NA	NA	NA	NA	NA	NA	NA	NA	NA	NA	NA	NA	NA	NA	NA	-1.39255	3.26911	NA	NA	NA	NA	3.1391	NA	-1.3828	NA	NA	NA	NA	NA	NA	NA	NA	NA	2.8718	NA	NA	NA	NA	NA	NA	NA	NA
GO Molecular Function 2021	endodeoxyribonuclease activity (GO:0004520)	NA	NA	NA	NA	NA	NA	NA	NA	NA	NA	NA	NA	NA	NA	NA	NA	NA	NA	NA	NA	NA	NA	NA	NA	NA	NA	NA	1.88022	NA	NA	NA	NA	NA	NA	NA	NA	NA	NA	NA	NA	NA	NA	NA	NA	NA	NA	NA	NA
GO Biological Process 2021	endoderm development (GO:0007492)	NA	NA	NA	NA	NA	NA	NA	NA	NA	NA	NA	NA	NA	NA	NA	NA	NA	NA	NA	NA	NA	NA	NA	NA	NA	NA	NA	NA	NA	NA	NA	NA	NA	NA	NA	NA	NA	NA	NA	NA	NA	1.36779	NA	NA	NA	NA	NA	NA
WikiPathway 2021 Human	Endoderm differentiation WP2853	NA	NA	NA	NA	NA	NA	NA	NA	NA	2.04692	NA	NA	NA	NA	NA	NA	NA	NA	NA	NA	NA	NA	2.12053	NA	NA	-2.98627	-2.25503	1.88732	NA	NA	NA	NA	NA	NA	NA	NA	NA	NA	NA	1.87748	NA	NA	NA	NA	NA	NA	NA	NA
GO Biological Process 2021	endoderm formation (GO:0001706)	NA	NA	NA	NA	NA	NA	NA	NA	NA	NA	NA	NA	NA	NA	NA	NA	NA	1.51502	NA	NA	NA	NA	NA	NA	NA	NA	NA	-1.70017	NA	NA	NA	NA	NA	NA	NA	NA	NA	NA	NA	NA	NA	NA	NA	NA	NA	NA	NA	NA
GO Biological Process 2021	endodermal cell differentiation (GO:0035987)	NA	NA	NA	NA	NA	NA	NA	NA	NA	NA	NA	NA	NA	NA	NA	NA	NA	NA	NA	NA	NA	NA	NA	NA	NA	NA	NA	NA	NA	NA	NA	NA	NA	NA	NA	NA	NA	NA	NA	NA	NA	NA	NA	NA	NA	NA	NA	NA
Panther 2016	Endogenous cannabinoid signaling Homo sapiens P05730	NA	NA	NA	NA	NA	NA	NA	NA	NA	NA	NA	NA	NA	NA	NA	NA	NA	NA	NA	NA	NA	NA	NA	NA	NA	NA	NA	NA	NA	NA	-1.32705	NA	NA	NA	NA	NA	NA	NA	NA	NA	NA	NA	NA	NA	NA	NA	NA	NA
BioPlanet 2019	Endogenous Toll-like receptor signaling	NA	NA	NA	NA	3.27509	NA	NA	1.50731	NA	4.70957	NA	NA	1.76602	1.34327	NA	NA	NA	NA	NA	NA	1.75535	3.95945	4.79015	4.62439	NA	NA	1.80129	4.30267	NA	2.95719	1.73896	2.79122	3.12257	3.34823	NA	-2.05362	NA	NA	NA	-1.73405	NA	NA	NA	NA	NA	NA	2.20129	2.30934
GO Cellular Component 2021	endolysosome (GO:0036019)	NA	NA	NA	NA	NA	1.9682	NA	1.63555	NA	4.59211	NA	NA	NA	NA	NA	NA	NA	NA	NA	NA	NA	-1.35974	1.69988	NA	NA	NA	NA	2.98208	NA	-4.51012	-2.59183	NA	-1.45483	1.67711	-1.32851	-1.40543	NA	NA	NA	NA	NA	NA	NA	NA	NA	NA	NA	1.6584
GO Cellular Component 2021	endolysosome membrane (GO:0036020)	NA	NA	NA	NA	NA	NA	NA	NA	NA	3.02124	NA	NA	NA	NA	NA	NA	NA	NA	NA	NA	NA	NA	1.63506	NA	NA	NA	NA	2.70975	NA	-1.35012	NA	NA	NA	NA	NA	NA	NA	NA	NA	NA	NA	NA	NA	NA	NA	NA	NA	NA
GO Biological Process 2021	endomembrane system organization (GO:0010256)	NA	NA	NA	NA	NA	NA	NA	NA	NA	7.12488	NA	NA	NA	NA	NA	NA	NA	NA	NA	NA	NA	-1.32424	3.46279	NA	NA	-1.3118	NA	9.25557	NA	1.57506	NA	NA	NA	1.62613	NA	NA	NA	NA	NA	NA	NA	NA	NA	NA	NA	NA	NA	NA
BioPlanet 2019	Endometrial cancer	NA	NA	NA	NA	NA	NA	NA	NA	NA	NA	NA	NA	NA	NA	NA	NA	NA	NA	NA	NA	NA	NA	1.85929	NA	NA	NA	-5.34241	NA	NA	NA	NA	-2.19047	-1.62047	-2.20732	NA	NA	NA	NA	NA	3.27991	NA	NA	NA	NA	NA	NA	NA	NA
WikiPathway 2021 Human	Endometrial cancer WP4155	NA	2.54587	NA	NA	NA	NA	NA	NA	NA	NA	NA	NA	NA	NA	NA	NA	NA	NA	NA	NA	NA	2.20228	NA	NA	1.44185	NA	-5.38155	NA	NA	NA	-1.54515	-2.33764	-1.56538	-2.25433	NA	NA	NA	-2.9995	NA	2.69949	NA	NA	NA	NA	NA	NA	NA	NA
GO Molecular Function 2021	endonuclease activity (GO:0004519)	NA	NA	NA	NA	NA	NA	NA	NA	NA	NA	NA	NA	NA	NA	NA	NA	NA	NA	NA	NA	NA	NA	NA	NA	NA	NA	NA	2.31951	NA	NA	NA	NA	NA	NA	NA	NA	NA	NA	NA	NA	NA	NA	NA	NA	NA	NA	NA	NA
GO Molecular Function 2021	endopeptidase inhibitor activity (GO:0004866)	NA	NA	NA	NA	NA	NA	NA	NA	NA	NA	NA	NA	NA	NA	NA	NA	NA	NA	NA	NA	NA	NA	NA	2.26367	-1.698	NA	NA	NA	NA	NA	NA	NA	NA	NA	NA	NA	NA	NA	NA	NA	NA	NA	NA	NA	NA	NA	NA	NA
GO Molecular Function 2021	endopeptidase regulator activity (GO:0061135)	NA	NA	NA	NA	NA	NA	NA	NA	NA	NA	NA	NA	NA	NA	NA	NA	NA	NA	NA	NA	NA	NA	NA	NA	NA	NA	NA	NA	NA	NA	NA	NA	NA	NA	NA	NA	NA	NA	NA	NA	NA	NA	NA	NA	NA	NA	NA	NA
GO Biological Process 2021	endoplasmic reticulum calcium ion homeostasis (GO:0032469)	NA	NA	NA	NA	NA	NA	NA	NA	NA	1.33062	NA	NA	NA	NA	NA	NA	NA	NA	NA	NA	NA	NA	2.1676	NA	NA	NA	NA	3.49069	NA	NA	NA	NA	NA	NA	NA	NA	NA	NA	NA	1.42456	NA	NA	NA	NA	NA	NA	NA	NA
GO Cellular Component 2021	endoplasmic reticulum lumen (GO:0005788)	NA	NA	NA	NA	NA	5.4241	NA	NA	NA	1.86596	NA	NA	NA	2.78939	NA	NA	NA	1.43172	NA	NA	NA	NA	-2.50792	7.30814	NA	NA	6.94716	NA	NA	16.2895	10.4851	NA	NA	1.69411	NA	NA	NA	NA	NA	NA	NA	NA	NA	NA	NA	NA	3.72047	6.81951
GO Biological Process 2021	endoplasmic reticulum mannose trimming (GO:1904380)	1.69724	NA	NA	NA	NA	NA	NA	NA	NA	2.34216	NA	NA	NA	NA	NA	NA	NA	NA	NA	NA	NA	NA	NA	NA	NA	NA	NA	1.58743	NA	NA	NA	2.18975	NA	NA	NA	NA	NA	NA	NA	NA	NA	NA	NA	NA	NA	NA	NA	NA
GO Biological Process 2021	endoplasmic reticulum organization (GO:0007029)	NA	NA	NA	NA	NA	NA	NA	NA	NA	10.4467	NA	NA	NA	NA	NA	NA	NA	NA	NA	NA	NA	NA	3.16403	3.69608	NA	NA	NA	6.93259	NA	5.55394	2.3307	NA	NA	NA	-2.28535	NA	NA	NA	NA	1.44049	NA	NA	NA	NA	NA	NA	NA	NA
WikiPathway 2021 Human	Endoplasmic reticulum stress response in coronavirus infection WP4861	NA	NA	NA	1.78408	NA	NA	NA	NA	NA	2.36683	NA	NA	NA	NA	NA	NA	NA	2.65334	NA	NA	NA	NA	2.12197	NA	2.0402	-3.40382	-2.38587	3.79793	NA	3.1361	3.21873	7.01784	8.17375	6.08438	4.18901	NA	NA	4.25467	5.2535	2.00419	NA	6.79201	NA	NA	NA	NA	NA	NA
GO Biological Process 2021	endoplasmic reticulum to cytosol transport (GO:1903513)	NA	NA	NA	1.58911	NA	NA	NA	NA	NA	9.29112	NA	NA	NA	NA	NA	NA	NA	NA	NA	NA	NA	NA	2.3738	6.27369	NA	-1.41159	1.3768	4.45477	NA	6.8382	5.73983	2.09686	1.89019	1.46425	NA	NA	NA	NA	NA	2.49991	NA	2.23934	NA	NA	NA	NA	NA	NA
GO Biological Process 2021	endoplasmic reticulum to Golgi vesicle-mediated transport (GO:0006888)	NA	NA	NA	NA	NA	NA	NA	NA	NA	43.5036	NA	NA	NA	NA	NA	NA	NA	NA	NA	NA	NA	-6.77123	20.6428	4.49589	-1.34894	-2.79896	NA	28.4477	NA	NA	10.8964	-6.59562	-10.2706	NA	-5.72029	-2.18266	NA	-1.99176	-7.38799	2.96235	NA	-5.91222	NA	NA	NA	NA	NA	NA
GO Cellular Component 2021	endoplasmic reticulum tubular network (GO:0071782)	NA	NA	NA	NA	NA	NA	NA	NA	NA	NA	NA	NA	NA	NA	NA	NA	NA	NA	NA	NA	NA	-2.3196	NA	NA	NA	NA	NA	NA	NA	NA	NA	NA	NA	-1.54259	-2.68781	NA	NA	NA	NA	NA	NA	NA	NA	NA	NA	NA	NA	NA
GO Biological Process 2021	endoplasmic reticulum tubular network organization (GO:0071786)	NA	NA	NA	NA	NA	NA	NA	NA	NA	2.07634	NA	NA	NA	NA	NA	NA	NA	NA	NA	NA	NA	-1.3204	NA	NA	NA	NA	NA	NA	NA	NA	NA	NA	NA	NA	NA	NA	NA	NA	NA	NA	NA	NA	NA	NA	NA	NA	NA	NA
GO Cellular Component 2021	endoplasmic reticulum-Golgi intermediate compartment membrane (GO:0033116)	NA	NA	NA	NA	NA	NA	NA	NA	NA	9.43191	NA	NA	NA	NA	NA	NA	NA	NA	NA	NA	NA	NA	5.12771	1.55528	NA	-1.6643	1.70675	7.27622	NA	7.18361	3.67916	1.59863	NA	1.70149	NA	NA	NA	NA	NA	NA	NA	NA	NA	NA	NA	NA	NA	1.71196
GO Molecular Function 2021	endoribonuclease activity, producing 5'-phosphomonoesters (GO:0016891)	NA	NA	NA	NA	NA	NA	NA	NA	NA	1.41209	NA	NA	NA	NA	NA	NA	NA	NA	NA	NA	NA	NA	1.71717	NA	NA	NA	NA	3.53602	NA	NA	NA	2.11737	NA	NA	NA	NA	NA	NA	NA	-2.07212	NA	-1.90545	NA	NA	NA	NA	NA	NA
Reactome	Endosomal Sorting Complex Required For Transport (ESCRT)	2.10319	NA	NA	NA	NA	NA	NA	NA	NA	4.23859	NA	NA	NA	NA	NA	-1.39146	NA	NA	NA	-1.44094	NA	-2.79227	NA	1.57384	NA	NA	NA	8.20904	NA	3.51231	2.44655	3.22004	-2.8434	2.21414	NA	NA	NA	1.43299	1.36962	4.05015	NA	4.41207	NA	NA	NA	NA	NA	NA
BioPlanet 2019	Endosomal sorting complex required for transport (ESCRT) pathway	2.0671	NA	NA	NA	NA	NA	NA	NA	NA	3.26476	NA	NA	NA	NA	NA	-1.3528	NA	NA	NA	NA	NA	-2.34199	2.99694	1.48144	NA	NA	NA	7.10037	NA	2.38105	2.38654	1.59842	-2.38561	-1.58228	NA	NA	NA	NA	NA	3.58462	NA	2.53337	NA	NA	NA	NA	NA	NA
GO Cellular Component 2021	endosome lumen (GO:0031904)	NA	NA	NA	NA	NA	1.93236	NA	NA	NA	NA	NA	NA	NA	2.60863	NA	NA	NA	NA	NA	NA	NA	NA	NA	NA	2.44915	NA	NA	NA	NA	-1.30919	NA	NA	NA	NA	NA	NA	NA	NA	NA	NA	NA	NA	NA	NA	NA	NA	NA	NA
GO Cellular Component 2021	endosome membrane (GO:0010008)	1.6263	NA	NA	NA	2.15284	2.34034	NA	NA	NA	8.08202	NA	1.67557	2.17349	4.49336	NA	NA	2.70959	4.21609	NA	NA	NA	-10.7007	18.1523	4.07774	NA	3.05243	-5.64963	28.0988	-5.6456	-18.5264	-10.9952	-13.5541	-14.0142	-11.7536	-18.8544	-3.94539	-8.29948	-7.82125	-5.47939	11.1461	NA	-7.18915	NA	NA	-1.56252	2.05191	6.71154	1.52433
GO Biological Process 2021	endosome organization (GO:0007032)	NA	NA	NA	NA	NA	NA	NA	NA	NA	NA	NA	NA	NA	NA	NA	NA	NA	NA	NA	NA	NA	-1.42741	NA	NA	NA	1.88936	NA	2.85833	NA	NA	NA	NA	-2.49523	NA	NA	NA	NA	NA	NA	NA	NA	NA	NA	NA	NA	NA	NA	NA
GO Biological Process 2021	endosome transport via multivesicular body sorting pathway (GO:0032509)	NA	NA	NA	NA	NA	NA	NA	NA	NA	3.02293	NA	NA	NA	NA	NA	NA	NA	-1.72348	NA	NA	NA	-3.16956	2.34242	1.36665	NA	NA	NA	5.57047	NA	NA	NA	NA	NA	NA	NA	NA	NA	NA	NA	NA	NA	NA	NA	NA	NA	NA	NA	NA
GO Biological Process 2021	endothelial cell development (GO:0001885)	NA	NA	NA	NA	2.06133	NA	NA	NA	NA	-1.81614	NA	NA	NA	NA	NA	NA	NA	NA	NA	NA	NA	NA	-1.53236	NA	NA	NA	-1.5512	NA	NA	NA	NA	NA	NA	NA	NA	NA	NA	NA	NA	NA	NA	1.77782	NA	NA	NA	NA	NA	NA
GO Biological Process 2021	endothelial cell migration (GO:0043542)	NA	NA	NA	NA	NA	NA	NA	NA	NA	NA	NA	NA	NA	NA	NA	NA	NA	NA	NA	NA	NA	NA	NA	NA	NA	NA	NA	NA	NA	NA	NA	NA	NA	NA	NA	NA	NA	NA	NA	NA	NA	NA	NA	NA	NA	NA	NA	NA
WikiPathway 2021 Human	Endothelin Pathways WP2197	NA	NA	NA	NA	NA	NA	NA	NA	NA	NA	NA	NA	NA	NA	NA	NA	NA	NA	NA	NA	NA	NA	NA	NA	NA	NA	NA	NA	NA	NA	NA	NA	NA	NA	NA	NA	NA	NA	NA	NA	NA	NA	1.37145	NA	NA	NA	NA	NA
Panther 2016	Endothelin signaling pathway Homo sapiens P00019	NA	NA	NA	NA	NA	NA	NA	NA	NA	NA	NA	NA	NA	NA	NA	NA	NA	NA	NA	NA	-2.07103	NA	NA	NA	NA	NA	-6.2047	NA	NA	NA	NA	-1.58507	NA	NA	NA	NA	NA	NA	NA	NA	NA	NA	1.3596	NA	NA	NA	NA	-2.6485
BioPlanet 2019	Endothelins	NA	NA	NA	NA	NA	NA	NA	NA	NA	NA	NA	NA	NA	NA	NA	NA	NA	2.54575	NA	NA	-2.30725	NA	NA	NA	NA	NA	-3.5293	-1.65999	NA	NA	NA	NA	NA	NA	NA	NA	NA	NA	NA	NA	NA	NA	NA	NA	NA	NA	NA	NA
Reactome	Energy dependent regulation of mTOR by LKB1-AMPK	1.52911	NA	NA	NA	NA	NA	NA	NA	NA	NA	NA	NA	NA	NA	NA	NA	NA	NA	NA	NA	NA	NA	NA	NA	NA	NA	NA	4.54871	NA	1.55001	NA	-2.46315	NA	-1.37168	NA	NA	NA	NA	NA	NA	NA	NA	NA	NA	NA	NA	NA	NA
GO Biological Process 2021	energy derivation by oxidation of organic compounds (GO:0015980)	NA	NA	NA	NA	NA	NA	NA	NA	NA	NA	NA	NA	NA	NA	NA	NA	NA	NA	NA	NA	NA	NA	NA	NA	NA	NA	NA	NA	NA	NA	NA	NA	NA	NA	NA	NA	NA	NA	NA	NA	NA	NA	NA	NA	NA	NA	NA	NA
BioPlanet 2019	Energy metabolism	NA	NA	NA	NA	NA	NA	NA	NA	NA	NA	NA	NA	NA	NA	NA	NA	NA	NA	NA	-2.75107	NA	NA	1.55251	NA	NA	-1.46733	-4.62842	3.17283	NA	-1.42863	1.88367	NA	NA	NA	NA	NA	NA	NA	NA	2.90312	NA	NA	NA	NA	NA	NA	NA	NA
WikiPathway 2021 Human	Energy Metabolism WP1541	NA	NA	NA	NA	NA	NA	NA	NA	NA	NA	NA	NA	NA	NA	NA	NA	NA	NA	NA	-2.35976	NA	NA	1.47111	NA	NA	-1.40085	-4.62693	3.15177	NA	-1.38111	1.81298	NA	NA	NA	NA	NA	NA	NA	NA	2.92676	NA	NA	NA	NA	NA	NA	NA	NA
BioPlanet 2019	Energy-dependent regulation of mTOR by LKB1-AMPK	NA	NA	NA	NA	NA	NA	NA	NA	NA	NA	NA	NA	NA	NA	NA	NA	NA	NA	NA	NA	NA	NA	NA	NA	NA	NA	NA	NA	NA	NA	NA	NA	NA	NA	NA	NA	NA	NA	NA	1.42651	NA	NA	NA	NA	NA	NA	NA	NA
GO Biological Process 2021	engulfment of apoptotic cell (GO:0043652)	NA	NA	NA	NA	NA	NA	NA	NA	NA	NA	NA	NA	NA	NA	NA	NA	NA	NA	NA	NA	NA	NA	NA	1.94878	NA	NA	NA	NA	NA	NA	NA	NA	NA	NA	NA	NA	NA	NA	NA	NA	NA	NA	NA	NA	NA	NA	NA	NA
Panther 2016	Enkephalin release Homo sapiens P05913	NA	NA	NA	NA	NA	NA	NA	NA	NA	NA	NA	NA	NA	NA	NA	NA	NA	NA	NA	NA	NA	NA	NA	NA	NA	NA	-1.49019	NA	NA	NA	NA	NA	NA	NA	NA	NA	NA	NA	NA	NA	NA	NA	NA	NA	NA	NA	NA	NA
GO Biological Process 2021	entrainment of circadian clock by photoperiod (GO:0043153)	NA	NA	NA	NA	NA	NA	NA	NA	NA	NA	NA	NA	NA	NA	NA	NA	NA	NA	NA	NA	NA	NA	NA	NA	1.39343	NA	NA	1.74236	NA	NA	NA	1.45594	NA	NA	NA	NA	NA	NA	NA	NA	NA	1.40575	NA	NA	NA	NA	NA	NA
WikiPathway 2021 Human	Envelope proteins and their potential roles in EDMD physiopathology WP4535	NA	NA	NA	NA	NA	NA	NA	NA	NA	NA	NA	NA	NA	NA	NA	NA	NA	NA	NA	NA	NA	NA	NA	NA	NA	NA	-1.67909	3.20455	NA	-1.45965	NA	NA	-1.75694	NA	-3.25751	NA	NA	NA	NA	3.28705	NA	NA	NA	NA	NA	NA	NA	NA
GO Biological Process 2021	enzyme linked receptor protein signaling pathway (GO:0007167)	NA	NA	NA	NA	NA	NA	NA	NA	NA	NA	NA	NA	NA	NA	NA	NA	NA	NA	NA	NA	NA	NA	NA	NA	NA	NA	NA	NA	NA	NA	NA	NA	NA	NA	NA	NA	NA	NA	NA	NA	NA	NA	NA	NA	NA	NA	NA	NA
GO Biological Process 2021	eosinophil chemotaxis (GO:0048245)	NA	NA	NA	NA	3.99547	NA	3.49186	NA	NA	NA	NA	NA	NA	-1.60365	NA	NA	NA	NA	NA	NA	NA	2.23301	NA	NA	NA	NA	NA	NA	NA	NA	NA	NA	NA	NA	NA	NA	NA	NA	NA	NA	NA	NA	2.3907	NA	NA	NA	NA	NA
GO Biological Process 2021	eosinophil migration (GO:0072677)	NA	NA	NA	NA	3.99547	NA	3.49186	NA	NA	NA	NA	NA	NA	-1.60365	NA	NA	NA	NA	NA	NA	NA	2.23301	NA	NA	NA	NA	NA	NA	NA	NA	NA	NA	NA	NA	NA	NA	NA	NA	NA	NA	NA	NA	2.3907	NA	NA	NA	NA	NA
Reactome	EPH-ephrin mediated repulsion of cells	NA	NA	NA	NA	NA	NA	NA	NA	NA	-1.37032	NA	NA	NA	NA	NA	NA	NA	NA	NA	NA	NA	-2.93602	NA	NA	NA	-1.42113	NA	NA	NA	-1.68688	-1.45	NA	-1.53978	-2.1247	-1.41388	NA	NA	NA	NA	-1.33549	NA	NA	NA	NA	NA	NA	NA	NA
Reactome	EPH-Ephrin signaling	NA	NA	NA	NA	NA	NA	NA	1.67952	NA	-4.5206	NA	NA	NA	NA	NA	NA	NA	1.49089	NA	NA	NA	-10.0485	5.43479	NA	-4.86893	NA	-3.99866	5.51451	-1.85482	-4.44111	-5.81216	-2.13949	-4.11512	-5.51526	-5.71543	-3.3372	-3.36424	-2.93395	-3.00835	NA	NA	-5.64133	NA	-1.45092	NA	NA	2.65261	NA
Reactome	EPHA-mediated growth cone collapse	NA	NA	NA	NA	NA	NA	NA	NA	NA	-2.17615	NA	NA	NA	NA	NA	NA	NA	NA	NA	NA	NA	NA	NA	NA	NA	NA	NA	NA	NA	NA	NA	NA	NA	NA	NA	NA	NA	NA	NA	NA	NA	NA	NA	NA	NA	NA	2.06188	NA
Reactome	EPHB-mediated forward signaling	NA	NA	NA	NA	1.41757	NA	NA	2.24941	NA	-5.64573	NA	NA	NA	NA	NA	NA	NA	NA	NA	NA	NA	-8.13082	2.95382	NA	-4.89134	1.30543	-3.02982	4.70064	-2.38736	-2.27472	-4.37717	-2.54825	-3.62792	-5.40438	-4.46942	-2.75383	-6.66311	-2.98018	-3.83305	NA	NA	-3.61917	NA	-1.31717	NA	NA	1.67336	NA
BioPlanet 2019	Ephrin receptor A forward pathway	NA	NA	NA	NA	NA	NA	NA	NA	NA	-1.90745	NA	NA	NA	NA	NA	NA	NA	NA	NA	NA	NA	NA	NA	NA	NA	NA	-2.81619	NA	NA	NA	NA	NA	NA	NA	NA	1.35941	-1.95299	NA	NA	NA	NA	NA	NA	NA	NA	NA	NA	NA
BioPlanet 2019	Ephrin receptor B forward pathway	NA	NA	NA	NA	NA	NA	1.86506	NA	NA	-2.54718	NA	NA	NA	-1.34013	NA	NA	NA	NA	NA	NA	NA	-2.13636	NA	NA	NA	1.64521	-1.65184	NA	NA	1.54716	-1.73243	NA	NA	-1.38683	-1.42932	1.58216	NA	NA	NA	1.54518	NA	-1.35474	NA	NA	NA	NA	NA	-1.69755
GO Molecular Function 2021	ephrin receptor binding (GO:0046875)	NA	NA	NA	NA	NA	NA	NA	NA	NA	NA	NA	NA	NA	NA	NA	NA	NA	NA	NA	NA	NA	NA	NA	NA	NA	NA	NA	NA	NA	NA	NA	NA	NA	NA	NA	1.48063	NA	NA	NA	1.31303	NA	NA	NA	NA	NA	NA	NA	NA
GO Biological Process 2021	ephrin receptor signaling pathway (GO:0048013)	NA	NA	NA	NA	NA	NA	NA	NA	NA	-2.26491	NA	NA	NA	NA	NA	NA	NA	NA	NA	NA	NA	-4.26507	-2.88643	NA	-2.00221	NA	NA	1.56741	NA	-1.46776	-1.65063	NA	NA	-3.13905	-2.62208	-1.40819	-2.45441	NA	-1.99586	NA	NA	-2.62861	NA	NA	NA	NA	NA	NA
Reactome	Ephrin signaling	NA	NA	NA	NA	NA	NA	NA	NA	NA	NA	NA	NA	NA	NA	NA	NA	NA	NA	NA	NA	NA	-1.32728	NA	NA	NA	NA	NA	NA	NA	NA	NA	NA	NA	NA	NA	NA	NA	NA	NA	NA	NA	NA	NA	NA	NA	NA	NA	NA
GO Biological Process 2021	epiboly involved in wound healing (GO:0090505)	NA	NA	NA	NA	NA	NA	NA	NA	NA	NA	NA	NA	NA	NA	NA	NA	NA	NA	NA	NA	NA	NA	1.55154	NA	NA	NA	-1.72646	1.51289	NA	NA	NA	-2.48009	NA	NA	-1.74556	NA	NA	NA	NA	NA	NA	NA	NA	NA	NA	NA	NA	NA
GO Biological Process 2021	epidermal cell differentiation (GO:0009913)	NA	NA	NA	NA	NA	NA	NA	NA	NA	NA	NA	NA	NA	NA	NA	NA	NA	NA	NA	NA	NA	NA	NA	NA	NA	NA	NA	NA	NA	NA	NA	NA	NA	NA	NA	NA	NA	NA	NA	NA	NA	NA	NA	NA	NA	NA	NA	NA
BioPlanet 2019	Epidermal growth factor receptor (EGFR) pathway	NA	NA	NA	NA	1.58878	NA	1.78838	NA	NA	NA	NA	NA	NA	NA	NA	NA	NA	NA	NA	NA	NA	NA	1.77087	NA	NA	NA	-3.84469	4.69806	NA	-1.63926	-2.16442	NA	-2.81742	-7.39912	-3.81531	NA	-3.15437	NA	1.61948	2.31021	NA	-3.98436	NA	NA	NA	NA	NA	-2.27581
GO Molecular Function 2021	epidermal growth factor receptor binding (GO:0005154)	NA	NA	NA	NA	NA	NA	NA	NA	NA	NA	NA	NA	NA	NA	NA	NA	NA	1.66942	NA	NA	NA	NA	NA	NA	NA	NA	NA	NA	NA	NA	NA	NA	NA	NA	NA	2.53463	NA	NA	NA	NA	NA	NA	NA	NA	NA	NA	NA	NA
GO Biological Process 2021	epidermal growth factor receptor signaling pathway (GO:0007173)	NA	NA	NA	NA	NA	NA	NA	NA	NA	-1.91717	NA	NA	NA	NA	NA	NA	NA	NA	NA	NA	NA	NA	NA	NA	NA	NA	-1.9358	-1.31883	NA	NA	NA	NA	NA	NA	NA	NA	NA	NA	NA	2.43903	NA	NA	NA	NA	NA	NA	NA	NA
Reactome	Epigenetic regulation of gene expression	NA	NA	NA	NA	NA	NA	NA	1.39467	NA	NA	NA	NA	NA	NA	NA	NA	NA	NA	NA	NA	NA	NA	1.78995	NA	NA	NA	NA	2.56167	NA	3.53299	2.78256	2.15427	NA	NA	NA	NA	NA	1.69085	2.87011	NA	NA	2.29136	NA	NA	NA	NA	NA	NA
GO Biological Process 2021	epithelial cell differentiation (GO:0030855)	NA	NA	NA	NA	NA	NA	NA	NA	NA	NA	NA	NA	NA	NA	NA	NA	NA	NA	NA	NA	NA	NA	NA	NA	NA	NA	NA	NA	NA	NA	NA	NA	NA	NA	NA	NA	NA	NA	NA	NA	NA	NA	NA	NA	NA	NA	NA	1.54659
GO Biological Process 2021	epithelial cell migration (GO:0010631)	NA	NA	NA	NA	NA	NA	NA	NA	NA	NA	NA	NA	NA	NA	NA	NA	NA	NA	NA	NA	NA	NA	NA	NA	NA	NA	NA	NA	NA	NA	NA	NA	NA	NA	NA	NA	NA	NA	NA	NA	NA	NA	NA	NA	NA	NA	NA	NA
BioPlanet 2019	Epithelial cell signaling in Helicobacter pylori infection	NA	NA	NA	NA	3.83434	1.96571	NA	NA	NA	NA	NA	NA	NA	NA	NA	NA	NA	NA	NA	NA	NA	NA	5.02676	NA	NA	NA	-2.02689	7.08121	NA	2.34932	NA	1.65722	NA	-1.46447	NA	NA	NA	1.81695	2.09439	3.6827	NA	1.9779	1.54511	NA	NA	NA	NA	NA
GO Biological Process 2021	epithelial cilium movement involved in extracellular fluid movement (GO:0003351)	NA	NA	NA	NA	NA	NA	NA	NA	NA	NA	NA	NA	NA	NA	NA	NA	NA	NA	NA	NA	NA	NA	NA	NA	NA	NA	NA	NA	NA	NA	NA	NA	NA	NA	NA	NA	NA	NA	NA	NA	NA	NA	NA	NA	NA	NA	NA	NA
MSigDB Hallmark 2020	Epithelial Mesenchymal Transition	NA	NA	NA	NA	5.09343	6.71584	NA	NA	NA	3.64514	NA	3.48139	2.5595	-4.87845	NA	NA	NA	4.24113	NA	NA	NA	3.2205	4.32295	4.96824	NA	6.00515	2.99239	3.04896	NA	4.27288	2.56944	NA	NA	1.47996	NA	NA	NA	NA	NA	-1.84924	1.49893	NA	1.3896	NA	NA	NA	-1.34411	3.48454
GO Biological Process 2021	epithelial to mesenchymal transition (GO:0001837)	NA	NA	NA	NA	NA	NA	NA	NA	NA	NA	NA	NA	NA	NA	NA	NA	NA	NA	NA	NA	NA	NA	NA	NA	NA	NA	-2.42742	-2.70642	NA	NA	NA	1.59924	NA	NA	-1.63297	NA	NA	NA	NA	1.3794	NA	NA	NA	NA	NA	NA	NA	NA
WikiPathway 2021 Human	Epithelial to mesenchymal transition in colorectal cancer WP4239	NA	NA	NA	NA	NA	NA	NA	NA	NA	NA	NA	NA	NA	NA	NA	NA	NA	NA	NA	NA	NA	NA	NA	NA	NA	NA	-1.36408	NA	NA	NA	NA	NA	NA	NA	NA	NA	NA	NA	NA	1.70536	NA	NA	1.5958	NA	NA	NA	NA	NA
GO Biological Process 2021	epithelial tube morphogenesis (GO:0060562)	NA	NA	NA	NA	NA	NA	NA	NA	NA	NA	NA	NA	NA	NA	NA	NA	NA	NA	NA	NA	NA	-1.82306	NA	NA	NA	NA	NA	NA	NA	NA	NA	NA	NA	NA	NA	NA	NA	NA	NA	NA	NA	NA	NA	NA	NA	NA	NA	NA
GO Biological Process 2021	epithelium development (GO:0060429)	NA	NA	NA	NA	NA	NA	NA	NA	NA	NA	NA	NA	NA	NA	NA	NA	NA	NA	NA	NA	NA	NA	NA	NA	NA	NA	NA	NA	NA	NA	NA	NA	NA	NA	NA	NA	NA	NA	NA	NA	NA	NA	NA	NA	NA	NA	NA	1.8034
BioPlanet 2019	EPO receptor signaling	NA	2.55708	NA	NA	5.10743	NA	1.64455	NA	NA	2.30027	NA	NA	NA	NA	NA	NA	NA	1.87262	-1.48307	NA	-1.47321	1.68019	9.4325	NA	NA	NA	-2.34793	NA	1.42574	-1.87759	NA	-4.41759	6.96138	2.7176	3.98643	NA	NA	NA	NA	3.79404	NA	NA	NA	NA	-1.56897	NA	NA	NA
WikiPathway 2021 Human	EPO Receptor Signaling WP581	NA	NA	NA	NA	3.26484	NA	NA	NA	NA	1.37481	NA	NA	NA	NA	NA	NA	NA	NA	NA	NA	NA	NA	7.42228	NA	NA	NA	-1.93037	4.40732	NA	-1.62384	NA	-3.46018	NA	1.35663	NA	NA	NA	NA	NA	3.05293	NA	NA	NA	NA	NA	NA	NA	-1.31236
BioPlanet 2019	Epstein-Barr virus LMP1 signaling	NA	NA	NA	NA	1.76948	NA	NA	NA	NA	NA	NA	NA	NA	-1.68685	NA	NA	NA	NA	NA	NA	NA	NA	5.36748	NA	NA	-1.97382	NA	4.00171	NA	3.29383	1.30902	1.35044	NA	1.91048	NA	NA	NA	NA	2.82573	-2.42084	NA	5.39198	2.60354	NA	NA	NA	NA	-1.51403
Reactome	ER Quality Control Compartment (ERQC)	1.88615	NA	NA	NA	NA	NA	NA	NA	NA	4.38849	NA	NA	-1.36721	NA	NA	-1.58457	NA	NA	NA	-1.6188	NA	NA	-1.44333	NA	NA	-1.3229	NA	2.56811	-1.35476	2.00266	-1.48581	3.55611	NA	-1.34481	NA	NA	NA	NA	NA	NA	NA	NA	NA	NA	NA	NA	NA	-1.49434
Reactome	ER to Golgi Anterograde Transport	NA	NA	NA	NA	NA	NA	NA	NA	NA	39.6223	NA	NA	NA	NA	NA	NA	NA	3.37038	NA	NA	NA	-6.36707	14.1591	3.89574	NA	-1.82338	NA	24.7048	-1.6326	NA	NA	NA	-7.76218	6.27707	-7.32483	-2.5653	-2.966	-2.80153	-6.8617	5.66351	NA	-5.11089	NA	NA	NA	NA	NA	NA
GO Cellular Component 2021	ER to Golgi transport vesicle membrane (GO:0012507)	4.71696	NA	NA	NA	NA	NA	NA	3.07757	NA	-10.8633	NA	NA	-3.09994	-2.99167	NA	NA	NA	-8.42374	NA	-2.16736	3.41694	-8.99194	16.9401	6.69546	10.8917	-6.38333	-7.31935	13.1126	-5.11235	-8.96877	-9.4588	NA	-16.881	NA	-4.62066	-8.96523	-8.82996	-5.08948	-1.89284	-4.41831	NA	4.14676	NA	NA	-3.10164	-7.40326	2.04121	-6.36514
BioPlanet 2019	ER-associated degradation (ERAD) pathway	NA	NA	NA	NA	NA	NA	NA	NA	NA	6.16534	NA	NA	NA	NA	NA	NA	NA	1.48108	NA	NA	NA	NA	NA	NA	NA	NA	NA	2.9253	NA	1.45124	3.10143	-2.52567	-1.59112	-2.20732	-2.37087	NA	NA	-3.27634	-2.53631	NA	NA	-1.51073	NA	NA	NA	NA	NA	NA
Reactome	ER-Phagosome pathway	1.52911	NA	NA	NA	7.07737	NA	NA	4.10271	NA	52.2499	NA	2.16022	1.87957	5.93919	NA	NA	3.2581	3.47925	NA	NA	NA	-13.6354	51.1955	6.01963	9.98085	-12.3874	NA	58.4113	-2.51417	27.1987	12.6075	-7.40234	-6.2055	-5.14431	-9.34331	-10.9853	NA	-5.32274	NA	11.5687	NA	NA	NA	NA	NA	1.33035	5.01681	3.12794
BioCarta 2016	ER?associated degradation (ERAD) Pathway Homo sapiens h eradPathway	NA	NA	NA	NA	NA	NA	NA	NA	NA	4.61446	NA	NA	NA	NA	NA	NA	NA	NA	NA	NA	NA	NA	NA	NA	NA	NA	NA	2.77975	NA	NA	2.35109	-2.52052	-1.47881	-1.51828	NA	NA	NA	-2.08504	NA	NA	NA	NA	NA	NA	NA	NA	NA	NA
GO Biological Process 2021	ERAD pathway (GO:0036503)	NA	NA	NA	1.49126	NA	NA	NA	NA	NA	19.7021	NA	NA	NA	NA	NA	NA	NA	NA	NA	NA	NA	NA	4.38577	9.00175	1.90164	NA	2.14254	12.4034	NA	7.12139	5.89338	3.36297	2.8439	1.44825	1.6017	NA	NA	NA	NA	1.45041	NA	2.88037	NA	NA	NA	NA	NA	NA
BioPlanet 2019	ERBB signaling pathway	NA	NA	NA	NA	NA	NA	2.02387	NA	NA	-1.68319	NA	NA	NA	NA	NA	NA	NA	NA	NA	NA	NA	NA	1.40792	NA	NA	NA	-4.48819	2.88297	NA	NA	NA	2.55362	3.08072	1.55783	NA	1.68722	NA	NA	2.41556	2.63676	NA	2.71668	NA	NA	NA	NA	NA	-1.56637
KEGG	ErbB signaling pathway	NA	NA	NA	NA	NA	NA	2.31703	NA	NA	-1.84425	NA	NA	NA	NA	NA	NA	NA	NA	NA	NA	NA	NA	NA	NA	NA	NA	-3.65511	-2.37913	NA	NA	NA	NA	NA	NA	NA	NA	NA	NA	2.35119	-1.61259	NA	1.33533	1.35829	NA	NA	NA	NA	NA
GO Biological Process 2021	ERBB signaling pathway (GO:0038127)	NA	NA	NA	NA	NA	NA	1.49255	NA	NA	NA	NA	NA	NA	NA	NA	NA	NA	NA	NA	NA	NA	NA	1.3037	NA	NA	NA	-2.0774	-1.36624	NA	NA	NA	NA	NA	NA	-1.63178	NA	NA	NA	NA	1.4934	NA	NA	NA	NA	NA	NA	NA	NA
WikiPathway 2021 Human	ErbB signaling pathway WP673	NA	NA	NA	NA	NA	NA	2.01799	NA	NA	-1.9032	NA	NA	NA	NA	NA	NA	NA	NA	NA	NA	NA	NA	1.60433	NA	NA	NA	-3.64511	NA	NA	NA	NA	1.70209	NA	NA	NA	NA	NA	NA	2.51108	2.33882	NA	2.5472	1.45117	NA	NA	NA	NA	-1.51258
BioPlanet 2019	ERBB1 downstream pathway	NA	1.77941	NA	NA	3.317	NA	NA	NA	NA	-7.15034	NA	NA	NA	-3.62744	NA	-1.90813	NA	3.38962	-1.66813	NA	-3.02203	-7.03285	9.7729	1.3686	-1.34776	NA	-12.0835	NA	NA	5.0505	-7.31157	-8.50694	-5.28738	-7.89696	-8.61263	NA	-5.3486	-4.21193	-5.76637	9.22089	NA	NA	NA	NA	NA	NA	NA	-2.96425
BioPlanet 2019	ERBB1 internalization pathway	NA	NA	NA	NA	NA	NA	NA	NA	NA	NA	NA	NA	NA	NA	NA	NA	NA	NA	NA	NA	NA	NA	NA	NA	NA	NA	-2.87066	3.05864	NA	3.43034	2.22831	2.65796	NA	2.01372	NA	NA	NA	NA	NA	9.61036	NA	4.6049	NA	NA	NA	NA	NA	NA
BioPlanet 2019	ERBB2 role in signal transduction and oncology	NA	NA	NA	NA	1.52543	NA	NA	NA	NA	1.80497	NA	NA	NA	NA	NA	NA	NA	NA	NA	NA	NA	2.09901	NA	NA	NA	NA	-3.1825	2.15548	NA	NA	NA	NA	NA	NA	NA	NA	NA	NA	NA	3.03408	NA	NA	NA	NA	NA	NA	NA	-1.34892
GO Biological Process 2021	ERBB2 signaling pathway (GO:0038128)	NA	NA	NA	NA	NA	NA	NA	NA	NA	NA	NA	NA	NA	NA	NA	NA	NA	NA	NA	NA	NA	1.33476	NA	NA	NA	NA	NA	NA	NA	NA	NA	NA	NA	NA	NA	NA	NA	NA	NA	NA	NA	NA	NA	NA	NA	NA	NA	NA
BioPlanet 2019	ERBB2/ERBB3 signaling events	NA	NA	NA	NA	2.02615	NA	1.37306	NA	NA	1.61983	NA	NA	NA	NA	NA	NA	NA	NA	-1.35895	NA	-1.35319	1.32788	1.53695	NA	NA	NA	-1.67032	NA	NA	1.69502	NA	NA	2.41816	1.33588	NA	NA	NA	NA	NA	2.61682	NA	2.33307	NA	NA	NA	NA	NA	NA
BioPlanet 2019	ERBB4 signaling events	NA	NA	NA	NA	NA	NA	NA	NA	NA	NA	NA	NA	NA	NA	NA	NA	NA	NA	NA	NA	NA	2.10827	NA	NA	NA	NA	-2.04267	NA	NA	NA	NA	NA	NA	NA	NA	NA	NA	NA	NA	NA	NA	NA	NA	NA	NA	NA	NA	NA
BioCarta 2016	Erk and PI-3 Kinase Are Necessary for Collagen Binding in Corneal Epithelia Homo sapiens h ecmPathway	NA	NA	NA	NA	NA	NA	NA	NA	NA	NA	NA	NA	NA	-2.86909	NA	NA	NA	NA	NA	NA	NA	-2.21079	2.21049	-4.869	-1.92333	NA	-1.58511	3.35569	NA	-3.21928	-1.32395	-2.57615	-2.9467	-3.33832	-7.31381	NA	-2.81843	-4.09124	-5.28668	NA	NA	-2.60936	NA	NA	NA	NA	NA	NA
WikiPathway 2021 Human	ERK Pathway in Huntington's Disease WP3853	NA	NA	NA	NA	NA	NA	NA	NA	NA	NA	NA	NA	NA	NA	NA	NA	NA	NA	NA	NA	NA	NA	NA	NA	NA	NA	NA	1.69704	NA	NA	NA	NA	NA	NA	NA	NA	NA	NA	NA	2.4768	NA	NA	NA	NA	NA	NA	NA	NA
Reactome	ERK/MAPK targets	NA	NA	NA	NA	NA	NA	NA	NA	NA	NA	NA	NA	NA	NA	NA	NA	NA	NA	NA	NA	NA	-1.76036	1.30536	NA	NA	NA	NA	1.93125	NA	NA	NA	-4.84685	-2.75374	NA	NA	NA	NA	NA	NA	-4.54378	NA	NA	NA	NA	NA	NA	NA	NA
GO Biological Process 2021	ERK1 and ERK2 cascade (GO:0070371)	NA	NA	NA	1.39956	NA	NA	NA	NA	NA	-2.17082	NA	NA	NA	NA	NA	NA	NA	NA	NA	NA	NA	NA	1.90177	NA	2.11992	NA	NA	NA	NA	NA	NA	NA	NA	NA	NA	NA	NA	NA	NA	NA	NA	NA	NA	NA	NA	NA	NA	NA
BioPlanet 2019	ERK1/ERK2 MAPK pathway	NA	NA	NA	NA	NA	NA	NA	NA	NA	NA	NA	NA	NA	NA	NA	NA	NA	NA	NA	NA	NA	NA	NA	NA	NA	NA	-1.83662	4.04989	NA	3.46329	NA	-3.14765	-2.21038	NA	-2.49517	NA	NA	NA	NA	NA	NA	NA	NA	NA	NA	NA	NA	NA
BioCarta 2016	Erk1/Erk2 Mapk Signaling pathway Homo sapiens h erkPathway	NA	NA	NA	NA	NA	NA	NA	NA	NA	NA	NA	NA	NA	NA	1.3616	NA	NA	NA	NA	NA	NA	NA	NA	NA	NA	NA	-1.30874	3.66709	NA	NA	NA	-3.38676	NA	NA	NA	NA	NA	NA	NA	2.34559	NA	NA	NA	NA	NA	NA	NA	NA
BioPlanet 2019	ERK5 role in neuronal survival pathway	NA	NA	NA	NA	NA	NA	NA	NA	NA	NA	NA	NA	NA	NA	NA	NA	NA	NA	NA	NA	NA	1.41968	1.90493	NA	NA	NA	-3.91874	2.63882	NA	-1.74974	NA	-3.61348	-4.14859	NA	-1.40488	NA	NA	NA	NA	1.50352	NA	NA	NA	NA	NA	NA	NA	-1.34892
GO Biological Process 2021	error-free translesion synthesis (GO:0070987)	NA	NA	NA	NA	NA	NA	NA	3.18274	NA	4.00669	NA	NA	NA	-1.32225	NA	NA	NA	NA	NA	NA	NA	-1.36614	3.74327	NA	NA	NA	NA	6.78306	NA	-1.33282	NA	NA	1.3094	NA	NA	NA	NA	NA	NA	-2.28989	NA	NA	NA	NA	NA	NA	NA	NA
GO Biological Process 2021	error-prone translesion synthesis (GO:0042276)	NA	NA	NA	NA	NA	NA	NA	4.40514	NA	2.65319	NA	NA	NA	-1.35641	NA	NA	NA	NA	NA	NA	NA	-2.59356	4.89365	NA	NA	NA	NA	7.76726	NA	-1.42858	NA	-1.66428	-3.05568	NA	NA	NA	NA	NA	NA	-3.44485	NA	NA	NA	NA	NA	NA	NA	NA
GO Biological Process 2021	erythrocyte differentiation (GO:0030218)	NA	NA	NA	NA	NA	NA	NA	NA	NA	NA	NA	NA	NA	NA	NA	NA	NA	1.82712	NA	NA	NA	NA	2.93359	NA	NA	-4.48496	-4.32376	3.35891	NA	NA	2.24879	NA	1.69436	NA	NA	NA	NA	NA	NA	NA	NA	1.33424	NA	NA	NA	NA	NA	NA
BioPlanet 2019	Erythrocyte differentiation pathway	NA	NA	NA	NA	1.42443	NA	NA	NA	NA	NA	NA	NA	NA	NA	NA	NA	NA	NA	NA	NA	NA	NA	NA	NA	NA	NA	NA	NA	NA	NA	NA	NA	NA	NA	NA	NA	NA	NA	NA	NA	NA	NA	NA	NA	NA	NA	NA	NA
WikiPathway 2021 Human	ESC Pluripotency Pathways WP3931	NA	NA	NA	NA	NA	NA	NA	NA	NA	NA	NA	NA	NA	NA	NA	NA	NA	NA	NA	NA	NA	NA	NA	NA	NA	NA	NA	-1.32252	NA	NA	NA	NA	NA	NA	NA	NA	NA	NA	NA	NA	NA	NA	NA	NA	NA	NA	NA	NA
Reactome	ESR-mediated signaling	NA	NA	NA	NA	2.12705	NA	NA	NA	NA	NA	NA	NA	NA	NA	NA	NA	NA	NA	NA	NA	NA	2.31953	1.51468	-2.8388	NA	-3.39854	-7.06372	NA	NA	-2.16934	2.32193	2.87742	2.72453	1.40667	1.54847	NA	NA	NA	NA	3.66519	NA	NA	NA	NA	NA	1.33035	NA	NA
GO Biological Process 2021	establishment of apical/basal cell polarity (GO:0035089)	NA	NA	NA	NA	NA	NA	NA	NA	NA	NA	NA	NA	NA	NA	NA	NA	NA	NA	NA	NA	NA	NA	-1.43204	NA	NA	NA	-1.82394	NA	NA	NA	NA	NA	NA	NA	NA	NA	-3.95429	NA	-1.77326	-2.30503	NA	NA	NA	NA	NA	NA	NA	NA
GO Biological Process 2021	establishment of endothelial barrier (GO:0061028)	NA	NA	NA	NA	1.87737	NA	NA	NA	NA	-1.64996	NA	NA	NA	NA	NA	NA	NA	NA	NA	NA	NA	NA	-2.08146	NA	NA	NA	-2.86125	NA	NA	NA	1.64937	NA	NA	NA	NA	NA	NA	NA	NA	1.48636	NA	2.20382	NA	NA	NA	NA	NA	NA
GO Biological Process 2021	establishment of epithelial cell polarity (GO:0090162)	NA	NA	NA	NA	NA	NA	NA	NA	NA	-1.45831	NA	NA	NA	NA	NA	NA	NA	NA	NA	NA	NA	-1.60363	NA	NA	NA	-1.81208	-1.98826	-1.73837	NA	-1.35109	-1.34345	NA	NA	-1.52379	NA	NA	-3.22255	-1.70336	-1.9499	-2.61739	NA	-2.49395	NA	NA	NA	NA	NA	NA
GO Biological Process 2021	establishment of melanosome localization (GO:0032401)	NA	NA	NA	NA	NA	NA	NA	NA	NA	NA	NA	NA	NA	NA	NA	NA	NA	NA	NA	NA	NA	NA	NA	NA	NA	NA	NA	NA	NA	NA	NA	NA	NA	-1.64679	NA	NA	NA	NA	NA	NA	NA	-1.57964	NA	NA	NA	NA	NA	NA
GO Biological Process 2021	establishment of mitotic spindle localization (GO:0040001)	NA	NA	NA	NA	NA	NA	NA	2.54855	NA	5.90693	NA	NA	NA	NA	NA	NA	NA	NA	NA	NA	NA	NA	3.52973	NA	NA	NA	NA	5.75904	NA	NA	NA	NA	NA	1.41405	NA	NA	NA	NA	NA	NA	NA	NA	NA	NA	NA	NA	NA	NA
GO Biological Process 2021	establishment of mitotic spindle orientation (GO:0000132)	NA	NA	NA	NA	NA	NA	NA	2.10892	NA	4.27429	NA	NA	NA	NA	NA	NA	NA	NA	NA	NA	NA	NA	2.8761	NA	NA	NA	NA	3.55676	NA	NA	NA	NA	NA	NA	NA	NA	NA	NA	NA	NA	NA	NA	NA	NA	NA	NA	NA	NA
GO Biological Process 2021	establishment of protein localization to endoplasmic reticulum (GO:0072599)	NA	NA	NA	NA	NA	NA	NA	NA	NA	9.58088	NA	NA	NA	NA	NA	NA	NA	NA	NA	NA	NA	NA	4.18468	4.33462	2.57798	NA	NA	8.12257	NA	8.2805	6.92989	1.78027	1.67327	2.54598	NA	NA	NA	NA	NA	1.68803	NA	1.58859	NA	NA	NA	NA	NA	NA
GO Biological Process 2021	establishment of protein localization to extracellular region (GO:0035592)	NA	NA	NA	NA	NA	NA	NA	NA	NA	1.5311	NA	NA	NA	NA	NA	NA	NA	NA	NA	NA	NA	-1.3484	NA	NA	NA	NA	NA	NA	NA	NA	1.36428	NA	NA	1.37255	NA	NA	NA	NA	NA	NA	NA	NA	NA	NA	NA	NA	NA	NA
GO Biological Process 2021	establishment of protein localization to membrane (GO:0090150)	NA	NA	NA	NA	NA	NA	NA	NA	NA	NA	NA	NA	NA	NA	NA	NA	NA	NA	NA	NA	NA	NA	NA	NA	NA	NA	NA	2.254	NA	NA	NA	-1.31973	NA	NA	NA	NA	NA	NA	NA	NA	NA	NA	NA	NA	NA	NA	NA	NA
GO Biological Process 2021	establishment of protein localization to mitochondrion (GO:0072655)	NA	NA	NA	NA	NA	NA	NA	NA	NA	9.95239	NA	NA	NA	NA	NA	NA	NA	NA	NA	NA	NA	NA	5.08086	NA	NA	-1.31062	NA	11.7936	NA	1.91013	-1.30702	-1.68185	NA	NA	NA	NA	NA	NA	-1.71798	2.34099	NA	-1.47345	NA	NA	NA	NA	NA	NA
GO Biological Process 2021	establishment of protein localization to organelle (GO:0072594)	NA	NA	NA	NA	NA	NA	NA	NA	NA	4.92752	NA	NA	NA	NA	NA	NA	NA	NA	NA	NA	NA	-1.73329	2.79807	NA	NA	NA	NA	7.83786	NA	NA	NA	NA	NA	-1.66569	NA	NA	NA	NA	NA	NA	NA	NA	NA	NA	NA	NA	NA	NA
GO Biological Process 2021	establishment of protein localization to plasma membrane (GO:0061951)	NA	NA	NA	NA	NA	NA	NA	NA	NA	NA	NA	NA	NA	NA	NA	NA	NA	NA	NA	NA	NA	NA	NA	NA	NA	-1.36003	-3.23892	NA	NA	1.32269	1.30135	-1.89034	-2.41205	NA	NA	NA	NA	NA	NA	NA	NA	NA	NA	NA	NA	NA	NA	NA
GO Biological Process 2021	establishment of spindle orientation (GO:0051294)	NA	NA	NA	NA	NA	NA	NA	1.75872	NA	3.61531	NA	NA	NA	NA	NA	NA	NA	NA	NA	NA	NA	NA	1.93195	NA	NA	NA	NA	3.33761	NA	NA	NA	NA	NA	NA	NA	NA	NA	NA	NA	NA	NA	NA	NA	NA	NA	NA	NA	NA
GO Biological Process 2021	establishment of vesicle localization (GO:0051650)	NA	NA	NA	NA	NA	NA	NA	NA	NA	1.6399	NA	NA	NA	NA	NA	NA	NA	NA	NA	NA	NA	-1.33868	3.60408	NA	NA	NA	NA	3.47105	NA	NA	NA	-2.7059	-1.50542	-1.8194	-2.3455	NA	NA	NA	NA	NA	NA	-1.39723	NA	NA	NA	NA	NA	NA
GO Biological Process 2021	establishment or maintenance of epithelial cell apical/basal polarity (GO:0045197)	NA	NA	NA	NA	NA	NA	NA	NA	NA	NA	NA	NA	NA	NA	NA	NA	NA	NA	NA	NA	NA	NA	NA	NA	NA	NA	-2.25351	NA	NA	NA	NA	NA	NA	-2.3783	-1.3813	NA	-3.6377	NA	-1.63708	-1.69303	NA	-1.94344	NA	NA	NA	NA	NA	NA
WikiPathway 2021 Human	Estrogen metabolism WP697	NA	NA	NA	NA	NA	NA	NA	NA	NA	NA	NA	NA	NA	NA	NA	NA	NA	NA	NA	NA	NA	NA	NA	NA	NA	NA	NA	NA	NA	NA	NA	NA	NA	NA	NA	NA	NA	NA	NA	NA	NA	NA	NA	NA	NA	NA	NA	NA
GO Molecular Function 2021	estrogen receptor binding (GO:0030331)	NA	NA	NA	NA	NA	NA	NA	NA	NA	NA	NA	NA	NA	NA	NA	NA	NA	NA	NA	NA	NA	NA	NA	NA	NA	NA	-1.75335	2.35713	NA	NA	NA	NA	NA	NA	NA	NA	NA	NA	NA	NA	NA	NA	NA	NA	NA	NA	NA	NA
BioPlanet 2019	Estrogen receptor signaling pathway	NA	2.15031	NA	NA	NA	NA	NA	NA	NA	NA	NA	NA	NA	-1.78969	NA	-1.5315	NA	NA	-1.71558	NA	-1.82474	NA	2.43391	NA	NA	-1.54425	-4.10308	-3.68411	NA	NA	2.35295	1.55036	1.533	1.36155	1.91094	NA	2.37149	1.84054	1.79678	NA	NA	1.56272	1.52852	NA	NA	NA	NA	NA
BioPlanet 2019	Estrogen receptor transcription factor targets	NA	NA	NA	NA	NA	NA	NA	NA	NA	NA	NA	NA	NA	NA	NA	NA	NA	NA	NA	NA	NA	NA	NA	NA	NA	NA	-2.40262	2.15548	NA	NA	NA	NA	NA	NA	NA	NA	NA	NA	NA	NA	NA	NA	NA	NA	NA	NA	NA	NA
MSigDB Hallmark 2020	Estrogen Response Early	NA	1.85197	NA	NA	NA	NA	NA	NA	NA	NA	NA	NA	NA	NA	NA	NA	NA	5.92578	NA	NA	NA	2.2725	NA	NA	5.50246	NA	-3.54967	-4.36797	NA	NA	2.24884	4.79715	4.21905	1.77214	1.50697	4.62793	NA	NA	NA	NA	NA	2.0151	2.17131	NA	NA	NA	NA	NA
MSigDB Hallmark 2020	Estrogen Response Late	NA	1.85197	NA	2.71221	2.11476	NA	1.77835	3.08952	NA	6.4921	NA	NA	NA	-1.42043	NA	NA	1.73444	6.29307	NA	NA	1.75012	-1.40237	5.23622	NA	6.98225	-1.41952	NA	6.37416	-2.23948	3.75902	3.46704	1.72285	2.20844	2.07321	1.50697	NA	-2.15594	-1.40321	NA	NA	NA	1.47543	1.3896	NA	NA	NA	NA	2.87048
KEGG	Estrogen signaling pathway	NA	NA	NA	NA	4.68165	NA	NA	NA	NA	NA	NA	NA	NA	NA	NA	NA	NA	NA	NA	NA	-1.73334	NA	NA	NA	NA	NA	-5.44497	NA	NA	NA	NA	1.68878	2.25115	1.61812	NA	NA	NA	NA	NA	NA	NA	NA	NA	NA	NA	NA	NA	NA
WikiPathway 2021 Human	Estrogen signaling pathway WP712	NA	2.01786	NA	NA	NA	NA	NA	NA	NA	NA	NA	NA	NA	-1.66006	NA	-1.4225	NA	NA	-1.65687	NA	-1.74565	NA	2.84682	NA	NA	-1.79438	-3.57781	-3.6951	NA	NA	1.55047	1.71342	1.54595	NA	1.31804	NA	2.26342	1.83199	1.65561	NA	NA	1.41037	1.60336	NA	NA	NA	NA	NA
Reactome	Estrogen-dependent gene expression	NA	NA	NA	NA	NA	NA	NA	NA	NA	1.38913	NA	NA	NA	NA	NA	NA	NA	NA	-1.53113	NA	-1.52299	NA	NA	-1.762	NA	-3.85985	-3.51603	-2.63321	NA	-1.65906	1.88521	2.52311	2.80353	NA	1.69471	NA	NA	NA	NA	3.0272	NA	NA	NA	NA	NA	NA	NA	NA
Reactome	Estrogen-dependent nuclear events downstream of ESR-membrane signaling	NA	NA	NA	NA	NA	NA	1.61198	NA	NA	-2.24363	NA	NA	NA	NA	NA	NA	NA	2.00746	NA	NA	NA	NA	NA	NA	NA	NA	-2.38323	-2.06911	NA	NA	NA	1.40316	NA	NA	NA	NA	NA	NA	NA	NA	NA	NA	NA	NA	NA	NA	NA	-1.35614
BioCarta 2016	Estrogen-responsive protein Efp controls cell cycle and breast tumors growth Homo sapiens h EfpPathway	NA	NA	NA	NA	NA	NA	NA	1.77468	NA	1.90035	NA	NA	NA	NA	NA	NA	NA	NA	NA	NA	NA	NA	1.40997	NA	NA	NA	NA	3.06834	NA	-1.32716	NA	NA	NA	NA	NA	NA	NA	NA	NA	NA	NA	NA	NA	NA	NA	NA	NA	NA
WikiPathway 2021 Human	Ethanol effects on histone modifications WP3996	NA	NA	NA	NA	NA	NA	NA	NA	NA	2.04892	NA	NA	NA	NA	NA	NA	NA	NA	NA	NA	NA	NA	2.0503	NA	NA	NA	NA	3.71696	NA	-1.54869	NA	NA	NA	NA	NA	NA	NA	NA	NA	-2.41113	NA	NA	NA	NA	NA	NA	NA	NA
BioPlanet 2019	Eukaryotic protein translation	NA	NA	NA	NA	NA	NA	NA	NA	NA	2.57654	NA	NA	NA	NA	NA	NA	NA	NA	NA	NA	NA	-5.35444	NA	NA	NA	-2.97321	NA	4.54359	NA	NA	5.87922	1.41092	3.6185	-1.3282	NA	NA	NA	NA	NA	-6.37952	NA	NA	NA	NA	NA	NA	NA	NA
BioPlanet 2019	Eukaryotic transcription initiation	NA	NA	NA	NA	NA	NA	NA	NA	NA	10.4823	NA	NA	NA	NA	NA	NA	NA	NA	NA	NA	NA	-2.65908	3.35424	NA	NA	NA	NA	13.3632	NA	NA	-2.91655	NA	-3.02384	-2.36652	-2.5486	NA	NA	NA	NA	NA	NA	-3.63183	NA	NA	NA	NA	NA	NA
WikiPathway 2021 Human	Eukaryotic Transcription Initiation WP405	NA	NA	NA	NA	NA	NA	NA	NA	NA	10.8728	NA	NA	NA	NA	NA	NA	NA	NA	NA	NA	NA	-2.44721	3.24201	NA	NA	NA	NA	13.5403	NA	1.53375	-2.52577	-3.44553	-3.2949	-2.13533	-2.2572	NA	NA	NA	NA	NA	NA	-3.25212	NA	NA	NA	NA	NA	NA
Reactome	Eukaryotic Translation Elongation	112.499	63.7719	NA	NA	NA	NA	NA	NA	NA	-316.421	-10.1781	-68.0904	-68.3229	-25.0002	-7.37365	-87.0339	-89.4129	-175.054	-32.611	-82.5289	-9.59868	-93.6716	-316.421	-117.253	-53.1357	-110.423	-121.39	-223.622	-178.448	NA	29.2718	-106.2	NA	-102.471	86.523	-67.4671	NA	-75.3688	NA	-70.4274	NA	NA	-3.37997	2.77536	-5.81932	-49.3941	-3.43172	-95.5687
Reactome	Eukaryotic Translation Initiation	108.845	55.1624	NA	NA	NA	NA	NA	NA	NA	-316.421	-10.0095	-61.9859	-64.2232	-20.2719	-7.23589	-76.9153	-82.2495	-171.849	-31.0406	-74.2287	-8.0732	-86.2916	-316.421	-108.944	-50.3465	-122.563	-118.871	-210.912	-156.314	NA	33.3529	-98.4509	NA	-97.3869	76.8502	-64.1881	NA	-65.1537	NA	-78.0551	NA	NA	-3.37997	2.77536	-3.79378	-48.6206	-3.1642	-91.3358
Reactome	Eukaryotic Translation Termination	104.108	58.108	NA	NA	NA	NA	NA	NA	NA	-316.421	-10.1781	-63.4759	-61.7033	-21.3845	-7.37365	-82.0383	-85.9965	-163.997	-32.611	-77.3849	-8.37766	-87.7586	-316.421	-106.593	-52.2396	-105.174	-111.144	-206.484	-171.15	NA	28.7382	-96.732	NA	-94.7709	88.4898	-60.9581	NA	-66.0544	NA	-67.4661	NA	NA	-3.67443	2.77536	-3.79378	-48.108	-3.43172	-87.7812
GO Cellular Component 2021	excitatory synapse (GO:0060076)	NA	NA	NA	NA	NA	NA	NA	NA	NA	NA	NA	NA	NA	NA	NA	NA	NA	NA	NA	NA	NA	NA	NA	NA	NA	NA	NA	NA	NA	NA	NA	NA	NA	NA	NA	NA	NA	NA	NA	NA	NA	NA	NA	NA	NA	NA	NA	NA
WikiPathway 2021 Human	Exercise-induced Circadian Regulation WP410	NA	NA	NA	NA	1.59853	NA	NA	NA	NA	-2.51977	NA	NA	NA	NA	NA	NA	NA	NA	NA	NA	NA	NA	-1.81975	NA	NA	-4.76506	-4.62693	3.72367	1.36797	4.633	4.61015	8.97235	9.88029	3.88317	4.7532	NA	2.41977	3.53963	3.90072	4.39967	NA	5.18598	NA	NA	NA	NA	NA	-1.35652
GO Cellular Component 2021	exocytic vesicle (GO:0070382)	NA	NA	NA	NA	NA	NA	NA	NA	NA	NA	NA	NA	NA	NA	NA	NA	NA	NA	NA	NA	NA	NA	NA	NA	NA	NA	NA	NA	NA	NA	NA	NA	NA	NA	NA	NA	NA	NA	NA	NA	NA	NA	NA	NA	NA	NA	NA	NA
GO Cellular Component 2021	exocytic vesicle membrane (GO:0099501)	NA	NA	NA	NA	NA	NA	NA	NA	NA	NA	NA	NA	NA	NA	NA	NA	NA	NA	NA	NA	NA	NA	NA	NA	NA	NA	NA	NA	NA	NA	NA	NA	NA	NA	NA	NA	NA	NA	NA	NA	NA	NA	NA	NA	NA	NA	NA	NA
GO Molecular Function 2021	exonuclease activity (GO:0004527)	NA	NA	NA	NA	NA	NA	NA	NA	NA	4.51222	NA	NA	NA	NA	NA	NA	NA	NA	NA	NA	NA	NA	5.3526	NA	NA	NA	NA	11.185	NA	NA	NA	-1.56723	NA	NA	NA	NA	NA	NA	NA	NA	NA	NA	NA	NA	NA	NA	NA	NA
GO Biological Process 2021	exonucleolytic catabolism of deadenylated mRNA (GO:0043928)	NA	NA	NA	NA	NA	NA	NA	1.61673	NA	5.36466	NA	NA	NA	NA	NA	NA	NA	NA	NA	NA	NA	NA	3.93875	NA	NA	-2.16924	NA	16.9164	NA	2.43886	2.11572	3.0888	2.24339	1.54097	2.46663	NA	NA	NA	NA	NA	NA	1.53943	NA	NA	NA	NA	NA	NA
GO Molecular Function 2021	exopeptidase activity (GO:0008238)	NA	NA	NA	NA	NA	NA	NA	NA	NA	NA	NA	NA	NA	NA	NA	NA	NA	NA	NA	NA	NA	NA	1.76126	NA	NA	NA	NA	NA	NA	NA	NA	NA	NA	NA	NA	NA	NA	NA	NA	NA	NA	NA	NA	NA	NA	NA	NA	NA
GO Molecular Function 2021	exoribonuclease activity, producing 5'-phosphomonoesters (GO:0016896)	NA	NA	NA	NA	NA	NA	NA	NA	NA	2.84833	NA	NA	NA	NA	NA	NA	NA	NA	NA	NA	NA	NA	4.36913	NA	NA	NA	NA	6.81871	NA	2.89873	2.10184	NA	2.16656	2.84805	1.9848	NA	NA	NA	NA	1.50519	NA	NA	NA	NA	NA	NA	NA	NA
Reactome	Export of Viral Ribonucleoproteins from Nucleus	NA	NA	NA	NA	NA	NA	NA	NA	NA	6.53401	NA	NA	NA	NA	NA	NA	NA	NA	NA	NA	NA	-1.58468	5.25896	NA	NA	NA	NA	13.9476	NA	2.21972	3.7748	4.24521	3.65059	2.5414	NA	NA	NA	1.36151	NA	NA	NA	1.89137	NA	NA	NA	NA	NA	NA
BioPlanet 2019	Extension of telomeres	NA	NA	NA	NA	NA	NA	NA	5.93688	NA	10.5595	NA	NA	NA	NA	NA	NA	NA	NA	NA	NA	NA	-2.34199	9.5818	NA	NA	NA	NA	13.6483	NA	-5.33786	-4.86453	-6.16144	-7.19459	-3.54258	-4.87327	NA	NA	-3.63926	-5.06856	-4.79612	NA	-2.79939	NA	NA	NA	NA	NA	NA
Reactome	Extension of Telomeres	NA	NA	NA	NA	NA	NA	NA	4.799	NA	12.1491	NA	NA	NA	NA	NA	NA	NA	NA	NA	NA	NA	-2.1354	9.61673	NA	NA	NA	NA	19.5506	NA	-3.24833	-3.0873	-4.70305	-5.25306	-4.29546	-4.87628	NA	NA	-4.34898	-3.93911	-3.58525	NA	-3.44214	NA	NA	NA	NA	NA	NA
GO Biological Process 2021	external encapsulating structure organization (GO:0045229)	NA	NA	NA	NA	NA	NA	NA	NA	NA	NA	NA	NA	NA	NA	NA	NA	NA	NA	NA	NA	NA	NA	NA	NA	NA	1.40164	NA	NA	NA	NA	NA	NA	NA	NA	NA	NA	NA	NA	NA	NA	NA	NA	NA	NA	NA	NA	NA	NA
Reactome	Extra-nuclear estrogen signaling	NA	NA	NA	NA	2.58003	NA	NA	NA	NA	NA	NA	NA	NA	NA	NA	NA	NA	NA	NA	NA	NA	1.30672	1.50683	-1.47046	NA	NA	-4.61909	1.93468	NA	-2.41568	-2.4212	1.64233	-1.83775	-1.82609	NA	NA	NA	NA	NA	NA	NA	NA	NA	NA	NA	NA	NA	NA
GO Biological Process 2021	extracellular matrix disassembly (GO:0022617)	NA	NA	NA	NA	NA	1.71893	NA	NA	NA	NA	NA	NA	NA	NA	NA	NA	NA	NA	NA	NA	NA	NA	NA	NA	NA	NA	NA	NA	NA	NA	NA	NA	NA	NA	NA	NA	NA	NA	NA	NA	NA	NA	NA	NA	NA	NA	NA	NA
Reactome	Extracellular matrix organization	NA	NA	NA	NA	NA	3.27007	NA	NA	NA	NA	NA	NA	NA	NA	NA	NA	NA	1.49237	NA	NA	NA	NA	NA	NA	NA	3.45115	4.26632	NA	NA	1.8523	NA	NA	NA	NA	NA	NA	NA	NA	NA	NA	NA	NA	NA	NA	NA	NA	NA	NA
BioPlanet 2019	Extracellular matrix organization	NA	NA	NA	NA	NA	NA	NA	NA	NA	NA	NA	NA	NA	NA	NA	NA	NA	NA	NA	NA	NA	NA	NA	NA	NA	NA	NA	NA	NA	NA	NA	NA	NA	NA	NA	NA	NA	NA	NA	NA	NA	NA	NA	NA	NA	NA	NA	NA
GO Biological Process 2021	extracellular matrix organization (GO:0030198)	NA	NA	NA	NA	1.62364	1.38169	NA	NA	NA	NA	NA	NA	NA	NA	NA	NA	NA	NA	NA	NA	NA	1.34017	NA	NA	NA	3.28983	3.1263	NA	NA	NA	NA	NA	NA	NA	NA	NA	NA	NA	NA	NA	NA	NA	NA	NA	NA	NA	NA	NA
GO Cellular Component 2021	extracellular membrane-bounded organelle (GO:0065010)	NA	NA	NA	NA	NA	NA	NA	NA	NA	NA	NA	NA	NA	NA	NA	NA	NA	3.03563	NA	NA	NA	NA	NA	NA	NA	NA	NA	NA	NA	-3.39822	-3.73536	NA	NA	-1.31564	NA	-1.44529	-1.33267	-1.87987	-2.58021	NA	NA	-1.65107	NA	NA	NA	NA	NA	NA
GO Biological Process 2021	extracellular structure organization (GO:0043062)	NA	NA	NA	NA	NA	NA	NA	NA	NA	NA	NA	NA	NA	NA	NA	NA	NA	NA	NA	NA	NA	NA	NA	NA	NA	1.40259	NA	NA	NA	NA	NA	NA	NA	NA	NA	NA	NA	NA	NA	NA	NA	NA	NA	NA	NA	NA	NA	NA
GO Cellular Component 2021	extracellular vesicle (GO:1903561)	NA	NA	NA	NA	NA	NA	NA	NA	NA	NA	NA	NA	NA	NA	NA	NA	NA	3.39094	NA	NA	NA	NA	NA	NA	NA	NA	NA	NA	NA	-3.03964	-3.34651	NA	NA	NA	NA	-1.36023	NA	-1.76051	-2.33301	NA	NA	-1.48703	NA	NA	NA	NA	NA	NA
WikiPathway 2021 Human	Extracellular vesicle-mediated signaling in recipient cells WP2870	NA	NA	NA	NA	NA	NA	NA	NA	NA	NA	NA	NA	NA	NA	NA	NA	NA	NA	NA	NA	NA	NA	NA	NA	NA	-1.36028	-2.7174	NA	NA	NA	NA	NA	NA	NA	NA	NA	NA	NA	NA	4.06517	NA	NA	NA	NA	NA	NA	NA	NA
WikiPathway 2021 Human	Extracellular vesicles in the crosstalk of cardiac cells WP4300	NA	NA	NA	NA	NA	NA	NA	NA	NA	1.3877	NA	NA	NA	NA	NA	NA	NA	NA	NA	NA	NA	2.22284	NA	NA	NA	NA	-2.00477	NA	NA	-1.70921	NA	NA	NA	NA	NA	NA	NA	NA	NA	NA	NA	NA	NA	NA	NA	NA	NA	NA
GO Biological Process 2021	extrinsic apoptotic signaling pathway (GO:0097191)	NA	NA	NA	NA	5.24818	NA	NA	NA	1.66048	NA	NA	NA	NA	-1.34867	NA	NA	NA	NA	NA	NA	NA	NA	2.97454	NA	NA	-2.17395	-2.14868	7.89721	NA	NA	NA	-1.74223	NA	-3.02739	-2.34744	NA	-1.9204	NA	NA	4.09034	NA	7.70352	NA	NA	NA	NA	NA	-1.56987
GO Biological Process 2021	extrinsic apoptotic signaling pathway in absence of ligand (GO:0097192)	NA	NA	NA	NA	NA	NA	NA	NA	NA	-1.40666	NA	NA	NA	NA	NA	NA	NA	NA	NA	NA	NA	NA	NA	NA	NA	NA	NA	2.41126	NA	NA	NA	NA	NA	1.41113	NA	NA	NA	NA	NA	NA	NA	NA	NA	NA	NA	NA	NA	NA
GO Biological Process 2021	extrinsic apoptotic signaling pathway via death domain receptors (GO:0008625)	NA	NA	NA	NA	1.82479	NA	NA	NA	NA	NA	NA	NA	NA	NA	NA	NA	NA	NA	NA	NA	NA	NA	2.81691	NA	NA	NA	-1.72431	4.06595	NA	NA	1.77292	NA	1.37207	NA	NA	NA	NA	NA	NA	5.65096	NA	2.86586	NA	NA	NA	NA	NA	-1.52267
BioPlanet 2019	Extrinsic prothrombin activation pathway	NA	NA	NA	NA	NA	NA	NA	NA	NA	NA	NA	NA	NA	NA	NA	NA	NA	NA	NA	NA	NA	NA	NA	NA	NA	NA	NA	NA	NA	NA	NA	NA	NA	NA	NA	NA	NA	NA	NA	NA	NA	NA	NA	NA	NA	NA	NA	NA
GO Biological Process 2021	eye development (GO:0001654)	NA	NA	NA	NA	NA	NA	NA	NA	NA	NA	NA	NA	NA	NA	NA	NA	NA	NA	NA	NA	NA	NA	NA	NA	NA	NA	NA	NA	NA	NA	NA	NA	NA	NA	NA	NA	NA	NA	NA	NA	NA	NA	NA	NA	NA	NA	NA	NA
GO Biological Process 2021	eye morphogenesis (GO:0048592)	NA	NA	NA	NA	NA	NA	NA	NA	NA	NA	NA	NA	NA	NA	NA	NA	NA	NA	NA	NA	NA	NA	NA	NA	NA	NA	NA	NA	NA	NA	NA	NA	NA	NA	NA	NA	NA	NA	NA	NA	NA	NA	NA	NA	NA	NA	NA	NA
WikiPathway 2021 Human	Factors and pathways affecting insulin-like growth factor (IGF1)-Akt signaling WP3850	NA	NA	NA	NA	NA	NA	NA	NA	NA	NA	NA	NA	NA	NA	NA	NA	NA	NA	NA	NA	NA	NA	NA	NA	NA	NA	NA	1.74873	NA	1.34068	NA	NA	NA	NA	NA	NA	NA	NA	NA	NA	NA	NA	NA	NA	NA	NA	NA	NA
BioPlanet 2019	Factors involved in megakaryocyte development and platelet production	NA	NA	NA	NA	NA	NA	NA	2.77943	NA	3.1827	NA	NA	NA	NA	NA	NA	NA	1.55697	NA	NA	NA	NA	6.84331	NA	NA	2.69386	NA	6.19302	NA	-1.41055	1.924	-1.46177	NA	1.90219	NA	NA	NA	NA	NA	NA	NA	NA	NA	NA	NA	NA	NA	NA
Reactome	Factors involved in megakaryocyte development and platelet production	NA	NA	NA	NA	NA	NA	NA	4.15848	NA	1.39953	NA	NA	NA	NA	NA	NA	NA	2.07524	NA	NA	NA	NA	3.6676	NA	NA	-2.88814	NA	3.24959	-2.68451	NA	NA	NA	NA	-1.37198	NA	NA	NA	NA	NA	NA	NA	NA	NA	NA	NA	NA	-2.45171	NA
GO Molecular Function 2021	FAD binding (GO:0071949)	NA	NA	NA	NA	NA	NA	NA	NA	NA	NA	NA	NA	NA	NA	NA	NA	NA	NA	NA	NA	NA	NA	NA	NA	NA	NA	NA	NA	NA	NA	NA	NA	NA	NA	NA	NA	NA	NA	NA	NA	NA	NA	NA	NA	NA	NA	NA	NA
BioPlanet 2019	Fanconi anemia pathway	NA	NA	NA	NA	NA	NA	NA	2.5243	NA	-1.7808	NA	NA	NA	NA	NA	-1.47808	NA	NA	NA	NA	NA	NA	2.11058	NA	NA	-1.97382	NA	3.86434	NA	-1.79998	-1.5393	NA	NA	NA	NA	NA	NA	NA	NA	-1.5911	NA	NA	NA	NA	NA	NA	NA	-1.51403
Reactome	Fanconi Anemia Pathway	NA	NA	NA	NA	NA	NA	NA	1.67952	NA	1.50177	NA	NA	NA	NA	NA	NA	NA	NA	NA	-1.33016	NA	-1.90398	2.21318	NA	NA	NA	NA	6.14611	NA	NA	NA	NA	NA	NA	NA	NA	NA	NA	NA	NA	NA	NA	NA	NA	NA	NA	NA	NA
WikiPathway 2021 Human	Fas ligand pathway and stress induction of heat shock proteins WP314	NA	1.44514	NA	NA	3.72231	NA	NA	3.47404	2.00423	3.10404	NA	NA	NA	NA	NA	NA	NA	2.00108	NA	NA	NA	-5.16883	6.97005	-1.31879	NA	-2.09188	-3.15022	9.70529	-1.37431	NA	NA	NA	-4.95375	-4.50226	-3.94259	-1.45182	-1.62697	-1.71578	-2.6926	2.81131	NA	5.77044	NA	NA	-1.46142	NA	NA	NA
BioPlanet 2019	FAS pathway and stress induction of heat shock protein regulation	NA	1.48852	NA	NA	2.25196	NA	NA	2.19059	NA	3.77793	NA	NA	NA	NA	NA	NA	NA	2.16276	NA	NA	NA	-4.82431	5.2598	NA	NA	-2.40471	-3.15074	10.1833	NA	NA	2.74444	NA	-4.51643	NA	-2.97246	NA	NA	NA	-1.58652	-3.8634	NA	6.18695	NA	NA	NA	NA	NA	NA
BioPlanet 2019	Fas signaling pathway	NA	NA	NA	NA	2.38089	NA	NA	1.39698	1.82944	1.31661	NA	NA	NA	NA	NA	NA	NA	1.99067	NA	NA	NA	-4.32978	10.445	-1.92438	NA	-3.00535	-5.39623	19.8952	NA	-4.84729	3.31602	NA	-3.54812	-4.88913	-3.09939	NA	-1.55095	2.76554	2.45838	6.69521	NA	4.05708	NA	NA	-1.43667	NA	NA	NA
BioCarta 2016	FAS signaling pathway ( CD95 ) Homo sapiens h fasPathway	NA	NA	NA	NA	NA	NA	NA	NA	NA	NA	NA	NA	NA	NA	NA	NA	NA	NA	NA	NA	NA	-1.41667	1.8121	NA	NA	NA	-1.72639	4.54979	NA	1.4464	1.55622	2.04757	1.58394	-1.43112	NA	NA	NA	NA	NA	2.26412	NA	1.68809	NA	NA	NA	NA	NA	NA
Panther 2016	FAS signaling pathway Homo sapiens P00020	NA	NA	NA	NA	NA	NA	NA	NA	NA	1.94238	NA	NA	NA	NA	NA	NA	NA	NA	NA	NA	NA	NA	1.92504	NA	NA	NA	NA	7.03378	NA	NA	NA	NA	NA	1.80762	NA	NA	NA	NA	NA	NA	NA	2.56738	NA	NA	-1.39971	NA	NA	NA
GO Biological Process 2021	fat cell differentiation (GO:0045444)	NA	NA	NA	NA	1.84688	NA	NA	NA	NA	NA	NA	NA	NA	NA	NA	NA	NA	NA	NA	NA	NA	NA	NA	NA	1.39343	-1.6142	-4.02317	NA	NA	NA	NA	NA	NA	NA	NA	NA	NA	NA	NA	NA	NA	2.1462	NA	NA	NA	NA	NA	NA
BioPlanet 2019	Fatty acid beta oxidation	NA	NA	NA	NA	NA	NA	NA	NA	NA	5.52616	NA	NA	NA	NA	NA	NA	NA	NA	NA	NA	NA	-3.15907	6.41186	-2.31047	NA	NA	NA	11.1678	-1.34354	-4.90281	-4.64562	-6.21212	-5.68547	-6.69642	-6.42745	-2.00571	NA	-4.57075	-6.36976	-1.4305	NA	-5.21763	NA	NA	NA	NA	NA	NA
GO Biological Process 2021	fatty acid beta-oxidation (GO:0006635)	NA	NA	NA	NA	NA	NA	NA	NA	NA	11.2517	NA	NA	NA	NA	NA	NA	NA	NA	NA	NA	NA	-4.31133	7.36384	-2.38681	-1.8877	NA	NA	15.1816	NA	-6.46799	-7.48711	-14.0096	-12.5835	-7.69718	-8.42689	-2.95068	-1.50774	-3.07445	-8.48014	-2.92989	NA	-6.50744	NA	NA	NA	NA	NA	NA
GO Biological Process 2021	fatty acid beta-oxidation using acyl-CoA oxidase (GO:0033540)	NA	NA	NA	NA	NA	NA	NA	NA	NA	NA	NA	NA	NA	NA	NA	NA	NA	NA	NA	NA	NA	NA	NA	NA	NA	NA	NA	NA	NA	NA	-1.36986	-2.93964	-1.4938	NA	NA	NA	NA	NA	NA	NA	NA	NA	NA	NA	NA	NA	NA	NA
WikiPathway 2021 Human	Fatty acid beta-oxidation WP143	NA	NA	NA	NA	NA	NA	NA	NA	NA	5.20649	NA	NA	NA	NA	NA	NA	NA	NA	NA	NA	NA	-2.89209	6.0872	-1.74372	NA	NA	NA	10.7962	NA	-4.52263	-4.27429	-5.92908	-5.27822	-6.29371	-5.96091	-1.75658	NA	-4.42596	-5.89727	-1.35839	NA	-4.81146	NA	NA	NA	NA	NA	NA
BioPlanet 2019	Fatty acid biosynthesis	2.28626	NA	NA	NA	NA	NA	NA	NA	NA	3.04723	NA	NA	NA	NA	NA	NA	NA	1.58777	NA	NA	NA	NA	2.1953	-1.61155	NA	NA	NA	10.3813	NA	-3.02657	-2.22321	-3.96415	-2.63457	-3.387	-2.86856	NA	NA	NA	-2.67816	NA	NA	-2.55628	NA	NA	NA	NA	NA	NA
KEGG	Fatty acid biosynthesis	NA	NA	NA	NA	NA	NA	NA	NA	NA	NA	NA	NA	NA	NA	NA	NA	NA	NA	NA	NA	NA	NA	NA	NA	NA	NA	NA	2.68396	NA	NA	NA	NA	NA	NA	NA	NA	NA	NA	NA	NA	NA	NA	NA	NA	NA	NA	NA	NA
WikiPathway 2021 Human	Fatty Acid Biosynthesis WP357	2.38173	NA	NA	NA	NA	NA	NA	NA	NA	2.5778	NA	NA	NA	NA	NA	NA	NA	1.85234	NA	NA	NA	-1.40008	3.21804	NA	NA	NA	NA	9.44279	NA	-2.86257	-2.38234	-3.88738	-2.61607	-3.81966	-3.08944	NA	NA	NA	-2.78213	NA	NA	-2.78886	NA	NA	NA	NA	NA	NA
GO Biological Process 2021	fatty acid biosynthetic process (GO:0006633)	NA	NA	NA	NA	NA	NA	NA	NA	NA	NA	NA	NA	NA	NA	NA	NA	NA	2.64902	NA	NA	NA	NA	NA	NA	NA	NA	NA	NA	NA	NA	NA	NA	NA	NA	NA	NA	NA	NA	NA	NA	NA	NA	NA	NA	NA	NA	NA	NA
GO Biological Process 2021	fatty acid catabolic process (GO:0009062)	NA	NA	NA	NA	NA	NA	NA	NA	NA	10.8104	NA	NA	NA	NA	NA	NA	NA	NA	NA	NA	NA	-2.86052	4.92459	NA	NA	NA	NA	12.4259	NA	-4.61021	-4.45186	-13.1355	-8.99148	-6.70986	-7.20088	-2.07664	NA	NA	-5.93867	-2.03831	NA	-4.95898	NA	NA	NA	NA	NA	NA
KEGG	Fatty acid degradation	NA	NA	NA	NA	NA	NA	NA	NA	NA	5.6119	NA	NA	NA	NA	NA	NA	NA	NA	NA	NA	NA	-2.5761	6.73665	NA	NA	NA	NA	5.90645	NA	-3.41927	-4.29986	-4.75721	-4.18976	-5.37744	-4.11958	-1.56138	NA	-1.7566	-5.09568	-1.37788	NA	-4.63924	NA	NA	NA	NA	NA	NA
GO Biological Process 2021	fatty acid derivative biosynthetic process (GO:1901570)	NA	NA	NA	NA	NA	NA	NA	NA	NA	NA	NA	NA	NA	NA	NA	NA	NA	2.79779	NA	NA	NA	NA	NA	NA	NA	NA	NA	NA	NA	NA	NA	-2.4646	NA	NA	NA	NA	NA	NA	NA	NA	NA	NA	NA	NA	NA	NA	NA	NA
KEGG	Fatty acid elongation	NA	NA	NA	NA	NA	NA	NA	NA	NA	1.36982	NA	NA	NA	NA	NA	NA	NA	NA	NA	NA	NA	NA	2.18383	NA	-1.426	NA	NA	3.0451	NA	NA	-1.59896	-1.42705	-1.90561	-1.91254	-2.05241	NA	NA	NA	-2.70933	NA	NA	-1.53331	NA	NA	NA	NA	NA	NA
GO Biological Process 2021	fatty acid metabolic process (GO:0006631)	NA	NA	NA	NA	NA	NA	NA	NA	NA	NA	NA	NA	NA	NA	NA	NA	NA	NA	NA	NA	NA	NA	NA	NA	NA	NA	NA	NA	NA	NA	NA	NA	NA	NA	NA	NA	NA	NA	NA	NA	NA	NA	NA	NA	NA	NA	NA	NA
MSigDB Hallmark 2020	Fatty Acid Metabolism	2.46039	NA	NA	NA	5.54934	NA	NA	1.38772	NA	30.2619	NA	1.6058	2.85906	3.92316	NA	NA	NA	3.34745	NA	NA	NA	-12.7477	19.6067	1.50588	-1.36565	-3.1355	3.86574	34.2088	NA	-21.7571	NA	-17.4383	-19.6035	-14.1158	-15.4271	-11.1174	-2.31128	-3.83146	-10.4872	-9.79005	NA	-12.8653	NA	NA	NA	NA	NA	2.88917
Reactome	Fatty acid metabolism	2.53481	NA	NA	NA	NA	NA	NA	NA	NA	2.28632	NA	NA	NA	NA	NA	NA	NA	1.90462	NA	NA	NA	-2.66438	5.50507	-1.42324	-2.004	NA	NA	3.56756	NA	-1.94335	-3.0367	-8.99131	-3.99167	-3.73674	-3.02301	NA	NA	NA	-3.32118	-2.21277	NA	-3.79372	NA	NA	NA	NA	NA	NA
BioPlanet 2019	Fatty acid metabolism	NA	NA	NA	NA	NA	NA	NA	NA	NA	6.00963	NA	NA	NA	NA	NA	NA	NA	NA	NA	NA	NA	-2.65908	6.97878	NA	NA	NA	NA	6.14138	NA	-3.42487	-4.2122	-4.39458	-4.64074	-5.70025	-4.29068	-1.58365	NA	-1.9414	-4.88247	-1.38568	NA	-4.8615	NA	NA	NA	NA	NA	NA
BioPlanet 2019	Fatty acid omega oxidation	NA	NA	NA	NA	NA	NA	NA	NA	NA	NA	NA	NA	NA	NA	NA	NA	NA	NA	NA	NA	NA	NA	NA	NA	NA	NA	NA	NA	NA	NA	NA	NA	NA	NA	NA	NA	NA	NA	NA	NA	NA	NA	NA	NA	NA	NA	NA	NA
WikiPathway 2021 Human	Fatty Acid Omega Oxidation WP206	NA	NA	NA	NA	NA	NA	NA	NA	NA	NA	NA	NA	NA	NA	NA	NA	NA	NA	NA	NA	NA	NA	NA	NA	NA	NA	NA	NA	NA	NA	NA	NA	NA	NA	NA	NA	NA	NA	NA	NA	NA	NA	NA	NA	NA	NA	NA	NA
GO Biological Process 2021	fatty acid oxidation (GO:0019395)	NA	NA	NA	NA	NA	NA	NA	NA	NA	8.03789	NA	NA	NA	NA	NA	NA	NA	NA	NA	NA	NA	-2.20512	4.65752	NA	NA	NA	NA	8.7357	NA	-4.34588	-6.19564	-11.4071	-9.7477	-5.52051	-6.71968	-2.57709	NA	NA	-5.43477	-1.76498	NA	-5.687	NA	NA	NA	NA	NA	NA
GO Biological Process 2021	fatty acid transport (GO:0015908)	NA	NA	NA	NA	NA	NA	NA	NA	NA	NA	NA	NA	NA	NA	NA	NA	NA	NA	NA	NA	NA	NA	NA	NA	NA	NA	NA	NA	NA	NA	NA	NA	NA	NA	NA	NA	NA	NA	NA	NA	NA	NA	NA	NA	NA	NA	NA	NA
WikiPathway 2021 Human	Fatty acid transporters WP5061	NA	NA	NA	NA	NA	NA	NA	NA	NA	NA	NA	NA	NA	NA	NA	NA	NA	NA	NA	NA	NA	NA	NA	NA	NA	NA	1.41098	NA	NA	NA	NA	NA	NA	NA	NA	NA	NA	NA	NA	NA	NA	NA	NA	NA	NA	NA	NA	NA
BioPlanet 2019	Fatty acid, triacylglycerol, and ketone body metabolism	NA	NA	NA	NA	NA	NA	NA	NA	NA	5.37993	NA	NA	NA	NA	NA	NA	NA	1.68436	NA	NA	NA	NA	5.04396	NA	NA	NA	-1.5791	7.60214	NA	-3.41606	NA	-4.88458	-2.46803	-2.84842	-1.53708	NA	NA	NA	NA	8.87599	NA	NA	NA	NA	NA	NA	NA	NA
BioPlanet 2019	Fatty acyl-CoA biosynthesis	NA	NA	NA	NA	NA	NA	NA	NA	NA	NA	NA	NA	NA	NA	NA	NA	NA	2.88662	NA	NA	NA	NA	2.88977	NA	NA	NA	NA	3.26901	NA	NA	NA	NA	NA	-2.2009	NA	NA	NA	NA	NA	NA	NA	-1.50659	NA	NA	NA	NA	NA	NA
Reactome	Fatty acyl-CoA biosynthesis	NA	NA	NA	NA	NA	NA	NA	NA	NA	NA	NA	NA	NA	NA	NA	NA	NA	2.20718	NA	NA	NA	NA	2.20339	NA	NA	NA	NA	3.54535	NA	NA	NA	NA	-1.5719	-2.2707	NA	NA	NA	NA	NA	NA	NA	NA	NA	NA	NA	NA	NA	NA
GO Biological Process 2021	fatty-acyl-CoA biosynthetic process (GO:0046949)	NA	NA	NA	NA	NA	NA	NA	NA	NA	1.35031	NA	NA	NA	NA	NA	NA	NA	3.10514	NA	NA	NA	NA	NA	NA	NA	NA	NA	2.85068	NA	NA	-1.36986	NA	-1.35665	-2.72994	NA	NA	NA	NA	NA	NA	NA	-1.37217	NA	NA	NA	NA	NA	NA
GO Biological Process 2021	fatty-acyl-CoA metabolic process (GO:0035337)	NA	NA	NA	NA	NA	NA	NA	NA	NA	3.21617	NA	NA	NA	NA	NA	NA	NA	2.01394	NA	NA	NA	NA	NA	NA	NA	NA	NA	2.70738	NA	NA	NA	NA	NA	NA	NA	NA	NA	NA	NA	-1.32533	NA	NA	NA	NA	NA	NA	NA	NA
Reactome	FBXL7 down-regulates AURKA during mitotic entry and in early mitosis	1.84893	NA	NA	NA	2.09609	NA	NA	4.5216	NA	39.7519	NA	1.30635	NA	2.67325	NA	NA	NA	-2.26106	NA	NA	NA	-13.6598	42.1975	-6.08511	-4.1748	-9.52017	NA	43.7681	-1.42183	17.0118	6.61367	NA	-4.88421	5.10537	-6.7268	-10.3504	-1.38954	-3.00608	NA	6.26516	NA	NA	NA	NA	NA	NA	NA	NA
Reactome	Fc epsilon receptor (FCERI) signaling	NA	NA	NA	NA	6.2361	NA	3.28981	2.17873	NA	17.8965	NA	NA	NA	-1.73096	NA	-2.71034	-1.51846	NA	-1.6525	NA	NA	-13.2484	37.4392	-5.3598	-5.73768	-10.3985	-8.00336	42.6995	NA	14.5194	6.55515	NA	NA	9.65849	-8.38249	-7.89471	-2.23424	4.79086	NA	11.8238	NA	NA	NA	NA	NA	NA	NA	-2.27536
BioPlanet 2019	Fc epsilon receptor I signaling in mast cells	NA	NA	NA	NA	3.32349	NA	3.37355	NA	NA	-5.72047	NA	NA	NA	NA	NA	NA	NA	NA	-1.37941	NA	-1.38711	-3.19767	2.91048	-1.56085	-1.97778	-4.79842	-9.37866	NA	2.97604	-5.12875	-5.86482	-3.91858	-2.78311	-1.4531	-2.30864	-1.34215	NA	NA	NA	3.36775	NA	1.73507	NA	NA	NA	NA	NA	-3.05947
BioCarta 2016	Fc Epsilon Receptor I Signaling in Mast Cells Homo sapiens h fcer1Pathway	NA	NA	NA	NA	1.95657	NA	4.08227	NA	NA	-4.09074	NA	NA	NA	NA	NA	-1.59444	NA	NA	-2.00166	NA	-1.75548	1.98424	1.58475	NA	NA	-1.82994	-5.71761	-3.27219	3.26926	-2.4479	-4.06365	-1.53166	NA	-1.35307	NA	NA	NA	NA	NA	2.61469	NA	1.68809	1.3615	NA	NA	NA	NA	-3.61811
BioPlanet 2019	Fc epsilon receptor I signaling pathway	NA	NA	NA	NA	NA	NA	2.26691	NA	NA	NA	NA	NA	NA	NA	NA	NA	NA	NA	NA	NA	NA	NA	NA	NA	NA	NA	-4.52128	1.30418	NA	NA	-2.09333	NA	NA	-1.38258	NA	NA	NA	NA	NA	2.04736	NA	NA	NA	NA	NA	NA	NA	-3.09024
KEGG	Fc epsilon RI signaling pathway	NA	NA	NA	NA	NA	NA	2.68801	NA	NA	NA	NA	NA	NA	NA	NA	NA	NA	NA	NA	NA	NA	NA	NA	NA	NA	NA	-4.52398	NA	NA	NA	-1.32686	NA	NA	-1.7248	-1.83487	NA	NA	NA	NA	1.61793	NA	NA	NA	NA	NA	NA	NA	-2.06612
KEGG	Fc gamma R-mediated phagocytosis	NA	NA	NA	NA	4.19232	NA	2.81381	NA	NA	-6.64159	NA	NA	NA	1.86939	NA	NA	NA	1.33428	NA	NA	NA	-10.1267	3.02005	NA	-1.49579	1.70304	-10.796	5.14049	-2.22463	-7.86447	-9.74437	-1.65657	-3.21096	-3.47144	-4.61129	-1.83072	-5.75879	-3.98255	-3.60789	4.59414	NA	-3.41603	NA	-4.31231	NA	NA	NA	-4.71532
BioPlanet 2019	Fc gamma receptor-mediated phagocytosis	NA	NA	NA	NA	3.13127	NA	2.8222	NA	NA	-5.39539	NA	NA	NA	NA	NA	NA	NA	NA	NA	-1.3417	NA	-7.79379	2.1832	NA	-1.63026	1.84377	-9.09086	5.19302	-1.66333	-6.51556	-7.70931	-1.4457	-2.03847	-2.71642	-3.23871	-1.39414	-4.81983	-3.42881	-2.00891	7.07682	NA	-2.14267	NA	-1.86091	NA	NA	NA	-4.09471
GO Biological Process 2021	Fc receptor mediated stimulatory signaling pathway (GO:0002431)	NA	NA	NA	NA	3.01578	NA	5.82978	1.82115	NA	-6.62877	NA	NA	NA	NA	NA	NA	NA	NA	NA	NA	NA	-14.7096	5.91233	NA	-3.38703	2.74888	-9.30684	7.87131	-5.50967	-6.44349	-8.76451	-2.61108	NA	-4.45258	-6.12404	-5.60581	-8.19382	-2.63215	-2.88997	3.20185	NA	-1.71791	NA	NA	NA	1.357	NA	-2.15079
GO Biological Process 2021	Fc receptor signaling pathway (GO:0038093)	NA	NA	NA	NA	4.49263	NA	3.04846	1.76832	NA	15.6107	NA	NA	NA	1.39624	NA	NA	NA	NA	NA	NA	NA	-9.96784	32.3348	-4.19578	-5.41454	-8.61667	-4.23089	31.7176	NA	8.96208	-2.42631	NA	NA	NA	-6.77914	-7.29491	-1.36457	3.56623	NA	10.2349	NA	-4.47849	NA	NA	NA	NA	NA	NA
GO Biological Process 2021	Fc-epsilon receptor signaling pathway (GO:0038095)	NA	NA	NA	NA	4.53231	NA	3.04864	1.79592	NA	15.9269	NA	NA	NA	1.4045	NA	NA	NA	NA	NA	NA	NA	-10.5647	32.8078	-4.21588	-5.45594	-9.12972	-4.59846	32.4376	NA	9.0893	-2.48029	NA	NA	NA	-7.23481	-7.34726	-1.70145	3.5782	NA	10.3911	NA	-4.51934	NA	NA	NA	NA	NA	NA
GO Biological Process 2021	Fc-gamma receptor signaling pathway (GO:0038094)	NA	NA	NA	NA	3.10322	NA	5.85876	1.8718	NA	-6.04237	NA	NA	NA	NA	NA	NA	NA	NA	NA	NA	NA	-14.6766	6.30073	NA	-3.47814	2.82422	-9.18987	8.6222	-4.9907	-5.946	-8.1919	-2.4529	2.0822	-4.17896	-6.01899	-5.76715	-7.84739	-2.37941	-2.98045	3.35582	NA	-2.26315	NA	NA	NA	1.357	NA	-2.2122
GO Biological Process 2021	Fc-gamma receptor signaling pathway involved in phagocytosis (GO:0038096)	NA	NA	NA	NA	3.13971	NA	5.00909	1.39221	NA	-6.1145	NA	NA	NA	NA	NA	NA	NA	NA	NA	NA	NA	-13.7414	5.65251	NA	-2.57964	NA	-9.34762	8.14632	-5.07016	-6.09703	-8.39455	-2.59213	2.13198	-4.29306	-6.14987	-4.54692	-7.93498	-2.43205	-3.00986	3.4416	NA	-1.61052	NA	NA	NA	1.357	NA	-2.2369
Reactome	FCERI mediated Ca+2 mobilization	NA	NA	NA	NA	NA	NA	2.35846	NA	NA	-2.0816	NA	NA	NA	NA	NA	NA	NA	NA	NA	NA	NA	-1.76946	3.10415	NA	-1.44801	-2.31614	-4.47627	1.30722	NA	-3.63832	-1.71788	-4.6059	-3.57536	-2.35643	-3.3153	NA	-1.54576	NA	-2.6435	-3.14481	NA	-3.86675	-1.59057	NA	NA	NA	NA	NA
Reactome	FCERI mediated MAPK activation	NA	NA	NA	NA	2.52335	NA	3.40771	NA	NA	-2.29962	NA	NA	NA	-1.99944	NA	-1.37692	NA	NA	-1.63922	NA	NA	NA	3.68637	NA	NA	NA	-3.13856	3.03043	1.95169	1.99351	NA	NA	NA	-2.69694	NA	NA	NA	1.39753	2.66649	3.3222	NA	2.28824	NA	NA	NA	NA	NA	-1.7543
Reactome	FCERI mediated NF-kB activation	1.34876	NA	NA	NA	3.97097	NA	NA	3.21447	NA	27.3834	NA	NA	NA	2.116	NA	-1.54663	-2.38675	-3.79885	NA	NA	NA	-12.4707	40.1345	-5.05476	-5.83464	-10.2249	-1.59561	46.2759	NA	16.3522	6.94298	NA	-5.70443	6.63951	-6.00747	-9.67961	-1.65659	2.60918	NA	9.72328	NA	-4.42216	NA	NA	NA	NA	NA	NA
Reactome	Fcgamma receptor (FCGR) dependent phagocytosis	NA	NA	NA	NA	2.13048	NA	4.30458	1.84147	NA	-8.51691	NA	1.46944	NA	1.51237	NA	NA	NA	NA	NA	NA	NA	-17.646	7.50092	NA	-3.90584	3.97249	-10.2557	9.65188	-4.59117	-8.75082	-10.8471	-4.12078	-3.53666	-5.2636	-7.82294	-5.85155	-9.22505	-3.28122	-3.7716	-4.54152	NA	-2.76382	NA	NA	NA	1.33035	NA	-2.10151
Reactome	FCGR3A-mediated IL10 synthesis	NA	NA	NA	NA	1.5792	NA	3.14011	NA	NA	-2.75931	NA	NA	NA	NA	NA	NA	NA	NA	NA	NA	NA	-3.81864	NA	NA	NA	NA	-4.96855	NA	NA	NA	-2.30408	NA	-1.68858	-2.01432	-1.35474	NA	-2.31228	1.31308	NA	-3.40964	NA	NA	NA	NA	NA	2.11413	NA	NA
Reactome	FCGR3A-mediated phagocytosis	NA	NA	NA	NA	2.50379	NA	2.35882	NA	NA	-8.58757	NA	NA	NA	NA	NA	NA	NA	NA	NA	NA	NA	-15.2029	NA	NA	-4.26854	3.54948	-10.3386	7.26978	-5.39535	-6.55717	-10.7568	-3.57023	-3.50745	-4.67847	-9.41792	-4.74609	-8.9856	-4.30133	-4.69148	4.91208	NA	-2.97412	NA	NA	NA	NA	NA	-1.64941
KEGG	Ferroptosis	NA	NA	NA	NA	2.51952	NA	NA	NA	2.0987	NA	NA	NA	NA	-2.72512	NA	NA	NA	3.04406	NA	NA	NA	-1.90937	2.20369	3.02895	NA	1.76731	-2.31732	6.0967	NA	1.51121	NA	NA	NA	-3.22171	NA	-5.00313	NA	NA	NA	4.00633	NA	NA	NA	NA	NA	NA	NA	NA
WikiPathway 2021 Human	Ferroptosis WP4313	NA	NA	NA	NA	2.57276	NA	NA	NA	2.03248	NA	NA	NA	NA	-2.61316	NA	NA	NA	3.22929	NA	NA	NA	-1.82624	1.89436	2.75402	NA	1.78075	-2.3911	5.99743	NA	1.62607	NA	NA	NA	-3.07827	NA	-4.81131	NA	NA	NA	3.53212	NA	NA	NA	NA	NA	NA	NA	NA
GO Molecular Function 2021	ferrous iron binding (GO:0008198)	NA	NA	NA	NA	NA	NA	NA	NA	NA	NA	NA	NA	NA	NA	NA	NA	NA	NA	NA	NA	NA	NA	NA	NA	NA	NA	2.73101	NA	NA	NA	NA	-1.33392	NA	NA	NA	NA	NA	NA	NA	NA	NA	NA	NA	NA	NA	NA	NA	NA
BioPlanet 2019	FGF signaling pathway	NA	NA	NA	NA	3.28608	2.09594	1.85026	NA	NA	NA	NA	NA	NA	NA	NA	NA	NA	1.34437	NA	NA	NA	2.34497	2.55061	NA	NA	NA	-2.8795	-1.69042	1.33619	NA	NA	NA	NA	NA	NA	NA	NA	NA	NA	6.29698	NA	NA	NA	NA	NA	NA	NA	NA
Panther 2016	FGF signaling pathway Homo sapiens P00021	NA	NA	NA	NA	NA	NA	NA	NA	NA	NA	NA	NA	NA	NA	NA	NA	NA	NA	NA	NA	NA	NA	NA	NA	NA	NA	-4.18802	3.27228	NA	NA	NA	NA	NA	-2.03608	NA	NA	NA	NA	NA	-1.74508	NA	NA	NA	NA	NA	NA	NA	-1.89996
WikiPathway 2021 Human	FGF23 signaling in hypophosphatemic rickets and related disorders WP4790	NA	NA	NA	NA	NA	NA	NA	NA	NA	NA	NA	NA	NA	NA	NA	NA	NA	NA	NA	NA	NA	NA	NA	NA	NA	NA	NA	NA	NA	NA	NA	NA	NA	NA	NA	NA	NA	NA	1.35412	NA	NA	NA	1.6235	NA	NA	NA	NA	NA
BioPlanet 2019	FGFR ligand binding and activation	NA	NA	NA	NA	NA	NA	NA	NA	NA	NA	NA	NA	NA	NA	NA	NA	NA	NA	NA	NA	NA	NA	NA	NA	NA	NA	NA	NA	NA	NA	NA	NA	NA	NA	NA	NA	NA	NA	NA	NA	NA	NA	NA	NA	NA	NA	NA	NA
Reactome	FGFR1 mutant receptor activation	NA	NA	NA	NA	NA	NA	NA	NA	NA	NA	NA	NA	NA	NA	NA	NA	NA	NA	NA	NA	NA	NA	2.60843	NA	NA	NA	NA	NA	NA	NA	NA	NA	NA	NA	NA	NA	NA	NA	NA	2.24987	NA	NA	NA	NA	NA	NA	NA	NA
Reactome	FGFR2 alternative splicing	NA	NA	NA	NA	NA	NA	NA	NA	NA	9.77246	NA	NA	NA	NA	NA	NA	NA	NA	NA	NA	NA	-2.78331	1.83574	NA	NA	-2.51978	NA	7.12295	NA	1.62777	-2.79354	3.24399	-1.72284	1.39076	-1.30398	NA	NA	-1.31182	NA	2.46785	NA	-1.39412	NA	NA	NA	NA	NA	NA
Reactome	FGFR2 ligand binding and activation	NA	NA	NA	NA	NA	NA	NA	NA	NA	NA	NA	NA	NA	NA	NA	NA	NA	NA	NA	NA	NA	NA	NA	NA	NA	NA	NA	NA	NA	NA	NA	NA	NA	NA	NA	NA	NA	NA	NA	NA	NA	NA	NA	NA	NA	NA	NA	NA
Reactome	FGFR2 mutant receptor activation	NA	NA	NA	NA	NA	NA	NA	NA	NA	2.66432	NA	NA	NA	NA	NA	NA	NA	NA	NA	NA	NA	NA	NA	NA	NA	NA	NA	NA	NA	NA	NA	NA	NA	NA	NA	NA	NA	NA	NA	NA	NA	NA	NA	NA	NA	NA	NA	NA
WikiPathway 2021 Human	FGFR3 signaling in chondrocyte proliferation and terminal differentiation WP4767	NA	NA	NA	NA	NA	NA	NA	NA	NA	NA	NA	NA	NA	NA	NA	NA	NA	NA	NA	NA	NA	NA	NA	NA	NA	NA	NA	NA	NA	NA	NA	NA	NA	NA	NA	NA	NA	NA	NA	1.51192	NA	NA	NA	NA	NA	NA	NA	NA
BioPlanet 2019	Fibrin clot formation (clotting cascade)	NA	NA	NA	NA	NA	NA	NA	NA	NA	1.51681	NA	NA	NA	-2.12185	NA	NA	NA	NA	NA	NA	NA	NA	NA	NA	NA	3.31366	5.19467	1.52825	NA	NA	NA	NA	NA	NA	NA	NA	NA	NA	NA	NA	NA	NA	NA	NA	NA	NA	NA	NA
WikiPathway 2021 Human	Fibrin Complement Receptor 3 Signaling Pathway WP4136	NA	NA	NA	NA	5.56337	NA	1.49772	NA	NA	NA	NA	NA	NA	NA	NA	NA	NA	NA	NA	NA	NA	NA	NA	NA	NA	-1.65802	-1.85467	NA	NA	NA	NA	NA	NA	NA	NA	-1.80604	NA	NA	NA	-1.71786	NA	NA	NA	NA	NA	NA	NA	NA
BioPlanet 2019	Fibroblast growth factor 1	NA	NA	NA	NA	1.52543	NA	NA	NA	NA	NA	NA	NA	NA	NA	NA	NA	NA	NA	NA	NA	NA	1.41968	NA	NA	NA	NA	-1.41162	NA	NA	NA	NA	NA	NA	NA	NA	NA	NA	NA	NA	3.17838	NA	NA	NA	NA	NA	NA	NA	NA
GO Molecular Function 2021	fibroblast growth factor binding (GO:0017134)	NA	NA	NA	NA	NA	NA	NA	NA	NA	NA	NA	NA	NA	NA	NA	NA	NA	NA	NA	NA	NA	NA	NA	NA	NA	NA	NA	NA	NA	NA	NA	NA	NA	NA	NA	NA	NA	NA	NA	NA	NA	NA	NA	NA	NA	NA	NA	NA
BioPlanet 2019	Fibroblast growth factor receptor pathway	NA	NA	NA	NA	NA	NA	NA	NA	NA	NA	NA	NA	NA	NA	NA	NA	NA	NA	NA	NA	NA	NA	NA	NA	NA	NA	-1.93622	NA	NA	NA	NA	NA	NA	-1.83293	NA	NA	NA	NA	NA	1.46476	NA	NA	NA	NA	NA	NA	NA	-1.87868
GO Biological Process 2021	fibroblast growth factor receptor signaling pathway (GO:0008543)	NA	NA	NA	NA	NA	NA	NA	NA	NA	NA	NA	NA	NA	NA	NA	NA	NA	NA	NA	NA	NA	NA	NA	NA	NA	NA	NA	NA	NA	NA	NA	NA	NA	NA	NA	NA	NA	NA	NA	1.35895	NA	NA	NA	NA	NA	NA	NA	NA
GO Cellular Component 2021	ficolin-1-rich granule (GO:0101002)	5.95315	NA	NA	NA	6.92958	5.69036	NA	7.97963	1.40096	23.7348	NA	NA	1.48805	4.43951	NA	NA	-2.59258	NA	NA	NA	NA	-52.8394	34.5186	-4.08274	-20.1925	-12.9248	-8.51328	46.2186	-15.1435	NA	NA	-20.5285	-19.7217	-22.6395	-27.456	-25.8746	-20.3386	-17.0856	-26.0758	-32.645	NA	-18.8371	-3.24548	NA	-1.66628	2.03605	4.70753	6.14186
GO Cellular Component 2021	ficolin-1-rich granule lumen (GO:1904813)	5.38295	NA	NA	NA	6.12922	3.79231	NA	9.02613	1.47096	26.2597	NA	NA	NA	-2.65703	NA	NA	NA	NA	NA	-1.34576	NA	-44.9692	26.8342	-4.31997	-13.5553	-11.5846	-6.46635	42.6344	-15.9815	NA	NA	-17.3028	-18.5076	-21.5089	-23.8346	-20.0915	-15.3105	-17.2575	-24.4173	-31.6286	NA	-18.0243	-2.19844	NA	NA	2.56905	2.95769	5.42562
GO Cellular Component 2021	ficolin-1-rich granule membrane (GO:0101003)	NA	NA	NA	NA	2.89249	1.82635	NA	NA	NA	1.82611	NA	NA	NA	2.18017	NA	NA	NA	-2.19676	NA	NA	NA	-7.49263	6.70719	3.69487	-5.03567	NA	-2.744	6.46597	NA	NA	-4.35281	-3.35676	-2.55433	-2.5091	-4.39337	-5.6066	-4.17884	NA	-2.55134	NA	NA	-1.70092	NA	NA	NA	NA	1.93887	NA
GO Cellular Component 2021	filopodium (GO:0030175)	NA	NA	NA	NA	NA	NA	NA	NA	NA	-1.49196	NA	NA	NA	1.56277	NA	2.40697	NA	-1.42652	NA	NA	NA	-1.52593	-2.1916	NA	NA	NA	-2.15094	-2.98253	NA	NA	NA	NA	NA	NA	NA	NA	NA	NA	NA	NA	NA	NA	NA	NA	NA	NA	NA	NA
GO Biological Process 2021	filopodium assembly (GO:0046847)	NA	NA	NA	NA	NA	NA	NA	NA	NA	NA	NA	NA	NA	NA	NA	NA	NA	NA	NA	NA	NA	NA	NA	NA	NA	NA	NA	NA	NA	NA	NA	NA	NA	NA	NA	NA	NA	NA	NA	-1.66406	NA	NA	NA	NA	NA	NA	NA	NA
GO Molecular Function 2021	flavin adenine dinucleotide binding (GO:0050660)	NA	NA	NA	NA	NA	NA	NA	NA	NA	2.94436	NA	NA	NA	NA	NA	NA	NA	NA	NA	NA	NA	NA	NA	NA	NA	NA	NA	NA	NA	NA	NA	NA	NA	NA	NA	NA	NA	NA	NA	NA	NA	NA	NA	NA	NA	NA	NA	NA
Reactome	FLT3 Signaling	NA	NA	1.31112	NA	NA	NA	NA	NA	NA	-5.21286	NA	NA	NA	-1.78721	NA	NA	NA	2.13664	NA	-1.33891	NA	1.39768	-3.36112	NA	NA	-1.80301	-7.58132	NA	-1.43577	4.93008	4.25934	1.94996	NA	2.98826	NA	NA	NA	-1.61502	2.41872	5.9885	NA	5.04868	NA	NA	NA	NA	NA	-4.05758
Reactome	FLT3 signaling in disease	NA	NA	NA	NA	2.79007	NA	NA	NA	NA	NA	NA	NA	NA	-1.32175	NA	-1.42374	NA	NA	NA	-1.47597	NA	3.38768	-3.34944	2.6505	NA	NA	-3.83321	NA	NA	3.97362	5.35932	2.74365	3.8819	NA	NA	2.15186	NA	-2.78864	NA	6.96058	NA	2.02057	NA	NA	NA	NA	NA	-2.74018
KEGG	Fluid shear stress and atherosclerosis	NA	1.31117	NA	NA	7.17947	2.9088	1.59322	3.29473	NA	2.61677	NA	NA	NA	-3.54843	NA	-1.58583	NA	3.29599	NA	NA	NA	NA	8.50767	3.02895	-2.33399	-2.73429	-4.24746	NA	NA	2.93378	NA	2.30911	2.9844	-2.37042	-2.8423	-4.00236	-1.67873	2.03943	3.37943	3.66195	NA	NA	3.34139	NA	-1.60283	NA	NA	NA
BioPlanet 2019	Fluoropyrimidine activity	NA	NA	NA	NA	NA	NA	NA	2.55343	NA	4.70242	NA	NA	NA	NA	NA	NA	NA	3.92088	NA	NA	NA	NA	2.47444	NA	NA	NA	2.16526	5.2419	NA	2.12798	2.08109	NA	NA	NA	NA	NA	NA	NA	NA	NA	NA	NA	NA	NA	NA	NA	NA	1.83762
WikiPathway 2021 Human	Fluoropyrimidine Activity WP1601	NA	NA	NA	NA	NA	NA	NA	2.46128	NA	4.49341	NA	NA	NA	NA	NA	NA	NA	3.95387	NA	NA	NA	NA	2.44767	NA	NA	NA	2.15153	5.19362	NA	1.89142	1.87044	NA	NA	NA	NA	NA	NA	NA	NA	NA	NA	NA	NA	NA	NA	NA	NA	1.74056
BioPlanet 2019	fMLP induced chemokine gene expression in HMC-1 cells	NA	NA	NA	NA	3.30149	NA	NA	NA	NA	-1.79448	NA	NA	NA	NA	NA	NA	NA	1.51521	NA	NA	NA	-2.86806	3.46486	NA	NA	-2.20072	-3.92816	3.11914	NA	-1.94489	-2.33219	-5.18365	-2.31913	NA	-2.3628	NA	1.84161	NA	1.56787	-2.66186	NA	NA	3.77438	NA	NA	NA	NA	NA
BioCarta 2016	fMLP induced chemokine gene expression in HMC-1 cells Homo sapiens h fMLPpathway	NA	NA	NA	NA	1.93161	NA	NA	NA	NA	NA	NA	NA	NA	NA	NA	NA	NA	1.4479	NA	NA	NA	-1.41984	1.65444	NA	NA	NA	-2.71729	1.92709	NA	-2.06148	NA	-3.50958	NA	NA	NA	NA	NA	NA	NA	NA	NA	NA	2.96696	NA	NA	NA	NA	NA
BioPlanet 2019	Focal adhesion	NA	NA	NA	NA	2.82414	NA	NA	NA	NA	NA	NA	NA	NA	-6.09709	NA	NA	NA	2.05413	NA	NA	NA	-3.66976	NA	-1.79866	NA	-4.10759	-5.89727	2.30101	-3.21621	-2.3591	-3.20067	NA	NA	-3.54898	-7.02187	-1.34215	-5.76887	-4.47826	-2.86987	NA	NA	-2.07276	NA	-1.39515	-1.30816	NA	NA	NA
KEGG	Focal adhesion	NA	NA	NA	NA	NA	NA	NA	NA	NA	NA	NA	NA	NA	-7.00001	NA	NA	NA	NA	NA	NA	NA	-1.76601	NA	-1.92597	NA	-4.07562	-4.41235	1.87384	-2.68517	NA	-1.35787	NA	NA	-2.01836	-4.04889	NA	-3.29771	-3.85548	-1.99162	NA	NA	NA	NA	-1.91071	-1.77398	NA	NA	NA
GO Cellular Component 2021	focal adhesion (GO:0005925)	29.6119	12.0137	NA	NA	7.81836	12.788	NA	NA	1.47096	-107.313	-1.73999	-16.2968	-15.6082	-16.3699	NA	-22.1512	-21.6697	-42.8227	-5.57035	-18.5117	-4.24611	-55.1252	-126.391	-38.8172	-23.6561	-39.6539	-48.4102	-48.3774	-68.797	-53.6294	-54.245	-53.6373	NA	-42.3044	-26.1813	-34.1174	-26.9781	-55.4703	-31.5946	-28.2662	NA	-16.8839	-9.01538	-5.55183	-6.73714	-5.2871	13.4468	-28.3679
GO Biological Process 2021	focal adhesion assembly (GO:0048041)	NA	NA	NA	NA	NA	NA	NA	NA	NA	NA	NA	NA	NA	NA	NA	NA	NA	NA	NA	NA	NA	NA	NA	NA	NA	NA	NA	NA	NA	NA	NA	NA	NA	NA	NA	NA	NA	NA	NA	NA	NA	NA	NA	NA	NA	NA	NA	NA
WikiPathway 2021 Human	Focal Adhesion WP306	NA	NA	NA	NA	1.98337	NA	NA	NA	NA	NA	NA	NA	NA	-6.64538	NA	NA	NA	NA	NA	NA	NA	-2.06617	NA	-1.91542	NA	-3.37594	-5.05941	2.29304	-2.8717	-1.39971	-1.83388	NA	1.31324	-2.52152	-4.40455	NA	-3.94786	-4.25706	-2.70412	NA	NA	NA	NA	-1.43471	-1.46142	NA	NA	NA
WikiPathway 2021 Human	Focal Adhesion-PI3K-Akt-mTOR-signaling pathway WP3932	NA	NA	NA	NA	1.77107	NA	NA	NA	NA	NA	NA	NA	NA	NA	NA	NA	NA	NA	NA	NA	NA	NA	NA	NA	NA	-2.13904	-4.30245	2.15218	NA	NA	NA	1.75315	1.79179	NA	NA	NA	NA	-2.34761	NA	NA	NA	NA	NA	NA	NA	NA	NA	-1.45922
KEGG	Folate biosynthesis	NA	NA	NA	NA	NA	NA	NA	NA	NA	NA	NA	NA	NA	NA	NA	NA	NA	NA	NA	NA	NA	NA	NA	NA	NA	NA	NA	1.51346	NA	NA	NA	NA	NA	NA	NA	NA	NA	NA	NA	NA	NA	NA	NA	NA	NA	NA	NA	NA
BioPlanet 2019	Folate metabolism	NA	NA	NA	NA	3.78517	NA	NA	NA	NA	3.48562	NA	NA	NA	NA	NA	NA	NA	1.80461	NA	NA	NA	NA	4.38727	NA	NA	1.5821	2.41347	4.24575	NA	1.5877	2.23078	NA	1.58648	NA	NA	NA	NA	NA	NA	-2.27187	NA	1.33004	2.54063	NA	NA	NA	NA	1.7327
WikiPathway 2021 Human	Folate Metabolism WP176	NA	NA	NA	NA	3.63601	NA	NA	1.4583	NA	2.22407	NA	NA	NA	NA	NA	NA	NA	NA	NA	NA	NA	1.30759	3.51841	NA	NA	2.05703	2.19787	2.69999	NA	NA	1.87044	NA	NA	NA	NA	NA	NA	NA	NA	-2.33026	NA	NA	2.64717	NA	NA	NA	NA	1.54047
GO Biological Process 2021	folic acid metabolic process (GO:0046655)	NA	NA	NA	NA	NA	NA	NA	1.69343	NA	3.33265	NA	NA	NA	NA	NA	NA	NA	NA	NA	NA	NA	NA	NA	NA	NA	NA	NA	5.55985	NA	NA	NA	NA	NA	NA	NA	NA	NA	NA	NA	NA	NA	NA	NA	NA	NA	NA	NA	NA
GO Biological Process 2021	folic acid-containing compound metabolic process (GO:0006760)	NA	NA	NA	NA	NA	NA	NA	2.43537	NA	4.2709	NA	NA	NA	NA	NA	NA	NA	NA	NA	NA	NA	NA	NA	NA	NA	NA	NA	4.92547	NA	1.36836	NA	NA	NA	NA	NA	NA	NA	NA	NA	NA	NA	NA	NA	NA	NA	NA	NA	NA
WikiPathway 2021 Human	Follicle Stimulating Hormone (FSH) signaling pathway WP2035	NA	NA	NA	NA	NA	NA	NA	NA	NA	1.37481	NA	NA	NA	NA	NA	NA	NA	2.65334	NA	NA	NA	NA	1.37847	NA	NA	NA	-1.93037	1.67167	NA	-1.46171	NA	NA	NA	1.70208	NA	NA	NA	NA	NA	1.50462	NA	NA	NA	NA	NA	NA	NA	-2.07026
Reactome	Formation of a pool of free 40S subunits	110.046	56.4914	NA	NA	NA	NA	NA	NA	NA	-316.421	-10.1412	-64.3295	-64.8187	-20.5636	-7.33783	-80.3135	-84.3439	-173.778	-32.1153	-77.1742	-8.29875	-87.1135	-316.421	-108.278	-51.7591	-126.264	-121.939	-214.287	-164.891	NA	29.2298	-99.9388	NA	-99.5908	83.2587	-61.5903	NA	-67.0906	NA	-69.1451	NA	NA	-3.24019	2.77536	-3.79378	-48.6903	-3.35382	-94.1164
Reactome	Formation of ATP by chemiosmotic coupling	7.75826	NA	NA	NA	NA	NA	NA	10.1851	NA	5.00921	NA	NA	NA	NA	NA	NA	NA	-2.42374	NA	NA	NA	NA	11.7143	NA	-3.23294	NA	NA	12.8194	NA	NA	NA	NA	NA	NA	NA	NA	NA	NA	NA	NA	NA	NA	NA	NA	NA	NA	NA	NA
Reactome	Formation of Fibrin Clot (Clotting Cascade)	NA	NA	NA	NA	NA	NA	NA	NA	NA	NA	NA	NA	NA	-1.76205	NA	NA	NA	NA	NA	NA	NA	NA	NA	NA	NA	3.16165	4.42379	NA	NA	NA	NA	NA	NA	NA	NA	NA	NA	NA	NA	NA	NA	NA	NA	NA	NA	NA	NA	NA
[truncated: 4,474 more rows]
[truncated: 101 more columns]

## Sheet: README
Table of Enrichment Scores for Pathways: The values represent the adjusted p-values from Fisher's exact test, transformed using a base 10 logarithm. Positive values indicate upregulation, while negative values indicate downregulation. Only enrichment scores with adjusted p-values < 0.05 are presented
[truncated: 3 more rows]
