# Supplementary material for: Multiorgan Molecular Landscape of Severe COVID‐19 Revealed by Consensus Gene Signatures and RAB8B Targeting
Source: J Med Virol. 2026 Apr 21;98(4):e70932. doi: 10.1002/jmv.70932 (PMC13100344; doi:10.1002/jmv.70932)
Supplement: Supplementary file 8 — Supporting File 8 [file JMV-98-e70932-s004.xlsx]

## Sheet: Enriched_processes_sc
Tissue	Cell Subset	Biological Process	ES	Direction
BALF	Macrophage alveolar subset	Neutrophil activation/degranulation	6.91753	Up-regulated
BALF	Macrophage alveolar subset	Iron homeostasis	3.55067	Up-regulated
BALF	Macrophage alveolar subset	Hypoxia	2.37177	Up-regulated
BALF	Macrophage alveolar subset	Interferon signaling	2.37177	Up-regulated
BALF	Macrophage alveolar subset	ERK1 and ERK2 signaling	2.25327	Up-regulated
BALF	Macrophage alveolar subset	Interleukin-1 signaling	2.17252	Up-regulated
BALF	Macrophage alveolar subset	Apoptosis	2.17252	Up-regulated
BALF	Macrophage alveolar subset	Selenium metabolism	1.56728	Up-regulated
BALF	Macrophage alveolar subset	Complement activation	1.43157	Up-regulated
BALF	T cell CCR7 subset	Interleukin-2 signaling	28.0059	Up-regulated
BALF	T cell CCR7 subset	TNF-alpha signaling	21.4081	Up-regulated
BALF	T cell CCR7 subset	Interleukin-4 signaling	15.687	Up-regulated
BALF	T cell CCR7 subset	Interleukin-1 signaling	8.87022	Up-regulated
BALF	T cell CCR7 subset	Interleukin-5 signaling	8.79927	Up-regulated
BALF	T cell CCR7 subset	Interferon signaling	8.75569	Up-regulated
BALF	T cell CCR7 subset	Leptin signaling	8.57628	Up-regulated
BALF	T cell CCR7 subset	Hypoxia	6.11478	Up-regulated
BALF	T cell CCR7 subset	Apoptosis	4.57582	Up-regulated
BALF	T cell CCR7 subset	Interleukin-17 signaling	3.57508	Up-regulated
BALF	T cell CCR7 subset	Interleukin-6 signaling	1.67498	Up-regulated
BALF	T cell CCR7 subset	Selenium metabolism	1.67498	Up-regulated
BALF	CD8 T cell	Interleukin-2 signaling	15.3837	Up-regulated
BALF	CD8 T cell	Interleukin-1 signaling	4.103	Up-regulated
BALF	CD8 T cell	Apoptosis	3.39221	Up-regulated
BALF	CD8 T cell	Interleukin-17 signaling	2.31098	Up-regulated
BALF	CD8 T cell	Leptin signaling	2.19596	Up-regulated
BALF	CD8 T cell	Interleukin-4 signaling	1.5704	Up-regulated
BALF	T cell innate subset	Interleukin-2 signaling	25.3488	Up-regulated
BALF	T cell innate subset	Interleukin-4 signaling	9.74745	Up-regulated
BALF	T cell innate subset	Interleukin-1 signaling	9.09828	Up-regulated
BALF	T cell innate subset	Hypoxia	7.32517	Up-regulated
BALF	T cell innate subset	TNF-alpha signaling	6.55758	Up-regulated
BALF	T cell innate subset	Interferon signaling	6.5352	Up-regulated
BALF	T cell innate subset	Interleukin-5 signaling	4.75428	Up-regulated
BALF	T cell innate subset	Interleukin-17 signaling	3.82254	Up-regulated
BALF	T cell innate subset	Apoptosis	3.74776	Up-regulated
BALF	T cell innate subset	Leptin signaling	2.78933	Up-regulated
BALF	T cell innate subset	Interleukin-10 signaling	2.75097	Up-regulated
BALF	T cell innate subset	Interleukin-6 signaling	1.94294	Up-regulated
BALF	T cell innate subset	ERK1 and ERK2 signaling	1.94294	Up-regulated
BALF	T cell innate subset	Neutrophil activation/degranulation	1.54405	Up-regulated
BALF	Macrophage M1 subset	Interferon signaling	197.843	Up-regulated
BALF	Macrophage M1 subset	TNF-alpha signaling	130.125	Up-regulated
BALF	Macrophage M1 subset	Interleukin-1 signaling	90.7823	Up-regulated
BALF	Macrophage M1 subset	Interleukin-2 signaling	81.7935	Up-regulated
BALF	Macrophage M1 subset	Interleukin-5 signaling	45.8752	Up-regulated
BALF	Macrophage M1 subset	Interleukin-4 signaling	56.4003	Up-regulated
BALF	Macrophage M1 subset	Neutrophil activation/degranulation	39.9298	Up-regulated
BALF	Macrophage M1 subset	Interleukin-10 signaling	43.1947	Up-regulated
BALF	Macrophage M1 subset	Interleukin-6 signaling	29.3516	Up-regulated
BALF	Macrophage M1 subset	Leptin signaling	20.6447	Up-regulated
BALF	Macrophage M1 subset	Interleukin-17 signaling	22.9638	Up-regulated
BALF	Macrophage M1 subset	Hypoxia	27.2188	Up-regulated
BALF	Macrophage M1 subset	Apoptosis	23.4348	Up-regulated
BALF	Macrophage M1 subset	Complement activation	14.4721	Up-regulated
BALF	Macrophage M1 subset	ERK1 and ERK2 signaling	10.8023	Up-regulated
BALF	Macrophage M1 subset	Platelet activation/degranulation	5.37491	Up-regulated
BALF	Macrophage M1 subset	Nicotinamide and Nicotinate metabolism	3.49968	Up-regulated
BALF	Macrophage M1 subset	Selenium metabolism	6.33139	Up-regulated
BALF	Macrophage M1 subset	Folate metabolism	6.11727	Up-regulated
BALF	Macrophage M1 subset	Vitamin B12 metabolism	4.17527	Up-regulated
BALF	Macrophage M1 subset	Ferroptosis	4.73203	Up-regulated
BALF	Macrophage M1 subset	Zinc homeostasis	3.87606	Up-regulated
BALF	Macrophage M1 subset	Rab signaling	1.42239	Up-regulated
BALF	Macrophage M1 subset	Aggrephagy	2.79376	Up-regulated
BALF	Macrophage M1 subset	Iron homeostasis	1.91762	Up-regulated
BALF	Macrophage M2 subset	Neutrophil activation/degranulation	12.2419	Up-regulated
BALF	Macrophage M2 subset	Interleukin-2 signaling	10.6447	Up-regulated
BALF	Macrophage M2 subset	TNF-alpha signaling	8.35996	Up-regulated
BALF	Macrophage M2 subset	Interleukin-4 signaling	6.79557	Up-regulated
BALF	Macrophage M2 subset	Interleukin-1 signaling	5.47354	Up-regulated
BALF	Macrophage M2 subset	Hypoxia	4.72998	Up-regulated
BALF	Macrophage M2 subset	Interleukin-5 signaling	3.96366	Up-regulated
BALF	Macrophage M2 subset	Complement activation	3.74957	Up-regulated
BALF	Macrophage M2 subset	Interferon signaling	3.53714	Up-regulated
BALF	Macrophage M2 subset	Interleukin-10 signaling	3.20123	Up-regulated
BALF	Macrophage M2 subset	Platelet activation/degranulation	3.20123	Up-regulated
BALF	Macrophage M2 subset	ERK1 and ERK2 signaling	3.19805	Up-regulated
BALF	Macrophage M2 subset	Leptin signaling	3.08385	Up-regulated
BALF	Macrophage M2 subset	Interleukin-6 signaling	2.83447	Up-regulated
BALF	Macrophage M2 subset	Selenium metabolism	2.42758	Up-regulated
BALF	Macrophage M2 subset	Vitamin B12 metabolism	2.3676	Up-regulated
BALF	Macrophage M2 subset	Iron homeostasis	1.98393	Up-regulated
BALF	Macrophage M2 subset	Glycosaminoglycan degradation	1.72243	Up-regulated
BALF	Natural killer cell	Interleukin-2 signaling	35.0732	Up-regulated
BALF	Natural killer cell	Interleukin-1 signaling	15.0091	Up-regulated
BALF	Natural killer cell	Neutrophil activation/degranulation	9.72998	Up-regulated
BALF	Natural killer cell	Interferon signaling	8.29956	Up-regulated
BALF	Natural killer cell	Interleukin-4 signaling	8.03857	Up-regulated
BALF	Natural killer cell	TNF-alpha signaling	8.03857	Up-regulated
BALF	Natural killer cell	Leptin signaling	7.93193	Up-regulated
BALF	Natural killer cell	Apoptosis	7.93193	Up-regulated
BALF	Natural killer cell	ERK1 and ERK2 signaling	6.8691	Up-regulated
BALF	Natural killer cell	Interleukin-5 signaling	6.50411	Up-regulated
BALF	Natural killer cell	Interleukin-10 signaling	5.74372	Up-regulated
BALF	Natural killer cell	Platelet activation/degranulation	4.04771	Up-regulated
BALF	Natural killer cell	Interleukin-6 signaling	4.04225	Up-regulated
BALF	Natural killer cell	Interleukin-17 signaling	2.32356	Up-regulated
BALF	Natural killer cell	Hypoxia	2.09057	Up-regulated
BALF	Natural killer cell	Vitamin B12 metabolism	1.6487	Up-regulated
BALF	T cell proliferating subset	Neutrophil activation/degranulation	8.11958	Up-regulated
BALF	T cell proliferating subset	Apoptosis	8.11958	Up-regulated
BALF	T cell proliferating subset	Interleukin-1 signaling	5.39576	Up-regulated
BALF	T cell proliferating subset	Hypoxia	3.42105	Up-regulated
BALF	T cell proliferating subset	Interleukin-2 signaling	2.88545	Up-regulated
BALF	T cell proliferating subset	Interleukin-4 signaling	2.88461	Up-regulated
BALF	T cell proliferating subset	Folate metabolism	2.34605	Up-regulated
BALF	T cell proliferating subset	Interferon signaling	2.16697	Up-regulated
BALF	T cell proliferating subset	Aggrephagy	1.94725	Up-regulated
BALF	T cell proliferating subset	Platelet activation/degranulation	1.83264	Up-regulated
BALF	Regulatory T cell	Interleukin-2 signaling	28.8201	Up-regulated
BALF	Regulatory T cell	TNF-alpha signaling	12.2194	Up-regulated
BALF	Regulatory T cell	Interleukin-1 signaling	10.4415	Up-regulated
BALF	Regulatory T cell	Interleukin-4 signaling	7.89859	Up-regulated
BALF	Regulatory T cell	Interleukin-10 signaling	7.29079	Up-regulated
BALF	Regulatory T cell	Apoptosis	6.25683	Up-regulated
BALF	Regulatory T cell	Interferon signaling	5.51699	Up-regulated
BALF	Regulatory T cell	Neutrophil activation/degranulation	3.39738	Up-regulated
BALF	Regulatory T cell	Leptin signaling	3.05047	Up-regulated
BALF	Regulatory T cell	Ferroptosis	2.99155	Up-regulated
BALF	Regulatory T cell	Interleukin-5 signaling	2.81532	Up-regulated
BALF	Regulatory T cell	Interleukin-17 signaling	2.75703	Up-regulated
BALF	Regulatory T cell	Hypoxia	2.75703	Up-regulated
BALF	Regulatory T cell	Selenium metabolism	2.47987	Up-regulated
BALF	Regulatory T cell	Interleukin-6 signaling	2.30642	Up-regulated
BALF	Regulatory T cell	Iron homeostasis	1.42116	Up-regulated
Blood	B cell	Interferon signaling	125.22	Up-regulated
Blood	B cell	Interleukin-5 signaling	11.0908	Up-regulated
Blood	B cell	TNF-alpha signaling	22.4792	Up-regulated
Blood	B cell	Interleukin-1 signaling	23.2299	Up-regulated
Blood	B cell	Leptin signaling	6.26094	Up-regulated
Blood	B cell	Apoptosis	38.1353	Up-regulated
Blood	B cell	Interleukin-10 signaling	5.31809	Up-regulated
Blood	B cell	Hypoxia	20.331	Up-regulated
Blood	B cell	Interleukin-17 signaling	5.59021	Up-regulated
Blood	Basophil	Interferon signaling	25.1892	Up-regulated
Blood	Basophil	Interleukin-10 signaling	1.76961	Up-regulated
Blood	Basophil	Interleukin-2 signaling	1.61373	Up-regulated
Blood	Monocyte classical cluster 2 subset	Interferon signaling	25.7488	Up-regulated
Blood	Monocyte classical cluster 2 subset	Interleukin-2 signaling	11.2397	Up-regulated
Blood	Monocyte classical cluster 2 subset	Interleukin-5 signaling	5.98103	Up-regulated
Blood	Monocyte classical cluster 2 subset	Neutrophil activation/degranulation	5.71386	Up-regulated
Blood	Monocyte classical cluster 2 subset	Hypoxia	5.40098	Up-regulated
Blood	Monocyte classical cluster 2 subset	Interleukin-4 signaling	4.67391	Up-regulated
Blood	Monocyte classical cluster 2 subset	Interleukin-1 signaling	4.30921	Up-regulated
Blood	Monocyte classical cluster 2 subset	TNF-alpha signaling	3.64626	Up-regulated
Blood	Monocyte classical cluster 2 subset	Apoptosis	2.46974	Up-regulated
Blood	Monocyte classical cluster 2 subset	Interleukin-10 signaling	2.43132	Up-regulated
Blood	Monocyte classical cluster 2 subset	Platelet activation/degranulation	1.91571	Up-regulated
Blood	Monocyte classical cluster 2 subset	Leptin signaling	1.41572	Up-regulated
Blood	Monocyte classical cluster 2 subset	Interleukin-6 signaling	1.31055	Up-regulated
Blood	Monocyte classical cluster 1 subset	TNF-alpha signaling	9.61622	Up-regulated
Blood	Monocyte classical cluster 1 subset	Interleukin-2 signaling	9.61622	Up-regulated
Blood	Monocyte classical cluster 1 subset	Neutrophil activation/degranulation	8.41406	Up-regulated
Blood	Monocyte classical cluster 1 subset	Interleukin-4 signaling	6.28918	Up-regulated
Blood	Monocyte classical cluster 1 subset	Interleukin-10 signaling	3.05863	Up-regulated
Blood	Monocyte classical cluster 1 subset	Hypoxia	2.6955	Up-regulated
Blood	Monocyte classical cluster 1 subset	Complement activation	2.62517	Up-regulated
Blood	Monocyte classical cluster 1 subset	Interleukin-17 signaling	2.05791	Up-regulated
Blood	Monocyte classical cluster 1 subset	Interleukin-6 signaling	1.71773	Up-regulated
Blood	Monocyte classical cluster 1 subset	Zinc homeostasis	1.38574	Up-regulated
Blood	Monocyte classical interferon subset	Zinc homeostasis	2.90034	Up-regulated
Blood	Monocyte classical interferon subset	Complement activation	1.77051	Up-regulated
Blood	Monocyte classical interferon subset	Nicotinamide and Nicotinate metabolism	1.3417	Up-regulated
Blood	T helper cell	Interferon signaling	8.45567	Up-regulated
Blood	T helper cell	Interleukin-5 signaling	3.54594	Up-regulated
Blood	T helper cell	Leptin signaling	2.83041	Up-regulated
Blood	T helper cell	Interleukin-6 signaling	1.8779	Up-regulated
Blood	T helper cell	Zinc homeostasis	1.8779	Up-regulated
Blood	T helper cell	Apoptosis	1.70359	Up-regulated
Blood	CD8 T cell	Nicotinamide and Nicotinate metabolism	1.71603	Up-regulated
Blood	Classical dendritic cell type 1 subset	Interferon signaling	40.7186	Up-regulated
Blood	Classical dendritic cell type 1 subset	Interleukin-1 signaling	6.52608	Up-regulated
Blood	Classical dendritic cell type 1 subset	Interleukin-4 signaling	4.51478	Up-regulated
Blood	Classical dendritic cell type 1 subset	Interleukin-2 signaling	7.35514	Up-regulated
Blood	Classical dendritic cell type 1 subset	Apoptosis	3.24207	Up-regulated
Blood	Classical dendritic cell type 1 subset	TNF-alpha signaling	8.35331	Up-regulated
Blood	Classical dendritic cell type 1 subset	Nicotinamide and Nicotinate metabolism	2.11795	Up-regulated
Blood	Classical dendritic cell type 1 subset	Interleukin-6 signaling	1.88162	Up-regulated
Blood	Classical dendritic cell type 1 subset	Interleukin-10 signaling	1.49918	Up-regulated
Blood	Classical dendritic cell type 1 subset	Hypoxia	2.48205	Up-regulated
Blood	Classical dendritic cell type 1 subset	Leptin signaling	1.46462	Up-regulated
Blood	Classical dendritic cell type 2 subset	Interferon signaling	97.649	Up-regulated
Blood	Classical dendritic cell type 2 subset	Interleukin-1 signaling	29.6131	Up-regulated
Blood	Classical dendritic cell type 2 subset	Interleukin-2 signaling	47.3161	Up-regulated
Blood	Classical dendritic cell type 2 subset	Interleukin-4 signaling	29.0825	Up-regulated
Blood	Classical dendritic cell type 2 subset	Hypoxia	20.0615	Up-regulated
Blood	Classical dendritic cell type 2 subset	Interleukin-5 signaling	19.1427	Up-regulated
Blood	Classical dendritic cell type 2 subset	TNF-alpha signaling	32.2772	Up-regulated
Blood	Classical dendritic cell type 2 subset	Interleukin-10 signaling	10.0266	Up-regulated
Blood	Classical dendritic cell type 2 subset	Interleukin-6 signaling	8.55457	Up-regulated
Blood	Classical dendritic cell type 2 subset	Neutrophil activation/degranulation	14.4316	Up-regulated
Blood	Classical dendritic cell type 2 subset	Apoptosis	18.6241	Up-regulated
Blood	Classical dendritic cell type 2 subset	Interleukin-17 signaling	7.02351	Up-regulated
Blood	Classical dendritic cell type 2 subset	Nicotinamide and Nicotinate metabolism	2.29172	Up-regulated
Blood	Classical dendritic cell type 2 subset	Leptin signaling	4.90379	Up-regulated
Blood	Classical dendritic cell type 2 subset	ERK1 and ERK2 signaling	2.15477	Up-regulated
Blood	Classical dendritic cell type 2 subset	Platelet activation/degranulation	8.3992	Up-regulated
Blood	Hematopoietic stem cell	Interferon signaling	34.8604	Up-regulated
Blood	Hematopoietic stem cell	Interleukin-1 signaling	4.79396	Up-regulated
Blood	Hematopoietic stem cell	Neutrophil activation/degranulation	4.43915	Up-regulated
Blood	Hematopoietic stem cell	Interleukin-4 signaling	4.19392	Up-regulated
Blood	Hematopoietic stem cell	Platelet activation/degranulation	2.51112	Up-regulated
Blood	Hematopoietic stem cell	Interleukin-6 signaling	2.40409	Up-regulated
Blood	Hematopoietic stem cell	Interleukin-10 signaling	2.23419	Up-regulated
Blood	Hematopoietic stem cell	ERK1 and ERK2 signaling	1.86887	Up-regulated
Blood	Hematopoietic stem cell	Zinc homeostasis	1.43137	Up-regulated
Blood	Hematopoietic stem cell	Selenium metabolism	1.39474	Up-regulated
Blood	Hematopoietic stem cell	Leptin signaling	1.31495	Up-regulated
Blood	Monocyte non classical subset	Interferon signaling	32.1609	Up-regulated
Blood	Monocyte non classical subset	TNF-alpha signaling	74.175	Up-regulated
Blood	Monocyte non classical subset	Interleukin-2 signaling	40.8324	Up-regulated
Blood	Monocyte non classical subset	Hypoxia	28.6215	Up-regulated
Blood	Monocyte non classical subset	Interleukin-4 signaling	21.524	Up-regulated
Blood	Monocyte non classical subset	Interleukin-1 signaling	24.6776	Up-regulated
Blood	Monocyte non classical subset	Interleukin-10 signaling	15.1229	Up-regulated
Blood	Monocyte non classical subset	Complement activation	11.668	Up-regulated
Blood	Monocyte non classical subset	Ferroptosis	1.99251	Up-regulated
Blood	Natural killer cell	Interferon signaling	317.292	Up-regulated
Blood	Natural killer cell	Interleukin-2 signaling	171.863	Up-regulated
Blood	Natural killer cell	Interleukin-4 signaling	44.3508	Up-regulated
Blood	Natural killer cell	Apoptosis	75.1148	Up-regulated
Blood	Natural killer cell	Interleukin-1 signaling	88.4852	Up-regulated
Blood	Natural killer cell	Leptin signaling	42.2292	Up-regulated
Blood	Natural killer cell	Hypoxia	31.0507	Up-regulated
Blood	Natural killer cell	TNF-alpha signaling	45.49	Up-regulated
Blood	Natural killer cell	Interleukin-10 signaling	21.2714	Up-regulated
Blood	Natural killer cell	Interleukin-6 signaling	16.9907	Up-regulated
Blood	Natural killer cell	Interleukin-5 signaling	24.1592	Up-regulated
Blood	Natural killer cell	ERK1 and ERK2 signaling	6.27357	Up-regulated
Blood	Natural killer cell	Nicotinamide and Nicotinate metabolism	7.49559	Up-regulated
Blood	Natural killer cell	Interleukin-17 signaling	14.8723	Up-regulated
Blood	Plasmablast	Interferon signaling	22.7754	Up-regulated
Blood	Plasmablast	Interleukin-2 signaling	14.9307	Up-regulated
Blood	Plasmablast	Interleukin-4 signaling	12.7401	Up-regulated
Blood	Plasmablast	Zinc homeostasis	3.84636	Up-regulated
Blood	Plasmablast	Interleukin-10 signaling	8.82228	Up-regulated
Blood	Plasmablast	Interleukin-6 signaling	11.2076	Up-regulated
Blood	Plasmablast	Hypoxia	4.85037	Up-regulated
Blood	Plasmablast	Interleukin-5 signaling	1.43438	Up-regulated
Blood	Plasmablast	Heme metabolism	1.36995	Up-regulated
Blood	Plasmablast	Leptin signaling	4.60162	Up-regulated
Blood	Plasmacytoid dendritic cell	Interferon signaling	115.274	Up-regulated
Blood	Plasmacytoid dendritic cell	Interleukin-4 signaling	22.6032	Up-regulated
Blood	Plasmacytoid dendritic cell	Interleukin-10 signaling	5.23435	Up-regulated
Blood	Plasmacytoid dendritic cell	Nicotinamide and Nicotinate metabolism	3.69416	Up-regulated
Blood	Plasmacytoid dendritic cell	Leptin signaling	4.56088	Down-regulated
Blood	Plasmacytoid dendritic cell	Neutrophil activation/degranulation	36.4322	Down-regulated
Blood	Plasmacytoid dendritic cell	Interleukin-5 signaling	8.7106	Up-regulated
Blood	Plasmacytoid dendritic cell	Apoptosis	13.6413	Down-regulated
Blood	Plasmacytoid dendritic cell	TNF-alpha signaling	40.6608	Up-regulated
Blood	Platelet	Ferroptosis	3.47047	Down-regulated
Blood	Platelet	Heme metabolism	15.0072	Up-regulated
Blood	Red blood cell	Heme metabolism	106.936	Up-regulated
Blood	Red blood cell	Iron homeostasis	5.26429	Up-regulated
Blood	Red blood cell	Interleukin-1 signaling	41.0251	Down-regulated
Blood	Red blood cell	Hypoxia	16.081	Down-regulated
Blood	T cell	Interleukin-10 signaling	6.2971	Up-regulated
Blood	T cell	Zinc homeostasis	12.0208	Up-regulated
Blood	Natural killer cell CD56low CD16low subset	Leptin signaling	6.77576	Up-regulated
Blood	Natural killer cell CD56low CD16low subset	Interleukin-6 signaling	5.39569	Up-regulated
Blood	Natural killer cell CD56low CD16low subset	Zinc homeostasis	2.63664	Up-regulated
Blood	Natural killer cell CD56low CD16low subset	Nicotinamide and Nicotinate metabolism	2.38735	Up-regulated
Blood	Natural killer cell CD56low CD16low subset	Interleukin-10 signaling	1.92559	Up-regulated
Blood	Memory B cell	Interleukin-17 signaling	12.7115	Up-regulated
Blood	Memory B cell	Interleukin-4 signaling	18.0687	Up-regulated
Blood	Memory B cell	ERK1 and ERK2 signaling	2.54309	Up-regulated
Blood	Memory B cell	Ferroptosis	2.61265	Up-regulated
Blood	Memory B cell	Zinc homeostasis	3.02973	Up-regulated
Blood	Naive B cell	TNF-alpha signaling	35.9612	Up-regulated
Blood	Naive B cell	Interleukin-5 signaling	15.1876	Up-regulated
Blood	Naive B cell	Interleukin-17 signaling	9.29755	Up-regulated
Blood	Naive B cell	Interleukin-4 signaling	7.44351	Up-regulated
Blood	Naive B cell	Leptin signaling	2.35336	Up-regulated
Blood	Naive B cell	Iron homeostasis	2.33537	Up-regulated
Blood	Naive B cell	Interleukin-6 signaling	3.8605	Down-regulated
Blood	Naive B cell	Zinc homeostasis	2.87905	Up-regulated
Blood	Memory CD4 T cell	TNF-alpha signaling	25.026	Up-regulated
Blood	Memory CD4 T cell	Interleukin-5 signaling	20.1257	Up-regulated
Blood	Memory CD4 T cell	Interleukin-4 signaling	21.2588	Up-regulated
Blood	Memory CD4 T cell	Interleukin-17 signaling	7.48468	Up-regulated
Blood	Memory CD4 T cell	Aggrephagy	1.58663	Up-regulated
Blood	Memory CD4 T cell	Interleukin-6 signaling	5.98258	Up-regulated
Blood	Naive CD4 T cell	TNF-alpha signaling	30.7668	Up-regulated
Blood	Naive CD4 T cell	Interleukin-5 signaling	21.6485	Up-regulated
Blood	Naive CD4 T cell	Interleukin-4 signaling	17.6522	Up-regulated
Blood	Naive CD4 T cell	Leptin signaling	11.8145	Up-regulated
Blood	Naive CD4 T cell	Interleukin-6 signaling	8.67793	Up-regulated
Blood	Naive CD4 T cell	Ferroptosis	2.07414	Up-regulated
Blood	Memory CD8 T cell	TNF-alpha signaling	28.3491	Up-regulated
Blood	Memory CD8 T cell	Interleukin-5 signaling	16.097	Up-regulated
Blood	Memory CD8 T cell	Interleukin-4 signaling	22.285	Up-regulated
Blood	Memory CD8 T cell	Iron homeostasis	3.33898	Up-regulated
Blood	Naive CD8 T cell	Interleukin-5 signaling	10.051	Up-regulated
Blood	Classical dendritic cell	TNF-alpha signaling	15.0419	Up-regulated
Blood	Classical dendritic cell	Interleukin-4 signaling	9.91704	Up-regulated
Blood	Classical dendritic cell	Interleukin-5 signaling	5.4429	Up-regulated
Blood	Double negative T cell	Interleukin-17 signaling	6.06218	Up-regulated
Blood	Double negative T cell	Leptin signaling	3.44546	Up-regulated
Blood	Double negative T cell	Selenium metabolism	2.92359	Up-regulated
Blood	Gamma delta T cell	Interleukin-17 signaling	6.39766	Up-regulated
Blood	Gamma delta T cell	Interleukin-6 signaling	3.91261	Up-regulated
Blood	Gamma delta T cell	Heme metabolism	2.45456	Up-regulated
Blood	Gamma delta T cell	Leptin signaling	3.60041	Up-regulated
Blood	Mucosa associated invariant T cell	TNF-alpha signaling	39.6609	Up-regulated
Blood	Mucosa associated invariant T cell	Interleukin-17 signaling	9.69453	Up-regulated
Blood	Mucosa associated invariant T cell	Selenium metabolism	2.1779	Up-regulated
Blood	Mucosa associated invariant T cell	Aggrephagy	1.55137	Up-regulated
Blood	Mucosa associated invariant T cell	ERK1 and ERK2 signaling	1.43372	Up-regulated
Blood	Mucosa associated invariant T cell	Iron homeostasis	1.89981	Up-regulated
Blood	Monocyte classical subset	Iron homeostasis	10.7396	Up-regulated
Blood	Monocyte classical subset	Complement activation	3.54618	Up-regulated
Blood	Monocyte classical subset	ERK1 and ERK2 signaling	1.58949	Up-regulated
Blood	Monocyte intermediated subset	Complement activation	2.03588	Up-regulated
Blood	Monocyte non classical subset	Interleukin-5 signaling	16.3089	Up-regulated
Blood	Monocyte non classical subset	ERK1 and ERK2 signaling	4.39909	Up-regulated
Blood	Monocyte non classical subset	Selenium metabolism	2.38881	Up-regulated
Blood	Monocyte non classical subset	Vitamin B12 metabolism	2.01729	Up-regulated
Blood	Monocyte non classical subset	Folate metabolism	1.30925	Up-regulated
Blood	Natural killer cell CD16hi subset	TNF-alpha signaling	69.0644	Up-regulated
Blood	Natural killer cell CD16hi subset	Interleukin-5 signaling	24.2878	Up-regulated
Blood	Natural killer cell CD16hi subset	Interleukin-4 signaling	13.6578	Up-regulated
Blood	Natural killer cell CD16hi subset	Interleukin-17 signaling	13.4933	Up-regulated
Blood	Natural killer cell CD16hi subset	Interleukin-6 signaling	5.74769	Up-regulated
Blood	Natural killer cell CD16hi subset	Vitamin B12 metabolism	3.49983	Up-regulated
Blood	Natural killer cell CD16hi subset	Leptin signaling	5.58583	Up-regulated
Blood	Natural killer cell CD16hi subset	Aggrephagy	2.11686	Up-regulated
Blood	Natural killer cell CD16hi subset	Selenium metabolism	1.99053	Up-regulated
Blood	Natural killer cell CD16hi subset	Zinc homeostasis	3.15728	Up-regulated
Blood	Natural killer cell CD56high CD16low subset	TNF-alpha signaling	28.3166	Up-regulated
Blood	Natural killer cell CD56high CD16low subset	Hypoxia	5.17985	Up-regulated
Blood	Natural killer cell CD56high CD16low subset	Interleukin-17 signaling	7.2338	Up-regulated
Blood	Natural killer cell CD56high CD16low subset	ERK1 and ERK2 signaling	4.37321	Up-regulated
Blood	Natural killer cell CD56high CD16low subset	Iron homeostasis	1.91521	Up-regulated
Blood	Natural killer cell CD56high CD16low subset	Vitamin B12 metabolism	5.31761	Up-regulated
Blood	Natural killer cell CD56high CD16low subset	Interleukin-6 signaling	3.83085	Up-regulated
Blood	Natural killer cell CD56high CD16low subset	Selenium metabolism	4.15436	Up-regulated
Blood	Natural killer cell CD56high CD16low subset	Folate metabolism	3.16757	Up-regulated
Blood	Natural killer cell CD56low CD16low subset	TNF-alpha signaling	7.04894	Down-regulated
Blood	Natural killer cell CD56low CD16low subset	Selenium metabolism	1.33891	Up-regulated
Blood	Plasmacytoid dendritic cell	Hypoxia	14.4211	Up-regulated
Blood	Plasmacytoid dendritic cell	Interleukin-17 signaling	7.15982	Up-regulated
Blood	Plasmacytoid dendritic cell	Interleukin-6 signaling	3.19846	Up-regulated
Blood	Memory T cell tissue resident subset	Hypoxia	7.06181	Up-regulated
Blood	Memory T cell tissue resident subset	TNF-alpha signaling	5.7839	Up-regulated
Blood	Regulatory T cell	Zinc homeostasis	2.25821	Up-regulated
Blood	Memory B cell	Iron homeostasis	2.34405	Up-regulated
Blood	Naive B cell	Ferroptosis	1.61405	Up-regulated
Blood	Memory CD8 T cell	Zinc homeostasis	3.19461	Up-regulated
Blood	Memory CD8 T cell	Interleukin-6 signaling	6.64588	Up-regulated
Blood	Memory CD8 T cell	Leptin signaling	8.20896	Up-regulated
Blood	Naive CD8 T cell	Zinc homeostasis	2.49183	Up-regulated
Blood	Classical dendritic cell	Interferon signaling	34.7216	Up-regulated
Blood	Double negative T cell	Zinc homeostasis	1.54808	Up-regulated
Blood	Gamma delta T cell	Zinc homeostasis	2.19636	Up-regulated
Blood	Mucosa associated invariant T cell	Leptin signaling	3.82135	Up-regulated
Blood	Mucosa associated invariant T cell	Zinc homeostasis	1.34218	Up-regulated
Blood	Monocyte classical subset	Ferroptosis	5.14841	Up-regulated
Blood	Monocyte intermediated subset	Interleukin-4 signaling	1.53345	Up-regulated
Blood	Monocyte intermediated subset	Interferon signaling	1.36457	Up-regulated
Blood	Monocyte non classical subset	Interleukin-17 signaling	8.07919	Up-regulated
Blood	Monocyte non classical subset	Interleukin-6 signaling	7.5361	Up-regulated
Blood	Monocyte non classical subset	Zinc homeostasis	3.53314	Up-regulated
Blood	Natural killer cell CD16hi subset	Iron homeostasis	2.25108	Up-regulated
Blood	Natural killer cell CD16hi subset	Interleukin-10 signaling	1.46943	Up-regulated
Blood	Natural killer cell CD56high CD16low subset	Interferon signaling	25.1749	Up-regulated
Blood	Natural killer cell CD56high CD16low subset	Interleukin-5 signaling	15.4308	Up-regulated
Blood	Natural killer cell CD56high CD16low subset	Interleukin-10 signaling	4.94741	Up-regulated
Blood	T cell	TNF-alpha signaling	24.3498	Up-regulated
Blood	T cell	Hypoxia	28.2054	Up-regulated
Blood	T cell	Interleukin-5 signaling	19.6832	Up-regulated
Blood	Regulatory T cell	Interferon signaling	26.873	Up-regulated
Blood	Monocyte CD163 subset	Neutrophil activation/degranulation	11.5956	Up-regulated
Blood	Monocyte CD163 subset	Platelet activation/degranulation	5.26167	Up-regulated
Blood	Monocyte CD163 subset	Complement activation	3.47972	Up-regulated
Blood	Monocyte CD163 subset	Interleukin-1 signaling	2.45043	Up-regulated
Blood	Monocyte CD163 subset	Interleukin-6 signaling	2.3748	Up-regulated
Blood	Monocyte CD163 subset	Interleukin-2 signaling	2.18657	Up-regulated
Blood	Monocyte CD163 subset	Interleukin-17 signaling	1.72429	Up-regulated
Blood	Monocyte CD163 subset	Zinc homeostasis	1.72161	Up-regulated
Blood	Monocyte CD163 subset	Apoptosis	1.55047	Up-regulated
Blood	Monocyte classical subset	Platelet activation/degranulation	3.76347	Down-regulated
Blood	Monocyte classical subset	Zinc homeostasis	6.90555	Up-regulated
Blood	Megakaryocyte	Interleukin-2 signaling	5.58203	Up-regulated
Blood	Megakaryocyte	Hypoxia	2.904	Up-regulated
Blood	Memory B cell	Interleukin-10 signaling	3.74697	Up-regulated
Blood	Memory B cell	Selenium metabolism	3.25268	Up-regulated
Blood	Naive B cell	Heme metabolism	5.48445	Up-regulated
Blood	Monocyte non classical subset	Leptin signaling	13.0799	Up-regulated
Blood	Plasmablast	Neutrophil activation/degranulation	41.3413	Up-regulated
Blood	Plasmablast	Interleukin-1 signaling	11.3366	Up-regulated
Blood	Plasmablast	Complement activation	8.89979	Up-regulated
Blood	Plasmablast	TNF-alpha signaling	8.44797	Up-regulated
Blood	Plasmablast	Platelet activation/degranulation	7.58998	Down-regulated
Blood	Plasmablast	Ferroptosis	4.14461	Up-regulated
Blood	Plasmablast	Apoptosis	6.53434	Up-regulated
Blood	Plasmablast	Selenium metabolism	2.48761	Up-regulated
Blood	Plasmablast	Interleukin-17 signaling	3.79483	Up-regulated
Blood	Plasmablast	Iron homeostasis	1.34655	Up-regulated
Blood	B cell intermediate subset	Platelet activation/degranulation	5.93263	Up-regulated
Blood	B cell intermediate subset	Heme metabolism	4.32618	Up-regulated
Blood	B cell intermediate subset	Selenium metabolism	3.41942	Up-regulated
Blood	B cell intermediate subset	Folate metabolism	3.34667	Up-regulated
Blood	B cell intermediate subset	Vitamin B12 metabolism	2.78421	Up-regulated
Blood	B cell intermediate subset	Zinc homeostasis	1.66453	Up-regulated
Blood	Memory B cell	Complement activation	5.36705	Up-regulated
Blood	Memory B cell	Heme metabolism	5.63557	Down-regulated
Blood	Memory B cell	Folate metabolism	3.81193	Up-regulated
Blood	Memory B cell	Vitamin B12 metabolism	1.81533	Up-regulated
Blood	Memory B cell	Nicotinamide and Nicotinate metabolism	1.33149	Up-regulated
Blood	Naive B cell	Folate metabolism	4.28116	Up-regulated
Blood	Naive B cell	Complement activation	3.65464	Up-regulated
Blood	Naive B cell	Platelet activation/degranulation	9.27968	Down-regulated
Blood	Naive B cell	Selenium metabolism	3.19816	Up-regulated
Blood	Naive B cell	Vitamin B12 metabolism	2.33749	Up-regulated
Blood	Monocyte CD14 positive subset	Platelet activation/degranulation	29.4423	Up-regulated
Blood	Monocyte CD14 positive subset	Complement activation	26.7743	Up-regulated
Blood	Monocyte CD14 positive subset	Heme metabolism	7.56808	Up-regulated
Blood	Monocyte CD14 positive subset	Hippo signaling	3.81062	Up-regulated
Blood	Monocyte CD14 positive subset	Nicotinamide and Nicotinate metabolism	1.47	Up-regulated
Blood	Monocyte CD14 positive subset	Rab signaling	2.26677	Up-regulated
Blood	Monocyte CD14 positive subset	Glycosaminoglycan degradation	1.35994	Up-regulated
Blood	Monocyte CD16 positive subset	Complement activation	24.1004	Up-regulated
Blood	Monocyte CD16 positive subset	Interleukin-10 signaling	17.6514	Up-regulated
Blood	Monocyte CD16 positive subset	Platelet activation/degranulation	9.3561	Up-regulated
Blood	Monocyte CD16 positive subset	Glycosaminoglycan degradation	3.26182	Up-regulated
Blood	Monocyte CD16 positive subset	Folate metabolism	2.67192	Up-regulated
Blood	Monocyte CD16 positive subset	Ferroptosis	1.66854	Up-regulated
Blood	Monocyte CD16 positive subset	Nicotinamide and Nicotinate metabolism	1.34002	Up-regulated
Blood	CD4 T cell cytotoxic subset	Interleukin-10 signaling	4.35384	Up-regulated
Blood	CD4 T cell cytotoxic subset	Platelet activation/degranulation	1.89636	Up-regulated
Blood	Naive CD4 T cell	Vitamin B12 metabolism	2.22802	Up-regulated
Blood	Naive CD4 T cell	Folate metabolism	2.51997	Up-regulated
Blood	Memory CD4 T cell central memory subset	Zinc homeostasis	2.315	Up-regulated
Blood	Memory CD4 T cell central memory subset	Vitamin B12 metabolism	1.57907	Up-regulated
Blood	Memory CD4 T cell central memory subset	Platelet activation/degranulation	1.3586	Up-regulated
Blood	Memory CD4 T cell effector memory subset	Vitamin B12 metabolism	2.40116	Up-regulated
Blood	Memory CD4 T cell effector memory subset	Selenium metabolism	2.13252	Up-regulated
Blood	Memory CD4 T cell effector memory subset	Folate metabolism	2.13252	Up-regulated
Blood	Naive CD8 T cell	Interferon signaling	16.6243	Up-regulated
Blood	Naive CD8 T cell	Interleukin-4 signaling	8.28481	Up-regulated
Blood	Naive CD8 T cell	Hypoxia	16.7481	Down-regulated
Blood	Naive CD8 T cell	Interleukin-1 signaling	26.6004	Down-regulated
Blood	Naive CD8 T cell	Interleukin-17 signaling	4.39757	Down-regulated
Blood	Naive CD8 T cell	Neutrophil activation/degranulation	40.5492	Down-regulated
Blood	Memory CD8 T cell effector memory subset	Interleukin-10 signaling	4.88364	Up-regulated
Blood	Memory CD8 T cell effector memory subset	Platelet activation/degranulation	2.69473	Up-regulated
Blood	Memory CD8 T cell effector memory subset	Zinc homeostasis	1.53741	Up-regulated
Blood	Neutrophil immature subset	Platelet activation/degranulation	8.38134	Up-regulated
Blood	Neutrophil immature subset	Vitamin B12 metabolism	4.94644	Up-regulated
Blood	Red blood cell	Selenium metabolism	5.87998	Up-regulated
Blood	Red blood cell	Folate metabolism	4.32491	Up-regulated
Blood	Red blood cell	Vitamin B12 metabolism	3.4695	Up-regulated
Blood	Hematopoietic stem and progenitor cells	ERK1 and ERK2 signaling	1.62471	Up-regulated
Blood	Hematopoietic stem and progenitor cells	Selenium metabolism	1.62141	Up-regulated
Blood	Neutrophil	Interleukin-6 signaling	19.4486	Up-regulated
Blood	Neutrophil	Platelet activation/degranulation	15.0523	Up-regulated
Blood	Neutrophil	Interleukin-10 signaling	11.2759	Up-regulated
Blood	Neutrophil	Complement activation	7.45914	Up-regulated
Blood	Neutrophil	Nicotinamide and Nicotinate metabolism	3.21744	Up-regulated
Blood	Neutrophil	ERK1 and ERK2 signaling	1.95063	Up-regulated
Blood	Neutrophil	Selenium metabolism	2.29844	Up-regulated
Blood	Neutrophil	Folate metabolism	1.65236	Up-regulated
Blood	Natural killer cell CD56 subset	Vitamin B12 metabolism	3.71653	Up-regulated
Blood	Natural killer cell CD56 subset	Interferon signaling	3.71653	Up-regulated
Blood	Natural killer cell CD56 subset	Selenium metabolism	3.59018	Up-regulated
Blood	Natural killer cell CD56 subset	Folate metabolism	3.59018	Up-regulated
Blood	Natural killer cell CD56 subset	Interleukin-2 signaling	1.96113	Up-regulated
Blood	Natural killer cell	Platelet activation/degranulation	16.1491	Up-regulated
Blood	Natural killer cell	Zinc homeostasis	5.80923	Up-regulated
Blood	Natural killer cell	Heme metabolism	12.192	Up-regulated
Blood	Plasmacytoid dendritic cell	Interleukin-2 signaling	37.7724	Up-regulated
Blood	Plasmacytoid dendritic cell	Interleukin-1 signaling	14.8254	Up-regulated
Blood	Plasmablast	Vitamin B12 metabolism	2.16991	Up-regulated
Blood	Plasmablast	Folate metabolism	1.83255	Up-regulated
Blood	Platelet	Platelet activation/degranulation	20.0441	Down-regulated
Blood	Platelet	Selenium metabolism	4.53946	Up-regulated
Blood	Platelet	Folate metabolism	3.66256	Up-regulated
Blood	Platelet	Vitamin B12 metabolism	3.43211	Up-regulated
Blood	Platelet	Hippo signaling	1.43094	Up-regulated
Blood	Immune cell proliferating subset	Interleukin-17 signaling	2.49207	Up-regulated
Blood	Immune cell proliferating subset	Interleukin-10 signaling	2.40022	Up-regulated
Blood	Immune cell proliferating subset	Selenium metabolism	2.40022	Up-regulated
Blood	Immune cell proliferating subset	Hypoxia	2.40022	Up-regulated
Blood	Immune cell proliferating subset	Neutrophil activation/degranulation	2.15317	Up-regulated
Blood	Immune cell proliferating subset	Vitamin B12 metabolism	1.70983	Up-regulated
Blood	Immune cell proliferating subset	Interleukin-6 signaling	1.64857	Up-regulated
Blood	Immune cell proliferating subset	Folate metabolism	1.37425	Up-regulated
Blood	Regulatory T cell	Interleukin-2 signaling	18.8263	Down-regulated
Blood	Regulatory T cell	Interleukin-4 signaling	5.34803	Down-regulated
Blood	Regulatory T cell	Leptin signaling	1.83847	Up-regulated
Blood	Regulatory T cell	Interleukin-1 signaling	3.77551	Down-regulated
Blood	Regulatory T cell	Interleukin-5 signaling	1.83847	Up-regulated
Blood	B cell	Heme metabolism	7.88018	Up-regulated
Blood	B cell	Aggrephagy	4.95526	Up-regulated
Blood	B cell	Interleukin-6 signaling	5.03971	Up-regulated
Blood	B cell	Glycosaminoglycan degradation	1.73887	Up-regulated
Blood	B cell	Zinc homeostasis	4.96532	Up-regulated
Blood	Hematopoietic stem cell G CSF subset	Heme metabolism	136.737	Up-regulated
Blood	Hematopoietic stem cell G CSF subset	Selenium metabolism	3.60479	Up-regulated
Blood	Hematopoietic stem cell G CSF subset	Iron homeostasis	4.18151	Up-regulated
Blood	Hematopoietic stem cell G CSF subset	Ferroptosis	3.96185	Up-regulated
Blood	Hematopoietic stem cell G CSF subset	Interleukin-4 signaling	19.6853	Up-regulated
Blood	Monocyte	Platelet activation/degranulation	38.5	Up-regulated
Blood	Monocyte	Heme metabolism	22.1214	Up-regulated
Blood	Monocyte	Complement activation	22.1864	Up-regulated
Blood	Monocyte	Rab signaling	16.4362	Up-regulated
Blood	Monocyte	Ferroptosis	5.39954	Up-regulated
Blood	Monocyte	Iron homeostasis	11.5073	Up-regulated
Blood	Monocyte	Glycosaminoglycan degradation	3.11441	Up-regulated
Blood	Monocyte	Nicotinamide and Nicotinate metabolism	2.3872	Up-regulated
Blood	Monocyte	Zinc homeostasis	15.1844	Up-regulated
Blood	Monocyte	Selenium metabolism	10.2584	Up-regulated
Blood	Natural killer cell	Neutrophil activation/degranulation	52.7827	Up-regulated
Blood	Natural killer cell	Iron homeostasis	6.04609	Up-regulated
Blood	Natural killer cell	Rab signaling	4.9083	Up-regulated
Blood	Natural killer cell	Ferroptosis	2.44155	Up-regulated
Blood	Natural killer cell	Aggrephagy	4.1401	Up-regulated
Blood	Natural killer cell	Selenium metabolism	8.53512	Up-regulated
Blood	Natural killer cell	Fructose and Mannose metabolism	1.7287	Up-regulated
Blood	Natural killer cell	Glycosaminoglycan degradation	1.46396	Up-regulated
Blood	Platelet	Neutrophil activation/degranulation	22.1985	Up-regulated
Blood	Pre B cell	Zinc homeostasis	2.1956	Up-regulated
Blood	T cell	Interferon signaling	156.96	Up-regulated
Blood	T cell	Apoptosis	89.809	Up-regulated
Blood	T cell	Heme metabolism	32.7519	Up-regulated
Blood	T cell	Neutrophil activation/degranulation	52.9381	Up-regulated
Blood	T cell	Interleukin-1 signaling	56.5226	Up-regulated
Blood	T cell	Iron homeostasis	17.0332	Up-regulated
Blood	T cell	Leptin signaling	18.8604	Up-regulated
Blood	T cell	Interleukin-4 signaling	18.7822	Up-regulated
Blood	T cell	Ferroptosis	6.81277	Up-regulated
Blood	T cell	Rab signaling	15.5807	Up-regulated
Blood	T cell	Platelet activation/degranulation	10.0056	Up-regulated
Blood	T cell	Aggrephagy	3.75447	Down-regulated
Blood	T cell	Fructose and Mannose metabolism	3.31304	Up-regulated
Blood	T cell	Folate metabolism	7.01302	Up-regulated
Blood	T cell	Interleukin-6 signaling	6.16423	Up-regulated
Blood	T cell	Nicotinamide and Nicotinate metabolism	1.36647	Up-regulated
Blood	T cell	Glycosaminoglycan degradation	1.33525	Up-regulated
Blood	B cell	Interleukin-2 signaling	41.5816	Up-regulated
Blood	B cell	Folate metabolism	7.4165	Up-regulated
Blood	B cell	Neutrophil activation/degranulation	19.8024	Up-regulated
Blood	B cell	Interleukin-4 signaling	17.3638	Up-regulated
Blood	Bone marrow cell	Heme metabolism	41.0701	Up-regulated
Blood	Bone marrow cell	Selenium metabolism	2.85868	Up-regulated
Blood	Bone marrow cell	Vitamin B12 metabolism	2.34066	Up-regulated
Blood	Bone marrow cell	Folate metabolism	2.0133	Up-regulated
Blood	Bone marrow cell	Hypoxia	1.9074	Up-regulated
Blood	Bone marrow cell	Iron homeostasis	1.48685	Up-regulated
Blood	Bone marrow cell	Interleukin-5 signaling	1.32615	Up-regulated
Blood	Multipotent common myeloid progenitor	Heme metabolism	108.102	Up-regulated
Blood	Multipotent common myeloid progenitor	Iron homeostasis	4.16385	Up-regulated
Blood	Multipotent common myeloid progenitor	Ferroptosis	3.291	Up-regulated
Blood	Multipotent common myeloid progenitor	Interleukin-4 signaling	1.86927	Up-regulated
Blood	Multipotent common myeloid progenitor	Selenium metabolism	1.60754	Up-regulated
Blood	Hematopoietic stem cell G CSF subset	TNF-alpha signaling	35.7057	Up-regulated
Blood	Hematopoietic stem cell G CSF subset	Interleukin-5 signaling	4.01351	Down-regulated
Blood	Hematopoietic stem cell G CSF subset	Interleukin-10 signaling	11.3396	Up-regulated
Blood	Hematopoietic stem cell G CSF subset	Platelet activation/degranulation	12.7162	Up-regulated
Blood	Hematopoietic stem cell G CSF subset	Complement activation	6.73621	Up-regulated
Blood	Hematopoietic stem cell G CSF subset	Interleukin-17 signaling	4.32387	Up-regulated
Blood	Hematopoietic stem cell G CSF subset	ERK1 and ERK2 signaling	2.83506	Up-regulated
Blood	Hematopoietic stem cell G CSF subset	Nicotinamide and Nicotinate metabolism	2.31545	Up-regulated
Blood	Monocyte	TNF-alpha signaling	106.62	Up-regulated
Blood	Monocyte	Interleukin-6 signaling	29.8611	Up-regulated
Blood	Monocyte	Leptin signaling	32.0521	Up-regulated
Blood	Monocyte	Hippo signaling	3.40814	Up-regulated
Blood	Myeloid cell	Neutrophil activation/degranulation	5.64165	Up-regulated
Blood	Myeloid cell	Interleukin-17 signaling	3.91772	Up-regulated
Blood	Myeloid cell	Iron homeostasis	2.02254	Up-regulated
Blood	Myeloid cell	Zinc homeostasis	1.555	Up-regulated
Blood	Neutrophil	Interferon signaling	118.443	Up-regulated
Blood	Neutrophil	Neutrophil activation/degranulation	80.4067	Up-regulated
Blood	Neutrophil	Interleukin-1 signaling	35.0148	Up-regulated
Blood	Neutrophil	TNF-alpha signaling	37.1083	Up-regulated
Blood	Neutrophil	Interleukin-4 signaling	20.8504	Up-regulated
Blood	Neutrophil	Hypoxia	10.3964	Up-regulated
Blood	Neutrophil	Ferroptosis	6.05361	Up-regulated
Blood	Neutrophil	Leptin signaling	15.0532	Up-regulated
Blood	Neutrophil	Zinc homeostasis	4.5127	Up-regulated
Blood	Neutrophil	Interleukin-17 signaling	2.88717	Up-regulated
Blood	Platelet	Hypoxia	16.4728	Down-regulated
Blood	Platelet	Interleukin-5 signaling	10.5828	Down-regulated
Blood	Platelet	Interleukin-6 signaling	5.72465	Down-regulated
Blood	Pre B cell	Neutrophil activation/degranulation	7.18742	Down-regulated
Blood	Pre B cell	Heme metabolism	1.42499	Up-regulated
Blood	Dendritic cell AS subset	TNF-alpha signaling	23.8179	Up-regulated
Blood	Dendritic cell AS subset	Interleukin-2 signaling	12.1705	Up-regulated
Blood	Dendritic cell AS subset	Hypoxia	9.29636	Up-regulated
Blood	Dendritic cell AS subset	Interleukin-4 signaling	7.62809	Up-regulated
Blood	Dendritic cell AS subset	Interleukin-5 signaling	5.27871	Up-regulated
Blood	Dendritic cell AS subset	Interleukin-1 signaling	4.97985	Up-regulated
Blood	Dendritic cell AS subset	Interferon signaling	3.35175	Up-regulated
Blood	Dendritic cell AS subset	Apoptosis	3.02899	Up-regulated
Blood	Dendritic cell AS subset	Interleukin-17 signaling	2.62301	Up-regulated
Blood	Dendritic cell AS subset	Complement activation	2.50243	Up-regulated
Blood	Dendritic cell AS subset	Selenium metabolism	2.08016	Up-regulated
Blood	Dendritic cell AS subset	Aggrephagy	2.08016	Up-regulated
Blood	Dendritic cell AS subset	Platelet activation/degranulation	1.85083	Up-regulated
Blood	Dendritic cell AS subset	Vitamin B12 metabolism	1.85083	Up-regulated
Blood	Dendritic cell AS subset	Interleukin-6 signaling	1.68402	Up-regulated
Blood	Dendritic cell AS subset	Folate metabolism	1.32706	Up-regulated
Blood	Monocyte CD14 positive subset	Neutrophil activation/degranulation	156.749	Up-regulated
Blood	Monocyte CD14 positive subset	TNF-alpha signaling	43.9516	Down-regulated
Blood	Monocyte CD14 positive subset	Interleukin-1 signaling	70.9432	Up-regulated
Blood	Monocyte CD14 positive subset	Hypoxia	37.2869	Up-regulated
Blood	Monocyte CD14 positive subset	Interleukin-4 signaling	29.1835	Up-regulated
Blood	Monocyte CD14 positive subset	Interleukin-5 signaling	20.25	Up-regulated
Blood	Monocyte CD14 positive subset	Interleukin-17 signaling	10.1204	Down-regulated
Blood	Monocyte CD14 positive subset	Interleukin-10 signaling	23.6849	Up-regulated
Blood	Monocyte CD14 positive subset	Leptin signaling	24.1871	Up-regulated
Blood	Monocyte CD14 positive subset	Ferroptosis	6.78747	Up-regulated
Blood	Monocyte CD14 positive subset	Interleukin-6 signaling	24.794	Up-regulated
Blood	Monocyte CD14 positive subset	Selenium metabolism	6.72689	Up-regulated
Blood	Monocyte CD14 positive subset	ERK1 and ERK2 signaling	4.45519	Up-regulated
Blood	Monocyte CD14 positive subset	Aggrephagy	2.3456	Up-regulated
Blood	Monocyte CD14 positive subset	Iron homeostasis	6.77684	Up-regulated
Blood	Monocyte CD14 positive subset	Vitamin B12 metabolism	1.76384	Up-regulated
Blood	Monocyte CD16 positive subset	Vitamin B12 metabolism	3.31626	Up-regulated
Blood	Classical dendritic cell type 2 subset	Heme metabolism	5.28827	Up-regulated
Blood	Classical dendritic cell type 2 subset	Aggrephagy	5.08484	Up-regulated
Blood	Classical dendritic cell type 2 subset	Ferroptosis	3.99589	Up-regulated
Blood	Classical dendritic cell type 2 subset	Folate metabolism	2.99077	Up-regulated
Blood	Classical dendritic cell type 2 subset	Zinc homeostasis	2.73782	Up-regulated
Blood	Classical dendritic cell type 2 subset	Vitamin B12 metabolism	2.34538	Up-regulated
Blood	Classical dendritic cell type 1 subset	Interleukin-5 signaling	3.18594	Up-regulated
Blood	Classical dendritic cell type 1 subset	Vitamin B12 metabolism	1.96689	Up-regulated
Blood	Classical dendritic cell type 1 subset	Interleukin-17 signaling	1.57956	Up-regulated
Blood	Classical dendritic cell type 1 subset	Selenium metabolism	1.53288	Up-regulated
Blood	Classical dendritic cell type 1 subset	Folate metabolism	1.52595	Up-regulated
Blood	Plasmacytoid dendritic cell	Complement activation	2.72547	Up-regulated
Blood	Plasmacytoid dendritic cell	Platelet activation/degranulation	6.95355	Down-regulated
Blood	B cell	Rab signaling	2.186	Up-regulated
Blood	B cell	Platelet activation/degranulation	4.67584	Up-regulated
Blood	Monocyte CD14 positive subset	Zinc homeostasis	4.75991	Up-regulated
Blood	Monocyte CD16 positive subset	Interferon signaling	110.241	Up-regulated
Blood	Monocyte CD16 positive subset	Neutrophil activation/degranulation	37.5474	Up-regulated
Blood	Monocyte CD16 positive subset	Interleukin-1 signaling	33.7438	Up-regulated
Blood	Monocyte CD16 positive subset	Leptin signaling	18.0231	Up-regulated
Blood	Monocyte CD16 positive subset	TNF-alpha signaling	23.8008	Up-regulated
Blood	Monocyte CD16 positive subset	Interleukin-4 signaling	23.9198	Up-regulated
Blood	Monocyte CD16 positive subset	Interleukin-6 signaling	16.5824	Up-regulated
Blood	Monocyte CD16 positive subset	ERK1 and ERK2 signaling	5.40896	Up-regulated
Blood	Monocyte CD16 positive subset	Interleukin-5 signaling	8.0058	Up-regulated
Blood	Monocyte CD16 positive subset	Apoptosis	14.3856	Down-regulated
Blood	Memory CD4 T cell	Hypoxia	16.0251	Up-regulated
Blood	Memory CD4 T cell	Leptin signaling	5.47847	Up-regulated
Blood	Memory CD4 T cell	Interleukin-10 signaling	3.24407	Up-regulated
Blood	Memory CD4 T cell	Zinc homeostasis	4.44823	Down-regulated
Blood	Memory CD4 T cell	Hippo signaling	1.7771	Up-regulated
Blood	Memory CD4 T cell	Selenium metabolism	1.61604	Up-regulated
Blood	Memory CD4 T cell	Platelet activation/degranulation	4.31647	Down-regulated
Blood	Memory CD4 T cell	Vitamin B12 metabolism	1.48538	Up-regulated
Blood	Memory CD4 T cell	Complement activation	1.32547	Up-regulated
Blood	Naive CD4 T cell	Interleukin-1 signaling	31.6004	Up-regulated
Blood	Naive CD4 T cell	Neutrophil activation/degranulation	20.8332	Down-regulated
Blood	Naive CD4 T cell	Hypoxia	18.9825	Up-regulated
Blood	Naive CD4 T cell	Hippo signaling	3.48212	Up-regulated
Blood	Naive CD4 T cell	Heme metabolism	4.99286	Down-regulated
Blood	Naive CD4 T cell	Selenium metabolism	1.57249	Up-regulated
Blood	CD8 T cell effector subset	Interleukin-4 signaling	3.50986	Up-regulated
Blood	CD8 T cell effector subset	Apoptosis	3.50986	Up-regulated
Blood	CD8 T cell effector subset	Interleukin-17 signaling	3.01621	Up-regulated
Blood	CD8 T cell effector subset	Interleukin-2 signaling	2.81988	Up-regulated
Blood	Memory CD8 T cell	Interleukin-1 signaling	30.6608	Up-regulated
Blood	Memory CD8 T cell	Apoptosis	26.8776	Down-regulated
Blood	Memory CD8 T cell	Platelet activation/degranulation	7.48223	Down-regulated
Blood	Memory CD8 T cell	Interleukin-10 signaling	4.76241	Up-regulated
Blood	Memory CD8 T cell	ERK1 and ERK2 signaling	3.51639	Up-regulated
Blood	Memory CD8 T cell	Hippo signaling	2.40048	Up-regulated
Blood	Memory CD8 T cell	Complement activation	1.62881	Up-regulated
Blood	Memory CD8 T cell	Ferroptosis	3.82695	Down-regulated
Blood	B cell class switched subset	Interleukin-17 signaling	2.09987	Up-regulated
Blood	B cell class switched subset	Zinc homeostasis	1.76565	Up-regulated
Blood	B cell class switched subset	Neutrophil activation/degranulation	1.37112	Up-regulated
Blood	Classical dendritic cell	Interleukin-2 signaling	18.3656	Up-regulated
Blood	Classical dendritic cell	Leptin signaling	6.33479	Down-regulated
Blood	Gamma delta T cell	Hypoxia	15.711	Up-regulated
Blood	Plasmablast IgA subset	Interferon signaling	2.17431	Up-regulated
Blood	Plasmablast IgA subset	Interleukin-1 signaling	1.95109	Up-regulated
Blood	Natural killer cell	Vitamin B12 metabolism	5.09541	Up-regulated
Blood	Stem cells and eosinophils	Interferon signaling	4.63063	Up-regulated
Blood	Stem cells and eosinophils	Interleukin-2 signaling	2.48414	Up-regulated
Blood	B cell	Fructose and Mannose metabolism	1.99437	Up-regulated
Blood	Monocyte	Fructose and Mannose metabolism	2.63918	Up-regulated
Blood	B cell	Vitamin B12 metabolism	3.62037	Up-regulated
Blood	B cell	ERK1 and ERK2 signaling	2.6997	Down-regulated
Blood	B cell	Complement activation	2.49651	Up-regulated
Blood	Hematopoietic stem cell G CSF subset	Neutrophil activation/degranulation	77.903	Up-regulated
Blood	Monocyte	Hypoxia	47.3125	Up-regulated
Blood	Monocyte	Interleukin-10 signaling	23.3899	Up-regulated
Blood	Monocyte	Vitamin B12 metabolism	5.28087	Up-regulated
Blood	Natural killer cell	Folate metabolism	3.58989	Up-regulated
Blood	Natural killer cell	Complement activation	2.34904	Up-regulated
Blood	Platelet	Zinc homeostasis	3.62769	Down-regulated
Blood	T cell	Complement activation	3.22105	Up-regulated
Blood	T cell	Vitamin B12 metabolism	2.02963	Up-regulated
Brain	Astrocyte	Ferroptosis	2.06182	Up-regulated
Brain	Astrocyte	Neutrophil activation/degranulation	1.80653	Up-regulated
Brain	Epithelial cells	Neutrophil activation/degranulation	9.31173	Up-regulated
Brain	Epithelial cells	Ferroptosis	6.68071	Up-regulated
Brain	Epithelial cells	Hypoxia	6.68071	Up-regulated
Brain	Epithelial cells	Selenium metabolism	5.68269	Up-regulated
Brain	Epithelial cells	Folate metabolism	5.6237	Up-regulated
Brain	Epithelial cells	Aggrephagy	5.06865	Up-regulated
Brain	Epithelial cells	Iron homeostasis	5.06619	Up-regulated
Brain	Epithelial cells	Interleukin-1 signaling	3.59762	Up-regulated
Brain	Epithelial cells	Platelet activation/degranulation	3.43983	Up-regulated
Brain	Epithelial cells	Interleukin-2 signaling	3.37257	Up-regulated
Brain	Epithelial cells	TNF-alpha signaling	2.46981	Up-regulated
Brain	Epithelial cells	Interleukin-5 signaling	1.92927	Up-regulated
Brain	Epithelial cells	Interleukin-17 signaling	1.92927	Up-regulated
Brain	Epithelial cells	Vitamin B12 metabolism	1.85342	Up-regulated
Brain	Epithelial cells	ERK1 and ERK2 signaling	1.80664	Up-regulated
Brain	Epithelial cells	Interferon signaling	1.63791	Up-regulated
Brain	Glial cell	Hippo signaling	3.44754	Up-regulated
Brain	Macrophage	Platelet activation/degranulation	1.91234	Up-regulated
Brain	Mesenchymal	Interleukin-4 signaling	3.85652	Up-regulated
Brain	Mesenchymal	TNF-alpha signaling	3.59096	Up-regulated
Brain	Mesenchymal	Interferon signaling	3.43835	Up-regulated
Brain	Mesenchymal	Platelet activation/degranulation	2.13949	Up-regulated
Brain	Mesenchymal	Interleukin-6 signaling	1.82342	Up-regulated
Brain	Mesenchymal	Leptin signaling	1.60266	Up-regulated
Brain	Mesenchymal	Ferroptosis	1.50451	Up-regulated
Heart	Adipocyte	Hypoxia	2.83313	Up-regulated
Heart	Cardiomyocyte	Hippo signaling	9.88645	Up-regulated
Heart	Cardiomyocyte	Interleukin-4 signaling	6.86222	Up-regulated
Heart	Cardiomyocyte	Interleukin-2 signaling	6.46904	Up-regulated
Heart	Cardiomyocyte	Interleukin-1 signaling	5.01074	Up-regulated
Heart	Cardiomyocyte	TNF-alpha signaling	4.54896	Up-regulated
Heart	Cardiomyocyte	Interferon signaling	4.54896	Up-regulated
Heart	Cardiomyocyte	Interleukin-6 signaling	4.42532	Up-regulated
Heart	Cardiomyocyte	Platelet activation/degranulation	4.11579	Up-regulated
Heart	Cardiomyocyte	Interleukin-5 signaling	3.74616	Up-regulated
Heart	Cardiomyocyte	ERK1 and ERK2 signaling	2.48345	Up-regulated
Heart	Cardiomyocyte	Leptin signaling	2.43428	Up-regulated
Heart	Cardiomyocyte	Hypoxia	2.1095	Up-regulated
Heart	Cardiomyocyte	Apoptosis	1.95747	Up-regulated
Heart	Cardiomyocyte	Iron homeostasis	1.31931	Up-regulated
Heart	Fibroblast	Interleukin-1 signaling	11.1262	Up-regulated
Heart	Fibroblast	TNF-alpha signaling	8.80275	Up-regulated
Heart	Fibroblast	Interleukin-2 signaling	8.17224	Up-regulated
Heart	Fibroblast	Hypoxia	6.98851	Up-regulated
Heart	Fibroblast	Apoptosis	6.60063	Up-regulated
Heart	Fibroblast	Interleukin-4 signaling	5.90297	Up-regulated
Heart	Fibroblast	Interferon signaling	5.76109	Up-regulated
Heart	Fibroblast	Hippo signaling	5.39478	Up-regulated
Heart	Fibroblast	Platelet activation/degranulation	4.41108	Up-regulated
Heart	Fibroblast	Interleukin-5 signaling	2.89837	Up-regulated
Heart	Fibroblast	Interleukin-17 signaling	2.89837	Up-regulated
Heart	Fibroblast	Interleukin-6 signaling	2.7531	Up-regulated
Heart	Fibroblast	Neutrophil activation/degranulation	2.57171	Up-regulated
Heart	Fibroblast	Ferroptosis	2.08433	Up-regulated
Heart	Fibroblast	ERK1 and ERK2 signaling	1.62531	Up-regulated
Heart	Fibroblast	Heme metabolism	1.39825	Up-regulated
Heart	Immune cell	Neutrophil activation/degranulation	8.58976	Up-regulated
Heart	Immune cell	Heme metabolism	4.87752	Up-regulated
Heart	Immune cell	Apoptosis	4.5742	Up-regulated
Heart	Immune cell	Hypoxia	4.2198	Up-regulated
Heart	Immune cell	Aggrephagy	4.12087	Up-regulated
Heart	Immune cell	Interferon signaling	3.55205	Up-regulated
Heart	Immune cell	Interleukin-1 signaling	3.38247	Up-regulated
Heart	Immune cell	Iron homeostasis	3.29947	Up-regulated
Heart	Immune cell	Interleukin-17 signaling	2.08634	Up-regulated
Heart	Immune cell	Leptin signaling	1.86875	Up-regulated
Heart	Immune cell	Platelet activation/degranulation	1.59688	Up-regulated
Heart	Immune cell	Interleukin-4 signaling	1.56926	Up-regulated
Heart	Immune cell	Nicotinamide and Nicotinate metabolism	1.43825	Up-regulated
Heart	Macrophage	Neutrophil activation/degranulation	8.34209	Up-regulated
Heart	Macrophage	Interleukin-2 signaling	4.26718	Up-regulated
Heart	Macrophage	Platelet activation/degranulation	4.26718	Up-regulated
Heart	Macrophage	ERK1 and ERK2 signaling	2.76202	Up-regulated
Heart	Macrophage	Interleukin-5 signaling	2.66102	Up-regulated
Heart	Macrophage	TNF-alpha signaling	1.63024	Up-regulated
Heart	Macrophage	Interleukin-4 signaling	1.30726	Up-regulated
Heart	Pericyte	Interleukin-2 signaling	18.9013	Up-regulated
Heart	Pericyte	Interleukin-1 signaling	12.7451	Up-regulated
Heart	Pericyte	Interferon signaling	12.4209	Up-regulated
Heart	Pericyte	TNF-alpha signaling	11.5679	Up-regulated
Heart	Pericyte	Interleukin-4 signaling	9.47189	Up-regulated
Heart	Pericyte	Hypoxia	9.38725	Up-regulated
Heart	Pericyte	Interleukin-5 signaling	9.38725	Up-regulated
Heart	Pericyte	Apoptosis	8.14376	Up-regulated
Heart	Pericyte	Platelet activation/degranulation	5.08167	Up-regulated
Heart	Pericyte	Neutrophil activation/degranulation	4.0702	Up-regulated
Heart	Pericyte	Selenium metabolism	3.31509	Up-regulated
Heart	Pericyte	Ferroptosis	2.79168	Up-regulated
Heart	Pericyte	Folate metabolism	2.71959	Up-regulated
Heart	Pericyte	Complement activation	2.23334	Up-regulated
Heart	Pericyte	ERK1 and ERK2 signaling	2.23334	Up-regulated
Heart	Pericyte	Leptin signaling	2.06383	Up-regulated
Heart	Pericyte	Vitamin B12 metabolism	1.86138	Up-regulated
Heart	Pericyte	Interleukin-6 signaling	1.83513	Up-regulated
Heart	Pericyte	Zinc homeostasis	1.80383	Up-regulated
Heart	Pericyte	Heme metabolism	1.76149	Up-regulated
Heart	Pericyte	Interleukin-17 signaling	1.62628	Up-regulated
Heart	Pericyte	Hippo signaling	1.57962	Up-regulated
Heart	Pericyte	Interleukin-10 signaling	1.36358	Up-regulated
Heart	Vascular endothelial cell	Interleukin-2 signaling	2.75565	Up-regulated
Heart	Vascular endothelial cell	Ferroptosis	2.69097	Up-regulated
Heart	Vascular endothelial cell	Hypoxia	2.60232	Up-regulated
Heart	Vascular endothelial cell	Apoptosis	2.19423	Up-regulated
Heart	Vascular endothelial cell	Platelet activation/degranulation	1.85355	Up-regulated
Heart	Vascular endothelial cell	Interleukin-4 signaling	1.85355	Up-regulated
Heart	Vascular endothelial cell	Neutrophil activation/degranulation	1.80396	Up-regulated
Heart	Vascular endothelial cell	Interleukin-5 signaling	1.74565	Up-regulated
Heart	Vascular endothelial cell	Interleukin-1 signaling	1.66282	Up-regulated
Heart	Vascular endothelial cell	Interferon signaling	1.64291	Up-regulated
Heart	Vascular endothelial cell	Aggrephagy	1.53808	Up-regulated
Heart	Vascular smooth muscle cell	Apoptosis	1.89634	Up-regulated
Heart	Vascular smooth muscle cell	Platelet activation/degranulation	1.74098	Up-regulated
Heart	Vascular smooth muscle cell	Interleukin-4 signaling	1.69137	Up-regulated
Heart	Vascular smooth muscle cell	Ferroptosis	1.33682	Up-regulated
Heart	Vascular smooth muscle cell	Interleukin-2 signaling	1.33682	Up-regulated
Heart	Vascular smooth muscle cell	Interleukin-1 signaling	1.3359	Up-regulated
Heart	Vascular smooth muscle cell	Hypoxia	1.3359	Up-regulated
Lung	Type I pneumocyte	Interleukin-2 signaling	9.67222	Up-regulated
Lung	Type I pneumocyte	Interferon signaling	8.48173	Up-regulated
Lung	Type I pneumocyte	Interleukin-1 signaling	4.46827	Up-regulated
Lung	Type I pneumocyte	Apoptosis	2.92623	Up-regulated
Lung	Type I pneumocyte	Zinc homeostasis	2.18966	Up-regulated
Lung	Type I pneumocyte	Heme metabolism	1.98104	Up-regulated
Lung	Type I pneumocyte	Interleukin-5 signaling	1.5754	Up-regulated
Lung	Type II pneumocyte	Hypoxia	4.54681	Up-regulated
Lung	Type II pneumocyte	Platelet activation/degranulation	2.28609	Up-regulated
Lung	Type II pneumocyte	Neutrophil activation/degranulation	2.14782	Up-regulated
Lung	Type II pneumocyte	Zinc homeostasis	1.97095	Up-regulated
Lung	Type II pneumocyte	Ferroptosis	1.54319	Up-regulated
Lung	Type II pneumocyte	Iron homeostasis	1.36518	Up-regulated
Lung	B cell	Neutrophil activation/degranulation	6.14766	Up-regulated
Lung	B cell	Platelet activation/degranulation	4.09356	Up-regulated
Lung	B cell	Interleukin-10 signaling	1.97824	Up-regulated
Lung	B cell	Leptin signaling	1.96903	Up-regulated
Lung	B cell	Zinc homeostasis	1.33584	Up-regulated
Lung	B cell	Interleukin-6 signaling	1.31255	Up-regulated
Lung	Monocyte CD16 positive subset	Zinc homeostasis	8.07058	Up-regulated
Lung	Monocyte CD16 positive subset	Rab signaling	3.5666	Up-regulated
Lung	Monocyte CD16 positive subset	Heme metabolism	3.46429	Up-regulated
Lung	Monocyte CD16 positive subset	Glycosaminoglycan degradation	1.90005	Up-regulated
Lung	Monocyte CD16 positive subset	ERK1 and ERK2 signaling	1.35866	Up-regulated
Lung	T helper cell	Zinc homeostasis	2.34574	Up-regulated
Lung	T helper cell	Nicotinamide and Nicotinate metabolism	1.97174	Up-regulated
Lung	T helper cell	Platelet activation/degranulation	1.97174	Up-regulated
Lung	T helper cell	Leptin signaling	1.92081	Up-regulated
Lung	T helper cell	Neutrophil activation/degranulation	1.73739	Up-regulated
Lung	T helper cell	Rab signaling	1.329	Up-regulated
Lung	CD8 T cell	Zinc homeostasis	4.86669	Up-regulated
Lung	CD8 T cell	Platelet activation/degranulation	2.04433	Up-regulated
Lung	CD8 T cell	Interleukin-10 signaling	1.57145	Up-regulated
Lung	Airway ciliated epithelial cell	Interferon signaling	41.6194	Up-regulated
Lung	Airway ciliated epithelial cell	Apoptosis	5.86325	Up-regulated
Lung	Airway ciliated epithelial cell	Interleukin-1 signaling	4.83479	Up-regulated
Lung	Airway ciliated epithelial cell	Interleukin-4 signaling	3.57466	Up-regulated
Lung	Airway ciliated epithelial cell	Zinc homeostasis	2.65439	Up-regulated
Lung	Airway ciliated epithelial cell	Interleukin-2 signaling	2.65439	Up-regulated
Lung	Airway ciliated epithelial cell	TNF-alpha signaling	2.4981	Up-regulated
Lung	Airway ciliated epithelial cell	Interleukin-5 signaling	1.87737	Up-regulated
Lung	Airway ciliated epithelial cell	Interleukin-6 signaling	1.57891	Up-regulated
Lung	Airway ciliated epithelial cell	Nicotinamide and Nicotinate metabolism	1.57891	Up-regulated
Lung	Airway ciliated epithelial cell	Hypoxia	1.37176	Up-regulated
Lung	Club cell	Interferon signaling	19.4098	Up-regulated
Lung	Club cell	Interleukin-4 signaling	2.29864	Up-regulated
Lung	Club cell	Interleukin-1 signaling	2.20926	Up-regulated
Lung	Club cell	Interleukin-2 signaling	1.82026	Up-regulated
Lung	Club cell	Apoptosis	1.79455	Up-regulated
Lung	Airway goblet cell	Interferon signaling	27.1243	Up-regulated
Lung	Airway goblet cell	Interleukin-2 signaling	14.0378	Up-regulated
Lung	Airway goblet cell	TNF-alpha signaling	7.44463	Up-regulated
Lung	Airway goblet cell	Rab signaling	6.75146	Up-regulated
Lung	Airway goblet cell	Leptin signaling	6.08378	Up-regulated
Lung	Airway goblet cell	Interleukin-5 signaling	4.70178	Up-regulated
Lung	Airway goblet cell	Interleukin-4 signaling	4.69738	Up-regulated
Lung	Airway goblet cell	Hippo signaling	4.49354	Up-regulated
Lung	Airway goblet cell	Zinc homeostasis	4.17672	Up-regulated
Lung	Airway goblet cell	Interleukin-6 signaling	4.17641	Up-regulated
Lung	Airway goblet cell	Platelet activation/degranulation	1.88252	Up-regulated
Lung	Endothelial cell of lymphatic vessel	Heme metabolism	5.05914	Up-regulated
Lung	Endothelial cell of lymphatic vessel	Platelet activation/degranulation	4.66511	Up-regulated
Lung	Endothelial cell of lymphatic vessel	ERK1 and ERK2 signaling	4.49444	Up-regulated
Lung	Endothelial cell of lymphatic vessel	Interleukin-6 signaling	3.14085	Up-regulated
Lung	Endothelial cell of lymphatic vessel	Hippo signaling	3.06559	Up-regulated
Lung	Endothelial cell of lymphatic vessel	Leptin signaling	3.05063	Up-regulated
Lung	Endothelial cell of lymphatic vessel	Rab signaling	2.64957	Up-regulated
Lung	Macrophage	Interferon signaling	35.2783	Up-regulated
Lung	Macrophage	Interleukin-10 signaling	7.7292	Up-regulated
Lung	Macrophage	Iron homeostasis	2.47446	Up-regulated
Lung	Macrophage	Zinc homeostasis	2.17794	Up-regulated
Lung	Macrophage	Heme metabolism	2.00016	Up-regulated
Lung	Mast cell	Platelet activation/degranulation	4.26642	Up-regulated
Lung	Mast cell	Zinc homeostasis	3.28976	Up-regulated
Lung	Mast cell	Hippo signaling	1.92467	Up-regulated
Lung	Mast cell	Heme metabolism	1.92467	Up-regulated
Lung	Mast cell	Rab signaling	1.85806	Up-regulated
Lung	Mast cell	ERK1 and ERK2 signaling	1.78215	Up-regulated
Lung	Monocyte	Iron homeostasis	5.50269	Up-regulated
Lung	Monocyte	Hypoxia	4.78735	Up-regulated
Lung	Monocyte	Rab signaling	3.6301	Up-regulated
Lung	Monocyte	Heme metabolism	3.04275	Up-regulated
Lung	Monocyte	Zinc homeostasis	2.93334	Up-regulated
Lung	Monocyte	Interleukin-17 signaling	2.35973	Up-regulated
Lung	Monocyte	Nicotinamide and Nicotinate metabolism	2.30762	Up-regulated
Lung	Natural killer cell	Heme metabolism	2.67335	Up-regulated
Lung	Natural killer cell	Interleukin-10 signaling	2.44884	Up-regulated
Lung	Natural killer cell	Nicotinamide and Nicotinate metabolism	2.44884	Up-regulated
Lung	Natural killer cell	ERK1 and ERK2 signaling	2.41054	Up-regulated
Lung	Natural killer cell	Zinc homeostasis	1.94847	Up-regulated
Lung	Natural killer cell	Rab signaling	1.51865	Up-regulated
Lung	Pericyte	Platelet activation/degranulation	6.11867	Up-regulated
Lung	Pericyte	Hippo signaling	2.56849	Up-regulated
Lung	Pericyte	Zinc homeostasis	2.28082	Up-regulated
Lung	Pericyte	ERK1 and ERK2 signaling	1.88538	Up-regulated
Lung	Plasma cell	Zinc homeostasis	2.18646	Up-regulated
Lung	Plasma cell	Interleukin-10 signaling	1.74855	Up-regulated
Lung	Smooth muscle cell	Interferon signaling	2.35246	Up-regulated
Lung	Smooth muscle cell	Zinc homeostasis	1.3237	Up-regulated
Lung	Regulatory T cell	Zinc homeostasis	5.46399	Up-regulated
Lung	Regulatory T cell	Platelet activation/degranulation	4.06746	Up-regulated
Lung	Regulatory T cell	Interleukin-6 signaling	3.95028	Up-regulated
Lung	Regulatory T cell	Leptin signaling	3.47413	Up-regulated
Lung	Regulatory T cell	Interleukin-10 signaling	2.14914	Up-regulated
Lung	Regulatory T cell	Rab signaling	1.75861	Up-regulated
Lung	Vascular endothelial cell	Zinc homeostasis	3.72649	Up-regulated
Lung	Vascular endothelial cell	Leptin signaling	3.72649	Up-regulated
Lung	Vascular endothelial cell	ERK1 and ERK2 signaling	2.37756	Up-regulated
Lung	Vascular endothelial cell	Hippo signaling	2.28536	Up-regulated
Lung	Airway epithelial cell	TNF-alpha signaling	6.95003	Up-regulated
Lung	Airway epithelial cell	Interleukin-17 signaling	4.866	Up-regulated
Lung	Airway epithelial cell	Interleukin-1 signaling	3.99157	Up-regulated
Lung	Airway epithelial cell	Interleukin-5 signaling	3.02303	Up-regulated
Lung	Airway epithelial cell	Interleukin-4 signaling	2.36103	Up-regulated
Lung	Airway epithelial cell	Apoptosis	2.36103	Up-regulated
Lung	Airway epithelial cell	Interferon signaling	2.12297	Up-regulated
Lung	Monocyte intermediated subset	Interferon signaling	3.4155	Up-regulated
Lung	Monocyte intermediated subset	Interleukin-1 signaling	3.05972	Up-regulated
Lung	Monocyte intermediated subset	Neutrophil activation/degranulation	2.10135	Up-regulated
Lung	Monocyte intermediated subset	TNF-alpha signaling	1.99505	Up-regulated
Lung	Monocyte intermediated subset	Interleukin-10 signaling	1.99505	Up-regulated
Lung	Myeloid cell	Interleukin-1 signaling	7.59768	Up-regulated
Lung	Myeloid cell	Neutrophil activation/degranulation	6.8925	Up-regulated
Lung	Myeloid cell	Interferon signaling	4.72303	Up-regulated
Lung	Myeloid cell	TNF-alpha signaling	2.67501	Up-regulated
Lung	Myeloid cell	Ferroptosis	1.93013	Up-regulated
Lung	Myeloid cell	Interleukin-2 signaling	1.83543	Up-regulated
Lung	Macrophage alveolar subset	Platelet activation/degranulation	10.4917	Up-regulated
Lung	Macrophage alveolar subset	Interferon signaling	8.58929	Up-regulated
Lung	Macrophage alveolar subset	Complement activation	5.58455	Up-regulated
Lung	Macrophage alveolar subset	Hypoxia	5.2512	Up-regulated
Lung	Macrophage alveolar subset	Iron homeostasis	5.11255	Up-regulated
Lung	Macrophage alveolar subset	Leptin signaling	4.82028	Up-regulated
Lung	Macrophage alveolar subset	Ferroptosis	2.95213	Up-regulated
Lung	Macrophage alveolar subset	Apoptosis	2.77766	Up-regulated
Lung	Macrophage alveolar subset	Interleukin-10 signaling	2.67614	Up-regulated
Lung	Macrophage alveolar subset	Interleukin-5 signaling	2.67614	Up-regulated
Lung	Macrophage alveolar subset	ERK1 and ERK2 signaling	2.67614	Up-regulated
Lung	Macrophage alveolar subset	Hippo signaling	2.23652	Up-regulated
Lung	Macrophage alveolar subset	Heme metabolism	1.62884	Up-regulated
Lung	Macrophage alveolar subset	Interleukin-17 signaling	1.36552	Up-regulated
Lung	Type I pneumocyte	ERK1 and ERK2 signaling	2.82123	Up-regulated
Lung	Type I pneumocyte	Ferroptosis	1.40791	Up-regulated
Lung	Type I pneumocyte	Platelet activation/degranulation	2.04137	Up-regulated
Lung	Type II pneumocyte	Nicotinamide and Nicotinate metabolism	1.39958	Up-regulated
Lung	Type II pneumocyte	Complement activation	1.3148	Up-regulated
Lung	Monocyte	Interferon signaling	80.3098	Up-regulated
Lung	Monocyte	Interleukin-4 signaling	14.8299	Up-regulated
Lung	Monocyte	TNF-alpha signaling	21.6412	Up-regulated
Lung	Macrophage monocyte derived subset	Neutrophil activation/degranulation	4.16848	Up-regulated
Lung	Macrophage monocyte derived subset	TNF-alpha signaling	3.24434	Up-regulated
Lung	Macrophage monocyte derived subset	Platelet activation/degranulation	2.97555	Up-regulated
Lung	Macrophage monocyte derived subset	Ferroptosis	1.99458	Up-regulated
Lung	Macrophage monocyte derived subset	Hypoxia	1.79403	Up-regulated
Lung	Macrophage monocyte derived subset	Hippo signaling	1.76497	Up-regulated
Lung	Macrophage monocyte derived subset	Interferon signaling	1.73426	Up-regulated
Lung	Macrophage monocyte derived subset	Leptin signaling	1.66765	Up-regulated
Nasopharngeal Swab	Airway goblet cell AZGP1 high subset	Interferon signaling	10.5749	Up-regulated
Nasopharngeal Swab	Airway goblet cell AZGP1 high subset	Neutrophil activation/degranulation	10.3409	Up-regulated
Nasopharngeal Swab	Airway goblet cell AZGP1 high subset	Hypoxia	7.97082	Up-regulated
Nasopharngeal Swab	Airway goblet cell AZGP1 high subset	Apoptosis	6.4902	Up-regulated
Nasopharngeal Swab	Airway goblet cell AZGP1 high subset	Interleukin-2 signaling	4.93515	Up-regulated
Nasopharngeal Swab	Airway goblet cell AZGP1 high subset	Aggrephagy	4.79977	Up-regulated
Nasopharngeal Swab	Airway goblet cell AZGP1 high subset	Interleukin-17 signaling	4.79977	Up-regulated
Nasopharngeal Swab	Airway goblet cell AZGP1 high subset	Interleukin-1 signaling	4.75301	Up-regulated
Nasopharngeal Swab	Airway goblet cell AZGP1 high subset	Interleukin-4 signaling	2.95781	Up-regulated
Nasopharngeal Swab	Airway goblet cell AZGP1 high subset	Interleukin-5 signaling	2.70517	Up-regulated
Nasopharngeal Swab	Airway goblet cell AZGP1 high subset	Selenium metabolism	2.26991	Up-regulated
Nasopharngeal Swab	Airway goblet cell AZGP1 high subset	Fructose and Mannose metabolism	1.5117	Up-regulated
Nasopharngeal Swab	Airway goblet cell AZGP1 SCGB3A1 LTF high subset	Interferon signaling	3.17951	Up-regulated
Nasopharngeal Swab	Airway basal cell	Interferon signaling	7.29503	Up-regulated
Nasopharngeal Swab	Airway basal cell	Interleukin-1 signaling	5.97614	Up-regulated
Nasopharngeal Swab	Airway basal cell	TNF-alpha signaling	4.22868	Up-regulated
Nasopharngeal Swab	Airway basal cell	Interleukin-4 signaling	3.95731	Up-regulated
Nasopharngeal Swab	Airway basal cell	Apoptosis	3.9384	Up-regulated
Nasopharngeal Swab	Airway basal cell	Neutrophil activation/degranulation	3.20049	Up-regulated
Nasopharngeal Swab	Airway basal cell	Platelet activation/degranulation	2.75889	Up-regulated
Nasopharngeal Swab	Airway basal cell	Hypoxia	2.4615	Up-regulated
Nasopharngeal Swab	Airway basal cell	Interleukin-2 signaling	2.06267	Up-regulated
Nasopharngeal Swab	Airway basal cell	Interleukin-6 signaling	2.06267	Up-regulated
Nasopharngeal Swab	Airway basal cell	Interleukin-5 signaling	2.06267	Up-regulated
Nasopharngeal Swab	Airway basal cell	Interleukin-17 signaling	1.49045	Up-regulated
Nasopharngeal Swab	Airway squamous epithelial cell CCL5 high subset	Neutrophil activation/degranulation	7.14251	Up-regulated
Nasopharngeal Swab	Airway squamous epithelial cell CCL5 high subset	Interleukin-4 signaling	4.59495	Up-regulated
Nasopharngeal Swab	Airway squamous epithelial cell CCL5 high subset	Interleukin-1 signaling	4.08079	Up-regulated
Nasopharngeal Swab	Airway squamous epithelial cell CCL5 high subset	Interferon signaling	2.08775	Up-regulated
Nasopharngeal Swab	Airway squamous epithelial cell CCL5 high subset	Interleukin-17 signaling	1.86869	Up-regulated
Nasopharngeal Swab	Airway ciliated epithelial cell Cilia high subset	Interferon signaling	6.95639	Up-regulated
Nasopharngeal Swab	Airway ciliated epithelial cell Cilia high subset	Neutrophil activation/degranulation	3.01035	Up-regulated
Nasopharngeal Swab	Airway ciliated epithelial cell Cilia high subset	Interleukin-6 signaling	1.56575	Up-regulated
Nasopharngeal Swab	Airway ciliated epithelial cell	Neutrophil activation/degranulation	9.30909	Up-regulated
Nasopharngeal Swab	Airway ciliated epithelial cell	Interferon signaling	9.30909	Up-regulated
Nasopharngeal Swab	Airway ciliated epithelial cell	Interleukin-1 signaling	6.59917	Up-regulated
Nasopharngeal Swab	Airway ciliated epithelial cell	Aggrephagy	6.25574	Up-regulated
Nasopharngeal Swab	Airway ciliated epithelial cell	Apoptosis	5.0138	Up-regulated
Nasopharngeal Swab	Airway ciliated epithelial cell	Iron homeostasis	4.94423	Up-regulated
Nasopharngeal Swab	Airway ciliated epithelial cell	Interleukin-2 signaling	4.86106	Up-regulated
Nasopharngeal Swab	Airway ciliated epithelial cell	Hypoxia	4.43076	Up-regulated
Nasopharngeal Swab	Airway ciliated epithelial cell	Interleukin-4 signaling	2.74613	Up-regulated
Nasopharngeal Swab	Airway ciliated epithelial cell	Selenium metabolism	1.78095	Up-regulated
Nasopharngeal Swab	Airway ciliated epithelial cell	Ferroptosis	1.56201	Up-regulated
Nasopharngeal Swab	Airway ciliated epithelial cell	TNF-alpha signaling	1.55352	Up-regulated
Nasopharngeal Swab	Airway ciliated epithelial cell	Interleukin-17 signaling	1.49153	Up-regulated
Nasopharngeal Swab	Airway ciliated epithelial cell	Interleukin-5 signaling	1.35906	Up-regulated
Nasopharngeal Swab	Airway ciliated epithelial cell	Folate metabolism	1.3228	Up-regulated
Nasopharngeal Swab	Airway ciliated epithelial cell	Platelet activation/degranulation	1.30528	Up-regulated
Nasopharngeal Swab	Airway ciliated epithelial cell Developing subset	TNF-alpha signaling	13.3432	Up-regulated
Nasopharngeal Swab	Airway ciliated epithelial cell Developing subset	Interleukin-1 signaling	11.6048	Up-regulated
Nasopharngeal Swab	Airway ciliated epithelial cell Developing subset	Hypoxia	11.6048	Up-regulated
Nasopharngeal Swab	Airway ciliated epithelial cell Developing subset	Neutrophil activation/degranulation	11.3605	Up-regulated
Nasopharngeal Swab	Airway ciliated epithelial cell Developing subset	Interferon signaling	9.59857	Up-regulated
Nasopharngeal Swab	Airway ciliated epithelial cell Developing subset	Interleukin-2 signaling	9.3707	Up-regulated
Nasopharngeal Swab	Airway ciliated epithelial cell Developing subset	Interleukin-4 signaling	8.26028	Up-regulated
Nasopharngeal Swab	Airway ciliated epithelial cell Developing subset	Apoptosis	7.21538	Up-regulated
Nasopharngeal Swab	Airway ciliated epithelial cell Developing subset	Interleukin-17 signaling	7.14635	Up-regulated
Nasopharngeal Swab	Airway ciliated epithelial cell Developing subset	Selenium metabolism	3.84659	Up-regulated
Nasopharngeal Swab	Airway ciliated epithelial cell Developing subset	Interleukin-5 signaling	3.57631	Up-regulated
Nasopharngeal Swab	Airway ciliated epithelial cell Developing subset	Interleukin-6 signaling	2.85768	Up-regulated
Nasopharngeal Swab	Airway ciliated epithelial cell Developing subset	Platelet activation/degranulation	2.54843	Up-regulated
Nasopharngeal Swab	Airway ciliated epithelial cell Developing subset	Ferroptosis	2.32549	Up-regulated
Nasopharngeal Swab	Airway ciliated epithelial cell Developing subset	Aggrephagy	2.0843	Up-regulated
Nasopharngeal Swab	Airway ciliated epithelial cell Developing subset	Iron homeostasis	1.86674	Up-regulated
Nasopharngeal Swab	Airway ciliated epithelial cell Developing subset	Vitamin B12 metabolism	1.84441	Up-regulated
Nasopharngeal Swab	Airway ciliated epithelial cell Developing subset	Hippo signaling	1.37564	Up-regulated
Nasopharngeal Swab	Airway ciliated epithelial cell Developing subset	Folate metabolism	1.31693	Up-regulated
Nasopharngeal Swab	Airway ciliated epithelial cell early response FOXJ1 high subset	Interleukin-2 signaling	8.28578	Up-regulated
Nasopharngeal Swab	Airway ciliated epithelial cell early response FOXJ1 high subset	TNF-alpha signaling	6.57535	Up-regulated
Nasopharngeal Swab	Airway ciliated epithelial cell early response FOXJ1 high subset	Interleukin-4 signaling	5.89157	Up-regulated
Nasopharngeal Swab	Airway ciliated epithelial cell early response FOXJ1 high subset	Interferon signaling	5.39019	Up-regulated
Nasopharngeal Swab	Airway ciliated epithelial cell early response FOXJ1 high subset	Neutrophil activation/degranulation	5.20738	Up-regulated
Nasopharngeal Swab	Airway ciliated epithelial cell early response FOXJ1 high subset	Interleukin-1 signaling	3.48479	Up-regulated
Nasopharngeal Swab	Airway ciliated epithelial cell early response FOXJ1 high subset	Apoptosis	2.96519	Up-regulated
Nasopharngeal Swab	Airway ciliated epithelial cell early response FOXJ1 high subset	Interleukin-5 signaling	1.94668	Up-regulated
Nasopharngeal Swab	Airway ciliated epithelial cell early response FOXJ1 high subset	Selenium metabolism	1.79403	Up-regulated
Nasopharngeal Swab	Airway ciliated epithelial cell early response FOXJ1 high subset	Hypoxia	1.74617	Up-regulated
Nasopharngeal Swab	Airway ciliated epithelial cell early response FOXJ1 high subset	Interleukin-6 signaling	1.55416	Up-regulated
Nasopharngeal Swab	Airway ciliated epithelial cell early response FOXJ1 high subset	Heme metabolism	1.32045	Up-regulated
Nasopharngeal Swab	Airway ciliated epithelial cell FOXJ1 high subset	Interferon signaling	2.96715	Up-regulated
Nasopharngeal Swab	Airway ciliated epithelial cell FOXJ1 high subset	Aggrephagy	2.20423	Up-regulated
Nasopharngeal Swab	Airway ciliated epithelial cell FOXJ1 high subset	Neutrophil activation/degranulation	2.20423	Up-regulated
Nasopharngeal Swab	Airway goblet cell	Neutrophil activation/degranulation	37.7105	Up-regulated
Nasopharngeal Swab	Airway goblet cell	Hypoxia	26.4424	Up-regulated
Nasopharngeal Swab	Airway goblet cell	Interferon signaling	25.3799	Up-regulated
Nasopharngeal Swab	Airway goblet cell	Apoptosis	24.425	Up-regulated
Nasopharngeal Swab	Airway goblet cell	Interleukin-1 signaling	18.6851	Up-regulated
Nasopharngeal Swab	Airway goblet cell	Interleukin-2 signaling	12.1484	Up-regulated
Nasopharngeal Swab	Airway goblet cell	TNF-alpha signaling	6.23903	Up-regulated
Nasopharngeal Swab	Airway goblet cell	Aggrephagy	5.26484	Up-regulated
Nasopharngeal Swab	Airway goblet cell	Interleukin-5 signaling	4.92931	Up-regulated
Nasopharngeal Swab	Airway goblet cell	Interleukin-4 signaling	4.73239	Up-regulated
Nasopharngeal Swab	Airway goblet cell	Selenium metabolism	3.45041	Up-regulated
Nasopharngeal Swab	Airway goblet cell	Ferroptosis	3.27685	Up-regulated
Nasopharngeal Swab	Airway goblet cell	Iron homeostasis	3.21485	Up-regulated
Nasopharngeal Swab	Airway goblet cell	Platelet activation/degranulation	3.09375	Up-regulated
Nasopharngeal Swab	Airway goblet cell	Heme metabolism	2.98588	Up-regulated
Nasopharngeal Swab	Airway goblet cell	Leptin signaling	2.48175	Up-regulated
Nasopharngeal Swab	Airway goblet cell	Interleukin-6 signaling	2.36666	Up-regulated
Nasopharngeal Swab	Airway goblet cell	Fructose and Mannose metabolism	1.97825	Up-regulated
Nasopharngeal Swab	Airway goblet cell	Zinc homeostasis	1.83882	Up-regulated
Nasopharngeal Swab	Airway goblet cell	Rab signaling	1.64179	Up-regulated
Nasopharngeal Swab	Airway goblet cell	Interleukin-17 signaling	1.64179	Up-regulated
Nasopharngeal Swab	Airway goblet cell	Hippo signaling	1.49056	Up-regulated
Nasopharngeal Swab	Airway ciliated epithelial cell interferon responsive subset	Interferon signaling	2.55362	Up-regulated
Nasopharngeal Swab	Macrophage ITGAX high subset	Ferroptosis	3.105	Up-regulated
Nasopharngeal Swab	Macrophage ITGAX high subset	Neutrophil activation/degranulation	2.49807	Up-regulated
Nasopharngeal Swab	Macrophage ITGAX high subset	Iron homeostasis	2.2416	Up-regulated
Nasopharngeal Swab	Macrophage	Ferroptosis	2.48027	Up-regulated
Nasopharngeal Swab	Macrophage	Neutrophil activation/degranulation	2.48027	Up-regulated
Nasopharngeal Swab	Macrophage	Platelet activation/degranulation	1.60229	Up-regulated
Nasopharngeal Swab	Macrophage	Iron homeostasis	1.60229	Up-regulated
Nasopharngeal Swab	Airway goblet cell MUC5AC high subset	Interferon signaling	1.59969	Up-regulated
Nasopharngeal Swab	Airway squamous epithelial cell SPRR2D high subset	Iron homeostasis	2.65637	Up-regulated
Nasopharngeal Swab	Airway squamous epithelial cell SPRR2D high subset	Ferroptosis	2.65637	Up-regulated
Nasopharngeal Swab	Airway squamous epithelial cell SPRR2D high subset	Neutrophil activation/degranulation	2.65637	Up-regulated
Nasopharngeal Swab	Airway squamous epithelial cell SPRR2D high subset	Interleukin-4 signaling	2.23171	Up-regulated
Nasopharngeal Swab	Airway squamous epithelial cell	Neutrophil activation/degranulation	1.80173	Up-regulated
Nasopharngeal Swab	Airway squamous epithelial cell	Interferon signaling	1.78672	Up-regulated
Nasopharngeal Swab	Airway squamous epithelial cell	Interleukin-17 signaling	1.66809	Up-regulated
Nasopharngeal Swab	Airway squamous epithelial cell	Interleukin-4 signaling	1.66809	Up-regulated
Nasopharngeal Swab	Airway squamous epithelial cell	Vitamin B12 metabolism	1.66809	Up-regulated
Nasopharngeal Swab	Airway squamous epithelial cell	Interleukin-1 signaling	1.66809	Up-regulated
Nasopharngeal Swab	Airway squamous epithelial cell	Selenium metabolism	1.40778	Up-regulated
Nasopharngeal Swab	Airway squamous epithelial cell	Folate metabolism	1.40778	Up-regulated
Nasopharngeal Swab	Airway squamous epithelial cell VEGFA high subset	Interferon signaling	8.44829	Up-regulated
Blood	Monocyte classical cluster 1 subset	Vitamin A metabolism	1.47437	Down-regulated
Blood	Monocyte classical interferon subset	Platelet activation/degranulation	20.8959	Down-regulated
Blood	Monocyte classical interferon subset	Aggrephagy	4.89591	Down-regulated
Blood	Monocyte classical interferon subset	Selenium metabolism	3.80708	Down-regulated
Blood	Monocyte classical interferon subset	Heme metabolism	3.80708	Down-regulated
Blood	Monocyte classical interferon subset	Ferroptosis	3.39613	Down-regulated
Blood	Monocyte classical interferon subset	ERK1 and ERK2 signaling	2.87602	Down-regulated
Blood	Monocyte classical interferon subset	Vitamin B12 metabolism	1.76232	Down-regulated
Blood	CD8 T cell	TNF-alpha signaling	5.88111	Down-regulated
Blood	CD8 T cell	Interleukin-17 signaling	5.57015	Down-regulated
Blood	CD8 T cell	Interleukin-5 signaling	3.22592	Down-regulated
Blood	CD8 T cell	Hypoxia	2.66024	Down-regulated
Blood	CD8 T cell	Interleukin-6 signaling	2.48675	Down-regulated
Blood	CD8 T cell	Selenium metabolism	1.8876	Down-regulated
Blood	CD8 T cell	Aggrephagy	1.51874	Down-regulated
Blood	Eosinophil	TNF-alpha signaling	4.54489	Down-regulated
Blood	Eosinophil	Interleukin-5 signaling	3.53349	Down-regulated
Blood	Eosinophil	Interleukin-17 signaling	2.82996	Down-regulated
Blood	Eosinophil	Hypoxia	2.54667	Down-regulated
Blood	Eosinophil	Interleukin-2 signaling	1.99109	Down-regulated
Blood	Eosinophil	Apoptosis	1.77894	Down-regulated
Blood	Eosinophil	Selenium metabolism	1.40995	Down-regulated
Blood	Hematopoietic stem cell	TNF-alpha signaling	6.39956	Down-regulated
Blood	Hematopoietic stem cell	Interleukin-17 signaling	1.82269	Down-regulated
Blood	Hematopoietic stem cell	Hypoxia	1.82269	Down-regulated
Blood	Platelet	Interleukin-2 signaling	88.5759	Down-regulated
Blood	Platelet	Aggrephagy	9.28087	Down-regulated
Blood	Platelet	Interleukin-4 signaling	18.4458	Down-regulated
Blood	Red blood cell	Interleukin-17 signaling	12.2498	Down-regulated
Blood	Red blood cell	TNF-alpha signaling	38.0933	Down-regulated
Blood	Natural killer cell CD56low CD16low subset	Neutrophil activation/degranulation	38.3211	Down-regulated
Blood	Natural killer cell CD56low CD16low subset	Aggrephagy	13.1463	Down-regulated
Blood	Natural killer cell CD56low CD16low subset	Platelet activation/degranulation	14.3984	Down-regulated
Blood	Naive B cell	Fructose and Mannose metabolism	2.21303	Down-regulated
Blood	Memory CD4 T cell	Neutrophil activation/degranulation	14.1283	Down-regulated
Blood	Memory CD4 T cell	Fructose and Mannose metabolism	5.6877	Down-regulated
Blood	Memory CD4 T cell	Ferroptosis	1.34558	Down-regulated
Blood	Naive CD4 T cell	Fructose and Mannose metabolism	4.86227	Down-regulated
Blood	Naive CD4 T cell	Platelet activation/degranulation	5.04329	Down-regulated
Blood	Memory CD8 T cell	Neutrophil activation/degranulation	32.3415	Down-regulated
Blood	Memory CD8 T cell	Heme metabolism	5.14716	Down-regulated
Blood	Naive CD8 T cell	Platelet activation/degranulation	10.6997	Down-regulated
Blood	Naive CD8 T cell	ERK1 and ERK2 signaling	4.09955	Down-regulated
Blood	Naive CD8 T cell	Rab signaling	4.00942	Down-regulated
Blood	Naive CD8 T cell	Heme metabolism	3.79778	Down-regulated
Blood	Naive CD8 T cell	Interleukin-10 signaling	2.30101	Down-regulated
Blood	Naive CD8 T cell	Fructose and Mannose metabolism	2.41042	Down-regulated
Blood	Naive CD8 T cell	Ferroptosis	1.4965	Down-regulated
Blood	Classical dendritic cell	Neutrophil activation/degranulation	41.5437	Down-regulated
Blood	Classical dendritic cell	Ferroptosis	6.82889	Down-regulated
Blood	Classical dendritic cell	Complement activation	3.53739	Down-regulated
Blood	Classical dendritic cell	Interleukin-10 signaling	2.50321	Down-regulated
Blood	Classical dendritic cell	ERK1 and ERK2 signaling	2.03533	Down-regulated
Blood	Double negative T cell	Neutrophil activation/degranulation	41.9692	Down-regulated
Blood	Double negative T cell	Platelet activation/degranulation	12.1532	Down-regulated
Blood	Double negative T cell	ERK1 and ERK2 signaling	5.65647	Down-regulated
Blood	Double negative T cell	Hippo signaling	2.62159	Down-regulated
Blood	Gamma delta T cell	Neutrophil activation/degranulation	39.4664	Down-regulated
Blood	Gamma delta T cell	Platelet activation/degranulation	10.2865	Down-regulated
Blood	Gamma delta T cell	Rab signaling	2.674	Down-regulated
Blood	Granulocyte	Platelet activation/degranulation	2.21507	Down-regulated
Blood	Granulocyte	Neutrophil activation/degranulation	2.81996	Down-regulated
Blood	Granulocyte	Apoptosis	2.95841	Down-regulated
Blood	Granulocyte	Interleukin-2 signaling	4.60165	Down-regulated
Blood	Mucosa associated invariant T cell	Neutrophil activation/degranulation	26.0143	Down-regulated
Blood	Mucosa associated invariant T cell	Platelet activation/degranulation	6.5918	Down-regulated
Blood	Mucosa associated invariant T cell	Rab signaling	3.25145	Down-regulated
Blood	Mucosa associated invariant T cell	Interleukin-10 signaling	2.562	Down-regulated
Blood	Mucosa associated invariant T cell	Fructose and Mannose metabolism	3.7418	Down-regulated
Blood	Monocyte classical subset	Selenium metabolism	2.95118	Down-regulated
Blood	Monocyte non classical subset	Aggrephagy	3.15012	Down-regulated
Blood	Natural killer cell CD16hi subset	Neutrophil activation/degranulation	29.3345	Down-regulated
Blood	Natural killer cell CD16hi subset	Platelet activation/degranulation	4.68529	Down-regulated
Blood	Natural killer cell CD16hi subset	Fructose and Mannose metabolism	2.60455	Down-regulated
Blood	Natural killer cell CD56high CD16low subset	Neutrophil activation/degranulation	12.4117	Down-regulated
Blood	Natural killer cell CD56low CD16low subset	Apoptosis	22.02	Down-regulated
Blood	Natural killer cell CD56low CD16low subset	Hypoxia	7.7876	Down-regulated
Blood	Plasmablast	Aggrephagy	2.45295	Down-regulated
Blood	Platelet	Apoptosis	23.2104	Down-regulated
Blood	Platelet	Interleukin-1 signaling	30.681	Down-regulated
Blood	Memory T cell tissue resident subset	Platelet activation/degranulation	3.30451	Down-regulated
Blood	Memory T cell tissue resident subset	Apoptosis	2.46365	Down-regulated
Blood	Memory T cell tissue resident subset	Neutrophil activation/degranulation	1.99128	Down-regulated
Blood	Memory T cell tissue resident subset	Interleukin-1 signaling	1.99128	Down-regulated
Blood	Regulatory T cell	Apoptosis	4.99263	Down-regulated
Blood	Regulatory T cell	Neutrophil activation/degranulation	4.35816	Down-regulated
Blood	Memory B cell	Leptin signaling	3.08803	Down-regulated
Blood	Memory CD4 T cell	Heme metabolism	6.00892	Down-regulated
Blood	Memory CD8 T cell	Rab signaling	6.73763	Down-regulated
Blood	Memory CD8 T cell	Fructose and Mannose metabolism	1.54458	Down-regulated
Blood	Double negative T cell	Aggrephagy	2.3776	Down-regulated
Blood	Double negative T cell	Interleukin-10 signaling	3.08716	Down-regulated
Blood	Double negative T cell	Rab signaling	1.7946	Down-regulated
Blood	Double negative T cell	Heme metabolism	1.71911	Down-regulated
Blood	Double negative T cell	Ferroptosis	1.44717	Down-regulated
Blood	Gamma delta T cell	Fructose and Mannose metabolism	2.67208	Down-regulated
Blood	Gamma delta T cell	Aggrephagy	3.00556	Down-regulated
Blood	Granulocyte	Interleukin-1 signaling	2.02037	Down-regulated
Blood	Granulocyte	Zinc homeostasis	2.00526	Down-regulated
Blood	Granulocyte	TNF-alpha signaling	1.59492	Down-regulated
Blood	Mucosa associated invariant T cell	Ferroptosis	1.46618	Down-regulated
Blood	Monocyte classical subset	Fructose and Mannose metabolism	2.53688	Down-regulated
Blood	Monocyte classical subset	Folate metabolism	1.45996	Down-regulated
Blood	Monocyte non classical subset	Heme metabolism	3.35526	Down-regulated
Blood	Monocyte non classical subset	Rab signaling	3.35526	Down-regulated
Blood	Natural killer cell CD16hi subset	Ferroptosis	1.41715	Down-regulated
Blood	Natural killer cell CD56high CD16low subset	Platelet activation/degranulation	6.34748	Down-regulated
Blood	Plasmacytoid dendritic cell	Aggrephagy	2.33555	Down-regulated
Blood	Platelet	TNF-alpha signaling	14.614	Down-regulated
Blood	Platelet	ERK1 and ERK2 signaling	2.77096	Down-regulated
Blood	Platelet	Interleukin-10 signaling	1.39864	Down-regulated
Blood	Red blood cell	Interleukin-2 signaling	113.511	Down-regulated
Blood	Red blood cell	Apoptosis	31.3515	Down-regulated
Blood	Red blood cell	Interferon signaling	13.1573	Down-regulated
Blood	Red blood cell	Neutrophil activation/degranulation	26.4631	Down-regulated
Blood	Red blood cell	Leptin signaling	14.5198	Down-regulated
Blood	Red blood cell	Platelet activation/degranulation	6.76326	Down-regulated
Blood	Red blood cell	Interleukin-4 signaling	26.9981	Down-regulated
Blood	T cell	ERK1 and ERK2 signaling	2.49676	Down-regulated
Blood	Regulatory T cell	ERK1 and ERK2 signaling	2.56239	Down-regulated
Blood	Regulatory T cell	Platelet activation/degranulation	1.58339	Down-regulated
Blood	Monocyte CD163 subset	Interleukin-5 signaling	3.24813	Down-regulated
Blood	Monocyte classical subset	Heme metabolism	5.98906	Down-regulated
Blood	Monocyte HLADR CD83 subset	TNF-alpha signaling	5.21694	Down-regulated
Blood	Monocyte HLADR CD83 subset	Interleukin-5 signaling	2.01061	Down-regulated
Blood	Monocyte HLADR CD83 subset	Hypoxia	1.40333	Down-regulated
Blood	Megakaryocyte	Heme metabolism	4.03333	Down-regulated
Blood	Megakaryocyte	Aggrephagy	3.68757	Down-regulated
Blood	Megakaryocyte	TNF-alpha signaling	2.22565	Down-regulated
Blood	Megakaryocyte	Ferroptosis	1.82913	Down-regulated
Blood	Megakaryocyte	Apoptosis	1.50127	Down-regulated
Blood	B cell transitional subset	Zinc homeostasis	1.46462	Down-regulated
Blood	B cell intermediate subset	Interleukin-5 signaling	8.8599	Down-regulated
Blood	B cell intermediate subset	ERK1 and ERK2 signaling	3.31007	Down-regulated
Blood	B cell intermediate subset	Interleukin-17 signaling	2.03125	Down-regulated
Blood	Monocyte CD16 positive subset	Rab signaling	1.36531	Down-regulated
Blood	CD4 T cell cytotoxic subset	Interleukin-6 signaling	3.39584	Down-regulated
Blood	CD4 T cell cytotoxic subset	Interleukin-17 signaling	1.52689	Down-regulated
Blood	CD4 T cell cytotoxic subset	Heme metabolism	1.40596	Down-regulated
Blood	Memory CD4 T cell central memory subset	Aggrephagy	4.48161	Down-regulated
Blood	Memory CD4 T cell central memory subset	ERK1 and ERK2 signaling	3.35484	Down-regulated
Blood	Memory CD4 T cell central memory subset	Selenium metabolism	2.0454	Down-regulated
Blood	Memory CD4 T cell central memory subset	Heme metabolism	1.7225	Down-regulated
Blood	Memory CD4 T cell central memory subset	Ferroptosis	1.39173	Down-regulated
Blood	Memory CD4 T cell central memory subset	Complement activation	1.31298	Down-regulated
Blood	Memory CD4 T cell effector memory subset	Interleukin-1 signaling	3.32415	Down-regulated
Blood	Memory CD4 T cell effector memory subset	Hypoxia	2.85439	Down-regulated
Blood	Memory CD4 T cell effector memory subset	Interleukin-5 signaling	2.57085	Down-regulated
Blood	Memory CD4 T cell effector memory subset	Aggrephagy	1.51088	Down-regulated
Blood	Memory CD8 T cell central memory subset	TNF-alpha signaling	3.58167	Down-regulated
Blood	Memory CD8 T cell central memory subset	Interleukin-4 signaling	2.09978	Down-regulated
Blood	Memory CD8 T cell central memory subset	Interleukin-2 signaling	1.30144	Down-regulated
Blood	Memory CD8 T cell effector memory subset	Aggrephagy	4.4572	Down-regulated
Blood	Memory CD8 T cell effector memory subset	Heme metabolism	3.20716	Down-regulated
Blood	Memory CD8 T cell effector memory subset	Interleukin-17 signaling	2.90639	Down-regulated
Blood	Memory CD8 T cell effector memory subset	Vitamin B12 metabolism	1.43238	Down-regulated
Blood	Memory CD8 T cell effector memory subset	Selenium metabolism	1.3792	Down-regulated
Blood	Memory CD8 T cell effector memory subset	Folate metabolism	1.34241	Down-regulated
Blood	Neutrophil immature subset	TNF-alpha signaling	15.197	Down-regulated
Blood	Neutrophil immature subset	Interleukin-1 signaling	7.67713	Down-regulated
Blood	Neutrophil immature subset	Interleukin-6 signaling	6.259	Down-regulated
Blood	Neutrophil immature subset	Interleukin-17 signaling	5.65056	Down-regulated
Blood	Neutrophil immature subset	Apoptosis	5.50276	Down-regulated
Blood	Neutrophil immature subset	Interleukin-2 signaling	4.92446	Down-regulated
Blood	Neutrophil immature subset	Interleukin-10 signaling	4.53542	Down-regulated
Blood	Neutrophil immature subset	Hypoxia	4.53542	Down-regulated
Blood	Neutrophil immature subset	Interferon signaling	3.69831	Down-regulated
Blood	Neutrophil immature subset	ERK1 and ERK2 signaling	3.18928	Down-regulated
Blood	Neutrophil immature subset	Interleukin-5 signaling	2.90744	Down-regulated
Blood	Red blood cell	ERK1 and ERK2 signaling	7.09962	Down-regulated
Blood	Red blood cell	Rab signaling	2.20603	Down-regulated
Blood	Red blood cell	Hippo signaling	3.4024	Down-regulated
Blood	Red blood cell	Aggrephagy	1.54723	Down-regulated
Blood	Gamma delta T cell	TNF-alpha signaling	36.1549	Up-regulated
Blood	Gamma delta T cell	Interleukin-5 signaling	18.5162	Up-regulated
Blood	Hematopoietic stem and progenitor cells	TNF-alpha signaling	12.9057	Down-regulated
Blood	Hematopoietic stem and progenitor cells	Leptin signaling	6.56878	Down-regulated
Blood	Hematopoietic stem and progenitor cells	Apoptosis	4.82651	Down-regulated
Blood	Hematopoietic stem and progenitor cells	Hypoxia	4.10874	Down-regulated
Blood	Hematopoietic stem and progenitor cells	Interleukin-5 signaling	3.25942	Down-regulated
Blood	Hematopoietic stem and progenitor cells	Complement activation	2.67495	Down-regulated
Blood	Hematopoietic stem and progenitor cells	Interleukin-10 signaling	1.88669	Down-regulated
Blood	Hematopoietic stem and progenitor cells	Interleukin-6 signaling	1.72737	Down-regulated
Blood	Neutrophil	Aggrephagy	2.15607	Down-regulated
Blood	Immune cell proliferating subset	TNF-alpha signaling	2.48364	Down-regulated
Blood	Hematopoietic stem cell G CSF subset	Interferon signaling	16.6709	Down-regulated
Blood	Hematopoietic stem cell G CSF subset	Apoptosis	7.91769	Down-regulated
Blood	Hematopoietic stem cell G CSF subset	Interleukin-1 signaling	5.75715	Down-regulated
Blood	Hematopoietic stem cell G CSF subset	Rab signaling	1.59599	Down-regulated
Blood	Multipotent common myeloid progenitor	Interleukin-5 signaling	3.00131	Down-regulated
Blood	Multipotent common myeloid progenitor	TNF-alpha signaling	1.74127	Down-regulated
Blood	Multipotent common myeloid progenitor	Interleukin-2 signaling	18.2881	Down-regulated
Blood	Pre B cell	Interleukin-5 signaling	7.35687	Down-regulated
Blood	Pre B cell	Leptin signaling	3.85111	Down-regulated
Blood	Pre B cell	Interleukin-17 signaling	3.7208	Down-regulated
Blood	Pre B cell	Interleukin-10 signaling	3.12315	Down-regulated
Blood	Pre B cell	ERK1 and ERK2 signaling	2.3765	Down-regulated
Blood	Pre B cell	Vitamin B12 metabolism	1.30339	Down-regulated
Blood	Bone marrow cell	Interleukin-2 signaling	3.84969	Down-regulated
Blood	Bone marrow cell	Leptin signaling	1.30544	Down-regulated
Blood	Multipotent common myeloid progenitor	Neutrophil activation/degranulation	13.2146	Down-regulated
Blood	Multipotent common myeloid progenitor	Interleukin-1 signaling	6.64115	Down-regulated
Blood	Multipotent common myeloid progenitor	Apoptosis	5.33342	Down-regulated
Blood	Multipotent common myeloid progenitor	Platelet activation/degranulation	2.92359	Down-regulated
Blood	Multipotent common myeloid progenitor	Interleukin-6 signaling	2.40123	Down-regulated
Blood	Multipotent common myeloid progenitor	Interleukin-10 signaling	2.16696	Down-regulated
Blood	Myeloid cell	Interleukin-2 signaling	3.85346	Down-regulated
Blood	Platelet	Leptin signaling	7.5339	Down-regulated
Blood	Pre B cell	Iron homeostasis	1.54542	Down-regulated
Blood	Monocyte CD16 positive subset	Interleukin-2 signaling	28.7034	Up-regulated
Blood	Monocyte CD16 positive subset	Hypoxia	7.26033	Down-regulated
Blood	Classical dendritic cell	Apoptosis	16.0405	Down-regulated
Blood	Classical dendritic cell	Aggrephagy	1.46697	Down-regulated
Blood	Red blood cell	Interleukin-5 signaling	23.5459	Down-regulated
Blood	Red blood cell	Zinc homeostasis	3.96055	Down-regulated
Blood	Red blood cell	Interleukin-6 signaling	7.52883	Down-regulated
Blood	Pre B cell	Apoptosis	9.46254	Down-regulated
Blood	Pre B cell	Interleukin-1 signaling	8.02065	Down-regulated
Blood	Pre B cell	Interleukin-4 signaling	7.90452	Down-regulated
Brain	Astrocyte	Interleukin-4 signaling	4.03896	Down-regulated
Brain	Astrocyte	Hippo signaling	4.03896	Down-regulated
Brain	Astrocyte	Hypoxia	4.03896	Down-regulated
Brain	Astrocyte	Apoptosis	1.75281	Down-regulated
Brain	Astrocyte	Interleukin-1 signaling	1.35034	Down-regulated
Brain	Layer 4 excitatory neuron	Hypoxia	3.34278	Down-regulated
Brain	Layer 4 excitatory neuron	Platelet activation/degranulation	3.34278	Down-regulated
Brain	Layer 4 excitatory neuron	Hippo signaling	3.34278	Down-regulated
Brain	Layer 4 excitatory neuron	Apoptosis	2.85177	Down-regulated
Brain	Layer 4 excitatory neuron	Aggrephagy	2.29001	Down-regulated
Brain	Layer 4 excitatory neuron	Neutrophil activation/degranulation	1.61222	Down-regulated
Brain	Layer 4 excitatory neuron	Interleukin-2 signaling	1.61222	Down-regulated
Brain	Layer 4 excitatory neuron	Interleukin-1 signaling	1.61222	Down-regulated
Brain	Mesenchymal	Hypoxia	1.99751	Down-regulated
Brain	Mesenchymal	Apoptosis	1.99751	Down-regulated
Brain	Mesenchymal	Hippo signaling	1.40255	Down-regulated
Brain	Microglia	Interleukin-1 signaling	1.57861	Down-regulated
Brain	Neural cell	Hippo signaling	3.68763	Down-regulated
Brain	Oligodendrocyte	Interleukin-2 signaling	4.10769	Down-regulated
Brain	Oligodendrocyte	Hypoxia	1.35173	Down-regulated
Brain	Oligodendrocyte precursor cell	Interleukin-2 signaling	4.7782	Down-regulated
Brain	Oligodendrocyte precursor cell	Hypoxia	2.44149	Down-regulated
Heart	Vascular endothelial cell	Rab signaling	3.17244	Down-regulated
Heart	Vascular endothelial cell	Glycosaminoglycan degradation	1.59822	Down-regulated
Lung	Type I pneumocyte	Neutrophil activation/degranulation	2.38932	Down-regulated
Lung	B cell	TNF-alpha signaling	9.04753	Down-regulated
Lung	B cell	Aggrephagy	5.86463	Down-regulated
Lung	B cell	Interleukin-17 signaling	2.63011	Down-regulated
Lung	B cell	Iron homeostasis	2.56267	Down-regulated
Lung	Monocyte CD16 positive subset	Complement activation	7.41411	Down-regulated
Lung	Monocyte CD16 positive subset	Interleukin-10 signaling	2.39664	Down-regulated
Lung	Monocyte CD16 positive subset	Vitamin B12 metabolism	2.09329	Down-regulated
Lung	Monocyte CD16 positive subset	Selenium metabolism	1.57083	Down-regulated
Lung	Monocyte CD16 positive subset	Folate metabolism	1.55048	Down-regulated
Lung	Monocyte CD16 positive subset	Aggrephagy	1.38802	Down-regulated
Lung	T helper cell	Aggrephagy	1.98791	Down-regulated
Lung	T helper cell	Hippo signaling	1.96916	Down-regulated
Lung	T helper cell	Interleukin-17 signaling	1.96916	Down-regulated
Lung	CD8 T cell	TNF-alpha signaling	8.4802	Down-regulated
Lung	CD8 T cell	Hypoxia	3.66942	Down-regulated
Lung	Airway ciliated epithelial cell	Aggrephagy	2.37254	Down-regulated
Lung	Airway ciliated epithelial cell	Iron homeostasis	1.87402	Down-regulated
Lung	Club cell	Selenium metabolism	2.21622	Down-regulated
Lung	Club cell	Interleukin-17 signaling	1.88023	Down-regulated
Lung	Club cell	Interleukin-5 signaling	1.52916	Down-regulated
Lung	Airway goblet cell	Neutrophil activation/degranulation	7.9123	Down-regulated
Lung	Airway goblet cell	Selenium metabolism	3.37509	Down-regulated
Lung	Airway goblet cell	Folate metabolism	2.91754	Down-regulated
Lung	Airway goblet cell	Aggrephagy	2.27126	Down-regulated
Lung	Airway goblet cell	Interleukin-17 signaling	1.95949	Down-regulated
Lung	Airway goblet cell	Vitamin B12 metabolism	1.76154	Down-regulated
Lung	Endothelial cell of lymphatic vessel	Interleukin-17 signaling	3.21194	Down-regulated
Lung	Endothelial cell of lymphatic vessel	Selenium metabolism	2.78728	Down-regulated
Lung	Endothelial cell of lymphatic vessel	Interleukin-10 signaling	1.99568	Down-regulated
Lung	Endothelial cell of lymphatic vessel	Aggrephagy	1.99286	Down-regulated
Lung	Endothelial cell of lymphatic vessel	Folate metabolism	1.95819	Down-regulated
Lung	Endothelial cell of lymphatic vessel	Vitamin B12 metabolism	1.76144	Down-regulated
Lung	Macrophage	Complement activation	4.59666	Down-regulated
Lung	Macrophage	Interleukin-17 signaling	2.74534	Down-regulated
Lung	Macrophage	Selenium metabolism	1.98199	Down-regulated
Lung	Macrophage	Aggrephagy	1.47722	Down-regulated
Lung	Mast cell	Interleukin-17 signaling	3.55921	Down-regulated
Lung	Mast cell	Aggrephagy	3.37253	Down-regulated
Lung	Mast cell	Iron homeostasis	1.57179	Down-regulated
Lung	Mast cell	Selenium metabolism	1.42096	Down-regulated
Lung	Monocyte	Ferroptosis	2.93564	Down-regulated
Lung	Natural killer cell	Hypoxia	5.07495	Down-regulated
Lung	Natural killer cell	Iron homeostasis	2.1837	Down-regulated
Lung	Natural killer cell	Hippo signaling	2.1837	Down-regulated
Lung	Natural killer cell	Aggrephagy	1.93264	Down-regulated
Lung	Natural killer cell	Complement activation	1.63485	Down-regulated
Lung	Pericyte	TNF-alpha signaling	16.9842	Down-regulated
Lung	Pericyte	Iron homeostasis	3.92704	Down-regulated
Lung	Pericyte	Aggrephagy	3.56191	Down-regulated
Lung	Pericyte	Interleukin-17 signaling	3.16231	Down-regulated
Lung	Pericyte	Neutrophil activation/degranulation	2.76562	Down-regulated
Lung	Pericyte	Ferroptosis	1.88456	Down-regulated
Lung	Plasma cell	TNF-alpha signaling	10.2591	Down-regulated
Lung	Plasma cell	Hypoxia	9.58015	Down-regulated
Lung	Plasma cell	Interleukin-5 signaling	8.61843	Down-regulated
Lung	Plasma cell	Neutrophil activation/degranulation	7.17644	Down-regulated
Lung	Plasma cell	Iron homeostasis	4.23613	Down-regulated
Lung	Plasma cell	Ferroptosis	3.80652	Down-regulated
Lung	Plasma cell	Complement activation	3.0832	Down-regulated
Lung	Plasma cell	Aggrephagy	2.48468	Down-regulated
Lung	Plasma cell	Heme metabolism	2.14667	Down-regulated
Lung	Plasma cell	Interleukin-17 signaling	1.98608	Down-regulated
Lung	Plasma cell	Leptin signaling	1.67458	Down-regulated
Lung	Smooth muscle cell	TNF-alpha signaling	6.35279	Down-regulated
Lung	Smooth muscle cell	Interleukin-1 signaling	3.80979	Down-regulated
Lung	Smooth muscle cell	Platelet activation/degranulation	1.73064	Down-regulated
Lung	Smooth muscle cell	Aggrephagy	1.62923	Down-regulated
Lung	Regulatory T cell	Hypoxia	7.11862	Down-regulated
Lung	Regulatory T cell	TNF-alpha signaling	6.61015	Down-regulated
Lung	Regulatory T cell	Aggrephagy	6.05288	Down-regulated
Lung	Regulatory T cell	Iron homeostasis	2.69495	Down-regulated
Lung	Vascular endothelial cell	Neutrophil activation/degranulation	4.61775	Down-regulated
Lung	Vascular endothelial cell	Selenium metabolism	4.01013	Down-regulated
Lung	Vascular endothelial cell	Interleukin-17 signaling	3.53755	Down-regulated
Lung	Vascular endothelial cell	Iron homeostasis	2.65926	Down-regulated
Lung	Vascular endothelial cell	Aggrephagy	2.14529	Down-regulated
Lung	Vascular endothelial cell	Folate metabolism	2.13042	Down-regulated
Lung	Vascular endothelial cell	Vitamin B12 metabolism	1.90405	Down-regulated
Lung	Vascular endothelial cell	Ferroptosis	1.41695	Down-regulated
Lung	Type I pneumocyte	Hippo signaling	1.6329	Down-regulated
Lung	Type II pneumocyte	TNF-alpha signaling	5.29582	Down-regulated
Lung	Type II pneumocyte	ERK1 and ERK2 signaling	3.84904	Down-regulated
Lung	Type II pneumocyte	Interleukin-17 signaling	3.17163	Down-regulated
Lung	Type II pneumocyte	Hippo signaling	2.15887	Down-regulated
Lung	Monocyte	Hippo signaling	1.53635	Down-regulated
Lung	Macrophage monocyte derived subset	Interleukin-4 signaling	4.29848	Down-regulated
Lung	Macrophage transitioning monocyte derived subset	Interleukin-2 signaling	12.2246	Down-regulated
Lung	Macrophage transitioning monocyte derived subset	Interleukin-5 signaling	6.33253	Down-regulated
Lung	Macrophage transitioning monocyte derived subset	Interleukin-4 signaling	6.33253	Down-regulated
Lung	Macrophage transitioning monocyte derived subset	TNF-alpha signaling	6.26384	Down-regulated
Lung	Macrophage transitioning monocyte derived subset	Interleukin-1 signaling	6.26384	Down-regulated
Lung	Macrophage transitioning monocyte derived subset	Interferon signaling	5.16294	Down-regulated
Lung	Macrophage transitioning monocyte derived subset	Leptin signaling	4.2789	Down-regulated
Lung	Macrophage transitioning monocyte derived subset	Apoptosis	3.39467	Down-regulated
Lung	Macrophage transitioning monocyte derived subset	Neutrophil activation/degranulation	3.36191	Down-regulated
Lung	Macrophage transitioning monocyte derived subset	Interleukin-6 signaling	3.28464	Down-regulated
Lung	Macrophage transitioning monocyte derived subset	ERK1 and ERK2 signaling	3.28464	Down-regulated
Lung	Macrophage transitioning monocyte derived subset	Platelet activation/degranulation	2.63709	Down-regulated
Lung	Macrophage transitioning monocyte derived subset	Hypoxia	1.76209	Down-regulated
Lung	Macrophage transitioning monocyte derived subset	Rab signaling	1.6104	Down-regulated
Lung	Macrophage transitioning monocyte derived subset	Interleukin-17 signaling	1.48968	Down-regulated
Lung	Macrophage transitioning monocyte derived subset	Selenium metabolism	1.48713	Down-regulated
Lung	Macrophage transitioning monocyte derived subset	Iron homeostasis	1.48713	Down-regulated
Lung	Macrophage transitioning monocyte derived subset	Ferroptosis	1.48713	Down-regulated
Lung	Macrophage transitioning monocyte derived subset	Complement activation	1.48713	Down-regulated
Nasopharngeal Swab	Airway ciliated epithelial cell BEST4 high subset	Interleukin-2 signaling	1.32933	Down-regulated
Nasopharngeal Swab	CD8 T cell	Neutrophil activation/degranulation	12.1008	Down-regulated
Nasopharngeal Swab	CD8 T cell	Interferon signaling	9.61276	Down-regulated
Nasopharngeal Swab	CD8 T cell	Apoptosis	7.37225	Down-regulated
Nasopharngeal Swab	CD8 T cell	Interleukin-2 signaling	5.71823	Down-regulated
Nasopharngeal Swab	CD8 T cell	Hypoxia	4.9554	Down-regulated
Nasopharngeal Swab	CD8 T cell	Interleukin-1 signaling	2.71819	Down-regulated
Nasopharngeal Swab	CD8 T cell	Aggrephagy	2.23945	Down-regulated
Nasopharngeal Swab	CD8 T cell	Interleukin-4 signaling	2.10011	Down-regulated
Nasopharngeal Swab	CD8 T cell	Platelet activation/degranulation	2.10011	Down-regulated
Nasopharngeal Swab	CD8 T cell	TNF-alpha signaling	1.81008	Down-regulated
Nasopharngeal Swab	CD8 T cell	Interleukin-17 signaling	1.67446	Down-regulated
Nasopharngeal Swab	Airway ciliated epithelial cell Cilia high subset	Interleukin-2 signaling	1.5263	Down-regulated
Nasopharngeal Swab	Airway ciliated epithelial cell FOXJ1 high subset	Ferroptosis	1.99622	Down-regulated
Nasopharngeal Swab	Airway ciliated epithelial cell FOXJ1 high subset	Interleukin-1 signaling	1.71629	Down-regulated
Nasopharngeal Swab	Macrophage ITGAX high subset	Interferon signaling	3.44108	Down-regulated
Nasopharngeal Swab	Macrophage ITGAX high subset	Interleukin-2 signaling	1.50353	Down-regulated
Nasopharngeal Swab	Airway squamous epithelial cell	Interleukin-2 signaling	1.69036	Down-regulated
Nasopharngeal Swab	Airway squamous epithelial cell	Hypoxia	1.4229	Down-regulated
Nasopharngeal Swab	Airway squamous epithelial cell	Heme metabolism	1.41475	Down-regulated
Nasopharngeal Swab	Airway squamous epithelial cell	Platelet activation/degranulation	1.33049	Down-regulated
Nasopharngeal Swab	T cell	Neutrophil activation/degranulation	4.66565	Down-regulated
Nasopharngeal Swab	T cell	Interferon signaling	4.66565	Down-regulated
Nasopharngeal Swab	T cell	Interleukin-2 signaling	2.51738	Down-regulated
Nasopharngeal Swab	T cell	Interleukin-4 signaling	2.51738	Down-regulated
Nasopharngeal Swab	T cell	Apoptosis	2.51738	Down-regulated
Nasopharngeal Swab	T cell	Aggrephagy	1.85012	Down-regulated
Nasopharngeal Swab	T cell	Hypoxia	1.76711	Down-regulated
Blood	Monocyte classical cluster 1 subset	Interferon signaling	33.2193	Up-regulated
Blood	Monocyte classical cluster 1 subset	Interleukin-1 signaling	5.31614	Up-regulated
Blood	Monocyte classical cluster 1 subset	Interleukin-5 signaling	4.68722	Up-regulated
Blood	Monocyte classical interferon subset	Interferon signaling	52.9567	Up-regulated
Blood	Monocyte classical interferon subset	Neutrophil activation/degranulation	14.3439	Up-regulated
Blood	Monocyte classical interferon subset	Interleukin-2 signaling	11.9888	Up-regulated
Blood	Monocyte classical interferon subset	Interleukin-1 signaling	10.5286	Up-regulated
Blood	Monocyte classical interferon subset	Interleukin-4 signaling	8.98853	Up-regulated
Blood	Monocyte classical interferon subset	Hypoxia	7.51531	Up-regulated
Blood	Monocyte classical interferon subset	Interleukin-10 signaling	4.96553	Up-regulated
Blood	Monocyte classical interferon subset	Interleukin-6 signaling	4.34751	Up-regulated
Blood	T helper cell	Interleukin-2 signaling	8.45567	Up-regulated
Blood	T helper cell	Interleukin-4 signaling	6.7567	Up-regulated
Blood	CD8 T cell	Interferon signaling	33.283	Up-regulated
Blood	CD8 T cell	Interleukin-2 signaling	16.6192	Up-regulated
Blood	CD8 T cell	Interleukin-4 signaling	5.39943	Up-regulated
Blood	CD8 T cell	Leptin signaling	2.75456	Up-regulated
Blood	Eosinophil	Interferon signaling	2.88839	Up-regulated
Blood	Granulocyte	Interferon signaling	2.64303	Up-regulated
Blood	Hematopoietic stem cell	Interleukin-2 signaling	6.28632	Up-regulated
Blood	Hematopoietic stem cell	Interleukin-5 signaling	3.07228	Up-regulated
Blood	Natural killer cell CD56low CD16low subset	Interferon signaling	94.6554	Up-regulated
Blood	Natural killer cell CD56low CD16low subset	Interleukin-2 signaling	51.1434	Up-regulated
Blood	Natural killer cell CD56low CD16low subset	Interleukin-4 signaling	12.3453	Up-regulated
Blood	Natural killer cell CD56low CD16low subset	Interleukin-17 signaling	9.16306	Up-regulated
Blood	Memory B cell	Interleukin-1 signaling	39.3837	Up-regulated
Blood	Naive B cell	Interleukin-2 signaling	31.9855	Up-regulated
Blood	Naive B cell	Interleukin-1 signaling	20.7982	Up-regulated
Blood	Naive B cell	Apoptosis	13.7345	Up-regulated
Blood	Memory CD4 T cell	Interleukin-2 signaling	80.6013	Up-regulated
Blood	Memory CD4 T cell	Interferon signaling	73.6404	Up-regulated
Blood	Memory CD4 T cell	Interleukin-1 signaling	21.7837	Up-regulated
Blood	Memory CD4 T cell	Iron homeostasis	8.42384	Up-regulated
Blood	Naive CD4 T cell	Interleukin-2 signaling	77.1	Up-regulated
Blood	Naive CD4 T cell	Interferon signaling	71.6368	Up-regulated
Blood	Memory CD8 T cell	Interleukin-2 signaling	57.0746	Up-regulated
Blood	Memory CD8 T cell	Interferon signaling	86.7602	Up-regulated
Blood	Memory CD8 T cell	Hypoxia	14.1472	Up-regulated
Blood	Naive CD8 T cell	TNF-alpha signaling	14.6751	Up-regulated
Blood	Double negative T cell	Interleukin-4 signaling	7.71413	Up-regulated
Blood	Gamma delta T cell	Interleukin-2 signaling	36.4573	Up-regulated
Blood	Gamma delta T cell	Interleukin-1 signaling	16.3527	Up-regulated
Blood	Gamma delta T cell	Apoptosis	17.2802	Up-regulated
Blood	Gamma delta T cell	Interleukin-4 signaling	8.80638	Up-regulated
Blood	Mucosa associated invariant T cell	Hypoxia	21.5294	Up-regulated
Blood	Mucosa associated invariant T cell	Interleukin-5 signaling	16.7501	Up-regulated
Blood	Monocyte classical subset	TNF-alpha signaling	42.4125	Up-regulated
Blood	Monocyte classical subset	Interleukin-2 signaling	72.4728	Up-regulated
Blood	Monocyte classical subset	Interferon signaling	42.808	Up-regulated
Blood	Monocyte classical subset	Interleukin-1 signaling	49.7263	Up-regulated
Blood	Monocyte classical subset	Hypoxia	28.8806	Up-regulated
Blood	Monocyte classical subset	Apoptosis	17.8555	Up-regulated
Blood	Monocyte classical subset	Interleukin-5 signaling	18.8318	Up-regulated
Blood	Monocyte classical subset	Interleukin-4 signaling	25.7326	Up-regulated
Blood	Monocyte classical subset	Leptin signaling	15.0249	Up-regulated
Blood	Monocyte classical subset	Interleukin-6 signaling	10.4371	Up-regulated
Blood	Monocyte classical subset	Interleukin-17 signaling	8.98087	Up-regulated
Blood	Natural killer cell CD16hi subset	Interleukin-2 signaling	64.0617	Up-regulated
Blood	Natural killer cell CD16hi subset	Interferon signaling	71.3923	Up-regulated
Blood	Natural killer cell CD16hi subset	Apoptosis	35.8449	Up-regulated
Blood	Natural killer cell CD16hi subset	Interleukin-1 signaling	26.784	Up-regulated
Blood	Natural killer cell CD16hi subset	Hypoxia	15.6924	Up-regulated
Blood	Natural killer cell CD56high CD16low subset	Apoptosis	18.2794	Up-regulated
Blood	Natural killer cell CD56high CD16low subset	Interleukin-1 signaling	20.7254	Up-regulated
Blood	Natural killer cell CD56high CD16low subset	Interleukin-4 signaling	11.1795	Up-regulated
Blood	Natural killer cell CD56low CD16low subset	Interleukin-5 signaling	5.75606	Down-regulated
Blood	Naive B cell	Interferon signaling	29.0906	Up-regulated
Blood	Gamma delta T cell	Interferon signaling	53.7963	Up-regulated
Blood	Monocyte classical subset	Interleukin-10 signaling	5.33167	Down-regulated
Blood	Megakaryocyte	Neutrophil activation/degranulation	11.1991	Up-regulated
Blood	Megakaryocyte	Platelet activation/degranulation	7.22657	Up-regulated
Blood	Megakaryocyte	Interleukin-1 signaling	4.40403	Up-regulated
Blood	Memory B cell	Hypoxia	13.0226	Down-regulated
Blood	Monocyte non classical subset	Platelet activation/degranulation	7.158	Down-regulated
Blood	B cell intermediate subset	Interferon signaling	17.075	Up-regulated
Blood	B cell intermediate subset	Neutrophil activation/degranulation	17.075	Up-regulated
Blood	B cell intermediate subset	Leptin signaling	7.1208	Up-regulated
Blood	B cell intermediate subset	Interleukin-10 signaling	5.15386	Up-regulated
Blood	B cell intermediate subset	Complement activation	5.08096	Up-regulated
Blood	Monocyte CD14 positive subset	Interferon signaling	115.657	Up-regulated
Blood	Monocyte CD14 positive subset	Folate metabolism	1.44996	Up-regulated
Blood	Monocyte CD16 positive subset	Zinc homeostasis	1.91884	Up-regulated
Blood	CD4 T cell cytotoxic subset	Interferon signaling	37.4112	Up-regulated
Blood	Memory CD4 T cell central memory subset	Interferon signaling	39.643	Up-regulated
Blood	Memory CD4 T cell central memory subset	Leptin signaling	5.63542	Up-regulated
Blood	Memory CD4 T cell effector memory subset	Interferon signaling	6.63772	Up-regulated
Blood	Naive CD8 T cell	Interleukin-2 signaling	66.5764	Down-regulated
Blood	Memory CD8 T cell effector memory subset	Interferon signaling	48.5542	Up-regulated
Blood	Memory CD8 T cell effector memory subset	Apoptosis	13.225	Up-regulated
Blood	Memory CD8 T cell effector memory subset	Interleukin-1 signaling	11.4893	Up-regulated
Blood	Neutrophil immature subset	Neutrophil activation/degranulation	7.00539	Up-regulated
Blood	Neutrophil immature subset	Complement activation	4.56974	Up-regulated
Blood	Neutrophil immature subset	Selenium metabolism	4.38023	Up-regulated
Blood	Neutrophil immature subset	Folate metabolism	4.38023	Up-regulated
Blood	Red blood cell	Interleukin-10 signaling	6.89065	Up-regulated
Blood	Hematopoietic stem and progenitor cells	Interferon signaling	9.01669	Up-regulated
Blood	Hematopoietic stem and progenitor cells	Neutrophil activation/degranulation	3.47231	Up-regulated
Blood	Neutrophil	Heme metabolism	4.7212	Up-regulated
Blood	Neutrophil	Rab signaling	3.00907	Up-regulated
Blood	Neutrophil	Iron homeostasis	3.00907	Up-regulated
Blood	Platelet	Complement activation	2.5444	Up-regulated
Blood	Immune cell proliferating subset	Interferon signaling	10.8815	Up-regulated
Blood	Immune cell proliferating subset	Interleukin-2 signaling	2.49207	Up-regulated
Blood	Immune cell proliferating subset	Interleukin-4 signaling	2.40022	Up-regulated
Blood	Monocyte	Interferon signaling	119.649	Up-regulated
Blood	Monocyte	Neutrophil activation/degranulation	157.308	Up-regulated
Blood	Monocyte	Interleukin-1 signaling	103.842	Up-regulated
Blood	Monocyte	Interleukin-5 signaling	41.3853	Up-regulated
Blood	Monocyte	Apoptosis	55.6418	Up-regulated
Blood	Multipotent common myeloid progenitor	Hypoxia	4.25265	Up-regulated
Blood	Hematopoietic stem cell G CSF subset	Interleukin-2 signaling	13.6115	Down-regulated
Blood	Hematopoietic stem cell G CSF subset	Leptin signaling	10.9093	Up-regulated
Blood	Neutrophil	Interleukin-2 signaling	11.8686	Up-regulated
Blood	Monocyte CD14 positive subset	Interleukin-2 signaling	50.1412	Up-regulated
Blood	Monocyte CD14 positive subset	Apoptosis	17.6607	Up-regulated
Blood	Memory CD4 T cell	Apoptosis	21.6325	Down-regulated
Blood	CD8 T cell effector subset	Interferon signaling	4.61766	Up-regulated
Blood	CD8 T cell effector subset	Neutrophil activation/degranulation	2.57988	Up-regulated
Brain	Mesenchymal	Interleukin-1 signaling	3.43835	Up-regulated
Brain	Mesenchymal	Neutrophil activation/degranulation	2.50721	Up-regulated
Brain	Mesenchymal	ERK1 and ERK2 signaling	1.63366	Up-regulated
Heart	Immune cell	Interleukin-2 signaling	3.55205	Up-regulated
Heart	Vascular endothelial cell	Heme metabolism	1.85355	Up-regulated
Lung	B cell	Interferon signaling	35.8074	Up-regulated
Lung	B cell	Interleukin-2 signaling	10.4995	Up-regulated
Lung	B cell	Interleukin-1 signaling	8.38118	Up-regulated
Lung	B cell	Apoptosis	7.45982	Up-regulated
Lung	B cell	Interleukin-4 signaling	3.63337	Up-regulated
Lung	Monocyte CD16 positive subset	Interferon signaling	25.9696	Up-regulated
Lung	Monocyte CD16 positive subset	Interleukin-2 signaling	22.9676	Up-regulated
Lung	Monocyte CD16 positive subset	Neutrophil activation/degranulation	14.422	Up-regulated
Lung	Monocyte CD16 positive subset	Interleukin-1 signaling	11.8847	Up-regulated
Lung	Monocyte CD16 positive subset	TNF-alpha signaling	10.0095	Up-regulated
Lung	Monocyte CD16 positive subset	Apoptosis	9.88764	Up-regulated
Lung	Monocyte CD16 positive subset	Interleukin-5 signaling	9.64517	Up-regulated
Lung	Monocyte CD16 positive subset	Hypoxia	8.24781	Up-regulated
Lung	Monocyte CD16 positive subset	Leptin signaling	6.25293	Up-regulated
Lung	Monocyte CD16 positive subset	Iron homeostasis	5.14401	Up-regulated
Lung	Monocyte CD16 positive subset	Ferroptosis	2.96747	Up-regulated
Lung	Monocyte CD16 positive subset	Platelet activation/degranulation	2.89077	Up-regulated
Lung	T helper cell	Interferon signaling	38.0087	Up-regulated
Lung	T helper cell	Interleukin-2 signaling	29.0251	Up-regulated
Lung	T helper cell	Interleukin-4 signaling	5.62709	Up-regulated
Lung	T helper cell	Apoptosis	5.34108	Up-regulated
Lung	T helper cell	Interleukin-1 signaling	5.05629	Up-regulated
Lung	T helper cell	Interleukin-5 signaling	4.08614	Up-regulated
Lung	T helper cell	TNF-alpha signaling	3.47272	Up-regulated
Lung	CD8 T cell	Interferon signaling	32.952	Up-regulated
Lung	CD8 T cell	Interleukin-2 signaling	20.1137	Up-regulated
Lung	CD8 T cell	Apoptosis	6.78685	Up-regulated
Lung	CD8 T cell	Interleukin-4 signaling	4.49949	Up-regulated
Lung	CD8 T cell	Interleukin-5 signaling	4.32678	Up-regulated
Lung	Club cell	Neutrophil activation/degranulation	2.29864	Up-regulated
Lung	Airway goblet cell	Apoptosis	8.35583	Up-regulated
Lung	Airway goblet cell	Hypoxia	6.8977	Up-regulated
Lung	Airway goblet cell	Interleukin-1 signaling	4.31999	Up-regulated
Lung	Airway goblet cell	Heme metabolism	3.76536	Up-regulated
Lung	Endothelial cell of lymphatic vessel	Interleukin-2 signaling	10.958	Up-regulated
Lung	Endothelial cell of lymphatic vessel	Interferon signaling	8.11523	Up-regulated
Lung	Endothelial cell of lymphatic vessel	Zinc homeostasis	2.11312	Up-regulated
Lung	Macrophage	Interleukin-2 signaling	15.002	Up-regulated
Lung	Macrophage	Neutrophil activation/degranulation	9.72514	Up-regulated
Lung	Macrophage	Interleukin-1 signaling	9.61719	Up-regulated
Lung	Macrophage	Interleukin-4 signaling	6.6734	Up-regulated
Lung	Macrophage	Leptin signaling	6.09814	Up-regulated
Lung	Macrophage	Interleukin-6 signaling	5.39204	Up-regulated
Lung	Macrophage	Platelet activation/degranulation	4.83174	Up-regulated
Lung	Mast cell	Interferon signaling	31.5332	Up-regulated
Lung	Mast cell	Interleukin-2 signaling	16.1937	Up-regulated
Lung	Mast cell	Neutrophil activation/degranulation	5.05919	Up-regulated
Lung	Mast cell	Leptin signaling	3.8098	Up-regulated
Lung	Monocyte	Interleukin-10 signaling	9.22149	Up-regulated
Lung	Natural killer cell	Interferon signaling	32.5957	Up-regulated
Lung	Natural killer cell	Interleukin-2 signaling	28.2982	Up-regulated
Lung	Natural killer cell	Interleukin-5 signaling	4.60372	Up-regulated
Lung	Natural killer cell	Interleukin-6 signaling	2.89819	Up-regulated
Lung	Natural killer cell	Leptin signaling	2.57931	Up-regulated
Lung	Natural killer cell	Platelet activation/degranulation	1.87436	Up-regulated
Lung	Pericyte	Interferon signaling	6.55719	Up-regulated
Lung	Pericyte	Leptin signaling	1.61624	Up-regulated
Lung	Plasma cell	Interferon signaling	12.4869	Up-regulated
Lung	Plasma cell	Interleukin-6 signaling	1.74855	Up-regulated
Lung	Smooth muscle cell	Interleukin-2 signaling	4.71472	Up-regulated
Lung	Regulatory T cell	Interferon signaling	37.9762	Up-regulated
Lung	Regulatory T cell	Interleukin-2 signaling	31.6246	Up-regulated
Lung	Regulatory T cell	Apoptosis	7.68634	Up-regulated
Lung	Regulatory T cell	Interleukin-1 signaling	6.7405	Up-regulated
Lung	Regulatory T cell	Interleukin-4 signaling	6.37838	Up-regulated
Lung	Regulatory T cell	Neutrophil activation/degranulation	2.54028	Up-regulated
Lung	Vascular endothelial cell	Interleukin-2 signaling	11.9341	Up-regulated
Lung	Vascular endothelial cell	Platelet activation/degranulation	10.9399	Up-regulated
Lung	Vascular endothelial cell	Interleukin-4 signaling	7.25206	Up-regulated
Lung	Vascular endothelial cell	Interleukin-6 signaling	4.10967	Up-regulated
Lung	Vascular endothelial cell	Interleukin-10 signaling	1.73651	Up-regulated
Lung	Macrophage alveolar subset	Neutrophil activation/degranulation	26.9734	Up-regulated
Lung	Macrophage alveolar subset	Interleukin-2 signaling	17.5588	Up-regulated
Lung	Macrophage alveolar subset	Interleukin-4 signaling	11.4624	Up-regulated
Lung	Macrophage alveolar subset	Interleukin-1 signaling	10.6378	Up-regulated
Lung	Macrophage alveolar subset	TNF-alpha signaling	7.41929	Up-regulated
Lung	Macrophage alveolar subset	Interleukin-6 signaling	3.14168	Up-regulated
Lung	Macrophage monocyte derived subset	Interleukin-2 signaling	4.4776	Up-regulated
Blood	Monocyte classical cluster 1 subset	Apoptosis	2.68382	Down-regulated
Blood	Monocyte classical interferon subset	TNF-alpha signaling	16.844	Down-regulated
Blood	Monocyte classical interferon subset	Apoptosis	8.09572	Down-regulated
Blood	Monocyte classical interferon subset	Interleukin-5 signaling	8.02357	Down-regulated
Blood	Monocyte classical interferon subset	Interleukin-17 signaling	6.15996	Down-regulated
Blood	Monocyte classical interferon subset	Leptin signaling	4.9647	Down-regulated
Blood	T helper cell	Hypoxia	3.30185	Down-regulated
Blood	T helper cell	TNF-alpha signaling	2.48364	Down-regulated
Blood	T helper cell	Interleukin-1 signaling	2.4114	Down-regulated
Blood	CD8 T cell	Interleukin-1 signaling	4.86333	Down-regulated
Blood	CD8 T cell	Apoptosis	3.92381	Down-regulated
Blood	Natural killer cell CD56low CD16low subset	Interleukin-1 signaling	14.1154	Down-regulated
Blood	Naive B cell	Rab signaling	4.61036	Down-regulated
Blood	Memory CD4 T cell	Rab signaling	9.94101	Down-regulated
Blood	Naive CD4 T cell	Rab signaling	7.60427	Down-regulated
Blood	Naive CD8 T cell	Apoptosis	30.3979	Down-regulated
Blood	Naive CD8 T cell	Leptin signaling	5.10089	Down-regulated
Blood	Naive CD8 T cell	Interleukin-6 signaling	3.58766	Down-regulated
Blood	Classical dendritic cell	Interleukin-1 signaling	14.4549	Down-regulated
Blood	Double negative T cell	Interleukin-1 signaling	18.7499	Down-regulated
Blood	Double negative T cell	Apoptosis	20.6117	Down-regulated
Blood	Monocyte classical subset	Neutrophil activation/degranulation	38.7305	Down-regulated
Blood	Memory T cell tissue resident subset	Interleukin-2 signaling	10.4743	Down-regulated
Blood	Memory T cell tissue resident subset	Interleukin-4 signaling	1.99128	Down-regulated
Blood	Natural killer cell CD56high CD16low subset	Aggrephagy	2.58825	Down-regulated
Blood	Regulatory T cell	TNF-alpha signaling	2.18122	Down-regulated
Blood	Monocyte CD163 subset	Interferon signaling	3.35362	Down-regulated
Blood	Megakaryocyte	Interferon signaling	1.78891	Down-regulated
Blood	B cell intermediate subset	Interleukin-2 signaling	20.9847	Down-regulated
Blood	B cell intermediate subset	TNF-alpha signaling	13.7472	Down-regulated
Blood	B cell intermediate subset	Apoptosis	11.8496	Down-regulated
Blood	B cell intermediate subset	Interleukin-1 signaling	11.0661	Down-regulated
Blood	B cell intermediate subset	Interleukin-4 signaling	11.0592	Down-regulated
Blood	B cell intermediate subset	Hypoxia	9.62368	Down-regulated
Blood	B cell intermediate subset	Interleukin-6 signaling	3.4732	Down-regulated
Blood	Monocyte CD16 positive subset	Interleukin-17 signaling	5.80609	Down-regulated
Blood	CD4 T cell cytotoxic subset	Interleukin-2 signaling	24.582	Down-regulated
Blood	CD4 T cell cytotoxic subset	Interleukin-4 signaling	11.2299	Down-regulated
Blood	CD4 T cell cytotoxic subset	TNF-alpha signaling	10.8933	Down-regulated
Blood	CD4 T cell cytotoxic subset	Interleukin-5 signaling	10.586	Down-regulated
Blood	CD4 T cell cytotoxic subset	Apoptosis	10.4338	Down-regulated
Blood	CD4 T cell cytotoxic subset	Hypoxia	9.16023	Down-regulated
Blood	CD4 T cell cytotoxic subset	Interleukin-1 signaling	8.71029	Down-regulated
Blood	CD4 T cell cytotoxic subset	Leptin signaling	3.70298	Down-regulated
Blood	CD4 T cell cytotoxic subset	Aggrephagy	3.28117	Down-regulated
Blood	CD4 T cell cytotoxic subset	Neutrophil activation/degranulation	3.14699	Down-regulated
Blood	Memory CD4 T cell central memory subset	Interleukin-2 signaling	27.884	Down-regulated
Blood	Memory CD4 T cell central memory subset	TNF-alpha signaling	23.6369	Down-regulated
Blood	Memory CD4 T cell central memory subset	Apoptosis	13.2829	Down-regulated
Blood	Memory CD4 T cell central memory subset	Interleukin-4 signaling	13.084	Down-regulated
Blood	Memory CD4 T cell central memory subset	Interleukin-1 signaling	12.8986	Down-regulated
Blood	Memory CD4 T cell central memory subset	Interleukin-5 signaling	12.4462	Down-regulated
Blood	Memory CD4 T cell central memory subset	Hypoxia	10.242	Down-regulated
Blood	Memory CD4 T cell central memory subset	Neutrophil activation/degranulation	5.04958	Down-regulated
Blood	Memory CD4 T cell central memory subset	Interleukin-6 signaling	3.9645	Down-regulated
Blood	Memory CD4 T cell central memory subset	Interleukin-17 signaling	3.56016	Down-regulated
Blood	Memory CD4 T cell central memory subset	Interleukin-10 signaling	3.49637	Down-regulated
Blood	Memory CD4 T cell effector memory subset	TNF-alpha signaling	4.75119	Down-regulated
Blood	Memory CD4 T cell effector memory subset	Interleukin-2 signaling	4.75119	Down-regulated
Blood	Memory CD4 T cell effector memory subset	Interleukin-4 signaling	2.29465	Down-regulated
Blood	Memory CD4 T cell effector memory subset	Apoptosis	1.53175	Down-regulated
Blood	Memory CD8 T cell effector memory subset	Interleukin-2 signaling	27.2109	Down-regulated
Blood	Memory CD8 T cell effector memory subset	TNF-alpha signaling	18.4658	Down-regulated
Blood	Memory CD8 T cell effector memory subset	Interleukin-4 signaling	14.2585	Down-regulated
Blood	Memory CD8 T cell effector memory subset	Hypoxia	13.4582	Down-regulated
Blood	Memory CD8 T cell effector memory subset	Interleukin-5 signaling	7.97342	Down-regulated
Blood	Memory CD8 T cell effector memory subset	Leptin signaling	5.63782	Down-regulated
Blood	Memory CD8 T cell effector memory subset	Interleukin-6 signaling	4.4678	Down-regulated
Blood	Memory CD8 T cell effector memory subset	Neutrophil activation/degranulation	4.08787	Down-regulated
Blood	Neutrophil immature subset	Interleukin-4 signaling	6.90211	Down-regulated
Blood	Neutrophil immature subset	Leptin signaling	3.19704	Down-regulated
Blood	Hematopoietic stem and progenitor cells	Interleukin-2 signaling	24.5961	Down-regulated
Blood	Hematopoietic stem and progenitor cells	Interleukin-4 signaling	14.2868	Down-regulated
Blood	Hematopoietic stem and progenitor cells	Interleukin-1 signaling	9.98326	Down-regulated
Blood	Hematopoietic stem and progenitor cells	Interleukin-17 signaling	1.93601	Down-regulated
Blood	Immune cell proliferating subset	Interleukin-1 signaling	3.17692	Down-regulated
Blood	Pre B cell	Interleukin-2 signaling	16.0625	Down-regulated
Blood	Pre B cell	TNF-alpha signaling	12.1135	Down-regulated
Blood	Pre B cell	Hypoxia	6.55794	Down-regulated
Blood	Pre B cell	Interleukin-6 signaling	2.42063	Down-regulated
Blood	Bone marrow cell	Interleukin-1 signaling	2.6581	Down-regulated
Blood	Bone marrow cell	Apoptosis	2.34853	Down-regulated
Blood	Multipotent common myeloid progenitor	Rab signaling	2.19317	Down-regulated
Blood	CD8 T cell effector subset	Interleukin-1 signaling	3.27962	Down-regulated
Blood	Plasmablast IgA subset	Interleukin-2 signaling	3.9283	Down-regulated
Blood	Plasmablast IgA subset	Interleukin-4 signaling	2.31911	Down-regulated
Brain	Astrocyte	Interleukin-2 signaling	2.94585	Down-regulated
Lung	B cell	Interleukin-5 signaling	6.13863	Down-regulated
Lung	B cell	Hypoxia	5.56502	Down-regulated
Lung	Monocyte CD16 positive subset	Interleukin-6 signaling	7.77937	Down-regulated
Lung	Monocyte CD16 positive subset	Interleukin-17 signaling	4.77835	Down-regulated
Lung	Monocyte CD16 positive subset	Interleukin-4 signaling	4.45682	Down-regulated
Lung	T helper cell	Hypoxia	3.50275	Down-regulated
Lung	CD8 T cell	Interleukin-1 signaling	3.66942	Down-regulated
Lung	Club cell	TNF-alpha signaling	6.32742	Down-regulated
Lung	Club cell	Hypoxia	1.83174	Down-regulated
Lung	Airway goblet cell	Iron homeostasis	3.27324	Down-regulated
Lung	Endothelial cell of lymphatic vessel	TNF-alpha signaling	10.0129	Down-regulated
Lung	Endothelial cell of lymphatic vessel	Interleukin-1 signaling	5.85349	Down-regulated
Lung	Endothelial cell of lymphatic vessel	Hypoxia	5.17746	Down-regulated
Lung	Endothelial cell of lymphatic vessel	Interleukin-4 signaling	4.58304	Down-regulated
Lung	Endothelial cell of lymphatic vessel	Interleukin-5 signaling	4.07416	Down-regulated
Lung	Endothelial cell of lymphatic vessel	Apoptosis	3.99391	Down-regulated
Lung	Endothelial cell of lymphatic vessel	Neutrophil activation/degranulation	2.58807	Down-regulated
Lung	Macrophage	TNF-alpha signaling	11.545	Down-regulated
Lung	Macrophage	Hypoxia	8.28954	Down-regulated
Lung	Macrophage	Apoptosis	5.49933	Down-regulated
Lung	Macrophage	Interleukin-5 signaling	4.10909	Down-regulated
Lung	Mast cell	TNF-alpha signaling	15.8122	Down-regulated
Lung	Mast cell	Hypoxia	10.9436	Down-regulated
Lung	Mast cell	Apoptosis	9.32534	Down-regulated
Lung	Mast cell	Interleukin-4 signaling	6.63558	Down-regulated
Lung	Mast cell	Interleukin-5 signaling	5.69083	Down-regulated
Lung	Mast cell	Interleukin-1 signaling	5.09446	Down-regulated
Lung	Mast cell	Interleukin-6 signaling	2.97412	Down-regulated
Lung	Monocyte	Complement activation	6.75303	Down-regulated
Lung	Natural killer cell	TNF-alpha signaling	6.13636	Down-regulated
Lung	Natural killer cell	Interleukin-1 signaling	6.13636	Down-regulated
Lung	Natural killer cell	Interleukin-4 signaling	5.71187	Down-regulated
Lung	Natural killer cell	Apoptosis	5.60403	Down-regulated
Lung	Natural killer cell	Neutrophil activation/degranulation	4.21292	Down-regulated
Lung	Pericyte	Hypoxia	13.4987	Down-regulated
Lung	Pericyte	Apoptosis	7.86069	Down-regulated
Lung	Pericyte	Interleukin-5 signaling	7.8233	Down-regulated
Lung	Pericyte	Interleukin-1 signaling	7.36993	Down-regulated
Lung	Pericyte	Interleukin-2 signaling	6.75557	Down-regulated
Lung	Pericyte	Interleukin-4 signaling	6.55913	Down-regulated
Lung	Pericyte	Interleukin-6 signaling	2.74869	Down-regulated
Lung	Plasma cell	Interleukin-2 signaling	9.58015	Down-regulated
Lung	Plasma cell	Apoptosis	7.78258	Down-regulated
Lung	Plasma cell	Interleukin-1 signaling	5.48476	Down-regulated
Lung	Plasma cell	Interleukin-4 signaling	3.51236	Down-regulated
Lung	Smooth muscle cell	Hypoxia	3.80979	Down-regulated
Lung	Smooth muscle cell	Interleukin-4 signaling	3.30523	Down-regulated
Lung	Smooth muscle cell	Interleukin-5 signaling	2.13811	Down-regulated
Lung	Regulatory T cell	Interleukin-5 signaling	6.03914	Down-regulated
Lung	Regulatory T cell	Interleukin-17 signaling	2.14693	Down-regulated
Lung	Vascular endothelial cell	TNF-alpha signaling	10.6074	Down-regulated
Lung	Vascular endothelial cell	Interferon signaling	10.5411	Down-regulated
Lung	Vascular endothelial cell	Interleukin-1 signaling	9.69801	Down-regulated
Lung	Vascular endothelial cell	Hypoxia	9.22754	Down-regulated
Lung	Vascular endothelial cell	Apoptosis	8.21442	Down-regulated
Lung	Vascular endothelial cell	Interleukin-5 signaling	6.28569	Down-regulated
Lung	Vascular endothelial cell	Complement activation	6.01149	Down-regulated

## Sheet: README
Column	Description
Tissue	The name of the tissue.
Cell Subset	The name of the cell type subset.
Biological Process	The biological process involved.
ES	Enrichment Score, which is the adjusted p-value transformed by the log10 based on Fisher’s Exact Test.
Direction	Indicates whether the overlapping genes in the biological processes are up-regulated or down-regulated.
