# Supplementary material for: Multiorgan Molecular Landscape of Severe COVID‐19 Revealed by Consensus Gene Signatures and RAB8B Targeting
Source: J Med Virol. 2026 Apr 21;98(4):e70932. doi: 10.1002/jmv.70932 (PMC13100344; doi:10.1002/jmv.70932)
Supplement: Supplementary file 9 — Supporting File 9 [file JMV-98-e70932-s012.xlsx]

## Sheet: CRISPR_factors_and_conDEGs
Gene	Blood	NasopharyngealSwab	Lung	Brain	Colon	Heart	Kidney	Liver	Lymph.Node	Testis	Trachea Aspirate	A549_ACE2_CRISPR_KO	caco2_ACE2_CRISPR_KO	calu3_CRISPR_KO	Huh7_5_1_ACE2_CRISPR_KO	VeroE6_CRISPR_KO
A3GALT2	1.78139	NA	NA	NA	NA	NA	NA	NA	NA	NA	NA	NA	NA	NA	NA	0.821754
AADAT	NA	NA	NA	NA	NA	NA	NA	NA	NA	NA	-2.18	NA	0.188964	1.81073	NA	0.637234
AAGAB	NA	NA	NA	NA	NA	NA	NA	NA	NA	NA	1.16	NA	NA	2.85254	NA	NA
AAK1	NA	NA	NA	NA	NA	NA	NA	NA	-1.37688	NA	NA	NA	0.435643	0.543864	NA	NA
AAMDC	NA	NA	NA	NA	NA	-1.68731	NA	NA	NA	NA	NA	NA	NA	0.049752	NA	0.140711
AASS	NA	NA	NA	NA	1.30167	NA	NA	NA	NA	NA	NA	NA	0.256903	NA	NA	0.432455
ABAT	NA	NA	NA	NA	NA	-1.28951	NA	NA	NA	NA	NA	NA	0.783425	1.00199	NA	1.66925
ABCA1	1.86261	NA	NA	NA	1.84646	NA	NA	NA	NA	NA	NA	NA	0.40263	0.47791	NA	NA
ABCA2	NA	NA	NA	NA	NA	NA	NA	NA	NA	NA	-1.67	NA	1.01539	NA	NA	0.701207
ABCB1	-1.48889	NA	NA	NA	NA	1.9505	NA	NA	NA	NA	NA	NA	0.243415	0.95674	NA	0.0541823
ABCB5	NA	NA	NA	NA	2.2955	NA	NA	NA	NA	NA	NA	NA	0.964285	NA	NA	0.795503
ABCB9	1.33838	NA	NA	NA	NA	NA	NA	NA	NA	NA	NA	NA	0.420083	NA	NA	0.177589
ABCC13	4.23637	NA	NA	NA	-3.87532	NA	NA	4.35194	NA	NA	NA	NA	NA	NA	NA	1.02663
ABCC2	NA	NA	2.0491	NA	NA	1.78371	NA	NA	NA	NA	NA	NA	2.11096	NA	NA	NA
ABCC3	1.29196	NA	NA	NA	NA	NA	NA	NA	NA	NA	NA	NA	NA	1.05255	NA	0.552843
ABCC4	NA	NA	NA	NA	1.19724	1.84667	NA	NA	NA	NA	NA	NA	0.432495	NA	NA	NA
ABCC6	NA	NA	NA	NA	-2.62105	NA	-2.83103	NA	NA	NA	NA	NA	0.203384	1.49852	NA	NA
ABCC8	2.30461	NA	NA	NA	NA	NA	NA	NA	NA	NA	NA	NA	0.419212	NA	NA	0.627788
ABCD2	-1.46192	NA	NA	NA	NA	NA	NA	NA	NA	NA	NA	NA	0.26237	0.607769	NA	0.232093
ABCD4	NA	NA	NA	NA	NA	NA	NA	NA	NA	NA	-1.3	NA	0.078822	NA	NA	NA
ABCG4	NA	NA	NA	NA	NA	NA	NA	NA	NA	NA	-1.7	NA	NA	0.018057	NA	NA
ABCG8	NA	NA	NA	NA	-3.85583	NA	NA	NA	NA	NA	NA	NA	NA	0.320312	NA	0.545384
ABHD13	NA	NA	NA	NA	NA	NA	NA	NA	-1.78842	NA	NA	NA	NA	NA	NA	0.0409307
ABHD16B	NA	NA	NA	NA	NA	NA	NA	NA	NA	-6.0343	NA	NA	1.33249	1.90386	NA	0.200606
ABHD3	NA	NA	NA	NA	NA	NA	NA	NA	NA	NA	1.36	NA	0.239843	NA	NA	NA
ABHD6	NA	NA	NA	NA	NA	NA	-1.61719	NA	NA	NA	NA	NA	0.133747	NA	NA	NA
ABI1	NA	NA	NA	NA	NA	NA	NA	NA	NA	NA	1.36	NA	NA	0.259612	NA	0.277677
ABLIM1	-1.22784	NA	NA	NA	NA	-1.32422	NA	NA	NA	NA	NA	NA	NA	NA	NA	0.404361
ABLIM2	-1.19376	NA	NA	NA	NA	NA	NA	NA	NA	NA	NA	NA	0.253271	0.182899	NA	1.09968
ABO	NA	NA	NA	NA	NA	NA	NA	4.23343	NA	NA	NA	NA	2.42553	NA	NA	NA
ABRA	NA	NA	NA	NA	-3.72437	NA	NA	NA	NA	NA	NA	NA	NA	0.0164275	NA	NA
ACAD10	NA	NA	NA	NA	NA	NA	-1.31918	NA	NA	NA	NA	NA	0.29783	NA	NA	NA
ACADL	NA	NA	-2.63316	NA	NA	NA	NA	NA	NA	3.81081	NA	NA	0.125866	0.141424	NA	NA
ACADM	NA	NA	NA	NA	NA	-1.74147	NA	NA	NA	NA	NA	NA	0.224499	NA	NA	NA
ACADSB	NA	NA	NA	NA	NA	-1.99541	NA	NA	NA	NA	NA	NA	0.116192	NA	NA	0.185416
ACADVL	NA	NA	NA	NA	NA	NA	NA	NA	1.81538	NA	NA	NA	1.27989	NA	NA	NA
ACAP1	NA	NA	NA	NA	NA	NA	NA	NA	NA	NA	-1.22	NA	NA	1.44948	NA	0.816337
ACAP2	NA	1.38097	NA	NA	NA	NA	NA	NA	NA	NA	NA	NA	NA	NA	NA	0.845524
ACAT1	NA	NA	NA	NA	NA	-1.85121	NA	NA	NA	NA	NA	NA	1.11634	NA	NA	0.518503
ACAT2	NA	NA	NA	NA	NA	NA	NA	NA	NA	NA	2.07	NA	0.704238	NA	NA	NA
ACCSL	2.46921	NA	NA	NA	NA	NA	NA	NA	NA	NA	NA	NA	0.532538	NA	NA	0.904642
ACER2	1.47682	NA	NA	NA	NA	NA	NA	NA	NA	NA	NA	NA	NA	0.586404	NA	NA
ACER3	NA	NA	NA	NA	NA	NA	NA	NA	-1.31781	NA	NA	NA	1.24722	0.829426	NA	0.0355636
ACHE	1.57789	NA	NA	NA	NA	NA	NA	NA	NA	NA	NA	NA	0.650865	0.160473	NA	0.93106
ACKR1	NA	NA	NA	NA	2.17904	NA	NA	NA	NA	NA	NA	NA	1.96795	NA	NA	NA
ACKR2	NA	NA	NA	NA	NA	NA	NA	NA	NA	NA	-1.64	NA	0.703325	0.92181	NA	1.94888
ACLY	NA	NA	NA	NA	NA	NA	-1.4037	NA	NA	NA	NA	NA	0.610219	NA	NA	NA
ACO2	NA	NA	NA	NA	NA	-1.6041	NA	NA	NA	NA	NA	NA	NA	NA	NA	0.511004
ACOD1	1.57659	NA	NA	NA	NA	NA	NA	NA	NA	NA	NA	NA	NA	0.0230637	NA	0.978501
ACOT1	NA	NA	NA	NA	NA	NA	NA	NA	NA	NA	-2.22	NA	0.056669	0.292985	NA	NA
ACOT7	1.8132	NA	NA	NA	NA	NA	NA	NA	NA	NA	NA	NA	0.602078	0.524541	NA	0.576605
ACOXL	2.97986	NA	NA	NA	NA	NA	NA	NA	2.89217	NA	NA	NA	0.722732	0.41281	NA	NA
ACRBP	1.45265	NA	NA	NA	NA	NA	NA	NA	NA	NA	NA	NA	NA	1.07702	NA	1.2667
ACSL1	1.79691	NA	2.2923	NA	NA	-1.58509	NA	NA	NA	NA	NA	NA	1.87057	NA	NA	1.47968
ACSL4	NA	NA	NA	NA	1.54342	NA	NA	2.37794	NA	NA	NA	NA	NA	NA	NA	0.113469
ACSL6	NA	NA	NA	NA	NA	NA	NA	NA	-2.46439	NA	NA	NA	NA	NA	NA	1.14844
ACSM1	NA	-2.57195	NA	NA	NA	NA	NA	NA	NA	NA	NA	NA	0.954699	0.368263	NA	0.608316
ACSM6	NA	NA	NA	NA	-3.69766	NA	NA	NA	NA	NA	NA	NA	0.249792	0.0692017	NA	0.178522
ACSS1	NA	NA	-2.14051	NA	NA	NA	NA	NA	NA	NA	NA	NA	0.106735	0.0317644	NA	0.00136978
ACSS2	NA	NA	NA	NA	NA	-1.22389	NA	NA	NA	NA	NA	NA	0.591141	NA	NA	NA
ACSS3	1.66605	NA	NA	NA	NA	NA	NA	NA	NA	NA	-1.31	NA	1.65685	0.238982	NA	0.418246
ACTA2	NA	3.79644	NA	NA	NA	NA	NA	NA	NA	NA	NA	NA	0.506731	0.0627847	NA	0.331755
ACTL6B	NA	NA	NA	NA	NA	NA	NA	NA	NA	-6.83375	NA	NA	1.40727	1.62982	NA	NA
ACTL7A	NA	NA	NA	NA	NA	NA	NA	NA	NA	-4.4073	NA	NA	NA	NA	NA	0.329011
ACTL7B	NA	NA	NA	NA	NA	NA	NA	NA	NA	-5.00157	NA	NA	1.02806	NA	NA	0.808827
ACTL9	NA	NA	NA	NA	NA	NA	NA	NA	NA	-5.03892	NA	NA	0.441787	NA	NA	NA
ACTN1	1.36388	NA	1.26081	NA	NA	NA	NA	NA	NA	NA	NA	NA	1.07759	NA	NA	0.0258935
ACTN2	NA	NA	NA	NA	NA	-1.64996	NA	NA	NA	NA	NA	NA	0.211344	0.772967	NA	NA
ACTR10	NA	NA	NA	NA	NA	NA	NA	NA	-1.15532	NA	1.16	NA	NA	0.0745878	NA	NA
ACTR3	NA	NA	NA	NA	NA	NA	NA	NA	-1.57796	NA	NA	NA	NA	NA	1.44199	NA
ACTRT2	NA	NA	NA	NA	NA	NA	NA	NA	NA	-4.6768	NA	NA	0.695807	NA	NA	0.887747
ACVR1B	1.32538	NA	NA	NA	NA	NA	NA	NA	NA	NA	NA	NA	0.825663	NA	NA	1.4021
ACVR1C	-1.39693	NA	NA	NA	NA	-2.36538	NA	NA	-2.65799	4.49366	NA	NA	NA	0.456892	NA	1.87389
ACVR2A	-1.08656	NA	NA	NA	NA	NA	NA	NA	NA	2.68495	NA	NA	0.740078	NA	NA	1.82661
ACVR2B	-1.1629	NA	NA	NA	NA	NA	NA	NA	NA	NA	NA	NA	0.125862	NA	NA	NA
ACVRL1	1.35778	NA	NA	NA	NA	NA	NA	NA	NA	NA	NA	NA	0.35931	0.622552	NA	1.06019
ACY3	NA	NA	NA	NA	-6.79632	NA	NA	NA	NA	NA	NA	NA	1.11133	NA	NA	NA
ADAL	NA	NA	NA	NA	NA	-1.38124	NA	NA	NA	NA	NA	NA	NA	0.376004	NA	1.59575
ADAM12	-1.804	NA	2.34253	NA	NA	NA	NA	NA	NA	NA	NA	NA	0.693311	NA	NA	NA
ADAM23	-1.60708	NA	NA	NA	NA	-1.69736	NA	NA	NA	NA	NA	NA	NA	0.910329	NA	0.967869
ADAM29	NA	NA	NA	NA	-6.30011	NA	NA	NA	NA	NA	NA	NA	0.0792231	0.0251888	NA	0.862044
ADAM9	1.64454	NA	NA	NA	1.22072	NA	NA	NA	NA	NA	NA	NA	1.64085	NA	NA	NA
ADAMDEC1	NA	NA	NA	NA	NA	NA	NA	NA	-1.70443	NA	NA	NA	0.148511	NA	NA	NA
ADAMTS14	NA	NA	NA	NA	-3.22218	NA	NA	NA	NA	NA	NA	NA	0.0671409	NA	NA	1.06397
ADAMTS15	NA	NA	NA	NA	-3.04502	-1.37619	NA	NA	2.5419	NA	NA	NA	NA	0.27991	NA	NA
ADAMTS18	NA	NA	NA	NA	NA	-4.8907	NA	NA	NA	NA	NA	NA	NA	1.0872	NA	0.665996
ADAMTS2	6.43558	NA	NA	NA	NA	NA	NA	NA	1.71886	NA	NA	NA	0.459078	NA	NA	0.584184
ADAMTS3	3.78165	NA	NA	NA	NA	NA	NA	NA	NA	NA	NA	NA	0.277034	NA	NA	NA
ADAMTS4	NA	NA	NA	NA	2.05967	NA	NA	NA	NA	NA	NA	NA	NA	0.435315	NA	NA
ADAMTS8	NA	NA	NA	NA	NA	NA	NA	NA	3.52673	NA	NA	NA	NA	NA	NA	0.229867
ADAMTS9	2.47219	NA	NA	NA	NA	2.4628	NA	NA	NA	NA	NA	NA	NA	NA	NA	1.11418
ADAMTSL4	1.49061	NA	NA	NA	NA	NA	NA	NA	NA	NA	NA	NA	NA	NA	NA	0.0473848
ADAP1	NA	NA	NA	NA	NA	NA	NA	NA	NA	NA	-1.98	NA	0.464652	0.583834	NA	NA
ADARB2	NA	NA	NA	NA	1.65822	NA	NA	NA	NA	NA	NA	NA	NA	NA	NA	0.747672
ADCK2	NA	4.75171	NA	NA	NA	NA	NA	NA	NA	NA	-1.67	NA	NA	NA	NA	0.095195
ADCY3	1.32801	NA	NA	NA	NA	NA	NA	NA	NA	NA	NA	NA	1.02519	1.01096	NA	NA
ADCY4	1.3804	NA	NA	NA	NA	NA	NA	NA	NA	NA	NA	NA	1.0386	NA	NA	0.763257
ADCY6	1.65513	NA	NA	NA	NA	NA	NA	NA	NA	NA	NA	NA	0.529094	NA	NA	0.839922
ADCY8	NA	NA	-4.77032	NA	NA	NA	NA	NA	NA	NA	NA	NA	0.0254744	NA	NA	0.367323
ADGRA3	-1.76065	NA	NA	NA	NA	NA	NA	NA	NA	NA	-1.79	NA	NA	0.766942	NA	NA
ADGRD1	-1.44502	NA	NA	NA	NA	NA	NA	NA	NA	NA	NA	NA	2.92806	0.500568	0.423357	NA
ADGRE1	1.11761	NA	NA	NA	NA	NA	NA	NA	NA	NA	NA	NA	0.605281	NA	NA	NA
ADGRE2	1.37319	NA	NA	NA	NA	NA	NA	NA	NA	NA	NA	NA	NA	0.78344	NA	0.0890692
ADGRE3	-2.075	NA	NA	NA	NA	NA	NA	NA	NA	NA	NA	NA	0.646859	1.40012	NA	0.807178
ADGRF1	NA	NA	NA	NA	NA	4.34414	NA	6.42265	NA	NA	NA	NA	NA	NA	NA	0.35131
ADGRF3	NA	NA	NA	NA	-3.19469	NA	NA	NA	NA	NA	NA	NA	0.741483	NA	NA	0.33364
ADGRG1	NA	NA	NA	NA	NA	NA	NA	NA	2.07803	NA	NA	NA	0.401408	0.166746	NA	NA
ADGRG3	2.31862	NA	2.3011	NA	NA	NA	NA	NA	NA	NA	NA	NA	NA	0.631918	NA	NA
ADGRG6	-1.50122	NA	NA	NA	NA	NA	NA	NA	NA	NA	NA	NA	2.65248	NA	0.1973	0.240834
ADGRL4	NA	NA	NA	NA	2.18498	1.63239	NA	NA	NA	NA	NA	NA	0.116456	NA	NA	0.207328
ADH1B	NA	NA	NA	NA	1.88676	NA	NA	NA	NA	NA	NA	NA	1.38157	0.107855	NA	NA
ADH5	NA	NA	NA	NA	1.37784	-1.38155	NA	NA	NA	NA	NA	NA	1.32226	0.558655	NA	NA
ADHFE1	-1.27289	NA	NA	NA	NA	-1.62826	NA	NA	NA	NA	NA	NA	NA	NA	NA	0.68902
ADI1	NA	NA	NA	NA	NA	-1.93596	NA	NA	NA	NA	NA	NA	1.10181	0.54135	NA	NA
ADIPOQ	NA	NA	NA	NA	NA	-4.07462	NA	NA	NA	NA	NA	NA	2.04016	NA	NA	NA
ADIPOQ-AS1	NA	NA	NA	NA	NA	-3.97544	NA	NA	NA	NA	NA	NA	2.04016	NA	NA	NA
ADK	NA	NA	NA	NA	NA	NA	NA	NA	NA	NA	1.03	NA	NA	0.282667	NA	NA
ADM	2.49987	NA	2.14589	NA	2.11682	NA	NA	NA	1.96765	NA	NA	NA	0.346264	1.21356	NA	0.537438
ADM2	1.45199	NA	NA	NA	NA	NA	NA	NA	NA	NA	NA	NA	NA	0.294817	NA	NA
ADM5	NA	NA	NA	NA	NA	NA	NA	NA	2.60108	NA	NA	NA	0.784316	0.498358	NA	0.113275
ADO	NA	NA	NA	NA	1.31101	NA	NA	NA	-1.29538	NA	NA	NA	0.859414	NA	NA	0.039107
ADORA1	-2.31047	NA	NA	NA	NA	-1.348	NA	NA	NA	NA	NA	NA	0.147906	NA	NA	NA
ADORA2B	1.46404	NA	NA	NA	NA	NA	NA	NA	3.13038	NA	NA	NA	0.822889	0.0556062	NA	NA
ADPRM	NA	NA	NA	NA	NA	NA	NA	NA	-1.74842	NA	NA	NA	0.254479	NA	NA	NA
ADTRP	NA	NA	NA	NA	NA	NA	NA	NA	-1.9202	-6.11749	-1.57	NA	0.722139	NA	NA	NA
AEBP2	NA	NA	NA	NA	1.10612	NA	NA	NA	NA	NA	NA	NA	3.91952	0.51583	NA	1.70916
AFAP1L1	NA	NA	NA	NA	NA	NA	NA	NA	NA	NA	-1.9	NA	0.229606	NA	NA	NA
AFAP1L2	1.97738	NA	NA	NA	NA	NA	NA	NA	NA	NA	NA	NA	0.627938	0.468873	NA	NA
AFF2	1.34949	NA	NA	NA	NA	NA	NA	2.91774	NA	NA	NA	NA	1.03713	NA	NA	NA
AFF3	NA	NA	-1.38942	NA	NA	NA	NA	NA	NA	NA	NA	NA	0.79971	0.00854788	NA	NA
AGAP1	-1.13369	NA	NA	NA	NA	NA	NA	NA	NA	NA	NA	NA	NA	1.77055	NA	1.02509
AGBL1	NA	NA	-5.02852	NA	NA	NA	NA	NA	NA	NA	NA	NA	0.478767	0.501145	NA	NA
AGBL2	NA	NA	NA	NA	NA	2.46502	NA	NA	NA	NA	NA	NA	NA	0.519953	NA	0.917491
AGBL3	NA	NA	NA	NA	NA	NA	NA	NA	-1.27261	NA	NA	NA	1.34364	0.252235	NA	0.465806
AGER	NA	NA	NA	NA	NA	NA	NA	3.13241	NA	NA	NA	NA	NA	NA	NA	0.162217
AGFG1	1.09269	NA	NA	NA	NA	NA	NA	NA	NA	NA	NA	NA	0.0157403	1.13762	NA	0.702199
AGFG2	-1.10548	NA	NA	NA	NA	NA	NA	NA	NA	NA	NA	NA	NA	0.164261	NA	NA
AGGF1	NA	NA	NA	NA	NA	NA	NA	NA	-1.16737	NA	-1.4	NA	0.70447	NA	NA	0.397918
AGL	NA	NA	NA	NA	NA	-1.89267	NA	NA	NA	NA	NA	NA	NA	0.806657	NA	0.3047
AGO3	NA	NA	NA	NA	NA	NA	NA	NA	NA	2.56216	NA	NA	0.373371	NA	NA	1.74937
AGPAT1	1.32554	NA	NA	NA	NA	NA	NA	NA	NA	NA	NA	NA	0.177303	0.180718	NA	NA
AGPAT2	1.33316	NA	NA	NA	NA	NA	NA	NA	NA	NA	NA	NA	0.528062	NA	NA	NA
AGPAT3	NA	NA	NA	NA	NA	NA	-1.34833	NA	NA	NA	NA	NA	NA	0.237271	NA	NA
AGPAT5	NA	NA	NA	NA	NA	NA	NA	NA	-1.74144	NA	NA	NA	NA	1.61868	NA	0.901274
AGPS	NA	NA	NA	NA	NA	NA	NA	NA	-1.30059	NA	NA	NA	0.762382	1.12456	NA	0.210197
AGR2	NA	NA	NA	NA	NA	2.52977	NA	NA	NA	NA	NA	NA	NA	NA	NA	1.6849
AGTPBP1	NA	NA	NA	1.24069	NA	NA	NA	1.70824	NA	NA	NA	NA	NA	0.0617755	NA	0.187088
AGTR1	NA	NA	NA	NA	NA	NA	NA	NA	NA	3.98556	NA	NA	0.838448	0.153824	NA	0.493569
AGTRAP	1.44831	NA	NA	NA	NA	NA	NA	NA	NA	NA	NA	NA	0.67335	NA	NA	NA
AHNAK	NA	NA	-1.99001	NA	NA	NA	NA	NA	NA	NA	NA	NA	0.0253335	0.805196	NA	0.67802
AHR	NA	NA	NA	NA	1.14846	NA	NA	NA	NA	2.9473	NA	NA	NA	NA	1.90842	3.59712
AHRR	NA	NA	NA	NA	-3.59151	NA	NA	NA	NA	NA	NA	NA	NA	0.268705	NA	NA
AHSP	7.48109	NA	NA	NA	NA	4.09539	8.05946	7.82115	NA	NA	NA	NA	NA	0.212584	NA	0.913678
AIF1L	2.0536	NA	NA	2.14585	NA	NA	NA	NA	1.66412	NA	-3.91	NA	0.688526	0.467253	NA	0.555648
AIM2	1.69158	NA	NA	NA	NA	NA	4.2431	NA	NA	NA	1.5	NA	0.168217	NA	NA	0.101009
AIMP1	NA	NA	NA	NA	NA	NA	NA	NA	NA	NA	-1.69	NA	NA	NA	NA	1.6521
AIMP2	NA	NA	NA	NA	NA	-1.5282	NA	NA	NA	NA	NA	NA	1.72269	0.317557	NA	NA
AJAP1	-1.73823	NA	NA	NA	NA	NA	NA	NA	-1.88601	NA	NA	NA	NA	NA	NA	1.08689
AJM1	NA	NA	NA	NA	NA	NA	NA	NA	1.68449	NA	NA	NA	0.10217	NA	NA	NA
AK1	NA	NA	NA	NA	NA	NA	NA	NA	2.55683	NA	NA	NA	NA	0.168707	NA	NA
AK5	-1.81106	NA	NA	NA	NA	NA	NA	NA	-3.14093	NA	NA	NA	0.203674	0.0318483	NA	0.194908
AK6	NA	NA	NA	NA	NA	NA	NA	NA	-1.50829	NA	NA	NA	1.39305	NA	NA	NA
AKAP1	NA	NA	NA	NA	NA	-1.42664	NA	NA	NA	-4.05087	NA	NA	0.571731	NA	NA	NA
AKAP12	NA	NA	NA	NA	NA	NA	NA	NA	1.88657	NA	NA	NA	0.540852	0.843505	NA	NA
AKAP6	NA	NA	NA	NA	1.61092	NA	NA	NA	NA	NA	NA	NA	NA	0.994348	NA	NA
AKIP1	NA	NA	NA	NA	NA	-0.90835	NA	NA	NA	NA	NA	NA	0.669153	0.66583	NA	0.839868
AKR1B1	NA	NA	NA	NA	NA	-1.35553	NA	NA	NA	NA	NA	NA	3.33956	NA	0.874808	1.44318
AKR1B10	NA	NA	4.54213	NA	NA	NA	NA	NA	NA	NA	-1.97	NA	0.954471	0.727304	NA	NA
AKR1C4	NA	NA	NA	NA	NA	3.20164	NA	NA	NA	NA	-2.16	NA	NA	0.133156	NA	NA
AKR7A2	NA	NA	NA	NA	NA	-1.31492	NA	NA	NA	NA	NA	NA	0.869698	NA	NA	NA
AKT1	NA	NA	NA	NA	NA	NA	NA	NA	NA	NA	-1.26	NA	NA	0.349039	NA	0.743079
AKT3	NA	NA	NA	NA	1.37151	1.47637	NA	NA	NA	NA	NA	NA	NA	0.235692	NA	0.615416
ALAD	NA	NA	NA	NA	NA	-1.45056	NA	NA	NA	NA	NA	NA	1.6124	NA	NA	NA
ALAS1	NA	NA	NA	NA	NA	-1.81717	NA	NA	NA	NA	NA	NA	NA	0.263866	NA	NA
ALAS2	6.64443	NA	NA	NA	NA	NA	7.43932	7.34451	NA	NA	NA	NA	1.01782	1.43103	NA	1.25675
ALB	NA	NA	NA	NA	3.36953	4.53147	NA	NA	5.36299	NA	NA	NA	NA	NA	NA	0.829145
ALDH16A1	NA	NA	NA	NA	NA	NA	NA	NA	NA	NA	-1.79	NA	0.952502	0.043471	NA	0.19588
ALDH1A1	-1.40919	NA	NA	NA	NA	NA	NA	NA	NA	NA	NA	NA	NA	0.390339	NA	0.530032
ALDH1B1	NA	NA	NA	NA	NA	-1.8248	NA	NA	NA	NA	NA	NA	0.136397	0.732695	NA	0.384651
ALDH1L1	NA	NA	NA	NA	NA	-1.74972	NA	NA	NA	NA	NA	NA	NA	0.389245	NA	0.691263
ALDH2	NA	NA	NA	NA	NA	-1.82366	NA	NA	NA	NA	NA	NA	NA	0.478127	NA	NA
ALDH3A1	NA	NA	2.63793	NA	NA	NA	NA	NA	NA	NA	NA	NA	0.00741721	0.312815	NA	1.1509
ALDH3A2	NA	NA	NA	NA	NA	NA	NA	NA	NA	NA	-1.16	NA	0.591318	NA	NA	NA
ALDH4A1	NA	NA	NA	NA	NA	-1.39257	NA	NA	NA	NA	NA	NA	0.49709	NA	NA	0.0211004
ALDH5A1	NA	NA	NA	NA	NA	-1.48745	NA	NA	NA	NA	NA	NA	0.0591255	NA	NA	NA
ALDH7A1	1.20475	NA	NA	NA	NA	NA	NA	NA	NA	NA	NA	NA	NA	NA	NA	0.103711
ALDH9A1	NA	NA	NA	NA	NA	-1.29866	NA	NA	NA	NA	-1.27	NA	NA	0.219415	NA	0.364621
ALG10B	NA	NA	NA	NA	NA	NA	NA	NA	-1.53835	4.17352	NA	NA	0.0701873	NA	NA	NA
ALG6	NA	NA	NA	NA	NA	NA	NA	NA	-1.67369	4.89635	NA	NA	0.0934142	NA	NA	0.647473
ALKBH7	NA	NA	NA	NA	NA	-1.57984	NA	NA	2.78392	NA	NA	NA	1.24759	NA	NA	1.7956
ALOX15	NA	NA	NA	NA	NA	-2.10803	NA	NA	NA	NA	NA	NA	NA	NA	NA	0.0907802
ALOX15B	2.72498	NA	NA	NA	NA	NA	NA	NA	NA	NA	NA	NA	NA	0.58442	NA	NA
ALOX5	1.72622	NA	NA	NA	NA	NA	NA	NA	NA	NA	NA	0.220321	2.53483	NA	0.220184	NA
ALOX5AP	1.7442	NA	3.47483	NA	NA	NA	NA	NA	NA	NA	NA	NA	NA	0.395861	NA	0.324099
ALOXE3	NA	NA	NA	NA	NA	4.80857	NA	NA	NA	NA	NA	NA	NA	0.305376	NA	NA
ALPI	NA	NA	NA	NA	-3.76118	NA	NA	NA	NA	NA	NA	NA	0.659671	NA	NA	0.876174
ALPL	2.68582	NA	NA	NA	NA	NA	NA	NA	NA	NA	NA	NA	NA	0.481731	NA	NA
ALS2CL	-1.47296	NA	NA	NA	NA	NA	NA	NA	NA	NA	NA	NA	0.384584	0.625373	NA	NA
ALX4	NA	NA	NA	NA	-2.98814	NA	NA	NA	NA	NA	NA	NA	0.465072	0.104444	NA	NA
AMBP	NA	NA	NA	NA	NA	2.98446	NA	NA	NA	NA	NA	NA	0.173492	0.634608	NA	0.467104
AMD1	NA	NA	NA	NA	1.10137	NA	NA	NA	NA	2.60659	NA	NA	0.754738	NA	NA	NA
AMFR	NA	NA	NA	NA	NA	NA	NA	NA	NA	NA	-1.69	NA	NA	0.625821	NA	NA
AMH	NA	-2.68283	NA	NA	NA	NA	NA	NA	NA	NA	NA	NA	NA	0.730708	NA	0.401681
AMHR2	NA	NA	NA	NA	NA	NA	NA	NA	7.53165	NA	NA	NA	0.771818	0.856802	NA	1.06043
AMMECR1	NA	NA	NA	NA	NA	NA	NA	NA	-1.55426	NA	NA	NA	0.762945	NA	NA	NA
AMN	NA	-2.20584	NA	NA	NA	NA	NA	NA	NA	NA	NA	NA	NA	NA	NA	0.435814
AMPH	3.06176	NA	NA	NA	NA	NA	NA	NA	NA	NA	NA	NA	0.331423	0.180354	NA	NA
ANAPC13	NA	NA	NA	NA	1.26186	NA	NA	NA	NA	NA	1.45	NA	0.162331	NA	NA	NA
ANAPC1P1	-1.65203	NA	NA	NA	NA	NA	NA	NA	NA	NA	NA	NA	NA	0.0984609	NA	NA
ANG	1.48426	NA	NA	NA	NA	NA	NA	NA	NA	NA	NA	NA	NA	0.0587996	NA	NA
ANGPT2	NA	NA	NA	NA	NA	2.5482	NA	NA	NA	NA	NA	NA	NA	1.59639	NA	1.32266
ANGPTL1	NA	NA	NA	NA	1.4317	NA	NA	NA	NA	NA	NA	NA	0.144907	NA	NA	2.37566
ANGPTL3	NA	NA	NA	NA	NA	NA	NA	NA	NA	5.43951	NA	NA	0.672324	0.232627	NA	NA
ANGPTL4	NA	NA	NA	NA	NA	NA	NA	NA	3.80257	NA	-1.74	NA	0.9124	NA	NA	NA
ANGPTL7	NA	NA	NA	NA	NA	NA	NA	NA	-3.57612	NA	NA	NA	1.37246	NA	NA	2.11258
ANK1	2.17411	NA	NA	NA	NA	NA	3.71283	6.31243	NA	NA	NA	NA	NA	0.0582788	NA	0.10418
ANKFY1	NA	NA	NA	NA	NA	NA	NA	NA	NA	NA	1.09	NA	0.282105	NA	NA	NA
ANKLE1	NA	NA	NA	NA	NA	NA	NA	NA	2.24634	NA	NA	NA	0.549306	0.532356	NA	NA
ANKRD1	NA	NA	NA	NA	NA	NA	NA	7.36911	NA	NA	NA	NA	NA	NA	NA	0.449153
ANKRD18A	NA	NA	NA	NA	NA	NA	NA	3.17795	NA	NA	NA	NA	NA	0.48958	NA	NA
ANKRD18B	NA	NA	NA	NA	NA	3.43099	NA	3.40076	NA	NA	NA	NA	0.0777446	NA	NA	NA
ANKRD2	2.087	NA	NA	NA	NA	NA	NA	NA	NA	NA	NA	NA	NA	1.08305	NA	1.2655
ANKRD29	NA	NA	-2.66018	NA	NA	NA	NA	NA	NA	NA	NA	NA	NA	0.245955	NA	0.576038
ANKRD30BL	NA	NA	NA	NA	3.21217	NA	NA	NA	NA	NA	-3.05	NA	NA	0.00858734	NA	NA
ANKRD33B	1.44727	NA	NA	NA	NA	NA	NA	NA	NA	NA	NA	NA	0.126031	0.61006	NA	NA
ANKRD34B	2.44255	NA	NA	NA	NA	NA	NA	NA	NA	NA	NA	NA	NA	NA	NA	0.632025
ANKRD36	NA	NA	NA	NA	NA	1.70441	NA	1.77152	NA	NA	NA	NA	0.455481	NA	NA	NA
ANKRD37	NA	NA	NA	NA	NA	NA	NA	NA	2.62422	NA	NA	NA	NA	0.204305	NA	NA
ANKRD40	NA	NA	NA	1.33506	NA	NA	NA	NA	NA	NA	NA	NA	NA	0.0932876	NA	NA
ANKRD42	NA	NA	NA	NA	1.60654	NA	NA	NA	NA	NA	NA	NA	1.25418	0.258257	NA	NA
ANKRD53	NA	NA	NA	NA	NA	NA	NA	NA	NA	-4.00169	NA	NA	0.955686	0.924428	NA	NA
ANKRD62	NA	NA	NA	NA	NA	4.1598	NA	NA	NA	NA	NA	NA	0.693045	0.673978	NA	0.192977
ANKRD9	1.78276	NA	NA	NA	NA	NA	NA	NA	NA	NA	NA	NA	NA	NA	NA	0.0657941
ANKS3	NA	NA	NA	NA	NA	NA	NA	NA	NA	NA	-1.4	NA	1.04594	0.659435	NA	1.02094
ANO10	1.21068	NA	NA	NA	NA	NA	NA	NA	NA	NA	-1.07	NA	0.347701	0.478747	NA	0.712196
ANO2	2.53132	NA	NA	NA	NA	NA	NA	NA	NA	NA	NA	NA	NA	0.112385	NA	0.359593
ANO5	NA	NA	NA	NA	NA	-1.81347	NA	NA	NA	NA	NA	NA	NA	0.218503	NA	0.0109842
ANO9	-1.37488	NA	NA	NA	NA	NA	NA	NA	NA	NA	NA	NA	0.504048	NA	NA	NA
ANP32B	NA	NA	NA	1.52225	NA	NA	NA	NA	NA	NA	NA	NA	NA	NA	NA	1.93891
ANP32E	NA	NA	NA	NA	1.27614	NA	NA	NA	NA	NA	NA	NA	NA	NA	NA	0.474476
ANPEP	1.52158	NA	NA	NA	NA	NA	NA	-1.30625	NA	NA	NA	NA	0.728025	0.0136692	0.326013	NA
ANTXR1	NA	NA	NA	NA	1.27142	NA	NA	1.72073	NA	NA	NA	NA	0.545736	NA	NA	0.258906
ANXA1	NA	NA	NA	NA	NA	NA	NA	2.27663	NA	NA	NA	NA	1.19235	1.70053	NA	0.403791
ANXA2R	-1.21981	NA	NA	NA	NA	NA	NA	NA	NA	NA	NA	NA	1.74869	0.00200678	NA	NA
ANXA3	3.01033	NA	NA	NA	NA	NA	NA	2.63975	NA	NA	NA	NA	1.202	NA	NA	1.49707
ANXA5	NA	NA	NA	NA	1.19816	NA	NA	NA	NA	NA	NA	NA	NA	NA	NA	0.975694
ANXA8	2.0288	NA	NA	NA	NA	NA	NA	NA	NA	NA	NA	NA	NA	0.100435	NA	NA
AOC1	3.20737	NA	NA	NA	NA	NA	-2.6067	NA	NA	NA	NA	NA	0.828856	0.0269526	NA	0.651788
AOC3	NA	NA	NA	NA	NA	-1.25687	NA	NA	NA	NA	-1.67	NA	0.550033	NA	NA	NA
AOX1	NA	NA	NA	NA	2.53749	NA	NA	NA	NA	NA	NA	NA	0.768722	0.94982	NA	NA
AP1AR	NA	NA	NA	NA	NA	NA	NA	NA	-1.70968	NA	1.46	NA	NA	0.674341	NA	NA
AP1S1	1.15801	NA	NA	NA	NA	NA	NA	NA	NA	NA	NA	NA	0.500247	NA	NA	0.580784
AP1S2	NA	NA	NA	NA	1.58041	NA	1.85467	NA	-1.94546	3.43055	NA	NA	NA	1.18931	NA	NA
AP1S3	NA	NA	NA	NA	NA	NA	NA	2.25825	NA	NA	NA	NA	NA	0.526496	NA	NA
AP2A2	NA	NA	NA	NA	NA	NA	NA	NA	NA	NA	-1.35	NA	1.06579	NA	NA	0.875378
AP2S1	NA	NA	NA	NA	NA	-1.17358	NA	NA	NA	NA	-1.72	NA	NA	NA	NA	0.487819
AP3B2	2.23699	NA	NA	NA	NA	NA	NA	NA	NA	NA	NA	NA	1.19324	NA	NA	0.995802
AP3S1	NA	NA	NA	NA	NA	NA	NA	NA	NA	3.23175	NA	NA	0.679856	0.294884	NA	0.0665087
AP5B1	1.90731	NA	NA	NA	NA	NA	NA	NA	NA	NA	NA	1.90318	0.532044	0.0771645	0.0780125	NA
AP5M1	NA	NA	NA	NA	NA	NA	NA	NA	-1.453	NA	NA	NA	0.892638	NA	NA	NA
APBB1	-1.24465	NA	NA	NA	NA	NA	NA	NA	NA	NA	NA	NA	NA	0.174148	NA	NA
APBB2	1.42655	NA	NA	NA	NA	NA	NA	NA	NA	NA	NA	NA	0.411322	NA	NA	NA
APEH	NA	NA	NA	NA	NA	-1.18771	NA	NA	NA	NA	NA	NA	NA	0.446042	NA	NA
APLF	NA	NA	NA	NA	NA	NA	1.93554	NA	NA	NA	NA	NA	0.476124	0.21945	NA	NA
APLP1	1.52932	NA	NA	NA	NA	NA	NA	NA	NA	NA	NA	NA	NA	0.241683	NA	0.601277
APOA1	NA	NA	NA	NA	NA	-2.50891	NA	NA	5.86385	NA	NA	NA	1.07732	NA	NA	1.18275
APOA2	NA	NA	NA	NA	NA	NA	NA	NA	3.92106	NA	NA	NA	NA	0.0984735	NA	NA
APOB	NA	NA	NA	NA	NA	NA	NA	NA	4.51399	NA	NA	NA	NA	1.37438	NA	NA
APOBEC2	NA	NA	NA	NA	NA	NA	NA	NA	-4.30401	NA	NA	NA	0.888832	1.16062	NA	1.05014
APOBEC3A	1.50807	NA	NA	NA	-5.96643	NA	NA	NA	NA	NA	NA	NA	0.392998	1.00727	NA	NA
APOBEC3B	2.33313	NA	NA	NA	NA	NA	NA	NA	NA	NA	NA	NA	NA	1.098	NA	NA
APOBR	1.77057	NA	NA	NA	-3.70994	NA	NA	NA	NA	NA	NA	NA	NA	0.258269	NA	NA
APOD	NA	NA	NA	NA	2.5013	NA	NA	NA	NA	NA	-1.68	NA	0.160635	NA	NA	0.423234
APOE	2.5429	NA	NA	NA	NA	NA	NA	NA	NA	NA	-2.14	NA	1.48858	NA	NA	0.028059
APOF	NA	NA	NA	NA	NA	5.2033	NA	NA	NA	NA	NA	NA	NA	0.221504	NA	0.0882189
APOH	NA	NA	NA	NA	NA	4.80113	NA	NA	NA	NA	NA	NA	NA	0.22335	NA	NA
APOL1	NA	NA	NA	NA	NA	1.52389	NA	NA	NA	NA	1.19	1.00182	NA	NA	0.625336	NA
APOL3	NA	NA	NA	NA	NA	NA	NA	NA	NA	NA	1.56	NA	NA	1.22361	NA	NA
APOLD1	NA	NA	NA	NA	1.96751	NA	NA	NA	NA	NA	NA	NA	0.279429	NA	NA	NA
APOO	NA	NA	NA	NA	NA	-1.8482	NA	NA	NA	NA	NA	NA	NA	NA	NA	0.170836
APOOL	NA	NA	NA	NA	NA	NA	NA	NA	NA	3.84363	NA	NA	NA	NA	NA	0.1706
APPBP2	NA	NA	NA	NA	NA	NA	NA	NA	NA	2.73254	NA	NA	NA	0.126607	NA	0.175264
AQP1	NA	NA	-2.28642	NA	NA	NA	NA	NA	NA	NA	NA	0.12701	3.47233	1.19987	NA	0.760625
AQP10	1.95909	-3.07641	NA	NA	NA	NA	NA	NA	NA	NA	NA	NA	0.0108635	0.844085	NA	NA
AQP4	NA	NA	NA	NA	2.98037	NA	NA	4.08928	NA	NA	NA	NA	1.38268	0.190493	NA	0.633549
AQP5	NA	NA	NA	NA	NA	NA	NA	NA	NA	-4.45913	NA	NA	0.785406	0.118492	NA	NA
AQP7	NA	NA	NA	NA	-4.05429	NA	NA	NA	NA	NA	NA	NA	0.302637	NA	NA	0.145708
AQP8	NA	NA	NA	NA	-6.11517	NA	NA	NA	NA	NA	NA	NA	NA	0.171765	NA	NA
AQP9	1.53213	NA	3.87014	NA	NA	NA	NA	NA	NA	NA	NA	NA	0.121675	NA	NA	NA
AQR	NA	NA	NA	NA	NA	NA	NA	NA	NA	NA	1.34	NA	NA	NA	NA	0.764738
AR	NA	NA	NA	NA	NA	-1.44754	NA	NA	NA	NA	NA	NA	NA	NA	NA	0.387132
ARAP2	NA	NA	NA	NA	NA	NA	NA	NA	NA	NA	1.3	NA	1.77895	0.658621	NA	0.303038
ARC	NA	NA	-3.07479	NA	NA	NA	NA	NA	NA	NA	NA	NA	NA	0.245771	NA	1.22241
AREG	NA	NA	NA	NA	NA	NA	NA	3.80059	NA	NA	NA	NA	1.65309	0.564846	NA	NA
ARF4	NA	NA	NA	NA	NA	NA	NA	NA	NA	2.9467	NA	NA	0.354726	0.134086	NA	NA
ARFGAP1	NA	NA	NA	NA	NA	NA	NA	NA	NA	NA	-1.3	NA	0.279917	NA	NA	0.106639
ARFGEF3	2.39654	NA	NA	NA	NA	NA	NA	NA	NA	NA	NA	NA	NA	NA	NA	0.930688
ARFIP1	NA	NA	NA	NA	NA	NA	NA	NA	NA	2.75974	NA	NA	0.560686	1.00516	NA	0.21286
ARG1	3.51324	NA	NA	NA	NA	NA	4.11391	NA	NA	NA	NA	NA	0.177098	NA	NA	NA
ARG2	1.48287	NA	NA	NA	NA	NA	NA	NA	3.16458	NA	NA	NA	NA	0.32022	NA	0.0319935
ARGLU1	NA	NA	NA	NA	NA	1.59913	NA	NA	NA	NA	NA	NA	1.31278	NA	NA	1.01475
ARHGAP11A	NA	NA	1.83119	NA	NA	NA	NA	NA	NA	NA	NA	NA	NA	1.06918	NA	NA
ARHGAP15	NA	NA	NA	NA	NA	NA	3.16563	NA	NA	NA	NA	NA	NA	0.0262038	NA	NA
ARHGAP19	NA	-1.98326	NA	NA	NA	NA	NA	NA	NA	NA	NA	NA	1.2041	NA	NA	1.39315
ARHGAP19-SLIT1	NA	NA	NA	NA	NA	NA	NA	NA	NA	NA	3.17	NA	1.2041	NA	NA	NA
ARHGAP23	1.42684	NA	NA	NA	NA	NA	NA	NA	NA	NA	NA	NA	1.22696	1.24079	NA	NA
ARHGAP25	NA	2.44517	NA	NA	NA	NA	NA	NA	NA	NA	NA	NA	NA	1.56261	NA	0.617591
ARHGAP27	NA	NA	NA	NA	-2.70027	NA	NA	NA	NA	NA	NA	NA	0.359514	NA	NA	0.420238
ARHGAP29	1.42057	NA	NA	NA	1.49178	NA	NA	NA	NA	NA	NA	NA	0.259954	0.243321	NA	0.603044
ARHGAP4	NA	NA	NA	NA	NA	NA	NA	NA	NA	NA	-1.4	NA	NA	0.219995	NA	NA
ARHGAP42	1.42356	NA	NA	NA	NA	NA	NA	NA	NA	NA	NA	NA	0.373601	NA	NA	NA
ARHGAP44	1.24643	NA	-2.19949	NA	NA	NA	NA	NA	NA	NA	NA	NA	NA	NA	NA	2.1939
ARHGAP9	NA	NA	NA	NA	NA	NA	2.54181	NA	NA	NA	NA	NA	0.337301	0.399918	NA	0.363209
ARHGEF11	1.22998	NA	NA	NA	NA	NA	NA	NA	NA	NA	NA	NA	NA	1.5309	NA	NA
ARHGEF12	1.56426	NA	NA	NA	NA	NA	NA	NA	NA	NA	NA	NA	0.448393	NA	NA	1.09249
ARHGEF16	NA	NA	NA	NA	NA	NA	NA	NA	3.20817	NA	NA	NA	2.14902	NA	NA	0.835958
ARHGEF17	1.58355	NA	NA	NA	NA	NA	NA	NA	1.39081	NA	NA	NA	2.61165	NA	NA	NA
ARHGEF3	NA	NA	NA	NA	NA	NA	NA	NA	-1.18733	NA	NA	NA	0.910947	NA	NA	0.813537
ARHGEF33	NA	NA	NA	NA	NA	NA	NA	NA	NA	NA	-2.75	NA	0.811854	NA	NA	NA
ARHGEF34P	1.94691	NA	NA	NA	-3.01462	NA	NA	NA	NA	NA	NA	NA	NA	0.107771	NA	NA
ARHGEF4	-1.17431	NA	NA	NA	NA	NA	NA	NA	NA	NA	NA	NA	0.57315	NA	NA	1.46664
ARHGEF5	NA	NA	-2.08921	NA	NA	NA	NA	NA	NA	NA	NA	NA	NA	0.176575	NA	NA
ARHGEF6	NA	NA	NA	NA	NA	-1.04665	NA	NA	NA	NA	NA	NA	NA	0.0174022	NA	NA
ARHGEF9	NA	NA	NA	NA	NA	-1.26338	NA	NA	NA	NA	NA	NA	0.110871	NA	NA	1.74116
ARID3A	1.38582	NA	NA	NA	NA	NA	NA	NA	NA	NA	NA	NA	0.237465	1.3016	NA	1.24113
ARID4A	NA	1.60516	NA	NA	NA	NA	NA	NA	NA	NA	NA	NA	0.386263	NA	NA	0.87647
ARID4B	NA	1.59356	NA	NA	NA	NA	NA	NA	NA	NA	NA	NA	NA	0.113803	NA	2.32928
ARID5B	NA	NA	NA	NA	NA	NA	NA	NA	NA	NA	1.14	NA	0.173667	NA	0.627111	NA
ARL1	NA	NA	NA	NA	NA	NA	NA	NA	NA	2.82413	NA	NA	0.460801	NA	NA	0.00197899
ARL13B	NA	NA	NA	NA	1.1988	NA	NA	NA	NA	NA	-1.27	NA	NA	0.701267	NA	NA
ARL14EP	-1.03778	NA	NA	NA	NA	NA	NA	NA	-1.35533	NA	NA	NA	0.525585	0.250116	NA	1.35818
ARL14EPL	NA	NA	NA	NA	3.72797	NA	NA	NA	NA	NA	NA	NA	0.149497	NA	NA	0.405128
ARL15	NA	NA	NA	NA	NA	NA	NA	NA	NA	4.01005	1.56	NA	NA	NA	NA	0.622824
ARL17A	NA	NA	NA	NA	NA	NA	NA	NA	NA	NA	-1.26	NA	NA	0.0345674	NA	0.749262
ARL2	NA	NA	NA	NA	NA	-1.34397	NA	NA	NA	NA	NA	NA	0.395863	NA	NA	NA
ARL4A	NA	NA	NA	NA	NA	NA	NA	NA	NA	NA	1.37	NA	0.706282	NA	NA	NA
ARL4C	-1.21883	NA	NA	NA	NA	NA	NA	NA	NA	NA	NA	NA	0.442679	NA	NA	NA
ARL5B	NA	NA	NA	NA	1.25046	NA	NA	NA	NA	4.02111	1.48	NA	1.34714	NA	NA	1.56802
ARL6IP4	NA	NA	NA	NA	NA	NA	NA	NA	NA	NA	-1.61	NA	NA	0.286417	NA	NA
ARL6IP5	NA	NA	NA	NA	NA	NA	NA	NA	NA	NA	1.47	NA	NA	0.0930838	NA	NA
ARL8B	NA	NA	NA	NA	NA	NA	NA	NA	-1.28791	2.95893	1.11	NA	NA	NA	NA	1.19157
ARMC1	NA	NA	NA	NA	NA	NA	NA	NA	-1.33257	NA	NA	NA	NA	NA	NA	0.515004
ARMC10	NA	NA	NA	NA	NA	NA	NA	NA	-1.31515	NA	NA	NA	NA	0.565427	NA	NA
ARMC12	2.34045	NA	NA	NA	NA	NA	NA	NA	NA	NA	NA	NA	NA	0.551205	NA	NA
ARMC3	NA	NA	NA	NA	NA	NA	NA	NA	3.92465	NA	NA	NA	NA	0.0143002	NA	NA
ARMC5	NA	NA	NA	NA	-2.8059	NA	NA	NA	NA	NA	NA	NA	0.984869	1.04629	NA	NA
ARMCX2	NA	NA	NA	NA	1.30552	NA	NA	NA	NA	NA	NA	NA	0.146866	NA	NA	NA
ARMCX4	NA	NA	-1.96824	NA	NA	NA	NA	NA	NA	NA	NA	NA	2.2473	1.02886	NA	0.628051
ARMH4	1.73282	NA	NA	NA	NA	NA	NA	NA	NA	NA	NA	NA	NA	0.0372871	NA	1.46981
ARMT1	NA	NA	NA	NA	NA	NA	NA	NA	NA	3.03735	NA	NA	NA	1.09395	NA	NA
ARNTL2	1.88583	NA	2.8472	NA	NA	NA	2.36255	NA	NA	NA	NA	NA	0.0175566	NA	NA	NA
ARPC1A	NA	NA	NA	NA	NA	-0.957429	NA	NA	NA	NA	NA	NA	0.173213	0.351488	NA	NA
ARPC5	NA	NA	NA	NA	NA	NA	NA	NA	-1.44536	NA	NA	NA	0.713996	NA	NA	NA
ARPP19	NA	NA	NA	NA	1.77046	NA	NA	NA	-1.61017	NA	NA	0.306814	2.69651	NA	0.627312	NA
ARR3	NA	NA	NA	NA	-3.24936	NA	NA	NA	NA	NA	NA	NA	NA	NA	NA	0.100812
ARRB1	NA	NA	-2.26063	NA	NA	NA	NA	NA	NA	NA	NA	NA	NA	0.111425	NA	0.445585
ARRDC1	NA	NA	NA	NA	NA	NA	NA	NA	NA	NA	-1.43	NA	NA	0.162218	NA	NA
ARRDC3	NA	NA	NA	NA	1.13272	NA	NA	NA	NA	NA	1.3	NA	NA	NA	NA	0.0494222
ARRDC4	NA	NA	NA	NA	1.75015	NA	NA	NA	NA	NA	NA	NA	0.974731	NA	NA	0.559273
ARRDC5	NA	NA	NA	NA	-4.10432	NA	NA	NA	NA	NA	NA	NA	NA	0.368472	NA	NA
ARSA	NA	NA	NA	NA	NA	NA	NA	NA	1.40273	NA	NA	NA	NA	0.478123	NA	0.976528
ARSB	NA	NA	NA	NA	NA	NA	-1.21713	NA	NA	NA	NA	NA	NA	NA	NA	0.215025
ART3	NA	NA	NA	NA	NA	NA	NA	NA	NA	NA	-3.48	NA	0.277379	0.352524	NA	2.41203
ASAH1	NA	NA	NA	NA	NA	-1.57761	NA	NA	NA	NA	1.67	NA	NA	NA	NA	0.159441
ASAH2	NA	NA	NA	NA	NA	NA	NA	NA	-2.46673	NA	NA	NA	NA	NA	NA	0.474063
ASAP1	NA	NA	NA	NA	NA	NA	NA	1.41523	NA	NA	NA	NA	0.509684	NA	NA	NA
ASAP2	1.61003	NA	NA	NA	NA	NA	NA	NA	NA	NA	NA	0.507526	2.77873	NA	0.989774	0.736195
ASB10	NA	NA	NA	NA	NA	-1.84074	NA	NA	NA	NA	NA	NA	0.207335	0.388788	NA	NA
ASB12	NA	NA	NA	NA	NA	-2.22463	NA	NA	NA	NA	NA	NA	NA	NA	NA	0.481052
ASB13	NA	NA	NA	NA	-2.20682	NA	NA	NA	NA	NA	NA	NA	0.561945	0.338897	NA	NA
ASB15	2.00311	NA	NA	NA	NA	-2.00068	NA	NA	NA	NA	NA	NA	NA	0.181964	NA	0.621338
ASB18	2.00016	NA	NA	NA	NA	NA	NA	NA	NA	NA	NA	NA	0.746232	NA	NA	NA
ASB4	NA	NA	NA	NA	NA	-1.9186	NA	NA	NA	NA	NA	NA	NA	0.403703	NA	NA
ASB8	NA	NA	NA	NA	NA	-1.27178	NA	NA	NA	NA	NA	NA	0.232314	NA	NA	0.878836
ASCC1	NA	NA	NA	NA	1.42274	NA	NA	NA	NA	NA	NA	NA	0.532347	NA	NA	1.77672
ASF1A	NA	NA	NA	NA	NA	NA	NA	NA	-1.51557	3.21755	NA	NA	0.573719	0.96082	NA	NA
ASF1B	1.30214	NA	NA	NA	NA	NA	NA	NA	NA	NA	NA	NA	0.0543153	0.30849	NA	NA
ASGR2	1.61947	NA	NA	NA	NA	NA	NA	NA	NA	NA	NA	NA	0.291637	0.330064	NA	NA
ASIC3	NA	NA	NA	NA	-4.06974	NA	NA	NA	NA	NA	NA	NA	0.0731131	NA	NA	0.676709
ASPG	2.54767	NA	NA	NA	NA	NA	NA	NA	NA	NA	NA	NA	2.19537	0.257624	NA	NA
ASPHD2	NA	NA	NA	NA	NA	NA	NA	NA	NA	NA	1.67	NA	NA	0.251084	NA	NA
ASPM	2.79828	NA	2.57729	NA	NA	NA	4.08487	NA	NA	NA	NA	NA	0.373376	NA	NA	NA
ASPN	NA	NA	NA	NA	NA	NA	NA	NA	NA	4.27537	1.87	NA	NA	NA	NA	0.434219
ASRGL1	NA	NA	NA	NA	NA	2.11531	NA	NA	NA	NA	NA	NA	0.256191	NA	NA	0.526323
ASS1	3.42892	NA	NA	NA	NA	NA	NA	NA	NA	NA	NA	NA	NA	0.372954	NA	NA
ATAT1	NA	NA	NA	NA	NA	NA	NA	NA	NA	NA	-1.6	NA	0.659636	0.124264	NA	0.428955
ATCAY	NA	NA	NA	NA	NA	NA	NA	NA	NA	NA	-1.85	NA	0.397957	0.396942	NA	NA
ATF2	NA	NA	NA	NA	NA	NA	NA	NA	NA	NA	1.51	NA	0.573578	0.461512	NA	NA
ATF4	NA	NA	NA	NA	NA	NA	NA	NA	1.19836	NA	NA	NA	1.08351	NA	NA	1.00139
ATF7IP2	-1.15684	NA	NA	NA	NA	NA	NA	NA	NA	NA	NA	NA	NA	0.958124	NA	0.227713
ATG12	NA	NA	NA	NA	NA	NA	NA	NA	NA	2.63071	NA	NA	0.335171	NA	NA	NA
ATG2A	NA	NA	NA	NA	NA	NA	NA	NA	1.45444	NA	NA	NA	0.744051	NA	NA	0.0928713
ATG3	NA	1.6742	NA	NA	NA	NA	NA	NA	NA	NA	NA	NA	0.78476	NA	NA	NA
ATG5	NA	NA	NA	NA	NA	NA	NA	NA	NA	NA	1.37	NA	1.78976	NA	NA	NA
ATL3	NA	NA	NA	NA	1.53763	NA	NA	NA	NA	NA	NA	NA	0.481682	NA	NA	NA
ATN1	NA	NA	NA	NA	NA	NA	NA	NA	1.45423	NA	-1.61	NA	0.252024	NA	NA	NA
ATP10A	NA	NA	-2.0884	NA	NA	NA	NA	NA	NA	NA	NA	NA	0.491767	NA	NA	NA
ATP11A	1.09021	NA	NA	NA	NA	NA	NA	NA	NA	NA	NA	NA	0.583713	2.38197	NA	1.47245
ATP11C	NA	NA	NA	NA	NA	1.42063	NA	NA	NA	NA	NA	NA	0.324768	NA	NA	NA
ATP13A4	NA	NA	NA	NA	NA	NA	NA	3.68114	NA	NA	NA	NA	NA	0.18189	NA	NA
ATP1A2	NA	NA	NA	NA	NA	-1.47971	NA	NA	NA	NA	NA	NA	NA	NA	NA	0.387523
ATP1A3	NA	NA	NA	NA	NA	-3.14572	NA	NA	NA	NA	NA	NA	1.22747	0.293351	NA	0.439715
ATP1B1	NA	NA	NA	NA	NA	-1.68707	-2.08989	NA	NA	NA	NA	NA	NA	0.0500216	NA	0.00734975
ATP1B2	1.44135	NA	NA	NA	NA	NA	NA	NA	NA	NA	NA	NA	0.184847	0.553746	NA	0.029846
ATP2A1	1.45835	NA	NA	NA	NA	NA	NA	NA	NA	NA	NA	NA	0.279971	0.224223	NA	NA
ATP2A3	NA	NA	NA	NA	NA	NA	NA	NA	NA	NA	-1.37	NA	1.4458	NA	NA	NA
ATP5F1A	NA	NA	NA	NA	NA	-2.09207	NA	NA	NA	NA	NA	NA	NA	NA	NA	0.54572
ATP5F1B	NA	NA	NA	NA	NA	-2.13218	NA	NA	NA	NA	NA	NA	0.513663	NA	NA	1.1174
ATP5F1C	NA	NA	NA	NA	NA	-1.50017	NA	NA	NA	NA	0.88	NA	NA	NA	NA	1.73428
ATP5F1D	NA	NA	NA	NA	NA	NA	NA	NA	1.5721	NA	NA	NA	NA	NA	NA	1.2514
ATP5F1E	NA	NA	NA	NA	NA	-1.46285	NA	NA	NA	NA	NA	NA	NA	NA	NA	0.060921
ATP5IF1	NA	NA	NA	NA	NA	-1.45993	NA	NA	NA	NA	NA	NA	NA	0.232763	NA	NA
ATP5MC1	NA	NA	NA	NA	NA	-1.93452	NA	NA	NA	NA	NA	NA	0.48278	NA	NA	NA
ATP5MC2	NA	NA	NA	NA	NA	-1.38702	NA	NA	NA	NA	NA	NA	0.317917	0.460119	NA	0.259264
ATP5MC3	NA	NA	NA	NA	NA	-2.59722	NA	NA	-1.31775	NA	NA	NA	0.382577	NA	NA	0.659088
ATP5MD	NA	NA	NA	NA	NA	NA	NA	NA	-1.32032	NA	NA	NA	NA	0.197737	NA	NA
ATP5MG	NA	NA	NA	NA	NA	-1.79026	NA	NA	-1.61157	NA	NA	NA	0.57489	NA	NA	0.524018
ATP5MPL	NA	NA	NA	NA	NA	-2.12464	NA	NA	NA	NA	NA	NA	0.310457	NA	NA	0.0951076
ATP5PB	NA	NA	NA	NA	NA	-1.61852	NA	NA	-1.06897	NA	NA	NA	NA	NA	NA	0.218065
ATP5PD	NA	NA	NA	NA	NA	-1.48763	NA	NA	NA	NA	NA	NA	0.490741	0.241143	NA	NA
ATP5PF	NA	NA	NA	NA	NA	-1.71334	NA	NA	NA	NA	NA	NA	0.219514	NA	NA	NA
ATP5PO	NA	NA	NA	NA	NA	-1.86785	NA	NA	NA	NA	NA	NA	NA	NA	NA	0.583027
ATP6AP1	NA	NA	NA	NA	NA	-1.34926	-1.41487	-1.1104	NA	NA	NA	6.49489	0.696655	NA	NA	NA
ATP6V0C	NA	NA	NA	NA	NA	-1.43099	NA	NA	NA	NA	NA	8.2527	NA	NA	NA	NA
ATP6V0D1	NA	NA	NA	NA	NA	-1.08517	NA	NA	NA	NA	NA	5.48412	0.809793	0.94953	NA	NA
ATP6V0E1	NA	NA	NA	NA	NA	NA	NA	NA	NA	NA	1.76	NA	NA	0.860961	NA	0.939358
ATP6V1A	NA	NA	NA	NA	NA	NA	NA	NA	NA	NA	1.43	NA	NA	NA	NA	1.323
ATP6V1B2	NA	NA	NA	NA	NA	NA	NA	NA	NA	NA	1.12	7.10573	1.00452	0.126079	NA	NA
ATP6V1C1	NA	NA	NA	NA	1.25285	NA	NA	NA	NA	NA	2.03	5.70788	0.0971762	NA	NA	NA
ATP6V1D	NA	NA	NA	NA	NA	NA	NA	NA	NA	NA	1.78	6.79499	NA	NA	NA	NA
ATP6V1E1	NA	NA	NA	NA	NA	-1.20356	NA	NA	NA	NA	1.58	NA	0.248055	0.943406	NA	NA
ATP6V1H	NA	NA	NA	NA	NA	NA	NA	NA	NA	NA	0.99	5.61791	NA	NA	0.526501	0.298274
ATP8A2	-1.20322	NA	NA	NA	NA	NA	NA	NA	NA	NA	NA	NA	0.0567012	NA	NA	0.143716
ATP8B1	NA	NA	NA	NA	NA	1.27753	NA	NA	NA	NA	NA	NA	6.17855	1.11582	0.172319	0.355682
ATP8B3	NA	NA	NA	NA	NA	NA	NA	NA	NA	-5.03251	NA	NA	0.784722	NA	NA	0.315272
ATP8B4	NA	2.15204	NA	NA	NA	NA	NA	NA	-1.46974	NA	NA	NA	1.75049	NA	NA	1.17345
ATP9A	1.78537	NA	NA	NA	NA	NA	NA	NA	NA	NA	NA	NA	0.19994	NA	NA	0.813512
ATPAF1	NA	NA	NA	NA	NA	-1.57862	NA	NA	NA	NA	NA	NA	0.491468	0.0289494	NA	0.436801
ATRAID	NA	NA	NA	NA	NA	-1.2895	NA	NA	NA	NA	NA	NA	0.429514	NA	NA	NA
ATRNL1	NA	NA	NA	NA	2.08638	NA	NA	NA	NA	NA	NA	NA	1.02768	NA	NA	NA
ATRX	NA	1.18937	NA	NA	NA	NA	NA	NA	NA	NA	1.3	NA	2.34924	NA	NA	NA
ATXN7L3B	NA	NA	-0.773091	NA	NA	NA	NA	NA	NA	3.25303	NA	NA	0.167799	1.10943	NA	0.646132
AUNIP	1.84449	NA	NA	NA	NA	NA	NA	NA	NA	NA	NA	NA	3.62228	0.410759	0.409445	NA
AURKA	1.45051	NA	NA	NA	NA	NA	NA	NA	NA	NA	NA	NA	1.07358	0.124267	NA	1.97519
AURKB	2.81344	NA	2.7787	NA	NA	NA	3.79471	NA	NA	NA	NA	NA	NA	0.0475916	NA	NA
AUTS2	-1.50299	NA	NA	NA	NA	NA	NA	NA	NA	NA	NA	NA	1.25755	0.0222477	NA	0.421367
AVL9	NA	NA	NA	NA	NA	NA	NA	NA	NA	NA	0.78	NA	1.38817	0.087674	NA	NA
AWAT1	NA	NA	NA	NA	-3.57634	NA	NA	NA	NA	NA	NA	NA	0.778543	0.25413	NA	0.406639
AXIN1	NA	-1.54312	NA	NA	NA	NA	NA	NA	NA	NA	NA	NA	0.453258	1.64706	NA	1.27918
AXIN2	-1.47102	NA	-2.09267	NA	NA	NA	NA	NA	NA	NA	NA	NA	NA	0.124308	NA	1.44966
AXL	NA	NA	NA	NA	1.38358	NA	NA	NA	NA	NA	NA	NA	NA	0.365811	NA	0.728104
AZI2	NA	NA	NA	NA	1.22728	NA	NA	NA	NA	NA	NA	NA	0.555595	0.264282	NA	0.492267
AZIN2	-1.23222	NA	NA	NA	NA	NA	NA	NA	NA	NA	NA	NA	NA	1.39401	NA	NA
B2M	NA	NA	NA	NA	NA	NA	NA	NA	NA	NA	1.57	NA	0.431064	0.130644	NA	1.54722
B3GALNT1	NA	NA	NA	NA	NA	-1.29703	NA	NA	NA	NA	NA	NA	0.132704	NA	NA	NA
B3GALT2	-2.38911	NA	NA	NA	NA	-1.49135	NA	NA	-2.38375	4.58132	NA	NA	NA	NA	NA	0.397255
B3GALT5	NA	NA	NA	NA	-4.58218	NA	NA	NA	NA	NA	NA	NA	0.482136	NA	NA	NA
B3GALT6	NA	NA	NA	NA	NA	NA	NA	NA	NA	NA	-1.62	1.0323	1.10019	1.29783	NA	0.0378972
B3GNT2	NA	NA	NA	NA	NA	NA	NA	NA	-1.57334	NA	NA	NA	1.03105	0.563643	NA	NA
B3GNT7	NA	NA	NA	NA	-4.05405	NA	NA	NA	NA	NA	NA	NA	NA	NA	NA	0.0494504
B3GNT9	NA	NA	NA	NA	NA	NA	NA	NA	1.41404	NA	NA	NA	1.10168	0.808051	NA	0.588738
B4GALNT3	NA	NA	NA	NA	NA	NA	NA	NA	NA	-4.36616	NA	NA	0.124679	0.0863343	NA	NA
B4GALT1	NA	NA	NA	NA	NA	NA	NA	NA	NA	2.76689	NA	NA	0.720013	NA	NA	NA
B4GALT2	1.4413	NA	NA	NA	NA	NA	NA	NA	NA	NA	NA	NA	0.887143	NA	NA	1.94898
B4GALT5	2.01478	NA	NA	NA	NA	NA	NA	NA	NA	NA	NA	NA	0.490398	NA	NA	NA
B4GALT6	NA	NA	NA	NA	NA	NA	NA	NA	NA	2.70722	NA	NA	0.122546	1.92063	NA	0.581547
B4GAT1	NA	NA	NA	NA	NA	-1.49088	NA	NA	NA	NA	NA	NA	NA	NA	NA	0.372276
B9D1	1.71337	NA	NA	NA	NA	NA	NA	NA	NA	NA	NA	NA	NA	NA	NA	0.782532
BAAT	NA	NA	NA	NA	NA	NA	NA	NA	4.72809	NA	NA	NA	0.232269	NA	NA	NA
BACH2	-1.2783	NA	NA	NA	NA	NA	NA	NA	NA	NA	NA	NA	0.888531	1.00786	NA	0.206062
BAG1	-1.71216	NA	NA	NA	NA	NA	NA	NA	NA	NA	NA	NA	NA	0.350216	NA	1.16803
BAG2	NA	NA	NA	NA	1.76851	NA	NA	NA	NA	NA	NA	NA	1.27457	NA	NA	0.18036
BAG4	NA	NA	NA	NA	NA	NA	NA	NA	-1.10795	2.77141	NA	NA	0.790742	NA	NA	NA
BAIAP3	NA	NA	NA	NA	-5.06586	NA	NA	NA	3.63104	NA	-2.4	NA	NA	1.17618	NA	0.447366
BAMBI	3.00721	NA	NA	NA	NA	-1.43455	NA	NA	NA	NA	NA	NA	0.26592	0.182855	NA	NA
BANF1	NA	NA	NA	NA	NA	-1.13633	NA	NA	NA	NA	-1.29	NA	NA	0.107217	NA	NA
BANK1	NA	NA	NA	NA	NA	NA	NA	4.43992	NA	NA	NA	NA	NA	0.0293234	NA	0.540939
BARX2	NA	NA	NA	NA	-2.94072	NA	NA	NA	NA	NA	NA	NA	0.238962	NA	NA	NA
BASP1	1.87792	NA	2.07665	NA	NA	NA	NA	NA	NA	NA	NA	NA	0.493055	NA	NA	NA
BATF2	2.32843	NA	NA	NA	NA	NA	NA	NA	NA	NA	NA	NA	NA	0.126453	NA	NA
BATF3	NA	NA	NA	NA	NA	1.93208	NA	NA	NA	NA	NA	NA	0.830239	0.203636	NA	0.0774394
BAZ1B	NA	NA	NA	0.744628	NA	NA	NA	NA	NA	NA	NA	0.458132	NA	NA	0.263602	NA
BAZ2B	NA	1.35479	NA	NA	NA	NA	NA	NA	NA	NA	NA	NA	1.40608	0.996731	NA	1.61783
BBIP1	NA	NA	NA	NA	NA	NA	NA	NA	NA	2.45814	0.91	NA	0.576483	NA	NA	0.887726
BBOX1	NA	NA	NA	NA	NA	2.88889	NA	NA	NA	NA	NA	NA	0.0429885	0.578783	NA	NA
BBS10	-1.159	NA	NA	NA	NA	NA	NA	NA	NA	4.2043	NA	NA	0.37249	NA	NA	NA
BCAN	NA	NA	NA	NA	-3.38446	NA	NA	NA	NA	NA	NA	NA	0.852355	0.512257	NA	0.388698
BCAT1	1.51948	NA	NA	NA	2.26203	NA	NA	NA	NA	3.05228	NA	NA	NA	1.08936	NA	0.184571
BCKDHA	NA	NA	NA	NA	NA	NA	NA	NA	NA	NA	1.28	NA	NA	NA	NA	2.13828
BCKDHB	NA	NA	NA	NA	NA	-1.29218	NA	NA	NA	NA	NA	NA	0.0487602	NA	NA	0.677593
BCKDK	NA	NA	NA	NA	NA	-1.4955	NA	NA	NA	NA	NA	NA	0.511087	1.19514	NA	NA
BCL11B	-1.49041	NA	NA	NA	NA	NA	NA	NA	-1.88392	NA	NA	NA	NA	NA	NA	0.711048
BCL2A1	1.56842	4.23272	2.40109	NA	NA	NA	4.16103	3.16224	NA	NA	NA	NA	NA	0.0658526	NA	0.9338
BCL2L1	NA	NA	NA	NA	NA	NA	NA	NA	1.63908	NA	NA	NA	0.383184	0.638399	NA	0.79654
BCL2L10	NA	-3.96778	NA	NA	-5.61506	NA	NA	NA	NA	NA	NA	NA	NA	0.176723	NA	NA
BCL3	1.79383	NA	NA	NA	NA	NA	NA	NA	NA	NA	NA	NA	NA	0.828401	NA	NA
BCL6	2.27773	NA	NA	NA	NA	NA	NA	NA	NA	NA	NA	NA	NA	NA	NA	0.422416
BCL7C	NA	NA	NA	NA	NA	NA	NA	NA	NA	NA	1.14	NA	0.856892	0.544285	NA	NA
BCL9L	-1.10135	NA	NA	NA	NA	NA	NA	NA	NA	NA	NA	NA	0.340884	0.720244	NA	1.64584
BCLAF3	NA	NA	NA	NA	NA	NA	NA	1.13779	NA	NA	NA	NA	NA	1.8589	NA	NA
BCOR	NA	NA	-2.5222	NA	NA	NA	NA	NA	NA	NA	NA	NA	1.78721	0.151726	NA	NA
BCORL1	NA	NA	NA	NA	NA	NA	NA	NA	NA	NA	-1.23	NA	NA	0.610964	NA	1.27468
BCR	NA	NA	NA	NA	NA	NA	NA	NA	1.06446	NA	-1.25	NA	0.600393	0.0596106	NA	NA
BDH1	NA	NA	NA	NA	NA	-1.89354	NA	NA	NA	NA	NA	NA	NA	1.40536	NA	NA
BDP1	NA	NA	NA	0.646445	NA	NA	NA	1.24923	NA	NA	NA	NA	1.36854	0.0471293	NA	0.259281
BEND2	1.8385	NA	NA	NA	NA	NA	NA	NA	NA	NA	NA	NA	NA	1.24088	NA	0.0894497
BEND6	NA	4.117	2.40274	NA	NA	NA	NA	NA	NA	NA	NA	NA	NA	NA	NA	0.130387
BEND7	2.13875	NA	NA	NA	NA	NA	NA	NA	NA	NA	NA	NA	2.2253	0.167934	NA	0.504828
BEST3	2.30966	NA	NA	NA	NA	NA	NA	7.03037	NA	NA	NA	NA	0.128994	0.727423	NA	NA
BET1	NA	NA	NA	NA	NA	NA	NA	NA	NA	3.09825	NA	NA	0.46477	0.478768	NA	NA
BEX1	2.09283	NA	NA	NA	NA	NA	NA	NA	NA	NA	NA	NA	0.211913	0.337697	NA	NA
BEX3	1.67726	NA	NA	NA	NA	NA	NA	NA	NA	NA	NA	NA	0.29725	NA	NA	0.270453
BEX4	NA	NA	NA	NA	1.62444	NA	NA	NA	NA	NA	NA	NA	NA	0.314863	NA	NA
BEX5	-1.1338	NA	NA	NA	NA	NA	NA	NA	NA	NA	NA	NA	1.61725	NA	NA	NA
BFSP2	1.61823	NA	NA	NA	NA	NA	NA	NA	NA	NA	NA	NA	0.255206	NA	NA	NA
BGN	NA	NA	NA	NA	NA	NA	NA	NA	2.96796	NA	NA	NA	0.128985	0.182627	NA	NA
BHLHE41	1.14546	NA	NA	NA	NA	NA	NA	NA	NA	NA	NA	NA	0.854313	NA	NA	NA
BICC1	NA	NA	NA	NA	NA	NA	NA	NA	NA	NA	-2.37	NA	0.110942	NA	NA	0.0771656
BICD1	NA	NA	NA	NA	NA	NA	NA	1.6411	NA	NA	NA	NA	NA	0.22595	NA	0.00572667
BICDL1	-1.37401	NA	NA	NA	NA	NA	NA	NA	NA	NA	NA	NA	1.57769	0.173655	NA	0.22263
BICDL2	1.90595	NA	NA	NA	NA	3.99379	NA	NA	NA	NA	NA	NA	NA	1.7378	NA	NA
BIK	1.54588	NA	NA	NA	NA	NA	NA	NA	NA	NA	NA	NA	NA	1.09537	NA	NA
BIN2	NA	2.79029	NA	NA	NA	NA	2.50262	1.62547	NA	NA	NA	NA	0.666055	NA	NA	1.26309
BIRC3	NA	2.15085	NA	NA	NA	NA	2.45872	NA	-1.51964	NA	1.11	NA	NA	0.0211474	NA	NA
BIRC5	2.93574	NA	2.30242	NA	NA	NA	NA	NA	NA	NA	-2.65	NA	0.904499	NA	NA	NA
BIRC6	NA	NA	NA	NA	NA	NA	NA	NA	NA	NA	1.3	NA	NA	0.079341	NA	NA
BIRC7	-4.11209	NA	NA	NA	NA	NA	NA	NA	NA	NA	NA	NA	1.1178	NA	NA	0.194124
BLOC1S2	NA	NA	NA	NA	NA	NA	NA	NA	-1.60294	NA	NA	NA	1.41942	1.77433	NA	2.30237
BLVRA	NA	NA	NA	NA	NA	NA	NA	NA	NA	NA	-1.82	NA	0.408796	NA	NA	0.0117757
BLZF1	NA	NA	NA	NA	NA	NA	NA	NA	NA	NA	1.1	NA	NA	NA	NA	1.02596
BMI1	NA	NA	NA	NA	NA	NA	NA	NA	-1.47831	NA	NA	NA	0.254204	NA	0.573518	0.844397
BMP3	NA	NA	-2.82641	NA	NA	NA	NA	NA	-2.82046	NA	NA	NA	NA	0.760607	NA	0.633456
BMP6	1.60139	NA	NA	NA	NA	NA	NA	NA	NA	NA	NA	NA	0.676606	0.978082	NA	NA
BMP8A	1.18214	NA	NA	NA	NA	NA	NA	NA	NA	NA	NA	NA	NA	0.0156706	NA	NA
BMP8B	1.19767	NA	NA	NA	NA	NA	NA	NA	NA	NA	-1.57	NA	NA	0.904423	NA	NA
BMPR1A	NA	NA	NA	NA	1.3849	NA	NA	NA	NA	2.7657	NA	NA	NA	0.53535	NA	1.42165
BMPR1B	NA	NA	NA	NA	2.3602	NA	NA	NA	NA	NA	NA	NA	NA	0.439518	NA	NA
BMPR2	NA	NA	NA	NA	1.39018	NA	NA	NA	NA	2.55405	NA	NA	1.63495	0.559966	NA	0.742754
BMT2	NA	NA	NA	NA	1.18449	NA	NA	NA	-1.21062	NA	NA	NA	0.0684884	0.771006	NA	0.561227
BMX	2.87476	NA	NA	NA	NA	NA	NA	NA	NA	NA	NA	NA	NA	1.79975	NA	NA
BNC1	NA	NA	NA	NA	2.82719	NA	NA	NA	NA	NA	NA	NA	NA	0.071366	NA	NA
BNIP3	NA	NA	NA	NA	2.22927	NA	NA	NA	NA	NA	NA	NA	1.13458	0.0316532	NA	0.473528
BNIP3L	NA	NA	NA	NA	1.86335	NA	NA	3.0755	NA	NA	NA	NA	0.00369339	0.08192	NA	0.575786
BNIPL	1.68384	NA	NA	NA	NA	NA	NA	NA	NA	NA	NA	NA	0.121	NA	NA	0.881775
BOC	NA	NA	NA	NA	NA	NA	NA	NA	1.66066	NA	-2.03	NA	NA	0.023036	NA	NA
BOLA3	NA	NA	NA	NA	NA	-1.34921	NA	NA	NA	NA	NA	NA	2.44499	NA	NA	NA
BORCS7	NA	NA	NA	NA	NA	NA	NA	NA	NA	3.62586	NA	NA	NA	0.196608	NA	NA
BPI	2.79881	NA	3.31083	NA	NA	NA	NA	NA	NA	NA	NA	NA	0.602631	NA	NA	NA
BPIFB1	NA	NA	NA	NA	NA	4.65892	NA	NA	NA	NA	NA	NA	0.326924	NA	NA	NA
BRAT1	NA	NA	NA	NA	NA	NA	NA	NA	NA	NA	-1.53	NA	0.711651	NA	NA	NA
BRCA1	1.23175	NA	NA	NA	NA	NA	NA	NA	NA	NA	NA	NA	NA	1.06161	NA	0.443961
BRCA2	NA	NA	NA	NA	NA	2.05019	NA	NA	NA	NA	NA	NA	0.184009	NA	NA	NA
BRI3	NA	NA	NA	NA	NA	-1.10389	NA	NA	NA	NA	NA	NA	0.923445	0.58948	NA	0.709781
BRINP1	NA	NA	NA	NA	3.74408	NA	NA	NA	NA	NA	NA	NA	0.0890032	0.107604	NA	NA
BRIP1	NA	NA	1.27165	NA	NA	NA	NA	NA	NA	NA	NA	NA	0.513639	NA	NA	1.08122
BRK1	NA	NA	NA	NA	1.04054	NA	NA	NA	NA	NA	NA	NA	1.05052	0.305717	NA	NA
BST2	NA	2.94884	NA	NA	NA	NA	NA	NA	NA	NA	NA	NA	0.850745	NA	NA	NA
BTBD11	-1.12175	NA	NA	NA	NA	NA	NA	NA	NA	NA	NA	NA	NA	0.305334	NA	0.629899
BTBD16	NA	NA	NA	NA	NA	NA	NA	NA	NA	-7.34362	NA	NA	0.868333	NA	NA	0.173414
BTBD19	1.86405	NA	NA	NA	NA	NA	NA	NA	NA	NA	NA	NA	NA	NA	NA	0.0173659
BTD	NA	NA	NA	NA	NA	NA	-1.29303	NA	NA	NA	NA	NA	0.691135	0.0244152	NA	1.88367
BTF3L4	NA	NA	NA	NA	1.19002	NA	NA	NA	-1.55299	4.0213	NA	NA	0.455777	NA	NA	0.0128298
BTG2	-1.37078	NA	NA	NA	NA	NA	NA	1.52599	NA	NA	NA	NA	0.00127886	0.334988	NA	NA
BTN2A1	NA	NA	NA	NA	NA	NA	NA	NA	NA	NA	0.9	NA	0.0573173	NA	NA	NA
BTN3A1	-1.08124	NA	NA	NA	NA	NA	NA	NA	NA	NA	NA	NA	NA	0.197059	NA	NA
BTNL8	NA	NA	NA	NA	-3.18336	NA	NA	NA	NA	NA	NA	NA	NA	1.32833	NA	1.60127
BUB1	3.06887	NA	2.42921	NA	NA	NA	3.36112	NA	NA	NA	NA	NA	1.52167	NA	NA	0.173071
BUD31	NA	1.35293	NA	NA	NA	NA	NA	NA	NA	NA	NA	NA	NA	NA	NA	0.420547
BVES	2.10111	NA	NA	NA	1.62765	NA	NA	NA	NA	NA	NA	NA	NA	0.156485	NA	0.55271
C10orf71	NA	NA	NA	NA	NA	-1.93591	NA	NA	NA	NA	NA	NA	NA	0.122806	NA	NA
C10orf90	NA	NA	NA	NA	NA	NA	NA	NA	NA	-5.79486	-1.59	NA	0.751347	NA	NA	NA
C11orf16	NA	NA	NA	NA	NA	NA	NA	NA	4.20562	NA	NA	NA	NA	0.0547057	NA	NA
C11orf58	NA	NA	NA	NA	NA	NA	NA	NA	NA	NA	-1.39	NA	0.242494	NA	NA	NA
C11orf80	NA	NA	NA	NA	NA	1.78877	NA	NA	NA	NA	NA	NA	0.397071	0.623177	NA	NA
C11orf86	NA	NA	NA	NA	-6.09178	NA	NA	NA	NA	NA	NA	NA	NA	0.0679765	NA	NA
C11orf87	3.78777	NA	NA	NA	-4.34076	NA	NA	NA	NA	NA	NA	NA	NA	0.494414	NA	NA
C12orf29	NA	NA	NA	NA	1.2597	NA	NA	NA	NA	NA	NA	NA	1.50677	0.0966105	NA	NA
C12orf42	-1.38804	NA	NA	NA	NA	NA	NA	NA	NA	NA	NA	NA	0.433435	NA	NA	NA
C12orf57	-1.08312	NA	NA	NA	NA	NA	NA	NA	NA	NA	NA	NA	NA	0.396847	NA	NA
C12orf71	NA	NA	NA	NA	-4.1258	NA	NA	NA	NA	NA	NA	NA	0.207734	NA	NA	NA
C12orf75	NA	NA	NA	NA	NA	NA	NA	2.3432	NA	NA	NA	NA	0.301198	0.585767	NA	NA
C14orf132	NA	NA	-2.431	NA	NA	NA	NA	NA	NA	NA	NA	NA	1.1772	NA	NA	NA
C14orf39	NA	NA	NA	NA	2.50329	NA	NA	NA	NA	NA	NA	NA	0.0924259	0.522626	NA	NA
C15orf48	NA	NA	2.62431	NA	NA	NA	NA	NA	NA	NA	1.79	NA	0.637744	NA	NA	NA
C15orf61	NA	-3.31407	NA	NA	NA	-1.51214	NA	NA	NA	NA	NA	NA	1.24524	NA	NA	NA
C15orf65	1.47383	NA	NA	NA	NA	NA	NA	NA	NA	NA	NA	NA	1.2918	NA	NA	NA
C16orf74	NA	NA	NA	NA	-4.12751	NA	NA	NA	NA	NA	NA	NA	NA	0.284845	NA	NA
C16orf82	NA	NA	NA	NA	NA	NA	NA	NA	NA	-4.77583	NA	0.11167	2.95921	1.78574	0.784183	NA
C16orf89	NA	NA	-2.30808	NA	NA	NA	NA	NA	NA	NA	NA	NA	NA	1.07854	NA	NA
C16orf96	NA	NA	NA	NA	NA	NA	NA	NA	NA	-4.10082	NA	NA	1.04649	NA	NA	NA
C17orf50	NA	-3.19859	NA	NA	NA	NA	NA	NA	NA	-4.6855	NA	NA	0.59519	0.767206	NA	NA
C18orf32	NA	NA	NA	NA	NA	NA	NA	NA	NA	3.3946	NA	NA	NA	0.338727	NA	NA
C19orf25	NA	NA	NA	NA	NA	NA	NA	NA	NA	NA	-1.11	NA	1.30768	NA	NA	NA
C19orf71	-1.07097	NA	NA	NA	NA	NA	NA	NA	NA	NA	NA	NA	NA	0.116737	NA	NA
C1D	NA	NA	NA	NA	NA	NA	NA	NA	-1.54064	NA	NA	NA	0.0613849	NA	NA	0.375248
C1GALT1	NA	NA	NA	NA	NA	NA	NA	NA	-1.65362	NA	NA	NA	NA	NA	NA	0.471882
C1orf109	NA	NA	NA	NA	1.29032	NA	NA	NA	NA	NA	NA	NA	0.171079	NA	NA	NA
C1orf116	2.18377	NA	NA	NA	NA	NA	NA	2.96993	NA	NA	NA	NA	3.59829	NA	0.598774	NA
C1orf146	NA	NA	NA	NA	-4.48107	NA	NA	NA	NA	NA	NA	NA	0.838355	0.179736	NA	NA
C1orf167	1.62699	NA	NA	NA	4.61198	NA	NA	NA	NA	-4.81923	NA	NA	1.46319	NA	NA	NA
C1orf198	1.55985	NA	NA	NA	1.26162	NA	NA	NA	NA	NA	NA	NA	0.554311	0.23035	NA	NA
C1orf43	NA	NA	NA	NA	NA	NA	NA	NA	NA	NA	1.2	NA	0.112012	1.33606	NA	NA
C1QA	2.0311	NA	NA	NA	NA	NA	NA	NA	NA	NA	NA	NA	NA	0.000702002	NA	0.838209
C1QB	2.58861	NA	1.67157	NA	NA	NA	NA	NA	NA	NA	-3.25	NA	0.35933	0.341059	NA	0.223541
C1QC	2.87093	NA	NA	NA	NA	NA	NA	NA	NA	NA	-1.63	NA	1.62567	0.347321	NA	NA
C1R	NA	NA	NA	NA	NA	NA	NA	-1.48492	NA	NA	NA	NA	NA	NA	NA	0.115416
C2	NA	NA	NA	NA	NA	NA	NA	-1.7474	NA	NA	NA	0.0264617	NA	NA	0.0896374	NA
C20orf27	NA	NA	NA	NA	NA	NA	NA	NA	NA	NA	-1.98	NA	0.802301	NA	NA	NA
C21orf91	NA	NA	NA	NA	NA	NA	NA	NA	-1.68909	NA	NA	NA	2.40963	NA	NA	NA
C22orf15	NA	NA	NA	NA	-4.08914	NA	NA	NA	NA	NA	NA	NA	NA	0.748622	NA	NA
C2CD2L	NA	2.30472	NA	NA	NA	NA	NA	NA	NA	NA	NA	NA	0.354179	NA	NA	0.122024
C2CD4A	NA	NA	3.97673	NA	NA	NA	NA	NA	NA	NA	NA	NA	NA	0.339482	NA	NA
C2CD4B	NA	NA	NA	NA	NA	NA	NA	NA	NA	NA	-2.73	NA	1.65243	0.0798938	NA	0.93209
C2CD4C	NA	NA	NA	NA	NA	NA	NA	NA	4.0284	NA	NA	NA	0.348653	NA	NA	NA
C2orf15	-1.33569	NA	NA	NA	NA	NA	NA	NA	NA	NA	NA	NA	0.859698	0.868776	NA	NA
C2orf72	NA	NA	NA	NA	-2.89675	NA	NA	NA	NA	NA	NA	NA	1.59774	0.182141	NA	NA
C2orf88	1.47417	NA	NA	NA	NA	NA	NA	NA	NA	NA	NA	NA	NA	0.503426	NA	NA
C3AR1	2.38659	NA	NA	NA	NA	NA	NA	NA	-2.62837	NA	NA	NA	0.151565	NA	NA	0.0649395
C3orf33	-1.23239	NA	NA	NA	NA	NA	NA	NA	NA	NA	NA	NA	0.149094	NA	NA	NA
C3orf38	NA	NA	NA	NA	NA	NA	NA	NA	NA	NA	1.76	NA	0.48371	NA	NA	NA
C3orf52	NA	NA	NA	NA	NA	NA	NA	3.22977	NA	NA	NA	NA	NA	0.253421	NA	NA
C3orf70	1.57936	NA	NA	NA	NA	NA	NA	NA	NA	NA	NA	NA	0.744666	NA	NA	NA
C4BPA	NA	NA	NA	NA	NA	NA	4.65505	NA	NA	NA	NA	NA	NA	0.352371	NA	NA
C4orf19	NA	NA	NA	NA	NA	NA	NA	NA	-1.63919	NA	NA	NA	NA	0.846722	NA	NA
C4orf3	NA	NA	NA	NA	1.27949	NA	NA	NA	-1.2325	3.00727	NA	NA	0.885908	NA	NA	NA
C4orf48	1.26789	NA	NA	NA	NA	NA	NA	NA	NA	NA	NA	NA	1.54571	NA	NA	NA
C5	NA	NA	-1.26697	NA	NA	NA	NA	NA	NA	NA	NA	NA	NA	NA	NA	1.11877
C5AR2	NA	NA	NA	NA	NA	NA	NA	NA	NA	NA	-1.67	NA	0.966973	NA	NA	1.08612
C5orf51	NA	NA	NA	NA	1.29156	NA	NA	NA	-1.72561	3.5319	2.32	NA	1.11634	NA	NA	NA
C6orf118	NA	NA	NA	NA	NA	4.16159	NA	NA	5.9566	-4.88952	NA	NA	1.451	NA	NA	NA
C6orf62	NA	NA	NA	NA	NA	NA	NA	NA	-1.31291	NA	NA	NA	NA	0.00687152	NA	NA
C6orf89	NA	NA	NA	NA	NA	NA	-1.04556	NA	NA	NA	NA	NA	NA	1.60299	NA	NA
C7orf50	NA	NA	NA	NA	NA	NA	NA	NA	NA	NA	-1.46	NA	0.129029	NA	NA	NA
C8orf37	NA	NA	NA	NA	1.89311	NA	NA	NA	NA	NA	NA	NA	0.0435671	NA	NA	NA
C8orf74	NA	NA	NA	NA	NA	NA	NA	NA	NA	-5.13792	NA	NA	NA	0.749336	NA	NA
C8orf82	NA	NA	NA	NA	NA	NA	NA	NA	NA	NA	-1.72	NA	NA	0.464176	NA	NA
C8orf86	3.57506	NA	NA	NA	NA	NA	NA	NA	NA	NA	NA	NA	0.105258	NA	NA	NA
C9orf152	NA	NA	NA	NA	NA	3.38627	NA	NA	NA	NA	NA	NA	NA	0.137231	NA	NA
C9orf153	NA	NA	NA	NA	1.63551	NA	NA	NA	NA	NA	NA	NA	NA	1.21836	NA	NA
C9orf16	NA	NA	NA	NA	NA	NA	NA	NA	1.99464	NA	NA	NA	NA	0.31274	NA	NA
C9orf50	NA	NA	NA	NA	NA	2.87529	NA	NA	NA	NA	NA	NA	2.04833	NA	NA	NA
CA1	7.70125	NA	3.05557	NA	NA	3.32409	4.13483	6.17004	NA	NA	NA	NA	0.711689	NA	NA	NA
CA12	2.73245	NA	2.95706	NA	NA	NA	NA	5.18919	NA	NA	NA	NA	0.624127	NA	NA	0.260909
CA2	1.36718	NA	NA	NA	NA	NA	NA	NA	NA	NA	NA	NA	NA	NA	NA	0.2978
CA4	2.87896	NA	-2.68156	NA	NA	NA	NA	NA	NA	NA	NA	NA	0.357626	1.02281	NA	1.64209
CAB39L	NA	NA	NA	NA	NA	NA	NA	NA	NA	NA	3.61	NA	0.387457	NA	NA	0.0125901
CABLES1	1.31337	NA	NA	NA	NA	NA	NA	NA	NA	NA	NA	NA	0.136033	0.641673	NA	1.29189
CACNA1A	1.38572	NA	NA	NA	NA	NA	NA	NA	NA	NA	NA	NA	1.88078	0.14957	NA	0.72267
CACNA1C	NA	NA	NA	NA	NA	NA	NA	NA	1.29985	NA	NA	NA	NA	NA	NA	0.719612
CACNA1D	NA	NA	NA	NA	NA	NA	NA	NA	NA	NA	-1.79	NA	0.021171	0.371332	NA	0.730276
CACNA1E	2.13379	NA	NA	NA	NA	NA	-2.47769	NA	NA	NA	1.52	NA	1.56086	0.00903393	NA	NA
CACNA2D2	-1.24187	NA	-3.0053	NA	NA	NA	NA	NA	NA	NA	NA	NA	0.284078	NA	NA	0.62757
CACNA2D3	-2.49227	NA	NA	NA	NA	-1.6754	NA	NA	NA	NA	NA	NA	NA	2.03604	NA	1.80744
CACNB4	-1.69562	NA	NA	NA	NA	NA	NA	NA	NA	2.63032	NA	NA	1.52842	0.166579	NA	0.0947918
CACNG6	-2.07299	NA	NA	NA	NA	NA	NA	NA	NA	NA	NA	NA	0.177818	0.884123	NA	0.569979
CACTIN	NA	NA	NA	NA	NA	NA	NA	NA	NA	NA	-1.41	NA	0.0507166	0.0268066	NA	NA
CADM2	NA	NA	NA	NA	1.81843	NA	NA	NA	NA	NA	NA	NA	1.39225	0.194379	NA	NA
CALB2	NA	NA	NA	NA	NA	-2.72727	NA	NA	NA	NA	NA	NA	NA	1.23235	NA	1.05964
CALCOCO1	NA	NA	NA	NA	NA	NA	NA	NA	1.10098	NA	-1.22	NA	NA	NA	NA	0.00866045
CALCRL	NA	NA	NA	NA	2.41505	1.70749	NA	NA	NA	4.79262	NA	NA	0.00819687	NA	NA	0.999454
CALD1	1.69421	NA	NA	NA	1.51329	NA	NA	NA	NA	NA	NA	NA	NA	NA	NA	0.242343
CALHM5	1.91922	NA	NA	NA	NA	NA	NA	NA	NA	NA	NA	NA	NA	NA	NA	0.378411
CALHM6	NA	NA	NA	NA	NA	NA	NA	NA	NA	NA	2.63	NA	NA	0.0562738	NA	NA
CALM1	NA	NA	NA	NA	NA	NA	NA	NA	-1.17609	NA	NA	NA	1.29801	NA	NA	NA
CALM3	1.02552	NA	NA	NA	NA	-1.26201	NA	NA	NA	NA	NA	NA	0.0137215	0.0621214	NA	NA
CALML4	NA	NA	NA	NA	-2.82644	NA	NA	NA	NA	NA	NA	NA	NA	1.30324	NA	0.197949
CALR3	NA	NA	NA	NA	NA	NA	NA	NA	NA	-3.85084	NA	NA	0.374553	NA	NA	0.161678
CALY	NA	NA	NA	NA	NA	NA	NA	NA	NA	-6.81964	NA	NA	0.734673	0.290691	NA	NA
CAMK2D	NA	NA	NA	NA	NA	NA	NA	NA	NA	2.77467	NA	NA	0.0460753	NA	NA	NA
CAMK2N1	NA	NA	NA	NA	NA	NA	NA	NA	NA	5.06176	NA	NA	0.387558	NA	NA	NA
CAMK4	-1.50434	NA	NA	NA	NA	NA	NA	NA	-2.86086	NA	NA	NA	1.02371	NA	NA	NA
CAMKK2	1.30357	NA	NA	NA	NA	NA	NA	NA	NA	NA	NA	NA	0.202622	0.306171	NA	0.734472
CAMLG	NA	NA	NA	NA	1.50788	NA	NA	NA	NA	NA	NA	NA	NA	0.468582	NA	NA
CAMP	2.20416	NA	NA	NA	NA	NA	NA	NA	NA	NA	NA	NA	NA	NA	NA	0.0353045
CAMSAP2	NA	NA	NA	NA	1.19907	NA	NA	NA	NA	NA	NA	NA	NA	0.355648	NA	NA
CAND2	NA	NA	NA	NA	NA	-1.45266	NA	NA	NA	NA	NA	NA	NA	0.0481402	NA	0.487857
CAP2	NA	NA	NA	NA	NA	-1.70301	NA	NA	NA	NA	NA	NA	NA	0.144227	NA	0.408547
CAPG	1.28405	NA	NA	NA	NA	NA	NA	NA	NA	NA	NA	NA	0.213551	NA	NA	0.475655
CAPN11	1.98451	NA	NA	NA	NA	NA	NA	NA	NA	-5.04731	NA	NA	0.127627	0.435811	NA	NA
CAPN12	NA	-2.86897	NA	NA	NA	NA	NA	NA	NA	NA	NA	NA	NA	NA	NA	0.55461
CAPN13	3.13074	NA	NA	NA	NA	4.85026	NA	6.42354	NA	NA	NA	NA	NA	NA	NA	0.25828
CAPN15	NA	NA	NA	NA	NA	NA	NA	NA	NA	NA	-1.35	NA	NA	0.171884	NA	1.00387
CAPN5	NA	NA	NA	NA	NA	NA	NA	NA	2.64607	NA	NA	NA	0.344372	0.255549	NA	1.59835
CAPN8	NA	NA	NA	NA	NA	NA	NA	5.05183	NA	NA	NA	NA	NA	NA	NA	0.276603
CAPNS1	NA	NA	NA	NA	NA	-1.74572	NA	NA	NA	NA	NA	NA	NA	NA	NA	0.100045
CAPZA2	NA	NA	NA	NA	1.00338	NA	NA	NA	-1.52369	NA	NA	NA	0.260107	1.48124	NA	0.574581
CARD11	NA	NA	NA	NA	-3.43655	NA	NA	NA	NA	NA	NA	NA	NA	0.164104	NA	0.521197
CARD16	NA	3.46636	NA	NA	NA	NA	2.43329	NA	NA	NA	NA	NA	0.303648	NA	NA	0.49579
CARD17	2.34054	NA	NA	NA	NA	NA	NA	NA	NA	NA	2.01	NA	0.717708	0.395598	NA	1.26385
CARD6	1.67305	NA	NA	NA	NA	NA	NA	NA	NA	NA	NA	NA	NA	1.10787	NA	NA
CARD9	NA	NA	NA	NA	-4.29813	NA	NA	NA	NA	NA	-1.77	NA	1.30599	0.112171	NA	NA
CARMIL3	NA	NA	NA	NA	-3.82569	NA	NA	NA	NA	NA	NA	NA	0.465636	NA	NA	NA
CASD1	NA	NA	NA	NA	NA	NA	NA	NA	-1.44346	2.9633	NA	NA	0.395554	NA	NA	NA
CASP4	NA	NA	2.16001	NA	NA	NA	NA	NA	NA	NA	NA	NA	0.375844	NA	NA	NA
CASP5	1.62421	NA	NA	NA	NA	NA	NA	NA	NA	NA	NA	NA	0.0827273	NA	NA	NA
CASQ1	NA	NA	NA	NA	NA	-2.43	NA	NA	NA	NA	NA	NA	0.256876	NA	NA	1.27667
CASQ2	NA	NA	NA	NA	NA	-1.92516	NA	NA	NA	NA	NA	NA	NA	NA	NA	1.70047
CASR	NA	NA	NA	NA	-3.38607	NA	NA	NA	NA	NA	NA	NA	NA	0.874006	NA	0.26005
CATSPER1	1.42086	NA	NA	NA	NA	NA	NA	NA	NA	-4.78732	NA	NA	0.115999	0.15037	NA	NA
CATSPER4	NA	NA	NA	NA	NA	NA	NA	NA	NA	-4.83817	NA	NA	0.475903	0.176597	NA	0.0326164
CATSPERB	NA	NA	NA	NA	NA	1.96021	NA	NA	NA	NA	NA	NA	0.0878015	NA	NA	0.219285
CATSPERG	NA	NA	NA	NA	NA	NA	NA	NA	NA	-3.68125	NA	NA	0.405342	NA	NA	1.6069
CAV1	3.12178	NA	NA	NA	NA	NA	NA	NA	NA	NA	NA	NA	0.59241	0.592923	NA	0.948622
CAV2	2.42608	NA	NA	NA	1.32356	NA	NA	NA	NA	3.31014	NA	NA	1.52671	NA	NA	NA
CAVIN2	1.41619	NA	NA	NA	1.65989	NA	NA	NA	NA	NA	NA	NA	0.20169	NA	NA	0.714888
CAVIN3	2.0402	NA	NA	NA	NA	NA	NA	NA	NA	NA	NA	NA	0.725452	0.583104	NA	0.398206
CBFB	NA	NA	NA	NA	1.00085	NA	NA	NA	NA	NA	NA	NA	0.0833104	NA	NA	NA
CBLN2	NA	NA	NA	NA	NA	NA	NA	NA	NA	NA	-1.94	NA	NA	NA	NA	0.303297
CBR3	-1.26738	NA	NA	NA	NA	NA	NA	NA	NA	NA	NA	NA	1.00852	0.666446	NA	0.829567
CBR4	NA	NA	NA	NA	NA	NA	NA	NA	NA	2.6546	NA	NA	0.695387	0.287516	NA	0.275779
CBS	1.87036	NA	NA	NA	NA	NA	NA	NA	NA	NA	NA	NA	NA	NA	NA	1.12888
CBX7	NA	NA	-2.29296	NA	NA	NA	NA	NA	NA	NA	NA	NA	0.291567	NA	NA	NA
CBY3	NA	NA	NA	NA	NA	NA	NA	NA	NA	-5.65295	NA	NA	NA	0.596021	NA	NA
CC2D2B	1.31889	NA	NA	NA	NA	NA	NA	NA	NA	NA	NA	NA	NA	NA	NA	1.03019
CCDC102B	NA	NA	NA	NA	NA	NA	NA	2.21229	NA	NA	NA	NA	0.75843	0.243741	NA	NA
CCDC114	NA	NA	NA	NA	NA	NA	NA	NA	2.3659	NA	NA	NA	0.973897	0.650284	NA	NA
CCDC116	NA	NA	NA	NA	NA	NA	NA	NA	NA	-5.28064	NA	NA	0.09517	0.0446022	NA	NA
CCDC122	NA	NA	NA	NA	NA	NA	NA	NA	NA	3.02553	NA	NA	NA	0.280033	NA	NA
CCDC126	NA	NA	NA	NA	NA	NA	NA	NA	NA	NA	2.05	NA	0.410321	0.26655	NA	NA
CCDC127	NA	NA	NA	NA	NA	-0.879434	NA	NA	NA	NA	NA	NA	0.615136	NA	NA	1.00825
CCDC136	NA	NA	NA	NA	NA	NA	NA	NA	NA	-5.28306	NA	NA	0.295559	NA	NA	NA
CCDC140	3.28104	NA	NA	NA	NA	NA	NA	NA	NA	NA	NA	NA	0.519675	NA	NA	NA
CCDC141	NA	NA	NA	NA	NA	NA	NA	3.06735	NA	NA	NA	NA	0.76583	NA	NA	0.45465
CCDC144CP	NA	NA	NA	NA	NA	2.42485	NA	3.30802	NA	NA	NA	NA	NA	0.290045	NA	NA
CCDC150	1.35115	NA	NA	NA	NA	NA	NA	NA	NA	NA	NA	NA	0.215305	0.0945266	NA	NA
CCDC151	NA	NA	NA	NA	NA	NA	NA	NA	NA	-4.9017	NA	NA	NA	NA	NA	0.0479361
CCDC154	NA	NA	NA	NA	NA	NA	NA	NA	NA	-6.54065	NA	NA	NA	0.264547	NA	0.560318
CCDC157	NA	NA	NA	NA	NA	NA	NA	NA	NA	-4.20132	NA	NA	0.8751	0.454066	NA	NA
CCDC162P	1.47814	NA	NA	NA	NA	NA	NA	NA	NA	NA	NA	NA	0.112531	NA	NA	NA
CCDC168	NA	NA	NA	NA	NA	NA	NA	NA	NA	-4.95065	NA	NA	0.633155	NA	NA	0.551615
CCDC17	1.23472	NA	NA	NA	-4.01916	NA	NA	NA	NA	NA	NA	NA	0.482088	0.053036	NA	0.38619
CCDC180	NA	NA	NA	NA	NA	NA	NA	NA	NA	-4.02141	NA	NA	0.251664	0.296827	NA	0.197596
CCDC183	NA	NA	NA	NA	NA	NA	NA	NA	NA	-4.87462	NA	NA	0.743742	NA	NA	0.356296
CCDC184	-1.89955	NA	NA	NA	NA	NA	NA	NA	NA	NA	NA	NA	0.737998	0.805469	NA	0.376592
CCDC185	NA	NA	NA	NA	NA	NA	NA	NA	NA	-7.51822	NA	NA	NA	NA	NA	0.398924
CCDC186	NA	NA	NA	NA	NA	NA	NA	NA	NA	NA	1.04	NA	NA	0.217976	NA	NA
CCDC187	NA	NA	NA	NA	NA	NA	NA	NA	2.87739	-6.22592	NA	NA	0.468834	0.567268	NA	0.743536
CCDC188	NA	NA	NA	NA	NA	NA	NA	NA	NA	-5.08369	NA	NA	1.52319	NA	NA	NA
CCDC189	NA	NA	NA	NA	NA	NA	NA	NA	NA	-4.21844	NA	NA	NA	1.02707	NA	NA
CCDC24	NA	NA	NA	NA	-3.39277	NA	NA	NA	NA	NA	NA	NA	0.630288	NA	NA	NA
CCDC27	NA	NA	NA	NA	NA	NA	NA	NA	NA	-3.71309	NA	NA	0.448615	NA	NA	NA
CCDC28A	NA	NA	NA	NA	NA	NA	NA	NA	NA	NA	1.43	NA	NA	0.134414	NA	NA
CCDC40	NA	NA	NA	NA	NA	NA	NA	NA	NA	-4.62331	NA	NA	0.418308	NA	NA	0.891153
CCDC42	NA	NA	NA	NA	NA	NA	NA	NA	NA	-5.38464	NA	NA	0.943448	0.445547	NA	NA
CCDC59	NA	NA	NA	NA	NA	NA	NA	NA	NA	NA	1.51	NA	0.558597	0.0716605	NA	NA
CCDC63	NA	NA	NA	NA	NA	NA	NA	NA	NA	-6.61522	NA	NA	0.414631	0.308709	NA	0.55751
CCDC65	-1.17739	NA	NA	NA	NA	NA	NA	NA	NA	NA	NA	NA	1.14642	NA	NA	NA
CCDC70	NA	NA	NA	NA	NA	NA	NA	NA	NA	-4.6006	NA	NA	NA	0.0189571	NA	0.31579
CCDC71L	1.4297	NA	1.92372	NA	1.83546	NA	NA	NA	NA	NA	NA	NA	0.72522	NA	NA	NA
CCDC74A	NA	NA	NA	NA	NA	NA	NA	NA	NA	-3.52887	NA	NA	0.664456	NA	NA	NA
CCDC78	NA	NA	NA	NA	NA	NA	NA	NA	2.1736	NA	NA	NA	NA	0.92517	NA	0.655803
CCDC82	NA	NA	NA	NA	NA	NA	NA	NA	NA	NA	1.27	NA	1.0066	NA	NA	NA
CCDC85B	NA	NA	NA	NA	NA	NA	NA	NA	2.07658	NA	NA	NA	0.0396822	1.11436	NA	1.41445
CCDC88A	NA	2.28547	NA	NA	NA	NA	NA	NA	NA	NA	NA	NA	0.55988	0.474481	NA	NA
CCDC88B	NA	NA	NA	NA	NA	NA	2.40918	NA	1.57601	-4.41452	NA	NA	0.536842	NA	NA	0.563719
CCDC90B	NA	NA	NA	NA	NA	NA	NA	NA	-1.38384	NA	NA	NA	0.258696	NA	NA	0.0673004
CCDC93	NA	NA	NA	NA	NA	NA	NA	NA	NA	NA	1.53	4.09031	NA	NA	0.409381	NA
CCDC96	NA	NA	NA	NA	NA	NA	NA	NA	NA	-5.76843	NA	NA	0.790209	0.504046	NA	0.0204621
CCER2	NA	NA	NA	NA	NA	NA	NA	NA	NA	-8.09964	NA	NA	0.694888	NA	NA	0.915177
CCHCR1	NA	NA	NA	NA	NA	NA	NA	NA	1.59196	NA	NA	NA	NA	NA	NA	0.614941
CCIN	1.8221	NA	NA	NA	NA	NA	NA	NA	NA	-4.32882	NA	NA	0.118307	NA	NA	NA
CCL11	NA	NA	NA	NA	NA	2.99583	NA	NA	NA	NA	NA	NA	NA	0.112777	NA	NA
CCL17	NA	NA	-2.68373	NA	NA	NA	NA	NA	NA	NA	NA	NA	0.603445	0.692947	NA	NA
CCL19	NA	NA	3.23245	NA	NA	NA	3.73535	NA	NA	NA	NA	NA	0.247761	1.22796	NA	0.301553
CCL2	NA	4.68151	3.04715	NA	NA	NA	NA	2.62273	NA	NA	NA	NA	1.37283	0.0513601	NA	NA
CCL20	NA	NA	NA	NA	NA	5.18893	NA	5.68768	NA	NA	NA	NA	NA	0.581266	NA	2.08326
CCL23	NA	NA	NA	NA	NA	NA	NA	NA	2.63554	NA	NA	NA	NA	0.80237	NA	0.114661
CCL25	2.61308	NA	NA	NA	NA	NA	NA	NA	5.69865	NA	NA	NA	1.06278	NA	NA	0.0490396
CCL28	-1.1957	NA	NA	NA	NA	NA	NA	NA	-1.58801	NA	NA	NA	NA	0.0251095	NA	NA
CCL3	NA	NA	NA	NA	NA	NA	NA	NA	NA	NA	1.69	NA	NA	0.195823	NA	NA
CCL4	-2.20684	NA	NA	NA	NA	NA	NA	NA	NA	NA	1.96	NA	NA	0.532809	NA	NA
CCL7	NA	NA	6.14829	NA	NA	NA	NA	NA	NA	NA	NA	NA	1.69394	0.392629	NA	0.775815
CCL8	NA	NA	4.79744	NA	NA	NA	NA	NA	NA	NA	1.68	NA	0.292357	0.873914	NA	NA
CCM2L	2.25763	NA	-1.45376	NA	NA	NA	NA	NA	NA	NA	NA	NA	0.554179	NA	NA	NA
CCN1	NA	NA	NA	NA	NA	NA	NA	1.84305	2.41105	NA	NA	NA	0.730059	NA	NA	0.307128
CCN2	NA	NA	NA	NA	NA	NA	NA	NA	2.10236	NA	NA	NA	0.171583	NA	NA	0.617914
CCN4	NA	NA	2.99174	NA	1.84809	NA	NA	NA	NA	NA	2.25	NA	NA	0.609187	NA	NA
CCNA1	2.60145	NA	NA	NA	NA	NA	NA	NA	NA	NA	NA	NA	NA	0.319659	NA	NA
CCNA2	2.99542	NA	NA	NA	NA	NA	2.78608	NA	NA	NA	NA	NA	0.709967	NA	NA	NA
CCNB1	2.21544	NA	NA	NA	NA	NA	NA	NA	NA	NA	NA	NA	0.78905	NA	NA	0.132667
CCNB2	2.98508	NA	NA	NA	NA	NA	NA	NA	NA	NA	NA	NA	NA	0.148019	NA	1.23563
CCND2	NA	NA	NA	NA	NA	-1.32567	NA	NA	NA	3.37994	NA	NA	NA	0.625436	NA	NA
CCNE2	1.35537	NA	NA	NA	NA	NA	NA	NA	NA	NA	NA	NA	NA	0.519975	NA	NA
CCNF	1.26028	NA	NA	NA	-2.32737	NA	NA	NA	NA	NA	NA	NA	NA	0.179229	NA	NA
CCNG1	NA	NA	NA	NA	NA	NA	NA	NA	NA	3.1347	NA	NA	1.02002	NA	NA	0.863603
CCNH	NA	2.71827	NA	NA	NA	NA	NA	NA	NA	NA	NA	NA	0.422877	NA	NA	NA
CCNI	NA	NA	NA	NA	1.06547	NA	NA	NA	NA	NA	NA	NA	0.293705	0.27166	NA	NA
CCNI2	-1.12504	NA	NA	NA	NA	NA	NA	NA	NA	NA	NA	NA	NA	NA	NA	1.48013
CCNJL	NA	NA	NA	NA	NA	-1.31664	NA	NA	NA	NA	-1.43	NA	NA	0.36421	NA	1.40645
CCNL1	NA	NA	NA	NA	NA	NA	NA	NA	NA	2.72859	1.2	NA	0.677965	NA	NA	NA
CCNO	NA	NA	NA	NA	-4.17774	NA	NA	NA	NA	NA	NA	NA	1.14461	NA	NA	2.62891
CCNT2	NA	NA	NA	NA	NA	NA	NA	NA	NA	NA	1.25	NA	NA	0.539539	NA	0.0968944
CCNYL1	NA	NA	NA	NA	NA	NA	NA	NA	NA	NA	0.83	NA	NA	0.81562	NA	NA
CCR1	1.77254	3.94079	1.47304	NA	1.83809	NA	NA	NA	NA	NA	1.71	NA	0.384271	NA	NA	1.22913
CCR2	NA	NA	NA	NA	NA	NA	NA	NA	NA	NA	1.75	NA	0.408523	NA	NA	NA
CCR6	-1.77018	NA	NA	NA	-4.2046	NA	NA	NA	NA	NA	NA	NA	0.608009	NA	NA	NA
CCR7	-1.26101	NA	NA	NA	-5.21021	NA	NA	NA	NA	NA	NA	NA	NA	NA	NA	0.473645
CCR9	-1.48783	NA	NA	NA	NA	NA	NA	NA	NA	NA	NA	NA	0.0328001	NA	NA	NA
CCRL2	NA	3.82179	NA	NA	NA	NA	NA	NA	NA	NA	2.96	NA	0.197599	NA	NA	0.744039
CD109	1.59513	NA	NA	NA	1.58582	NA	NA	NA	NA	NA	NA	NA	NA	0.291354	NA	0.357136
CD14	1.61937	NA	NA	NA	NA	NA	NA	-2.07124	NA	NA	NA	NA	0.787591	NA	NA	NA
CD151	1.37202	NA	NA	NA	NA	NA	NA	NA	NA	NA	NA	NA	NA	NA	NA	0.623138
CD160	-1.63646	NA	NA	NA	NA	NA	NA	NA	NA	NA	NA	NA	NA	NA	NA	0.292486
CD163	2.21669	2.73661	1.71602	NA	2.13107	NA	NA	NA	NA	NA	NA	NA	0.0203531	0.298126	NA	0.847612
CD163L1	2.42643	NA	NA	NA	NA	NA	NA	NA	NA	NA	NA	NA	0.143173	0.0405013	NA	0.0761759
CD164	NA	NA	NA	NA	NA	NA	NA	NA	-1.3317	4.09424	NA	NA	NA	0.42434	NA	0.694252
CD164L2	NA	NA	NA	NA	NA	NA	NA	NA	7.39258	NA	NA	NA	NA	0.270415	NA	NA
CD177	4.9478	NA	4.95619	NA	-4.91157	NA	NA	NA	NA	NA	NA	NA	NA	0.0333704	NA	NA
CD1C	-2.28302	NA	-3.06521	NA	-5.76026	NA	NA	NA	NA	NA	NA	NA	NA	NA	NA	1.83916
CD1E	-2.17492	NA	NA	NA	-6.8548	NA	NA	NA	NA	NA	NA	NA	0.0121647	NA	NA	0.716682
CD2	-1.21999	NA	NA	NA	NA	NA	NA	NA	NA	NA	NA	NA	NA	NA	NA	1.6673
CD209	-1.45026	NA	NA	NA	NA	NA	NA	NA	NA	NA	NA	NA	0.0301637	0.868541	NA	NA
CD226	NA	NA	NA	NA	NA	NA	NA	NA	-2.38326	NA	NA	NA	0.936006	0.739489	NA	0.256527
CD24	1.69553	NA	NA	NA	NA	NA	NA	2.16959	NA	3.69813	NA	NA	1.27678	0.303322	NA	0.32937
CD27	NA	NA	NA	NA	-2.98473	NA	NA	NA	NA	NA	NA	NA	0.572241	NA	NA	1.41096
CD274	NA	3.47269	NA	NA	NA	NA	NA	NA	NA	NA	NA	NA	NA	0.473769	NA	NA
CD276	NA	NA	NA	NA	NA	NA	NA	NA	NA	NA	-2.02	NA	0.46967	0.486362	NA	0.411687
CD28	-1.34282	4.84212	NA	NA	NA	NA	NA	NA	-2.57272	5.36463	NA	NA	NA	NA	NA	0.0947075
CD302	NA	NA	NA	NA	1.78578	NA	NA	NA	NA	3.42845	NA	NA	NA	0.391116	NA	NA
CD3D	-1.44768	NA	NA	NA	NA	NA	NA	NA	-2.33085	NA	NA	NA	1.18336	1.23147	NA	NA
CD3E	-1.37555	NA	NA	NA	NA	NA	NA	NA	-1.96928	NA	NA	NA	0.300284	0.768734	NA	NA
CD3G	-1.43727	NA	NA	NA	NA	NA	NA	NA	-2.70272	NA	NA	NA	0.561837	NA	NA	0.737529
CD40LG	-1.42356	NA	NA	NA	NA	NA	NA	NA	-2.93134	NA	NA	NA	0.204934	NA	NA	0.603354
CD44	NA	NA	NA	NA	NA	NA	2.02068	NA	NA	NA	NA	NA	0.053589	0.0463204	0.279572	0.938425
CD47	NA	NA	NA	NA	NA	NA	NA	NA	-1.9223	2.59094	NA	NA	NA	NA	NA	0.263954
CD48	NA	NA	NA	NA	NA	NA	NA	NA	-1.60079	NA	2.01	NA	0.426394	1.42084	NA	NA
CD5	-1.28636	NA	NA	NA	NA	NA	NA	NA	NA	NA	NA	NA	NA	0.0881079	NA	NA
CD52	-1.3516	NA	NA	NA	NA	NA	NA	NA	NA	NA	NA	NA	NA	0.23617	NA	NA
CD53	NA	3.11131	NA	NA	NA	NA	NA	NA	NA	NA	NA	NA	NA	0.177339	NA	1.26422
CD55	1.33142	NA	NA	NA	NA	NA	NA	NA	NA	NA	NA	NA	NA	NA	NA	0.215089
CD58	NA	NA	NA	NA	NA	NA	NA	NA	NA	NA	1.55	NA	0.829183	0.957195	NA	0.336315
CD59	1.27224	NA	NA	NA	1.02954	NA	NA	NA	NA	NA	NA	NA	NA	0.868242	NA	NA
CD5L	3.70685	NA	NA	NA	NA	NA	NA	NA	NA	NA	NA	NA	NA	0.239248	NA	0.759825
CD6	-1.26415	NA	NA	NA	NA	NA	NA	NA	NA	NA	NA	NA	NA	NA	NA	1.21306
CD63	1.46652	NA	NA	NA	NA	NA	NA	NA	NA	NA	NA	NA	3.83164	NA	NA	1.05198
CD68	NA	2.38071	NA	NA	NA	NA	NA	NA	NA	NA	NA	NA	2.83452	NA	0.385241	NA
CD69	NA	NA	NA	NA	NA	NA	NA	NA	NA	NA	4.37	NA	NA	1.43677	NA	NA
CD82	1.41355	NA	NA	NA	NA	NA	NA	NA	NA	NA	NA	NA	NA	1.87978	NA	0.647242
CD84	NA	NA	NA	NA	NA	NA	NA	NA	-1.41661	NA	NA	NA	NA	0.435714	NA	0.223837
CD8A	-1.28042	NA	NA	NA	NA	NA	NA	NA	NA	NA	NA	NA	NA	0.578983	NA	0.563573
CD8B	-1.72436	NA	NA	NA	NA	NA	NA	NA	NA	NA	NA	NA	0.333086	NA	NA	1.05456
CD93	NA	NA	NA	NA	1.35488	NA	NA	NA	NA	NA	NA	NA	2.0175	NA	NA	NA
CD96	-1.66639	NA	NA	NA	NA	NA	NA	NA	NA	NA	NA	NA	1.11542	0.233758	NA	NA
CD99L2	NA	NA	NA	NA	NA	-1.09105	NA	NA	NA	NA	NA	NA	0.0459985	0.237734	NA	NA
CDA	1.43024	NA	2.98632	NA	NA	NA	NA	NA	3.2404	NA	NA	NA	0.17713	NA	NA	0.231599
CDC14A	-1.09795	NA	NA	NA	NA	NA	NA	NA	NA	NA	NA	NA	NA	NA	NA	0.129909
CDC20	3.38051	NA	NA	NA	NA	NA	NA	NA	NA	NA	NA	NA	0.426384	NA	NA	NA
CDC25A	2.93123	NA	NA	NA	NA	NA	NA	NA	NA	NA	NA	NA	NA	NA	NA	0.272707
CDC34	NA	NA	NA	NA	NA	NA	NA	NA	NA	NA	-1.19	NA	NA	NA	NA	0.275009
CDC42	NA	NA	NA	NA	NA	NA	NA	NA	-1.41301	4.30862	NA	NA	2.84407	NA	3.50026	NA
CDC42BPA	1.84595	NA	NA	NA	NA	NA	NA	NA	NA	NA	NA	NA	NA	NA	NA	1.10839
CDC42EP1	NA	NA	NA	NA	NA	NA	NA	NA	2.39533	NA	NA	NA	1.48764	0.165721	NA	0.302239
CDC42EP3	1.4582	NA	NA	NA	1.19921	NA	NA	NA	NA	NA	NA	NA	NA	1.35291	NA	0.584599
CDC42EP5	NA	NA	NA	NA	NA	NA	NA	NA	3.18509	NA	NA	NA	NA	NA	NA	0.864598
CDC45	2.94489	NA	NA	NA	NA	NA	NA	NA	NA	-4.39528	NA	NA	NA	0.13677	NA	NA
CDC5L	NA	NA	NA	NA	NA	NA	NA	NA	NA	NA	1.06	NA	NA	NA	NA	0.584544
CDC6	2.97719	NA	2.1653	NA	NA	NA	NA	NA	NA	NA	NA	NA	NA	0.0659982	NA	0.336143
CDCA2	3.11285	NA	2.41991	NA	NA	NA	NA	NA	NA	NA	NA	NA	NA	0.579597	NA	NA
CDCA3	2.23139	NA	NA	NA	NA	NA	NA	NA	NA	NA	NA	NA	0.220214	NA	NA	NA
CDCA5	2.79791	NA	2.5865	NA	-2.88812	NA	NA	NA	NA	NA	NA	NA	0.153366	0.0915206	NA	NA
CDCA7	1.54875	NA	NA	NA	NA	NA	NA	NA	NA	NA	NA	NA	1.04899	NA	NA	NA
CDCA8	1.78232	NA	NA	NA	NA	NA	NA	NA	NA	NA	NA	NA	NA	0.124793	NA	NA
CDCP1	1.33745	NA	NA	NA	NA	NA	NA	NA	NA	NA	NA	0.629226	2.63487	NA	0.926982	NA
CDH1	NA	NA	NA	NA	NA	3.86613	NA	NA	NA	NA	NA	NA	NA	0.442682	NA	NA
CDH13	NA	NA	NA	NA	NA	-1.75181	NA	NA	NA	NA	NA	NA	0.900621	0.677463	NA	2.0277
CDH16	NA	NA	NA	NA	NA	3.11617	NA	NA	NA	NA	NA	NA	1.53189	1.09474	NA	NA
CDH17	NA	NA	NA	NA	NA	NA	NA	NA	-2.90162	NA	NA	NA	NA	NA	NA	0.0641419
CDH19	NA	NA	NA	NA	1.68356	NA	NA	NA	NA	NA	NA	NA	1.65999	NA	NA	0.181944
CDH3	NA	NA	1.4934	NA	NA	NA	NA	4.60211	NA	NA	NA	NA	0.255073	0.646928	NA	NA
CDH5	NA	NA	NA	NA	NA	NA	NA	-1.88779	NA	NA	NA	NA	0.0931509	NA	NA	2.04355
CDH6	1.55537	NA	NA	NA	NA	NA	NA	NA	NA	NA	NA	NA	NA	0.536142	NA	0.858725
CDH7	1.7578	NA	NA	NA	NA	NA	NA	NA	NA	NA	NA	NA	1.24701	0.492174	NA	0.0722994
CDH8	NA	NA	NA	NA	NA	NA	NA	NA	NA	NA	-2.04	NA	1.86019	0.0146369	NA	0.391461
CDHR3	-1.89901	NA	NA	NA	NA	NA	NA	NA	NA	NA	NA	NA	1.0536	NA	NA	0.0601421
CDHR5	1.6809	NA	NA	NA	NA	NA	NA	NA	3.37505	NA	NA	NA	0.0350237	0.298792	NA	NA
CDK1	2.48475	NA	2.03871	NA	NA	NA	NA	NA	NA	NA	NA	1.07389	NA	0.0800182	NA	1.0343
CDK17	NA	NA	NA	NA	1.22055	NA	NA	NA	NA	NA	NA	NA	0.333877	0.183681	NA	NA
CDK18	NA	NA	NA	NA	NA	NA	NA	NA	NA	NA	-1.74	NA	0.684608	NA	NA	0.801712
CDK2AP1	NA	NA	NA	NA	1.21612	NA	NA	NA	NA	NA	NA	NA	NA	0.255502	NA	NA
CDK5RAP3	NA	NA	NA	NA	NA	NA	NA	NA	NA	-3.33449	NA	NA	0.612329	NA	NA	NA
CDK8	NA	NA	NA	NA	1.31491	NA	NA	NA	NA	NA	NA	NA	NA	0.336859	NA	NA
CDKN1A	1.50128	NA	NA	NA	NA	NA	NA	NA	2.03478	NA	NA	NA	0.364472	0.633318	NA	2.50983
CDKN2A	1.31317	NA	NA	NA	NA	NA	NA	NA	NA	NA	NA	NA	NA	0.751983	NA	NA
CDKN2AIPNL	NA	NA	NA	NA	NA	-1.32437	NA	NA	NA	NA	0.94	NA	NA	0.306967	NA	NA
CDKN2B	1.20912	NA	NA	NA	NA	NA	NA	NA	NA	NA	NA	NA	0.891535	0.776566	NA	NA
CDKN2C	1.23752	NA	NA	NA	NA	NA	NA	NA	NA	NA	NA	NA	1.07135	0.170343	NA	NA
CDKN2D	1.3957	NA	NA	NA	NA	NA	NA	2.9511	NA	NA	NA	NA	0.474042	NA	NA	NA
CDKN3	2.2995	NA	1.9398	NA	NA	NA	2.35195	NA	NA	NA	2.18	NA	0.250467	NA	NA	NA
CDR2	NA	NA	NA	NA	NA	NA	NA	NA	NA	NA	0.88	NA	0.053077	0.935327	NA	NA
CDR2L	2.24537	NA	NA	NA	NA	NA	NA	NA	NA	NA	NA	NA	1.56547	NA	NA	0.414732
CDRT15L2	NA	NA	NA	NA	NA	NA	NA	NA	NA	-6.95946	NA	NA	0.421509	NA	NA	NA
CDS2	NA	NA	NA	NA	NA	NA	NA	NA	NA	NA	1.28	NA	1.25516	NA	NA	NA
CDX1	NA	-3.94434	NA	NA	NA	NA	NA	NA	NA	NA	NA	NA	NA	0.619954	NA	0.157179
CEACAM1	2.20797	2.29056	NA	NA	NA	NA	NA	NA	NA	NA	1.33	NA	0.324035	NA	NA	0.63913
CEACAM4	1.49891	NA	NA	NA	NA	NA	NA	NA	NA	NA	NA	NA	2.403	0.302318	NA	NA
CEACAM5	NA	NA	NA	NA	NA	4.33152	NA	NA	NA	NA	2.45	NA	NA	0.323419	NA	NA
CEACAM8	3.37311	NA	NA	NA	NA	NA	NA	NA	NA	NA	NA	NA	NA	0.699508	NA	NA
CEBPD	1.77425	NA	NA	NA	NA	NA	NA	NA	NA	NA	NA	NA	NA	NA	NA	0.820723
CEBPE	1.63016	NA	NA	NA	NA	NA	NA	NA	NA	NA	NA	NA	NA	1.41894	NA	0.995503
CECR2	NA	NA	NA	NA	NA	NA	NA	NA	NA	NA	-2.41	NA	NA	NA	NA	0.942244
CEL	1.6504	NA	NA	NA	NA	NA	NA	NA	NA	NA	NA	NA	0.646082	NA	NA	0.0105215
CELA2B	NA	NA	NA	NA	-3.99196	NA	NA	NA	NA	NA	NA	NA	0.932452	NA	NA	0.83608
CELSR1	NA	NA	NA	NA	-2.33904	NA	NA	NA	NA	NA	NA	NA	1.14691	NA	NA	NA
CENPA	3.05296	NA	NA	NA	NA	NA	NA	NA	NA	NA	NA	NA	0.870993	0.0299006	NA	NA
CENPE	1.807	NA	2.17367	NA	NA	2.58454	3.62932	3.15498	NA	NA	NA	NA	NA	0.0497913	NA	NA
CENPF	2.1219	NA	2.59803	NA	NA	2.53419	3.30113	NA	NA	NA	NA	NA	NA	0.501191	NA	NA
CENPI	1.47698	NA	NA	NA	NA	NA	NA	NA	NA	NA	NA	NA	0.258326	NA	NA	NA
CENPN	1.10767	NA	NA	NA	NA	NA	NA	NA	NA	NA	NA	NA	0.0705777	NA	NA	0.343045
CENPT	NA	NA	NA	NA	NA	NA	NA	NA	1.36363	-3.39867	NA	NA	0.621992	NA	NA	NA
CENPU	1.862	NA	1.69105	NA	NA	NA	NA	NA	NA	NA	NA	NA	0.570136	NA	NA	NA
CENPW	1.56785	NA	NA	NA	NA	NA	NA	NA	NA	NA	NA	NA	0.0514898	NA	NA	1.55405
CEP112	NA	NA	NA	NA	NA	NA	1.65933	NA	NA	NA	NA	NA	0.359808	NA	NA	1.20345
CEP152	NA	NA	NA	NA	NA	2.0027	NA	2.35273	NA	NA	NA	NA	NA	NA	NA	0.741884
CEP170	NA	2.01474	NA	NA	NA	NA	NA	NA	NA	NA	NA	NA	NA	1.13995	NA	0.159936
CEP170B	NA	NA	NA	NA	NA	NA	NA	NA	2.12235	NA	NA	NA	0.312666	0.464227	NA	NA
CEP290	NA	NA	NA	NA	NA	1.90004	NA	1.61056	NA	NA	NA	NA	2.18294	NA	NA	0.964688
CEP295NL	1.55237	NA	NA	NA	NA	NA	NA	NA	NA	NA	NA	NA	NA	0.0386483	NA	NA
CEP41	NA	NA	NA	NA	NA	NA	NA	NA	-1.2421	NA	NA	NA	0.342871	NA	NA	0.776645
CEP63	NA	NA	NA	NA	NA	NA	NA	NA	NA	NA	1.38	NA	2.10373	NA	NA	0.5805
CERCAM	NA	NA	NA	NA	NA	NA	NA	NA	1.71891	NA	NA	NA	NA	NA	NA	0.217907
CERS4	NA	NA	NA	NA	NA	NA	NA	NA	NA	NA	-1.56	NA	0.510113	0.716604	NA	NA
CERS6	NA	NA	NA	NA	NA	NA	NA	NA	NA	2.66994	NA	NA	NA	NA	NA	0.249623
CERT1	NA	NA	NA	NA	NA	NA	NA	NA	NA	NA	1.34	NA	NA	NA	NA	0.648776
CES1	1.92184	NA	NA	NA	NA	NA	NA	NA	NA	NA	-1.97	NA	0.342325	0.617457	NA	0.837855
CETN2	NA	NA	NA	NA	1.45908	NA	NA	NA	NA	NA	NA	NA	0.258886	0.562048	NA	0.0948202
CETP	1.78905	NA	NA	NA	NA	NA	NA	NA	-1.64349	NA	NA	NA	NA	0.0760023	NA	NA
CFAP100	NA	NA	NA	NA	NA	NA	NA	NA	5.64976	-5.4742	NA	NA	0.114589	NA	NA	NA
CFAP157	NA	NA	NA	NA	NA	NA	NA	NA	4.32925	NA	NA	NA	NA	NA	NA	0.994624
CFAP161	2.04734	NA	NA	NA	NA	NA	NA	NA	NA	NA	NA	NA	0.827257	NA	NA	NA
CFAP20	NA	NA	NA	NA	NA	-1.34558	NA	NA	NA	NA	1.85	NA	0.303067	NA	NA	0.0661332
CFAP251	1.74853	NA	NA	NA	NA	NA	NA	NA	NA	NA	NA	NA	NA	0.108058	NA	1.17256
CFAP410	NA	NA	NA	NA	NA	NA	NA	NA	NA	NA	-2.18	NA	NA	NA	NA	0.388484
CFAP45	NA	NA	NA	NA	NA	NA	NA	4.49816	NA	-4.70951	NA	NA	1.22437	NA	NA	0.890683
CFAP46	NA	NA	NA	NA	NA	NA	NA	NA	2.67942	-4.88719	NA	NA	0.896119	0.284703	NA	1.7492
CFAP52	NA	NA	NA	NA	NA	NA	NA	NA	4.52568	NA	NA	NA	NA	0.0258929	NA	NA
CFAP57	NA	NA	NA	NA	NA	NA	-2.02659	NA	NA	NA	NA	NA	0.831258	0.620893	NA	NA
CFAP65	NA	NA	NA	NA	-3.25306	4.34119	NA	NA	NA	NA	NA	NA	NA	0.185769	NA	NA
CFAP74	NA	NA	NA	NA	NA	3.87984	NA	NA	4.24258	-4.32991	NA	NA	1.25038	1.72972	NA	NA
CFAP99	NA	NA	NA	NA	-4.37262	NA	NA	NA	NA	-5.02054	NA	NA	NA	0.693559	NA	0.970689
CFD	NA	NA	NA	NA	NA	NA	NA	NA	NA	NA	-2.19	NA	1.07466	1.738	NA	1.23359
CFI	NA	NA	NA	NA	NA	1.5209	NA	NA	NA	NA	NA	NA	1.22968	NA	NA	NA
CFL2	NA	NA	NA	NA	1.37048	NA	NA	NA	NA	3.16388	NA	NA	NA	0.727782	NA	1.57565
CFLAR	1.27431	NA	NA	NA	NA	NA	NA	NA	NA	NA	NA	NA	0.897598	0.0027009	NA	NA
CGAS	NA	NA	1.42677	NA	NA	NA	NA	NA	NA	NA	NA	NA	NA	0.223942	0.402998	0.110394
CGGBP1	NA	NA	NA	NA	NA	NA	NA	NA	-1.20563	NA	NA	NA	0.0538558	NA	NA	1.89359
CGN	NA	NA	NA	NA	NA	NA	NA	NA	3.48081	NA	NA	NA	NA	NA	NA	1.2699
CHAC1	3.16299	NA	NA	NA	NA	NA	NA	NA	4.63429	NA	NA	NA	0.827247	0.334242	NA	0.866349
CHAC2	1.23082	NA	NA	NA	NA	NA	NA	NA	NA	NA	NA	NA	NA	0.001622	NA	NA
CHAF1B	1.37497	NA	NA	NA	NA	NA	NA	NA	NA	NA	NA	NA	0.723421	0.0406353	NA	0.226872
CHAMP1	NA	NA	NA	NA	NA	NA	NA	NA	NA	NA	-2	NA	NA	1.08068	NA	0.571925
CHCHD2	NA	NA	NA	NA	NA	-1.40792	NA	NA	NA	NA	NA	NA	0.0751026	NA	NA	NA
CHCHD3	NA	NA	NA	NA	NA	-1.24412	NA	NA	NA	NA	NA	NA	NA	NA	NA	0.290908
CHCHD6	NA	NA	NA	NA	NA	NA	NA	NA	NA	-4.2474	NA	NA	0.215045	NA	NA	0.345271
CHD9	NA	NA	NA	NA	NA	NA	NA	NA	NA	NA	1.28	NA	0.607274	1.17628	NA	0.0280974
CHI3L1	NA	NA	3.71416	NA	NA	NA	NA	NA	NA	NA	NA	NA	0.382318	NA	NA	0.0724593
CHIC1	-1.1795	NA	NA	NA	NA	NA	NA	NA	-1.72565	NA	NA	NA	NA	1.62521	NA	NA
CHIC2	NA	NA	NA	NA	NA	NA	NA	NA	-1.02487	NA	NA	NA	0.547882	0.847263	NA	NA
CHIT1	3.05153	NA	NA	NA	NA	NA	NA	NA	NA	NA	NA	NA	NA	0.157661	NA	NA
CHL1	NA	NA	NA	NA	1.31434	NA	NA	NA	NA	NA	NA	NA	0.0143453	NA	NA	0.650506
CHMP2B	NA	NA	NA	NA	NA	NA	NA	NA	-1.40486	2.7756	NA	NA	NA	0.316727	NA	NA
CHMP5	NA	1.70427	NA	NA	NA	NA	NA	NA	NA	NA	1.91	NA	0.0611513	NA	NA	NA
CHN2	NA	NA	NA	NA	-2.5911	NA	NA	NA	NA	NA	NA	NA	1.16614	NA	NA	0.400344
CHP1	NA	NA	NA	NA	NA	-1.36011	NA	NA	NA	NA	NA	NA	NA	1.44465	NA	1.06394
CHPF	1.45013	NA	NA	NA	NA	NA	NA	NA	2.12925	NA	NA	NA	1.13483	0.288521	NA	NA
CHPT1	NA	NA	NA	NA	NA	NA	NA	NA	NA	NA	-1.13	NA	0.950968	NA	NA	NA
CHRM1	NA	NA	-2.91831	NA	NA	NA	NA	NA	NA	NA	NA	NA	0.400587	NA	NA	0.234118
CHRM3	NA	NA	-1.61105	NA	NA	NA	NA	NA	NA	NA	NA	NA	NA	NA	NA	0.570571
CHRM4	NA	NA	NA	NA	NA	NA	NA	NA	NA	-7.19752	NA	NA	NA	0.0376711	NA	0.880093
CHRNA1	NA	NA	NA	NA	-5.61135	NA	NA	NA	NA	NA	NA	NA	NA	1.00818	NA	NA
CHRNA2	2.04556	NA	NA	NA	NA	NA	NA	NA	NA	NA	NA	NA	2.55015	NA	0.210882	0.786391
CHRNA5	NA	NA	NA	NA	NA	NA	NA	NA	NA	NA	-2.68	NA	1.1283	NA	NA	NA
CHRNB2	NA	NA	NA	NA	-3.61416	NA	NA	NA	NA	NA	NA	NA	NA	NA	NA	2.12754
CHST11	NA	NA	NA	NA	NA	NA	NA	NA	NA	2.81743	NA	NA	0.421841	0.905298	NA	0.230585
CHST13	NA	NA	NA	NA	NA	NA	NA	NA	NA	NA	-1.91	NA	2.73665	0.0282598	0.0379892	NA
CHST5	NA	NA	NA	NA	-3.19401	NA	NA	NA	NA	NA	NA	NA	0.377852	0.480525	NA	NA
CHST8	2.62295	NA	NA	NA	NA	NA	NA	NA	NA	NA	NA	NA	0.0803107	0.0930666	NA	0.0998744
CHTF18	NA	NA	NA	NA	NA	NA	NA	NA	NA	-3.91968	-1.95	NA	0.659747	0.210861	NA	NA
CHUK	NA	NA	NA	NA	NA	NA	NA	NA	NA	NA	1.11	NA	0.552727	1.29421	NA	NA
CHURC1	NA	NA	NA	NA	NA	NA	NA	NA	-1.67814	2.61864	1.11	NA	0.544337	NA	NA	0.0948114
CIAO2A	NA	NA	NA	NA	NA	NA	NA	NA	NA	NA	1.34	NA	NA	NA	NA	0.0507965
CIART	NA	NA	NA	NA	NA	-1.44804	NA	NA	NA	NA	NA	NA	NA	0.614167	NA	1.02712
CIB4	NA	NA	NA	NA	NA	NA	NA	NA	NA	-6.71506	NA	NA	0.0724755	0.568882	NA	NA
CIC	NA	NA	NA	NA	NA	NA	NA	NA	1.48039	NA	NA	NA	NA	0.0396853	NA	NA
CIDEA	NA	NA	NA	NA	NA	-3.32748	NA	NA	NA	NA	NA	NA	NA	NA	NA	0.791643
CIDEC	NA	NA	NA	NA	NA	-3.68519	NA	NA	NA	NA	NA	NA	0.413985	0.00278712	NA	2.47746
CILP2	NA	NA	NA	NA	NA	NA	NA	NA	3.0908	NA	NA	NA	NA	0.443655	NA	0.457895
CIPC	NA	NA	NA	NA	NA	-1.29351	NA	NA	NA	NA	NA	NA	1.01625	NA	NA	0.749137
CIR1	NA	1.62554	NA	NA	NA	NA	NA	NA	NA	NA	1.76	NA	0.194537	0.419468	NA	NA
CIT	1.73886	NA	NA	NA	NA	NA	NA	NA	NA	NA	NA	NA	NA	NA	NA	0.238181
CITED4	1.83279	NA	NA	NA	NA	NA	NA	NA	NA	NA	NA	NA	0.080072	0.408538	NA	NA
CKAP2	NA	NA	NA	NA	NA	NA	NA	NA	NA	NA	2.21	NA	0.0682444	0.282574	NA	NA
CKAP2L	2.8537	NA	1.88042	NA	NA	NA	NA	NA	NA	NA	NA	NA	NA	0.0441683	NA	NA
CKAP4	1.99393	NA	NA	NA	NA	NA	NA	NA	NA	NA	NA	NA	NA	NA	NA	0.905905
CKLF-CMTM1	1.27446	NA	NA	NA	NA	NA	NA	NA	NA	NA	NA	NA	NA	0.289467	NA	NA
CKM	NA	NA	NA	NA	NA	-1.72116	NA	NA	NA	NA	NA	NA	1.26483	0.875274	NA	0.327735
CKMT2	NA	NA	NA	NA	NA	-1.9824	NA	NA	NA	NA	NA	NA	0.477658	0.41206	NA	NA
CKS2	NA	NA	NA	NA	NA	NA	NA	NA	NA	NA	3.82	NA	0.0657643	NA	NA	NA
CLASP1	NA	NA	NA	NA	NA	-0.796429	NA	NA	NA	NA	NA	NA	NA	0.435271	NA	0.379174
CLASRP	NA	NA	NA	NA	NA	NA	NA	NA	NA	-3.82704	NA	NA	0.237228	NA	NA	NA
CLC	NA	NA	NA	NA	-5.02627	NA	NA	NA	NA	NA	4.6	NA	NA	0.863133	NA	NA
CLCF1	NA	NA	NA	NA	NA	NA	NA	NA	NA	NA	-1.5	NA	0.888505	1.12616	NA	0.141928
CLCN4	NA	NA	NA	NA	NA	-1.68226	NA	NA	NA	NA	-1.92	NA	0.743539	0.118275	NA	0.385116
CLCN5	NA	NA	NA	NA	NA	NA	-1.91555	NA	NA	NA	NA	NA	0.269173	1.54023	NA	0.750269
CLDN14	NA	NA	NA	NA	NA	3.44987	NA	NA	NA	NA	NA	NA	0.936051	0.171288	NA	0.233498
CLDN2	NA	NA	NA	NA	-3.78113	NA	NA	NA	NA	NA	NA	NA	0.200608	NA	NA	NA
CLDN23	NA	NA	NA	NA	NA	NA	NA	NA	3.04973	NA	NA	NA	0.248963	NA	NA	NA
CLDN5	2.02254	NA	NA	NA	NA	NA	NA	NA	NA	NA	NA	NA	0.565394	NA	NA	0.924613
CLDN9	1.83247	NA	NA	NA	NA	NA	NA	NA	NA	NA	NA	NA	1.24139	0.510245	NA	1.19833
CLDND1	NA	NA	NA	NA	1.34901	NA	NA	NA	-1.29603	NA	NA	NA	0.0246543	0.11158	NA	1.03756
CLEC11A	NA	NA	NA	NA	NA	NA	NA	NA	2.4466	NA	-2.17	NA	NA	0.278895	NA	NA
CLEC17A	NA	NA	NA	NA	-3.86659	NA	NA	NA	NA	NA	NA	NA	0.299493	NA	NA	0.290172
CLEC18A	1.52171	NA	NA	NA	NA	NA	NA	NA	NA	NA	NA	NA	NA	0.0803034	NA	NA
CLEC18B	NA	NA	NA	NA	NA	NA	NA	NA	NA	NA	2.54	NA	NA	0.637623	NA	NA
CLEC1B	1.98487	NA	NA	NA	NA	NA	NA	NA	NA	NA	NA	NA	0.936026	NA	NA	NA
CLEC2B	NA	2.59988	NA	NA	1.56599	NA	2.88229	NA	NA	NA	NA	NA	1.6108	NA	NA	0.223362
CLEC2D	NA	NA	NA	NA	NA	NA	NA	NA	-2.08244	NA	1.84	NA	NA	NA	NA	0.437959
CLEC2L	1.98517	NA	NA	NA	NA	NA	NA	NA	NA	NA	NA	NA	2.21324	0.605669	NA	NA
CLEC3B	NA	NA	-2.7024	NA	NA	NA	NA	NA	NA	NA	NA	NA	0.702948	NA	NA	NA
CLEC4C	-1.37574	NA	NA	NA	NA	NA	NA	NA	NA	NA	-2.03	NA	0.37386	NA	NA	NA
CLEC4D	2.25382	NA	2.80738	NA	-4.64922	NA	NA	NA	NA	NA	NA	NA	0.875693	0.91664	NA	0.307727
CLEC4E	1.67688	NA	NA	NA	NA	NA	NA	NA	NA	NA	NA	NA	0.460556	1.12184	NA	0.246022
CLEC4F	NA	NA	NA	NA	-5.10465	NA	NA	NA	NA	NA	NA	NA	0.953851	0.801845	NA	NA
CLEC5A	2.01314	NA	NA	NA	NA	NA	NA	NA	NA	NA	NA	NA	0.253412	NA	NA	NA
CLEC6A	NA	NA	NA	NA	NA	NA	NA	NA	NA	NA	2.38	NA	0.828472	NA	NA	NA
CLEC7A	NA	NA	NA	NA	NA	NA	NA	NA	-2.56151	3.13743	NA	NA	0.0236624	0.333826	NA	0.665716
CLEC9A	-1.266	NA	NA	NA	NA	NA	NA	NA	-3.44368	NA	NA	NA	0.0274886	NA	NA	2.10797
CLIC2	NA	NA	NA	NA	NA	NA	2.47646	NA	NA	NA	NA	NA	NA	NA	NA	0.0108771
CLIC3	NA	NA	-2.94525	NA	NA	NA	NA	NA	NA	NA	NA	NA	1.36078	NA	NA	NA
CLIC4	NA	NA	NA	NA	2.13766	NA	NA	NA	NA	3.52973	1.29	NA	NA	0.804514	NA	NA
CLIC5	-1.85196	NA	NA	NA	NA	NA	NA	3.62744	NA	NA	NA	NA	0.613119	0.126654	NA	0.0152958
CLIP1	NA	NA	NA	NA	1.13896	NA	NA	NA	NA	NA	NA	NA	NA	0.577348	NA	0.0537588
CLIP2	1.06211	NA	NA	NA	NA	NA	NA	NA	NA	NA	NA	NA	0.295736	NA	NA	NA
CLIP3	NA	NA	NA	NA	NA	NA	NA	NA	1.5358	NA	NA	NA	NA	0.0590887	NA	NA
CLIP4	NA	NA	NA	NA	1.33767	NA	NA	NA	NA	NA	NA	NA	0.0193965	0.659235	NA	0.571959
CLK1	NA	1.51874	NA	NA	NA	NA	NA	NA	NA	NA	NA	NA	NA	NA	NA	2.01895
CLN5	NA	NA	NA	NA	NA	NA	NA	NA	-1.62748	2.60594	NA	NA	0.226172	NA	NA	NA
CLNS1A	NA	NA	NA	0.871114	NA	NA	NA	NA	NA	NA	NA	NA	NA	NA	NA	0.663014
CLOCK	NA	NA	NA	NA	NA	NA	NA	NA	NA	2.52894	NA	NA	NA	NA	NA	1.39344
CLPB	NA	NA	NA	NA	NA	NA	NA	NA	NA	-3.98277	NA	NA	0.731664	NA	NA	NA
CLPS	NA	NA	NA	NA	5.03698	NA	NA	NA	NA	NA	NA	NA	NA	0.0495	NA	0.897169
CLPTM1	NA	NA	NA	NA	NA	-1.08845	NA	-1.4007	NA	NA	NA	NA	NA	0.741827	NA	NA
CLSPN	2.61248	NA	2.51909	NA	NA	NA	NA	NA	NA	NA	NA	NA	1.64464	NA	NA	0.635696
CLTCL1	1.50051	-2.78503	NA	NA	NA	NA	NA	NA	NA	NA	NA	NA	1.48116	NA	NA	NA
CLU	2.92288	NA	NA	NA	NA	NA	NA	NA	NA	NA	NA	NA	0.237845	NA	NA	1.5572
CLYBL	-1.26048	NA	NA	NA	NA	NA	NA	NA	NA	NA	NA	NA	0.123244	NA	NA	1.67583
CMA1	NA	NA	NA	NA	-4.81634	NA	NA	NA	NA	NA	NA	NA	NA	0.916999	NA	0.401622
CMBL	NA	NA	NA	NA	NA	-1.39026	NA	NA	NA	3.56624	NA	NA	1.82895	0.0878055	NA	0.727538
CMC1	NA	NA	NA	NA	NA	NA	NA	NA	-1.74943	NA	NA	NA	0.355121	NA	NA	1.58991
CMC2	NA	NA	NA	NA	NA	NA	NA	NA	-1.55396	NA	NA	NA	0.73045	1.13911	NA	NA
CMC4	NA	NA	NA	NA	NA	-2.76263	NA	NA	NA	NA	NA	NA	0.103166	NA	NA	0.934337
CMIP	1.29884	NA	NA	NA	NA	NA	NA	NA	NA	NA	NA	NA	0.168453	0.0883463	NA	0.511502
CMPK1	NA	NA	NA	NA	NA	NA	NA	NA	NA	3.3911	NA	NA	1.36041	NA	NA	NA
CMPK2	1.81222	NA	NA	NA	NA	NA	NA	NA	NA	NA	NA	NA	0.571026	0.132912	NA	NA
CMTM1	1.66334	NA	NA	NA	-3.0528	NA	NA	NA	NA	NA	NA	NA	NA	0.790886	NA	NA
CMTM5	2.24099	NA	NA	NA	NA	NA	NA	NA	NA	NA	NA	NA	0.830714	0.0930758	NA	0.347865
CMTM7	NA	NA	NA	NA	NA	NA	NA	NA	NA	3.42448	-1.32	NA	0.655869	NA	NA	0.0825768
CNBP	NA	NA	NA	NA	1.07184	NA	NA	NA	NA	NA	NA	NA	NA	0.29343	NA	NA
CNDP1	NA	NA	NA	NA	NA	3.167	NA	NA	NA	NA	NA	NA	NA	0.205656	NA	NA
CNEP1R1	NA	NA	NA	NA	NA	NA	NA	NA	-1.62591	NA	NA	NA	0.528749	0.9976	NA	0.460318
CNFN	NA	NA	NA	NA	NA	NA	NA	NA	NA	NA	-3.62	NA	NA	0.184343	NA	1.10845
CNGA3	NA	NA	NA	NA	2.21218	NA	NA	NA	NA	-6.92738	NA	NA	0.630165	NA	NA	NA
CNGA4	2.32789	NA	NA	NA	-4.64846	NA	NA	NA	NA	NA	NA	NA	0.898877	NA	NA	NA
CNIH1	NA	NA	NA	NA	NA	NA	NA	NA	-1.55616	4.03972	NA	NA	NA	0.288996	NA	0.503826
CNIH2	1.47702	NA	NA	NA	NA	NA	NA	NA	NA	NA	NA	NA	NA	0.58516	NA	0.608673
CNKSR2	NA	NA	NA	NA	NA	NA	NA	NA	-1.69538	NA	NA	NA	1.13497	1.15325	NA	0.910901
CNKSR3	2.76441	NA	NA	NA	NA	NA	NA	NA	NA	NA	NA	NA	0.142636	0.152991	NA	0.984524
CNN1	1.54449	NA	NA	NA	NA	NA	NA	NA	NA	NA	NA	NA	NA	0.0635068	NA	NA
CNNM2	NA	NA	NA	NA	NA	NA	-1.45803	NA	NA	NA	NA	NA	0.502871	0.324102	NA	NA
CNOT6L	NA	NA	NA	NA	NA	NA	NA	NA	-1.57783	NA	0.99	NA	NA	0.0762109	NA	NA
CNTLN	NA	NA	NA	NA	NA	1.83521	NA	NA	NA	NA	NA	NA	NA	0.75992	NA	0.067244
CNTN1	3.51476	NA	NA	NA	NA	NA	NA	NA	NA	NA	-3.15	NA	NA	0.714546	NA	NA
CNTNAP2	-1.60894	NA	NA	NA	NA	NA	NA	NA	-4.95752	NA	NA	NA	0.234404	0.859008	NA	0.0277854
CNTRL	NA	NA	NA	NA	NA	1.63821	NA	1.45212	NA	NA	0.93	NA	NA	0.0740309	NA	0.220367
CNTROB	NA	NA	NA	NA	NA	NA	NA	NA	NA	-3.47526	NA	NA	0.245823	NA	NA	NA
COA3	NA	NA	NA	NA	NA	-1.57107	NA	NA	NA	NA	NA	NA	0.759312	NA	NA	0.259433
COCH	NA	NA	NA	NA	NA	NA	NA	NA	NA	3.96265	NA	NA	NA	NA	NA	1.0887
COL10A1	2.68687	NA	NA	NA	NA	NA	NA	NA	2.4532	NA	NA	NA	NA	0.928054	NA	NA
COL11A2	NA	NA	NA	NA	NA	NA	NA	NA	NA	-5.16199	NA	NA	0.577982	NA	NA	0.418145
COL13A1	-1.45812	NA	NA	NA	NA	NA	NA	NA	NA	NA	NA	NA	0.437943	0.706084	NA	NA
COL17A1	3.26171	NA	NA	NA	NA	NA	NA	NA	NA	-3.83257	NA	NA	1.2399	0.260373	NA	0.266366
COL1A2	2.48286	NA	NA	NA	NA	NA	NA	NA	NA	NA	-3.85	NA	NA	0.27181	NA	0.642005
COL22A1	NA	NA	NA	NA	NA	NA	NA	NA	NA	-3.72347	NA	NA	0.67815	NA	NA	NA
COL23A1	1.92889	NA	NA	NA	-4.50741	NA	NA	NA	NA	NA	NA	NA	NA	0.64391	NA	1.5857
COL24A1	1.19709	NA	NA	NA	NA	2.20251	NA	NA	NA	NA	NA	NA	NA	0.666549	NA	0.531432
COL3A1	NA	NA	4.1641	NA	NA	NA	NA	NA	NA	NA	NA	NA	NA	0.175091	NA	NA
COL4A1	1.94944	NA	1.48345	NA	NA	NA	NA	NA	1.45077	NA	NA	NA	0.0473895	NA	NA	NA
COL5A1	NA	NA	2.5521	NA	NA	NA	NA	NA	NA	NA	NA	NA	NA	0.958837	NA	0.425966
COL5A2	NA	NA	2.67009	NA	1.18518	NA	NA	NA	NA	NA	NA	NA	0.683467	NA	NA	NA
COL5A3	-1.60448	NA	NA	NA	NA	NA	NA	NA	NA	NA	NA	NA	NA	0.475448	NA	0.306416
COL6A1	NA	NA	NA	NA	NA	NA	NA	NA	1.89824	NA	NA	NA	1.1557	NA	NA	0.147485
COL6A3	1.61109	NA	NA	NA	NA	NA	NA	NA	NA	NA	NA	NA	0.914047	0.33611	NA	0.964015
COL7A1	1.67948	NA	NA	NA	NA	NA	NA	3.04777	1.50337	NA	-1.92	NA	0.290121	0.393507	NA	NA
COL9A1	NA	NA	NA	NA	-2.91974	NA	NA	NA	NA	NA	NA	NA	0.297224	NA	NA	NA
COL9A2	1.4398	NA	NA	NA	-3.08468	NA	NA	NA	NA	NA	-3.09	NA	1.89425	0.768176	NA	0.489775
COL9A3	1.53936	NA	NA	NA	NA	NA	NA	NA	NA	NA	NA	NA	NA	0.147083	NA	0.367307
COLEC11	NA	NA	NA	NA	NA	NA	NA	NA	2.68861	NA	NA	NA	NA	0.507678	NA	NA
COLGALT2	-1.4247	NA	NA	NA	NA	NA	NA	NA	NA	NA	NA	NA	0.0754677	0.441951	NA	0.89882
COMMD1	NA	NA	NA	NA	NA	-1.29389	NA	NA	NA	NA	NA	NA	NA	NA	NA	0.401649
COMMD2	NA	NA	NA	NA	NA	NA	NA	NA	-1.25793	NA	NA	2.96067	0.515343	NA	NA	1.61579
COMMD3	NA	NA	NA	NA	NA	-1.14511	NA	NA	NA	NA	NA	NA	NA	NA	NA	0.318729
COMMD6	NA	NA	NA	NA	NA	NA	NA	NA	-1.82432	3.32893	NA	NA	0.0112966	NA	NA	0.697748
COMMD8	NA	NA	NA	NA	NA	NA	NA	NA	-1.76473	NA	NA	4.2088	NA	NA	1.11063	0.555814
COMP	NA	NA	NA	NA	NA	NA	NA	NA	NA	-4.28208	NA	NA	0.132426	NA	NA	0.616353
COMTD1	NA	NA	NA	NA	-2.82089	NA	NA	NA	NA	NA	NA	NA	0.36328	0.420145	NA	NA
COPRS	NA	NA	NA	NA	NA	-1.10526	NA	NA	NA	NA	NA	NA	0.325709	0.42064	NA	NA
COPS2	NA	NA	NA	NA	1.24447	NA	NA	NA	NA	NA	1.26	NA	1.13702	NA	NA	NA
COPS4	NA	NA	NA	NA	NA	NA	NA	NA	NA	NA	1.22	NA	NA	NA	NA	0.294833
COPS6	NA	NA	NA	NA	NA	-1.10256	NA	NA	NA	NA	NA	NA	0.142342	NA	NA	NA
COPS7A	NA	NA	NA	NA	NA	-1.17054	NA	NA	NA	NA	NA	NA	NA	0.378334	NA	NA
COPZ1	NA	NA	NA	NA	NA	-0.84291	NA	NA	NA	NA	NA	NA	0.0898602	NA	NA	0.1529
COQ10A	-1.09385	NA	NA	NA	NA	-1.91608	NA	NA	NA	NA	NA	0.392821	2.70671	NA	0.299718	NA
COQ2	NA	NA	NA	NA	NA	-1.40669	NA	NA	-1.43849	NA	NA	NA	1.00302	NA	NA	0.0847634
COQ4	NA	NA	NA	NA	-1.60049	NA	NA	NA	NA	NA	NA	NA	NA	0.0271728	NA	NA
COQ7	NA	NA	NA	NA	NA	-1.2949	NA	NA	NA	NA	NA	NA	NA	NA	NA	0.0975906
COQ8A	NA	NA	NA	NA	NA	NA	NA	NA	NA	NA	-2.39	NA	1.31192	NA	NA	NA
COQ9	NA	NA	NA	NA	NA	-1.67486	NA	NA	NA	NA	NA	NA	NA	1.6062	NA	0.0710326
CORO1A	NA	NA	NA	NA	-2.83102	NA	NA	NA	NA	NA	NA	NA	2.32131	1.19916	NA	NA
CORO2A	1.21712	NA	NA	NA	NA	NA	NA	NA	NA	NA	NA	NA	NA	0.770639	NA	0.818467
COX15	NA	NA	NA	NA	NA	-0.876861	NA	NA	NA	NA	NA	NA	0.724805	0.47861	NA	NA
COX18	NA	NA	NA	NA	NA	NA	NA	NA	NA	NA	1.18	NA	1.00935	NA	NA	NA
COX5B	NA	NA	NA	NA	NA	-1.99846	NA	NA	NA	NA	NA	NA	0.30129	NA	NA	0.154015
COX6A2	NA	NA	NA	NA	NA	-1.85523	NA	NA	NA	NA	NA	NA	0.718947	0.972643	NA	NA
COX6B1	NA	NA	NA	NA	NA	-1.79403	NA	NA	NA	NA	NA	NA	0.332946	NA	NA	NA
COX6B2	2.12483	NA	NA	NA	NA	NA	NA	NA	NA	-3.78412	NA	NA	NA	0.712305	NA	NA
COX7A1	NA	-2.14128	NA	NA	NA	-1.84743	NA	NA	1.78426	NA	NA	NA	0.309371	0.139222	NA	NA
COX7A2	NA	NA	NA	NA	NA	-2.16449	NA	NA	NA	NA	NA	NA	0.315924	NA	NA	NA
COX8A	NA	NA	NA	NA	NA	-2.70954	NA	NA	NA	NA	NA	NA	NA	0.0340288	NA	NA
CPA3	-1.28194	NA	NA	NA	NA	NA	NA	NA	NA	NA	NA	NA	NA	0.748345	NA	1.49641
CPAMD8	NA	NA	-2.53654	NA	NA	NA	NA	NA	NA	NA	NA	NA	NA	NA	NA	1.07514
CPB1	NA	NA	NA	NA	NA	4.4116	NA	NA	NA	NA	NA	NA	NA	0.0592229	NA	0.539789
CPB2	NA	NA	-3.47622	NA	NA	NA	NA	NA	NA	NA	NA	NA	NA	0.172327	NA	NA
CPE	3.87211	NA	NA	NA	NA	NA	NA	NA	NA	NA	-2.02	NA	0.57248	NA	NA	0.71223
CPEB2	NA	NA	NA	NA	NA	NA	NA	NA	NA	2.74679	NA	NA	1.23515	0.0404407	NA	NA
CPEB4	1.36329	NA	NA	NA	NA	NA	NA	NA	NA	NA	NA	NA	NA	0.189509	NA	0.490248
CPLX1	NA	NA	NA	NA	NA	NA	NA	NA	2.38113	NA	NA	NA	0.870166	0.265879	NA	NA
CPLX3	NA	NA	NA	NA	NA	NA	NA	NA	NA	-5.59925	NA	NA	NA	0.147401	NA	0.122009
CPM	NA	NA	NA	NA	NA	NA	NA	NA	NA	3.62122	NA	NA	0.0485603	NA	NA	NA
CPN1	NA	NA	NA	NA	NA	NA	NA	-1.95313	NA	NA	NA	NA	0.0864418	0.24327	NA	NA
CPNE2	1.12155	NA	NA	NA	NA	NA	NA	NA	NA	NA	NA	NA	NA	NA	NA	0.446278
CPNE3	NA	NA	NA	NA	NA	NA	NA	NA	NA	3.54935	NA	NA	0.114511	0.444246	NA	1.77653
CPNE4	NA	NA	NA	NA	NA	-2.29427	NA	NA	NA	NA	NA	NA	NA	0.57853	NA	0.698414
CPNE5	1.42617	NA	NA	NA	NA	NA	NA	NA	NA	NA	NA	NA	1.26432	0.717678	NA	NA
CPNE8	NA	NA	NA	NA	NA	1.6823	NA	NA	NA	NA	NA	NA	0.515751	0.500239	NA	NA
CPPED1	NA	NA	NA	NA	NA	NA	NA	NA	-1.356	NA	NA	NA	NA	0.211256	NA	0.990039
CPSF2	NA	NA	NA	NA	1.00519	NA	NA	NA	NA	NA	NA	NA	0.56223	NA	NA	0.306245
CPSF4L	NA	NA	NA	NA	-4.13582	NA	NA	NA	NA	NA	NA	NA	NA	0.100168	NA	NA
CPT1A	NA	NA	NA	NA	NA	NA	NA	NA	1.31541	NA	NA	NA	0.570244	NA	NA	NA
CPXM2	2.40428	NA	NA	NA	NA	NA	NA	NA	NA	NA	NA	NA	NA	NA	NA	1.02055
CRACD	1.93935	NA	NA	NA	NA	NA	NA	NA	NA	NA	NA	NA	0.431197	NA	NA	NA
CRACR2B	1.7453	NA	NA	NA	NA	NA	NA	NA	NA	NA	NA	NA	1.31211	0.091971	NA	0.310369
CRAT	NA	NA	NA	NA	NA	NA	NA	NA	NA	-3.64748	NA	NA	NA	0.061727	NA	NA
CRB2	NA	NA	NA	NA	-4.51854	NA	NA	NA	NA	NA	NA	NA	NA	0.0645215	NA	NA
CRB3	NA	NA	NA	NA	-3.34944	NA	NA	NA	NA	NA	NA	NA	0.288335	0.334556	NA	0.035606
CREB1	NA	NA	NA	NA	NA	NA	NA	NA	-1.46862	NA	1.15	NA	1.45673	NA	NA	NA
CREB3L1	2.78026	NA	NA	NA	NA	NA	NA	NA	NA	NA	NA	NA	0.0803876	0.0154449	NA	0.694841
CREB3L3	NA	NA	NA	NA	-5.56563	NA	NA	NA	NA	NA	NA	NA	NA	1.33459	NA	NA
CREB5	1.42632	NA	NA	NA	NA	NA	NA	NA	NA	NA	NA	NA	1.50754	NA	NA	NA
CREBL2	NA	NA	NA	NA	NA	NA	NA	NA	-1.25061	NA	NA	NA	NA	1.34263	NA	NA
CREBRF	NA	2.07599	NA	NA	1.13008	NA	NA	NA	NA	NA	1.63	NA	NA	0.0722199	NA	NA
CREG1	NA	NA	NA	NA	1.30991	NA	NA	NA	NA	4.14907	NA	NA	0.495664	0.0435577	NA	1.00045
CRELD2	NA	NA	NA	NA	NA	NA	NA	NA	1.89524	NA	NA	NA	1.28782	NA	NA	NA
CRIP2	-1.45296	NA	NA	NA	NA	NA	NA	NA	NA	NA	NA	NA	0.158728	0.131975	NA	NA
CRIP3	NA	NA	NA	NA	-3.75114	NA	NA	NA	NA	NA	NA	NA	1.12058	0.707405	NA	NA
CRIPAK	NA	NA	NA	NA	NA	NA	NA	NA	NA	3.94754	NA	NA	NA	NA	NA	0.771726
CRIPT	NA	NA	NA	NA	NA	NA	NA	NA	-1.65624	NA	NA	NA	0.833566	NA	NA	0.220146
CRISP2	2.06701	NA	NA	NA	NA	NA	NA	NA	NA	NA	NA	NA	0.292267	0.582031	NA	NA
CRISP3	2.92118	NA	NA	NA	NA	NA	NA	NA	NA	NA	2.24	NA	NA	0.323084	NA	NA
CRLS1	NA	NA	NA	NA	NA	NA	NA	NA	-1.54219	3.14768	NA	NA	NA	NA	NA	2.78051
CRNN	NA	NA	NA	NA	NA	5.61477	NA	NA	NA	NA	NA	NA	NA	0.151322	NA	NA
CROCC	NA	NA	NA	NA	NA	NA	NA	NA	1.74524	NA	-2.42	NA	1.52672	NA	NA	0.393751
CROT	-1.17519	NA	NA	NA	NA	NA	NA	NA	NA	NA	NA	NA	0.0107793	NA	NA	NA
CRP	NA	NA	NA	NA	NA	4.73832	6.19649	NA	9.67995	NA	NA	NA	NA	0.946699	NA	NA
CRTAC1	NA	NA	-4.08656	NA	NA	NA	NA	NA	NA	NA	NA	NA	NA	NA	NA	0.0580521
CRTAM	-1.59999	NA	-1.45878	NA	NA	NA	NA	NA	NA	NA	-2.2	NA	0.537202	NA	NA	NA
CRYAB	NA	NA	NA	NA	1.72543	NA	NA	3.74002	NA	NA	NA	NA	0.714836	NA	NA	0.259728
CRYBG2	NA	NA	NA	NA	-4.3266	NA	NA	NA	3.86978	NA	NA	NA	NA	1.89629	NA	NA
CRYM	1.9246	NA	NA	NA	NA	-1.77941	NA	NA	NA	NA	NA	NA	1.74286	1.26333	NA	0.762809
CSDE1	NA	NA	NA	0.725101	NA	NA	NA	NA	NA	NA	NA	NA	1.21575	3.50503	NA	NA
CSF1	NA	3.34417	NA	NA	NA	NA	NA	NA	NA	NA	NA	NA	0.449099	0.326317	NA	1.34992
CSF1R	NA	NA	NA	NA	NA	-1.47816	NA	NA	NA	NA	-1.57	NA	0.678634	NA	NA	NA
CSF3	NA	NA	NA	NA	NA	3.6374	NA	NA	NA	NA	NA	NA	NA	NA	NA	0.0727839
CSGALNACT2	1.43228	NA	NA	NA	1.38399	NA	NA	NA	NA	NA	1.47	NA	1.11385	0.303437	NA	NA
CSMD1	NA	NA	NA	NA	NA	NA	NA	NA	NA	NA	-1.57	NA	NA	0.445606	NA	0.349671
CSMD2	NA	NA	2.82196	NA	NA	NA	NA	NA	NA	NA	NA	NA	NA	0.607033	NA	1.60544
CSMD3	NA	NA	NA	NA	NA	NA	NA	NA	NA	NA	-1.63	NA	NA	0.960265	NA	1.04677
CSNK1E	NA	NA	NA	NA	NA	NA	NA	NA	1.96679	NA	NA	NA	NA	NA	NA	0.380374
CSNK1G3	NA	NA	NA	NA	NA	NA	NA	NA	NA	2.79559	1.32	NA	NA	0.283955	NA	0.646359
CSNK2B	NA	NA	NA	NA	NA	-1.09446	NA	NA	NA	NA	NA	1.73648	1.06202	NA	0.309271	1.3711
CSPG4	2.39274	NA	NA	NA	NA	NA	NA	NA	NA	NA	NA	NA	0.0634352	NA	NA	0.280028
CSRNP1	NA	NA	-1.50562	NA	NA	NA	NA	NA	2.08606	NA	NA	NA	0.29381	1.64842	NA	0.347588
CST7	2.18703	NA	NA	NA	NA	NA	NA	NA	NA	NA	NA	NA	0.773626	0.0673167	NA	NA
CST8	NA	NA	NA	NA	NA	NA	NA	NA	NA	-7.03557	NA	NA	0.406591	0.207685	NA	NA
CSTF3	NA	NA	NA	NA	NA	NA	NA	NA	NA	NA	1.2	NA	NA	NA	NA	0.410871
CSTL1	NA	NA	NA	NA	NA	NA	NA	NA	NA	-7.03422	NA	NA	NA	0.722444	NA	NA
CTAGE6	NA	NA	NA	NA	NA	6.53928	NA	NA	NA	NA	NA	NA	NA	0.140212	NA	NA
CTBS	NA	NA	NA	NA	NA	NA	NA	NA	NA	3.70477	NA	NA	0.0884667	NA	NA	NA
CTDSPL	1.49254	NA	NA	NA	NA	NA	NA	NA	NA	NA	NA	NA	0.426548	NA	NA	2.23973
CTF1	NA	NA	NA	NA	NA	NA	NA	NA	NA	3.56981	NA	NA	0.524117	1.14618	NA	NA
CTH	NA	NA	NA	NA	NA	NA	NA	NA	NA	NA	-1.86	NA	0.309895	1.22232	NA	1.00738
CTHRC1	NA	NA	2.35078	NA	NA	NA	NA	NA	NA	NA	NA	NA	NA	NA	NA	0.736895
CTNNA3	NA	NA	NA	NA	2.72161	-1.76112	NA	NA	NA	NA	NA	NA	2.68446	NA	0.7585	NA
CTNNAL1	1.96456	NA	NA	NA	NA	NA	NA	NA	NA	NA	NA	NA	0.60798	NA	NA	0.397453
CTNND2	NA	NA	NA	NA	NA	-1.44469	NA	NA	NA	NA	NA	NA	0.883185	0.353218	NA	0.409634
CTSA	1.55827	NA	NA	NA	NA	NA	NA	NA	NA	NA	NA	NA	NA	0.314523	NA	1.68647
CTSC	NA	NA	NA	NA	NA	NA	NA	NA	-2.27728	NA	NA	NA	1.31987	NA	NA	NA
CTSD	1.78459	NA	NA	NA	NA	NA	NA	NA	NA	NA	NA	NA	1.18204	0.922261	NA	NA
CTSG	2.93848	NA	NA	NA	NA	NA	NA	NA	NA	NA	NA	NA	2.16695	0.692249	NA	1.29831
CTSL	1.17107	NA	2.39313	NA	1.37742	NA	NA	NA	NA	NA	NA	7.42312	NA	NA	2.12317	6.59028
CTSO	NA	NA	NA	NA	NA	NA	NA	NA	NA	4.30531	NA	NA	NA	0.35286	NA	0.137021
CTTN	1.56238	NA	NA	NA	NA	NA	NA	NA	NA	NA	NA	NA	0.564538	NA	NA	0.660066
CUL5	NA	NA	NA	NA	NA	NA	NA	NA	NA	3.45341	NA	NA	0.111242	0.880027	NA	NA
CUTA	NA	NA	NA	NA	NA	-1.26962	NA	NA	NA	NA	NA	NA	NA	1.79338	NA	0.444024
CWF19L2	NA	NA	NA	NA	NA	1.45255	NA	NA	NA	NA	NA	NA	0.53894	NA	NA	NA
CX3CR1	NA	NA	NA	NA	NA	NA	NA	NA	-3.35955	NA	NA	NA	NA	0.0703484	NA	NA
CXADR	NA	NA	NA	NA	NA	NA	NA	NA	NA	3.80986	NA	NA	0.0079608	NA	NA	0.512979
CXCL1	NA	NA	NA	NA	NA	3.4077	NA	NA	NA	NA	NA	0.122744	0.556783	NA	0.239844	NA
CXCL10	NA	NA	2.92136	NA	NA	2.48601	NA	NA	-2.07538	NA	2	NA	0.0434772	NA	NA	0.570862
CXCL11	NA	NA	3.6062	NA	NA	NA	NA	NA	NA	NA	NA	NA	0.0860083	NA	NA	NA
CXCL2	NA	3.10457	NA	NA	NA	NA	NA	NA	NA	NA	NA	NA	NA	0.52603	NA	NA
CXCL3	NA	NA	NA	NA	NA	2.53159	NA	NA	NA	NA	NA	NA	NA	NA	NA	1.29148
CXCL5	2.46238	NA	NA	NA	NA	2.77209	NA	NA	NA	NA	NA	NA	NA	0.264368	NA	NA
CXCL6	NA	NA	NA	NA	NA	3.70479	NA	NA	NA	NA	NA	NA	0.0679238	0.463284	NA	1.02883
CXCL8	NA	4.20071	4.49782	NA	NA	NA	5.18141	3.64007	NA	NA	NA	NA	0.502572	0.097076	NA	NA
CXCL9	NA	3.88071	2.35662	NA	NA	NA	NA	NA	NA	NA	NA	NA	NA	NA	NA	0.182137
CXCR4	-1.5645	3.27348	NA	NA	NA	NA	NA	NA	NA	NA	1.37	NA	0.394844	NA	NA	0.636484
CXCR6	-1.69126	NA	NA	NA	NA	NA	NA	NA	NA	NA	NA	NA	NA	0.674865	NA	NA
CXorf21	NA	NA	NA	NA	NA	NA	NA	NA	NA	NA	1.53	NA	1.39852	NA	NA	NA
CXXC4	NA	NA	NA	NA	NA	-1.62604	NA	NA	NA	NA	NA	NA	0.653444	NA	NA	NA
CYB561	-1.13331	NA	NA	NA	-2.3478	NA	NA	NA	NA	NA	NA	NA	0.109793	NA	NA	0.0340779
CYB5R1	NA	NA	NA	NA	NA	-1.2862	NA	NA	NA	NA	NA	NA	0.0816665	0.130604	NA	NA
CYB5R2	1.14644	NA	NA	NA	NA	NA	NA	NA	NA	NA	NA	NA	0.656539	0.262859	NA	1.08138
CYB5R4	NA	NA	NA	NA	NA	NA	NA	NA	-1.40717	NA	1.12	NA	0.14332	0.0263308	NA	NA
CYBB	NA	NA	1.96272	NA	NA	NA	NA	NA	-2.14328	NA	1.45	NA	1.2764	NA	NA	NA
CYFIP2	NA	NA	NA	NA	NA	-1.32645	-1.61862	NA	NA	NA	NA	NA	NA	0.0167705	NA	0.848048
CYGB	NA	NA	NA	NA	NA	NA	NA	NA	1.80436	NA	NA	NA	0.346748	NA	NA	NA
CYLD	NA	1.60243	NA	NA	NA	NA	NA	NA	-1.18943	NA	NA	NA	NA	0.492558	NA	1.23417
CYP11B1	NA	NA	NA	NA	NA	NA	9.21721	NA	NA	NA	NA	NA	NA	0.142944	NA	NA
CYP19A1	5.57562	NA	6.15697	NA	NA	NA	NA	6.24734	NA	NA	NA	NA	NA	NA	NA	0.0107018
CYP1A1	2.53657	NA	-4.75616	NA	NA	NA	NA	NA	NA	NA	3.54	NA	0.0894092	NA	NA	0.408071
CYP1B1	1.46646	NA	NA	NA	1.79338	NA	NA	NA	NA	3.06216	NA	NA	0.644833	0.957295	NA	0.461257
CYP24A1	NA	NA	NA	NA	NA	5.7378	NA	23.1345	5.47075	NA	NA	NA	0.506047	0.111025	NA	0.119852
CYP27B1	NA	NA	NA	NA	NA	NA	-4.22459	NA	NA	NA	NA	NA	NA	0.795966	NA	NA
CYP2B6	NA	NA	NA	NA	NA	3.88971	NA	NA	NA	NA	NA	NA	NA	0.680964	NA	0.546189
CYP2C19	NA	NA	NA	NA	-3.68064	NA	NA	NA	NA	NA	NA	0.408923	NA	0.0279662	NA	2.88803
CYP2C8	NA	NA	NA	NA	NA	3.69089	NA	NA	NA	NA	NA	NA	1.41128	NA	NA	NA
CYP2D6	NA	NA	NA	NA	-4.03689	NA	NA	NA	NA	NA	NA	NA	1.00387	NA	NA	NA
CYP2E1	NA	NA	NA	NA	-2.27648	2.37946	NA	NA	3.15088	-3.72289	NA	NA	0.745502	0.0635618	NA	0.458359
CYP2U1	-1.24585	NA	NA	NA	NA	NA	NA	NA	NA	NA	NA	NA	1.90437	0.360347	NA	NA
CYP3A5	NA	NA	-2.12525	NA	NA	NA	NA	NA	NA	NA	NA	NA	0.208621	NA	NA	1.36616
CYP4B1	NA	NA	NA	NA	NA	NA	NA	7.1016	NA	NA	-1.65	NA	NA	NA	NA	1.09582
CYP4F2	1.42805	NA	NA	NA	NA	NA	NA	NA	NA	NA	NA	NA	1.08515	NA	NA	NA
CYP4F3	1.25507	NA	3.22853	NA	NA	NA	NA	NA	NA	NA	NA	NA	0.924777	0.610993	NA	NA
CYP51A1	NA	NA	NA	NA	NA	NA	NA	NA	2.78234	NA	NA	NA	NA	NA	NA	0.595237
CYP7A1	1.82617	NA	NA	NA	NA	NA	NA	NA	NA	NA	NA	NA	NA	0.49292	NA	0.269883
CYP7B1	NA	NA	2.23834	NA	NA	NA	NA	NA	NA	NA	NA	NA	NA	0.0151465	NA	NA
CYP8B1	NA	NA	NA	NA	NA	NA	-3.55896	NA	4.95475	NA	NA	NA	0.63596	0.464627	NA	NA
CYREN	NA	NA	NA	NA	NA	NA	NA	NA	NA	NA	1.48	NA	2.42215	NA	NA	NA
CYSLTR2	-1.88063	NA	NA	NA	NA	NA	NA	NA	-1.82828	NA	NA	NA	NA	NA	NA	0.784926
CYSTM1	1.82938	NA	NA	NA	NA	NA	NA	NA	NA	NA	NA	NA	NA	NA	NA	0.154764
CYTIP	NA	NA	1.61226	NA	NA	NA	NA	NA	NA	NA	NA	NA	1.2775	NA	NA	NA
CYYR1	NA	NA	NA	NA	1.88874	NA	NA	NA	NA	NA	NA	0.557646	2.03424	NA	1.33194	NA
D2HGDH	NA	NA	NA	NA	NA	NA	NA	NA	NA	NA	-1.51	NA	NA	1.00286	NA	NA
DAB2	1.06542	NA	NA	NA	1.18693	NA	NA	NA	NA	NA	NA	NA	NA	NA	NA	0.372811
DAB2IP	NA	NA	-2.15615	NA	NA	NA	NA	NA	1.37525	NA	NA	NA	0.0194316	0.449957	NA	0.281155
DACH1	2.05546	NA	NA	NA	NA	NA	NA	NA	NA	NA	NA	NA	NA	0.228692	NA	NA
DAND5	NA	NA	NA	NA	NA	-2.00793	NA	NA	NA	NA	NA	NA	NA	NA	NA	0.404909
DAPP1	NA	1.40297	NA	NA	NA	NA	NA	NA	NA	NA	NA	NA	0.307991	NA	NA	0.141304
DARS1	NA	NA	NA	NA	1.1994	NA	NA	NA	NA	NA	NA	NA	NA	NA	NA	0.134994
DBI	NA	NA	NA	NA	NA	-1.42333	NA	NA	NA	NA	NA	NA	0.881083	0.0681314	NA	NA
DBNDD1	-1.74928	NA	NA	NA	NA	NA	NA	NA	NA	NA	NA	NA	NA	0.395049	NA	NA
DBP	-1.38224	NA	NA	NA	NA	NA	NA	NA	NA	NA	NA	NA	1.17215	0.159123	NA	NA
DBT	NA	NA	NA	NA	1.02639	-1.10994	NA	NA	NA	NA	NA	NA	0.160944	0.309996	NA	0.0190505
DCAF12	NA	NA	NA	NA	NA	NA	NA	1.72397	NA	NA	NA	NA	NA	0.702187	NA	NA
DCAF13	NA	NA	NA	NA	NA	NA	NA	NA	NA	NA	1.34	NA	0.1712	NA	NA	NA
DCAF15	NA	NA	-2.04109	NA	NA	NA	NA	NA	NA	NA	NA	NA	0.740294	0.141025	NA	0.778278
DCAF17	NA	NA	NA	NA	NA	NA	NA	NA	NA	2.62527	NA	NA	NA	NA	NA	0.875486
DCAF4L2	NA	NA	NA	NA	NA	NA	NA	NA	NA	2.83317	NA	NA	NA	NA	NA	0.726669
DCAF6	NA	NA	NA	NA	NA	-1.2047	NA	NA	NA	NA	0.88	NA	NA	0.0358465	NA	0.0649571
DCC	3.07737	NA	NA	NA	NA	NA	NA	NA	NA	NA	NA	NA	0.0706822	0.183825	NA	2.22457
DCHS1	-1.36877	NA	NA	NA	NA	NA	NA	NA	NA	NA	NA	NA	0.354324	NA	NA	0.044507
DCK	NA	NA	NA	NA	NA	NA	NA	NA	-2.01029	3.84169	1.21	NA	0.439453	NA	NA	NA
DCLK2	NA	4.03241	NA	NA	NA	NA	NA	NA	NA	NA	NA	NA	0.312038	NA	NA	0.223039
DCLK3	NA	NA	NA	NA	NA	NA	NA	NA	NA	-5.46303	NA	NA	0.678766	NA	NA	NA
DCTN1	NA	NA	NA	NA	NA	NA	NA	NA	NA	NA	-1.11	NA	NA	NA	NA	0.884559
DCTN3	NA	NA	NA	NA	NA	-1.46303	NA	NA	NA	NA	NA	NA	NA	0.0809803	NA	NA
DCTPP1	NA	NA	NA	NA	NA	-1.21342	NA	NA	NA	NA	NA	NA	NA	0.113548	NA	NA
DCUN1D4	NA	NA	NA	NA	1.02539	NA	NA	NA	NA	NA	NA	NA	0.731954	0.560248	NA	1.3797
DDAH2	1.56785	NA	NA	NA	NA	NA	NA	NA	NA	NA	NA	NA	NA	NA	NA	0.485033
DDB1	NA	NA	NA	NA	NA	NA	-0.877818	NA	NA	NA	NA	NA	0.172573	0.0590639	NA	NA
DDHD1	NA	NA	NA	NA	NA	NA	NA	NA	NA	NA	1.11	NA	0.130056	NA	NA	1.44479
DDIAS	1.21709	NA	NA	NA	NA	NA	NA	NA	NA	NA	NA	NA	NA	NA	NA	0.215894
DDIT4	NA	NA	NA	NA	2.23926	NA	NA	NA	NA	NA	NA	NA	NA	NA	NA	0.429082
DDR1	-1.01788	NA	NA	NA	-3.06754	NA	NA	NA	NA	NA	NA	NA	NA	0.334605	NA	NA
DDRGK1	NA	NA	NA	NA	NA	NA	NA	NA	1.43023	NA	-1.61	NA	0.765136	NA	NA	0.199099
DDX21	NA	NA	NA	NA	1.50659	NA	NA	NA	NA	NA	NA	NA	1.07403	NA	NA	0.74413
DDX28	NA	NA	NA	NA	NA	-1.2205	NA	NA	NA	NA	NA	NA	NA	0.15527	NA	NA
DDX3Y	NA	NA	NA	NA	NA	NA	13.7268	NA	NA	NA	1.87	NA	0.557901	0.698958	NA	0.602703
DDX46	NA	NA	NA	NA	NA	NA	NA	NA	NA	NA	0.89	NA	0.559252	0.0872175	NA	0.634512
DDX50	NA	NA	NA	NA	1.27392	NA	NA	NA	NA	NA	NA	NA	0.0899858	NA	NA	NA
DDX58	NA	3.09413	2.52774	NA	NA	NA	NA	NA	NA	NA	2.13	NA	0.130605	NA	NA	NA
DDX60	NA	2.89069	NA	NA	NA	NA	NA	NA	NA	NA	2.38	NA	1.00661	0.187652	NA	NA
DDX60L	1.40896	3.01372	NA	NA	NA	NA	NA	NA	NA	NA	NA	NA	NA	0.263413	NA	NA
DECR1	NA	NA	NA	NA	NA	-1.582	NA	NA	-1.35648	NA	NA	NA	NA	0.0319448	NA	0.463782
DEF6	NA	NA	NA	NA	NA	NA	NA	NA	NA	-4.65043	NA	NA	0.344638	NA	NA	NA
DEF8	NA	NA	NA	NA	NA	NA	NA	NA	NA	NA	-1.51	NA	0.409103	0.274362	NA	0.524199
DEFA6	NA	NA	NA	NA	-25.0931	NA	NA	NA	NA	NA	NA	NA	0.204582	NA	NA	NA
DEGS1	NA	-2.17477	NA	NA	NA	NA	NA	NA	NA	NA	NA	NA	0.440538	1.55718	NA	NA
DENND11	-1.12217	NA	NA	NA	NA	NA	NA	NA	NA	NA	NA	NA	0.670203	0.771688	NA	NA
DENND2A	NA	NA	-2.43203	NA	NA	NA	NA	NA	NA	NA	NA	NA	NA	0.037941	NA	NA
DENND2C	1.42899	NA	NA	NA	NA	NA	NA	NA	1.405	NA	NA	NA	1.48995	0.399421	NA	0.76899
DENND2D	NA	NA	NA	NA	NA	NA	NA	NA	NA	NA	1.35	NA	NA	0.129193	NA	NA
DENND3	1.26855	NA	NA	NA	NA	NA	NA	NA	NA	NA	NA	NA	NA	0.12664	NA	1.09287
DENND4A	NA	1.58429	NA	NA	NA	NA	NA	NA	NA	NA	1.17	NA	0.644655	NA	NA	NA
DENND5B	1.36624	NA	NA	NA	NA	NA	NA	NA	NA	NA	NA	NA	NA	NA	1.00996	1.30524
DENND6A	NA	NA	NA	NA	1.03975	NA	NA	NA	NA	NA	NA	NA	NA	NA	NA	0.0615994
DENR	NA	NA	NA	NA	NA	NA	NA	NA	-1.16377	NA	NA	NA	0.298665	NA	NA	NA
DEPDC1	3.14875	NA	2.57602	NA	NA	NA	NA	NA	NA	NA	NA	NA	NA	0.327351	NA	0.805853
DEPDC1B	2.52077	NA	NA	NA	NA	NA	NA	NA	NA	NA	NA	NA	0.0959906	0.413251	NA	0.585629
DEPP1	3.06711	NA	NA	NA	2.23685	NA	NA	NA	NA	NA	NA	NA	0.248829	0.297048	NA	0.931914
DERL3	2.34737	NA	NA	NA	NA	NA	NA	NA	NA	NA	NA	NA	0.307993	NA	NA	0.483547
DGAT2	1.44273	NA	NA	NA	NA	-2.44234	NA	NA	-2.59413	NA	NA	NA	0.146446	0.164627	NA	0.111023
DGCR6L	NA	NA	NA	NA	NA	NA	NA	NA	NA	-3.92496	NA	NA	0.143584	NA	NA	NA
DGKE	NA	NA	NA	NA	NA	1.71416	NA	NA	NA	NA	NA	NA	NA	NA	NA	0.630473
DGKG	NA	NA	NA	NA	NA	-2.00366	NA	NA	NA	NA	NA	NA	0.465291	NA	NA	0.616815
DGKI	2.43709	NA	1.81925	NA	2.17551	NA	NA	NA	NA	NA	NA	NA	NA	NA	NA	0.301136
DGLUCY	NA	NA	NA	NA	NA	-1.30572	NA	NA	NA	NA	NA	NA	NA	0.389152	NA	0.0666166
DGUOK	NA	NA	1.34664	NA	NA	NA	NA	NA	NA	NA	NA	0.952156	2.62333	NA	0.527517	0.0403454
DHCR7	1.12478	NA	NA	NA	NA	-1.70306	NA	NA	NA	NA	NA	NA	0.661842	NA	NA	NA
DHRS11	NA	NA	NA	NA	NA	-1.22466	NA	NA	NA	NA	NA	NA	NA	0.581665	NA	0.499174
DHRS13	1.62061	NA	NA	NA	NA	NA	NA	NA	NA	NA	NA	NA	2.14133	NA	NA	NA
DHRS3	-1.18327	NA	NA	NA	NA	NA	NA	NA	NA	NA	NA	NA	0.600507	NA	NA	NA
DHRS4	NA	NA	NA	NA	NA	NA	NA	NA	NA	NA	-1.6	NA	0.0418803	NA	NA	NA
DHRS4L2	NA	NA	NA	NA	NA	NA	NA	NA	1.36777	NA	NA	NA	0.940627	NA	NA	NA
DHRS9	NA	NA	2.09556	NA	NA	NA	NA	NA	NA	NA	NA	NA	NA	0.790368	NA	0.281581
DHX34	1.17281	NA	NA	NA	NA	NA	NA	NA	NA	NA	NA	NA	0.414517	NA	NA	NA
DHX36	NA	NA	NA	NA	NA	NA	NA	NA	NA	NA	0.76	NA	NA	0.162883	NA	NA
DHX9	NA	NA	NA	NA	NA	NA	NA	NA	NA	NA	1.05	NA	0.386673	NA	NA	NA
DIAPH2	NA	NA	NA	NA	NA	NA	NA	NA	NA	NA	1.41	NA	0.247304	NA	NA	0.18639
DIMT1	NA	NA	NA	NA	NA	NA	NA	NA	-1.12051	NA	NA	NA	0.0568872	NA	NA	NA
DIP2C	-1.46672	NA	NA	NA	NA	NA	NA	NA	NA	NA	NA	NA	0.635778	1.19894	NA	NA
DIPK1B	1.84287	NA	NA	NA	NA	NA	NA	NA	NA	NA	NA	NA	NA	NA	NA	0.456676
DIPK1C	NA	NA	NA	NA	NA	-2.0149	NA	NA	NA	NA	NA	NA	0.00462294	0.999016	NA	0.198583
DIPK2B	NA	NA	NA	NA	NA	NA	NA	NA	1.39191	NA	NA	NA	NA	0.904783	NA	0.831262
DIRAS1	NA	NA	NA	NA	NA	-1.75224	NA	NA	NA	NA	NA	NA	0.68889	NA	NA	0.284225
DIRAS3	NA	NA	NA	NA	NA	-1.68281	NA	NA	NA	NA	NA	NA	NA	NA	NA	1.22808
DISP1	NA	NA	-1.79248	NA	NA	NA	-0.932817	NA	NA	NA	NA	NA	0.263243	NA	NA	NA
DKK3	NA	NA	NA	NA	NA	NA	NA	NA	NA	NA	-3.2	NA	0.128114	NA	NA	0.808409
DLAT	NA	NA	NA	NA	NA	-1.93597	NA	NA	-1.15002	NA	NA	NA	NA	0.142577	NA	NA
DLC1	1.42252	NA	NA	NA	NA	NA	NA	NA	1.29816	NA	NA	NA	0.0228579	NA	NA	NA
DLD	NA	NA	NA	NA	NA	-1.64781	NA	NA	-1.3328	NA	NA	NA	0.329183	0.211257	NA	NA
DLEC1	NA	NA	NA	NA	-4.75329	NA	NA	NA	1.64198	NA	NA	NA	0.128304	NA	NA	NA
DLG5	NA	NA	NA	NA	NA	NA	NA	NA	1.34283	NA	NA	0.248813	NA	0.324781	0.0841157	NA
DLGAP5	3.21503	NA	2.47058	NA	NA	NA	4.31545	NA	NA	NA	2.41	NA	0.445546	NA	NA	NA
DLK2	NA	NA	NA	NA	-2.96258	NA	NA	NA	NA	NA	NA	NA	0.581797	1.23081	NA	0.410634
DLL4	2.00174	NA	NA	NA	NA	NA	NA	NA	NA	NA	2.66	NA	0.639081	NA	NA	NA
DLX6	NA	NA	NA	NA	NA	NA	NA	NA	NA	NA	-2.97	NA	2.17305	0.35492	NA	0.283639
DMAC1	NA	NA	NA	NA	NA	-1.66799	NA	NA	NA	NA	NA	NA	0.897306	NA	NA	NA
DMBT1	NA	NA	NA	NA	NA	NA	NA	NA	NA	NA	-2.62	NA	NA	0.0150569	NA	NA
DMC1	2.1433	NA	NA	NA	NA	NA	NA	NA	NA	NA	NA	NA	NA	NA	NA	1.0812
DMP1	NA	NA	NA	NA	NA	2.99816	NA	NA	NA	NA	NA	NA	0.270074	0.338626	NA	0.331687
DMPK	NA	NA	NA	NA	NA	-1.46156	NA	NA	NA	NA	NA	NA	0.914182	0.0948444	NA	NA
DMXL2	NA	NA	NA	NA	NA	NA	NA	NA	NA	NA	1.3	NA	0.164395	0.999686	NA	1.13094
DNAAF3	2.61296	NA	NA	NA	NA	NA	NA	NA	NA	NA	NA	NA	NA	0.293257	NA	1.0595
DNAH10	2.25536	NA	NA	NA	NA	NA	NA	NA	2.17714	-3.59218	NA	NA	NA	0.0394113	NA	NA
DNAH11	NA	NA	NA	NA	NA	NA	NA	NA	2.27778	NA	NA	NA	0.838514	NA	NA	0.631586
DNAH12	NA	NA	NA	NA	NA	NA	NA	NA	2.70046	NA	NA	NA	0.324252	NA	NA	NA
DNAH17	NA	NA	NA	NA	NA	NA	NA	NA	NA	-4.394	NA	NA	0.86778	NA	NA	NA
DNAH2	2.29619	-1.78036	NA	NA	NA	NA	NA	NA	3.68713	-4.12822	NA	NA	NA	0.10512	NA	NA
DNAH3	NA	NA	NA	NA	-3.58696	NA	NA	NA	4.87933	NA	NA	NA	NA	0.515541	NA	NA
DNAH7	NA	NA	NA	NA	NA	NA	NA	3.93944	NA	NA	NA	NA	1.72388	1.23926	NA	NA
DNAH8	1.79703	NA	NA	NA	-5.10992	NA	NA	NA	NA	NA	NA	NA	1.26306	NA	NA	NA
DNAH9	NA	NA	NA	NA	NA	NA	NA	5.40885	NA	NA	NA	NA	NA	1.02576	NA	0.534239
DNAI1	NA	NA	NA	NA	NA	NA	NA	NA	4.08045	-4.50177	NA	NA	0.150597	NA	NA	NA
DNAI2	-1.1948	NA	NA	NA	NA	NA	NA	NA	NA	-7.02061	NA	NA	0.876926	NA	NA	0.779551
DNAJA1	NA	1.53953	NA	NA	NA	NA	NA	NA	NA	NA	NA	NA	NA	0.0458508	NA	0.115551
DNAJA4	NA	NA	NA	NA	NA	NA	NA	3.34372	NA	NA	NA	NA	NA	NA	NA	0.609418
DNAJB12	NA	NA	NA	NA	NA	NA	-0.891822	NA	NA	NA	NA	NA	1.80956	NA	NA	NA
DNAJB14	NA	NA	NA	NA	NA	NA	NA	NA	-1.589	2.45968	NA	NA	1.19248	0.733929	NA	0.284431
DNAJC15	NA	NA	NA	NA	NA	NA	NA	NA	-1.39863	NA	NA	NA	0.933392	NA	NA	0.519881
DNAJC18	NA	NA	-2.50447	NA	NA	NA	NA	NA	NA	NA	NA	NA	NA	0.0776094	NA	0.115802
DNAJC19	NA	NA	NA	NA	NA	-1.41897	NA	NA	-1.26051	NA	NA	NA	1.73379	NA	NA	NA
DNAJC22	NA	NA	NA	NA	NA	NA	-1.47798	NA	NA	NA	NA	NA	NA	0.823127	NA	NA
DNAJC27	NA	NA	NA	NA	NA	NA	NA	NA	NA	NA	1.33	NA	0.00377982	NA	NA	0.110157
DNAJC28	NA	NA	NA	NA	NA	NA	NA	NA	NA	NA	-1.17	NA	1.58635	NA	NA	NA
DNAJC5B	2.57299	NA	NA	NA	NA	NA	NA	NA	NA	NA	NA	NA	3.42053	NA	0.385037	0.738189
DNAJC6	NA	NA	NA	NA	NA	NA	NA	2.75943	NA	NA	NA	NA	0.773463	0.511114	NA	0.540937
DNASE1L1	NA	NA	NA	NA	NA	NA	NA	NA	NA	NA	-1.09	NA	0.478041	0.653776	NA	0.268032
DNASE1L3	-1.52215	NA	NA	NA	-3.51296	NA	NA	NA	NA	NA	NA	NA	NA	1.69478	NA	0.843458
DNER	NA	NA	NA	NA	1.76492	NA	NA	NA	NA	NA	NA	NA	1.90135	NA	NA	1.14536
DNM1	1.56424	NA	NA	NA	NA	NA	NA	NA	NA	NA	NA	NA	NA	NA	NA	0.328214
DNMT1	NA	NA	NA	NA	NA	NA	NA	NA	NA	-3.78958	NA	NA	0.797354	0.333705	NA	NA
DNMT3B	1.52767	NA	NA	NA	NA	NA	NA	NA	NA	NA	NA	NA	NA	NA	NA	1.46884
DOCK11	NA	3.31328	NA	NA	NA	NA	NA	NA	NA	NA	NA	NA	0.715166	0.149005	NA	0.139434
DOCK4	1.32756	NA	NA	NA	NA	NA	NA	NA	NA	NA	NA	NA	NA	NA	NA	1.12297
DOCK6	NA	NA	-2.9825	NA	NA	NA	NA	NA	1.45379	NA	NA	NA	NA	0.274825	NA	NA
DOCK9	-1.30488	NA	NA	NA	NA	NA	NA	NA	NA	NA	NA	NA	NA	NA	NA	0.623273
DOK2	NA	NA	NA	NA	NA	NA	NA	NA	NA	NA	-1.66	NA	1.04471	NA	NA	0.497977
DOK3	1.93739	NA	2.5254	NA	NA	NA	NA	NA	NA	NA	NA	NA	NA	0.168586	NA	NA
DOK4	NA	NA	NA	NA	-2.36787	NA	NA	NA	2.07084	NA	NA	NA	NA	0.257694	NA	NA
DOK5	NA	NA	2.21378	NA	NA	NA	NA	NA	NA	NA	NA	NA	0.383882	NA	NA	1.22054
DOK7	NA	NA	NA	NA	NA	NA	NA	NA	NA	-4.51865	NA	NA	0.330358	0.494476	NA	0.839583
DOLK	NA	NA	NA	NA	NA	NA	-1.80694	NA	NA	NA	NA	NA	0.436287	NA	NA	NA
DOT1L	NA	NA	NA	NA	NA	NA	NA	NA	1.42797	-3.83191	NA	NA	0.265942	0.981685	NA	NA
DPCD	NA	NA	NA	NA	NA	NA	NA	NA	NA	-4.26875	NA	NA	NA	NA	NA	1.00333
DPEP1	4.3171	NA	NA	NA	NA	NA	NA	NA	NA	NA	NA	NA	NA	0.319531	NA	0.182409
DPF1	1.47151	NA	NA	NA	NA	NA	NA	NA	NA	NA	NA	NA	1.77972	1.21788	NA	NA
DPH2	NA	NA	NA	NA	NA	NA	NA	NA	NA	NA	-1.13	NA	NA	0.201656	NA	0.9253
DPH6	-1.05586	NA	NA	NA	NA	NA	NA	NA	NA	NA	NA	NA	NA	NA	NA	0.0985611
DPP4	-1.56787	NA	NA	NA	NA	NA	NA	NA	-2.29237	NA	NA	NA	0.749317	0.227936	NA	NA
DPPA4	NA	NA	NA	NA	NA	NA	NA	NA	NA	NA	-2.05	NA	NA	0.0872047	NA	1.2457
DPYS	NA	NA	NA	NA	NA	3.14775	NA	NA	NA	NA	NA	NA	0.698538	NA	NA	NA
DPYSL2	NA	NA	NA	NA	1.63375	NA	NA	NA	NA	NA	NA	NA	0.4301	NA	NA	0.490799
DQX1	1.79646	NA	NA	NA	-3.21151	NA	NA	NA	NA	NA	NA	NA	NA	0.133234	NA	NA
DRAM1	1.29394	NA	NA	NA	1.63768	NA	NA	NA	NA	NA	1.39	NA	NA	0.393199	NA	NA
DRAM2	NA	NA	NA	NA	NA	NA	NA	NA	-1.59806	NA	NA	NA	0.234308	NA	NA	NA
DRC7	2.0027	NA	NA	NA	NA	NA	NA	NA	NA	-5.50225	NA	NA	NA	0.00717413	NA	NA
DSC1	-1.96381	NA	NA	NA	NA	-2.40738	NA	NA	-4.53927	NA	NA	NA	1.89495	NA	NA	0.675614
DSC3	NA	-3.93548	NA	NA	2.16775	NA	NA	NA	NA	NA	NA	NA	NA	0.253241	NA	NA
DSCC1	2.23949	NA	NA	NA	NA	NA	NA	NA	NA	NA	NA	NA	0.545806	NA	NA	NA
DSPP	NA	NA	NA	NA	NA	3.0497	NA	NA	NA	NA	NA	NA	0.268788	1.47791	NA	1.04055
DSTN	NA	NA	NA	NA	1.32452	-1.49689	NA	NA	NA	2.59371	NA	NA	1.06428	NA	NA	0.0970765
DTL	2.88167	NA	NA	NA	NA	NA	NA	NA	NA	NA	NA	NA	NA	0.519312	NA	0.923101
DTNA	NA	NA	NA	NA	NA	NA	NA	2.28869	NA	NA	NA	NA	0.738108	0.601518	NA	0.896367
DTNB	NA	NA	NA	NA	NA	NA	NA	NA	NA	NA	0.81	NA	0.840659	0.479006	NA	0.311521
DTNBP1	NA	NA	NA	NA	NA	NA	NA	NA	NA	NA	1.45	NA	0.194243	0.0665501	NA	NA
DTWD2	NA	NA	NA	NA	NA	-1.29278	NA	NA	NA	NA	NA	NA	NA	NA	NA	2.19798
DTX1	NA	NA	NA	NA	-4.77739	NA	NA	NA	NA	NA	NA	NA	1.4133	0.182054	NA	0.0360436
DTX3L	NA	NA	NA	NA	NA	NA	NA	NA	NA	NA	1.16	NA	0.655151	NA	NA	NA
DTX4	NA	NA	-2.44755	NA	NA	NA	NA	NA	NA	NA	NA	NA	NA	NA	NA	0.208079
DUOX2	NA	NA	NA	NA	NA	NA	NA	NA	3.71615	NA	NA	NA	NA	NA	NA	0.825873
DUSP11	NA	NA	NA	NA	NA	NA	NA	NA	NA	2.8514	NA	NA	1.29604	NA	NA	NA
DUSP13	3.69762	NA	NA	NA	NA	NA	NA	NA	NA	NA	NA	NA	0.139338	NA	NA	NA
DUSP14	-1.07748	NA	NA	NA	NA	NA	NA	NA	NA	NA	NA	NA	1.15362	0.973242	NA	0.624646
DUSP3	NA	NA	NA	NA	NA	NA	NA	NA	NA	NA	1.02	NA	0.277875	0.435276	NA	NA
DUX4L26	2.50024	NA	NA	NA	NA	NA	NA	NA	NA	NA	NA	NA	NA	0.400512	NA	NA
DYNC1I1	2.12651	NA	NA	NA	2.01504	NA	NA	NA	NA	NA	NA	NA	NA	0.90689	NA	1.7017
DYNC1LI2	NA	NA	NA	1.35172	NA	NA	NA	NA	NA	NA	NA	NA	NA	0.49201	NA	NA
DYNC2I2	1.24969	NA	NA	NA	NA	NA	NA	NA	NA	NA	NA	NA	0.82978	NA	NA	0.706124
DYNLL2	NA	NA	NA	0.83332	NA	-1.21335	NA	NA	NA	NA	NA	NA	0.730793	1.1193	NA	NA
DYNLRB1	NA	NA	NA	NA	NA	-1.2391	NA	NA	NA	NA	NA	NA	0.639857	NA	NA	NA
DYNLT3	NA	NA	NA	NA	1.34168	NA	NA	NA	-1.99617	3.39162	NA	NA	NA	NA	NA	0.308888
DYRK2	-1.40471	NA	NA	NA	NA	NA	NA	NA	-2.07181	NA	NA	NA	0.250816	0.220296	NA	NA
DYSF	2.15961	NA	NA	NA	NA	NA	NA	NA	NA	NA	NA	NA	NA	0.528698	NA	NA
E2F2	1.94151	NA	2.90862	NA	NA	NA	4.88108	3.50154	NA	NA	NA	NA	0.3909	0.247039	NA	0.339816
E2F3	NA	NA	1.16833	NA	NA	NA	NA	NA	NA	NA	1.04	NA	0.677443	NA	NA	NA
E2F7	2.62491	NA	2.3626	NA	NA	2.32215	NA	NA	NA	NA	NA	NA	NA	0.57766	NA	NA
E2F8	2.8054	NA	NA	NA	NA	NA	3.22637	NA	NA	NA	NA	NA	NA	0.87183	NA	NA
E4F1	NA	NA	-2.40735	NA	NA	NA	NA	NA	NA	NA	NA	NA	NA	0.124194	NA	0.454558
EAPP	NA	NA	NA	NA	NA	NA	NA	NA	NA	NA	1.47	NA	0.945638	NA	NA	1.92303
EBF3	NA	NA	-1.78827	NA	2.40801	NA	NA	NA	NA	NA	NA	NA	0.232944	NA	NA	0.363548
EBF4	-1.43003	NA	NA	NA	NA	NA	NA	NA	NA	NA	NA	NA	0.276844	NA	NA	NA
EBI3	1.49016	NA	NA	NA	NA	NA	NA	NA	NA	NA	NA	NA	0.202486	NA	NA	NA
EBLN2	1.08951	NA	NA	NA	NA	NA	NA	NA	NA	NA	NA	NA	NA	0.554819	NA	NA
EBP	NA	NA	NA	NA	NA	-1.61662	NA	NA	NA	NA	NA	NA	0.308142	1.11278	NA	NA
EBPL	NA	NA	NA	NA	NA	NA	NA	NA	NA	3.55892	NA	NA	NA	0.734289	NA	0.302101
ECE1	1.63184	NA	NA	NA	NA	NA	NA	NA	NA	NA	NA	NA	NA	0.820308	NA	1.34456
ECHDC1	NA	NA	NA	NA	NA	NA	NA	NA	-1.45282	NA	NA	NA	NA	0.0844662	NA	NA
ECHDC3	2.17912	NA	NA	NA	NA	NA	NA	NA	NA	NA	NA	NA	0.204417	1.79937	NA	NA
ECHS1	NA	NA	NA	NA	NA	-1.45837	NA	NA	NA	NA	NA	NA	NA	0.808425	NA	NA
ECI2	NA	NA	NA	NA	NA	-1.4702	NA	NA	NA	NA	NA	NA	NA	0.193947	NA	0.264319
ECM1	1.45556	NA	NA	NA	NA	NA	NA	NA	3.57972	NA	NA	NA	NA	0.343984	NA	NA
ECT2L	NA	NA	NA	NA	NA	NA	NA	NA	2.08213	NA	NA	NA	2.81878	NA	1.63009	NA
EDA	NA	NA	-1.57513	NA	NA	NA	NA	NA	NA	NA	NA	NA	2.08136	0.442057	NA	0.942896
EDAR	-1.71129	NA	NA	NA	NA	NA	NA	NA	NA	NA	NA	NA	NA	NA	NA	0.136416
EDN1	NA	NA	NA	NA	NA	NA	NA	NA	1.96177	NA	NA	NA	NA	NA	NA	1.48053
EDNRB	3.01248	NA	NA	NA	NA	NA	NA	NA	NA	NA	NA	NA	0.994212	0.438513	NA	NA
EEF1A1	NA	NA	NA	0.881227	NA	NA	NA	NA	NA	NA	NA	NA	0.658993	NA	NA	NA
EEF1A1P6	-1.36013	NA	NA	NA	1.0877	NA	NA	NA	NA	2.78237	NA	NA	0.603353	NA	NA	NA
EEF1AKMT2	NA	NA	NA	NA	NA	NA	NA	NA	-1.48147	NA	NA	NA	0.935662	0.400523	NA	NA
EEF1B2	-1.30489	NA	NA	NA	NA	NA	NA	NA	NA	NA	NA	NA	0.529182	NA	NA	1.14353
EEF1D	NA	NA	NA	NA	NA	NA	NA	NA	NA	NA	-1.47	NA	NA	NA	NA	0.933331
EEF2K	NA	NA	NA	NA	NA	NA	NA	NA	NA	NA	-1.38	NA	NA	0.120132	NA	0.689957
EFCAB12	1.30194	NA	NA	NA	NA	NA	NA	NA	1.59104	NA	NA	NA	0.451529	NA	NA	0.759535
EFCAB13	NA	NA	NA	NA	NA	2.28061	1.83575	NA	NA	NA	NA	NA	2.28193	NA	NA	1.14956
EFEMP2	NA	NA	NA	NA	NA	NA	NA	NA	1.58447	NA	NA	NA	NA	NA	NA	0.390185
EFHD1	-1.15885	NA	NA	NA	2.29538	NA	NA	NA	NA	NA	NA	NA	NA	0.444423	NA	NA
EFNA4	NA	NA	NA	NA	NA	NA	NA	NA	NA	NA	-1.69	NA	0.663113	NA	NA	NA
EFNA5	NA	NA	NA	NA	NA	NA	NA	NA	NA	3.48426	NA	NA	0.188347	NA	NA	0.834149
EGF	2.25961	NA	NA	NA	NA	NA	NA	NA	NA	NA	NA	NA	NA	NA	NA	0.418977
EGFL7	2.44671	-3.20567	NA	NA	NA	NA	NA	NA	1.53977	NA	NA	NA	NA	NA	NA	1.93809
EGFL8	-1.52339	NA	NA	NA	NA	NA	NA	NA	NA	NA	NA	NA	1.72549	0.415217	NA	NA
EGLN3	NA	NA	NA	NA	NA	NA	NA	NA	NA	NA	-1.92	NA	0.425072	NA	NA	0.264784
EGR1	2.03011	NA	-2.59158	NA	NA	NA	NA	2.00713	NA	NA	NA	NA	0.195723	0.386215	NA	NA
EGR2	NA	NA	-2.81735	NA	NA	NA	NA	NA	NA	NA	NA	NA	0.374479	NA	NA	0.337511
EGR3	NA	NA	NA	NA	-3.41704	NA	NA	NA	NA	NA	NA	NA	NA	0.623045	NA	NA
EHD2	1.96364	NA	NA	NA	NA	NA	NA	NA	NA	NA	NA	NA	NA	1.05023	NA	NA
EID1	NA	NA	NA	NA	1.18144	-1.17306	NA	NA	NA	NA	NA	NA	NA	0.455996	NA	NA
EIF1AX	NA	NA	NA	NA	1.14614	NA	NA	NA	NA	NA	NA	NA	NA	0.0354331	NA	NA
EIF1AY	NA	NA	NA	NA	NA	NA	12.3681	NA	NA	NA	NA	NA	0.805616	NA	NA	NA
EIF1B	NA	NA	1.77984	NA	NA	-1.64884	NA	NA	NA	NA	1.37	NA	NA	0.502992	NA	NA
EIF2S3	NA	NA	NA	NA	NA	NA	NA	NA	NA	3.27602	1.17	NA	0.281021	NA	NA	0.298898
EIF3A	NA	NA	NA	0.925258	NA	NA	NA	NA	NA	NA	NA	NA	NA	0.0744506	NA	0.562058
EIF3E	-1.10733	NA	NA	NA	NA	NA	NA	NA	NA	2.88875	NA	NA	NA	NA	NA	0.322034
EIF3H	NA	NA	NA	NA	NA	NA	NA	NA	NA	NA	1.39	NA	NA	0.0579862	NA	1.39824
EIF3J	NA	NA	NA	NA	1.19144	NA	NA	NA	NA	NA	1.01	NA	0.941183	NA	NA	NA
EIF3L	-1.13705	NA	NA	NA	NA	-1.06172	NA	NA	NA	NA	NA	NA	0.166112	NA	NA	NA
EIF4A2	NA	NA	NA	NA	NA	NA	NA	NA	NA	NA	1.56	NA	NA	0.153294	NA	NA
EIF4E	NA	2.08567	NA	NA	NA	NA	NA	NA	NA	NA	NA	NA	NA	NA	NA	0.602494
EIF4EBP2	NA	NA	NA	NA	NA	NA	NA	NA	NA	3.35334	NA	NA	NA	NA	NA	0.0823695
EIF5	NA	NA	NA	NA	NA	NA	NA	NA	NA	NA	0.99	NA	0.363967	NA	NA	NA
ELAC1	NA	NA	NA	NA	NA	NA	NA	NA	-1.42343	NA	NA	NA	1.61418	0.642667	NA	NA
ELAVL2	NA	NA	NA	NA	NA	NA	NA	NA	NA	3.28488	NA	NA	2.09226	NA	NA	NA
ELAVL3	NA	NA	NA	NA	NA	NA	NA	NA	NA	NA	-3.09	NA	NA	0.106539	NA	1.38482
ELF3	NA	NA	NA	NA	NA	3.86657	NA	NA	NA	NA	NA	NA	0.670449	0.52176	NA	NA
ELK4	NA	NA	NA	NA	NA	NA	NA	NA	-1.19875	2.64813	NA	NA	0.131359	0.672316	NA	0.316888
ELMOD2	NA	NA	NA	NA	NA	NA	NA	NA	-1.29321	3.46338	NA	NA	0.249773	NA	NA	NA
ELOC	NA	NA	NA	NA	1.11762	NA	NA	NA	NA	NA	NA	NA	NA	NA	NA	1.1624
ELOVL3	2.02317	NA	NA	NA	NA	NA	NA	NA	NA	NA	NA	NA	0.376954	0.0299431	NA	NA
ELOVL4	-1.85578	NA	NA	NA	NA	NA	NA	NA	NA	NA	NA	NA	NA	0.407161	NA	0.419426
ELOVL5	NA	NA	NA	NA	1.7417	NA	NA	NA	NA	2.75162	NA	NA	NA	1.09839	NA	0.647595
ELOVL6	NA	NA	NA	NA	NA	NA	NA	NA	-1.96251	NA	NA	NA	0.955611	NA	NA	NA
ELOVL7	1.7	NA	NA	NA	NA	NA	NA	NA	NA	NA	NA	NA	0.6662	0.786269	NA	1.30531
ELP4	NA	NA	NA	NA	NA	NA	NA	NA	-1.52784	NA	NA	NA	0.930372	NA	NA	NA
EMB	NA	NA	NA	NA	NA	NA	NA	NA	-2.43891	3.75716	NA	NA	NA	NA	NA	0.753319
EMC10	NA	NA	NA	NA	NA	NA	NA	NA	NA	NA	-1.86	NA	0.0491455	1.90129	NA	NA
EMC7	NA	NA	NA	NA	NA	NA	NA	NA	NA	NA	1.14	NA	0.755449	0.233796	NA	NA
EME1	1.47391	NA	NA	NA	NA	NA	NA	NA	NA	NA	NA	NA	0.639468	0.471898	NA	NA
EME2	NA	NA	NA	NA	NA	NA	NA	NA	1.35	NA	NA	NA	1.99551	0.123754	NA	0.305967
EMID1	2.12271	NA	NA	NA	NA	NA	NA	NA	NA	NA	NA	NA	0.100216	0.892597	NA	1.67247
EMILIN1	1.69308	NA	NA	NA	NA	NA	NA	NA	NA	NA	NA	NA	0.010138	0.341676	NA	NA
EMILIN2	1.49819	NA	NA	NA	NA	NA	NA	NA	NA	NA	NA	NA	NA	0.640607	NA	0.581823
EMILIN3	NA	NA	NA	NA	-3.48893	NA	NA	NA	NA	NA	NA	NA	1.83369	0.152213	NA	NA
EMP1	1.63488	NA	NA	NA	NA	NA	NA	NA	NA	3.05579	NA	NA	0.174414	NA	NA	NA
EMP2	NA	NA	-1.94573	NA	NA	NA	NA	NA	NA	NA	NA	NA	NA	1.26508	NA	0.14631
EMSY	NA	NA	NA	NA	NA	NA	NA	NA	NA	NA	1.03	NA	0.824083	NA	NA	NA
EMX2	NA	NA	NA	NA	NA	NA	NA	NA	NA	NA	-1.85	NA	0.205968	NA	NA	0.346767
ENAH	NA	NA	NA	NA	1.62666	NA	NA	NA	NA	NA	NA	NA	1.60889	NA	NA	0.095066
ENAM	NA	NA	NA	NA	NA	-2.06815	NA	NA	NA	NA	NA	NA	NA	0.30713	NA	0.0192143
ENDOD1	NA	NA	-2.06379	NA	NA	NA	NA	NA	NA	NA	NA	NA	0.683408	1.40659	NA	NA
ENDOG	NA	NA	NA	NA	NA	-2.08645	NA	NA	NA	NA	NA	NA	1.45641	0.530553	NA	NA
ENG	NA	NA	NA	NA	NA	NA	NA	NA	1.47415	NA	NA	NA	NA	0.118558	NA	NA
ENHO	-2.76186	NA	NA	NA	NA	NA	NA	NA	NA	NA	NA	NA	0.241786	NA	NA	0.52303
ENO2	NA	NA	NA	NA	NA	NA	NA	NA	1.66431	NA	NA	NA	0.449045	NA	NA	NA
ENPP1	NA	NA	NA	NA	NA	NA	NA	NA	NA	NA	-2.22	NA	0.601852	0.650905	NA	NA
ENPP2	NA	NA	NA	NA	NA	NA	NA	NA	-1.66301	NA	NA	NA	0.498685	NA	NA	NA
ENPP3	-1.63868	NA	NA	NA	NA	NA	NA	NA	NA	NA	NA	NA	NA	0.0150823	NA	NA
ENPP4	NA	NA	NA	NA	NA	NA	NA	NA	-1.63863	4.51124	NA	NA	0.951428	0.353268	NA	0.115578
ENPP6	1.87969	NA	NA	NA	NA	NA	NA	NA	NA	NA	NA	NA	0.109151	NA	NA	NA
ENSA	NA	NA	NA	NA	NA	NA	NA	NA	NA	NA	-1.78	NA	1.55786	NA	NA	NA
ENTPD2	NA	NA	NA	NA	-2.52903	NA	NA	NA	NA	NA	NA	NA	0.891014	NA	NA	NA
ENTPD7	1.3279	NA	NA	NA	NA	NA	NA	NA	NA	NA	NA	0.0873416	3.28144	NA	0.276628	NA
EOMES	-1.30711	NA	NA	NA	-3.4469	NA	NA	NA	NA	NA	NA	NA	1.33008	0.240963	NA	NA
EPAS1	1.74304	NA	-1.99348	NA	1.12702	NA	NA	NA	NA	NA	NA	NA	0.346119	NA	NA	0.0328175
EPB41	NA	NA	NA	NA	NA	NA	NA	NA	NA	NA	0.96	NA	0.0494527	0.0932536	NA	NA
EPB42	NA	NA	NA	NA	NA	NA	5.93188	6.39836	3.98177	NA	NA	NA	0.489628	0.617112	NA	0.289059
EPCAM	2.36542	NA	NA	NA	NA	NA	NA	NA	NA	NA	NA	NA	NA	0.350787	NA	NA
EPDR1	1.4055	NA	NA	NA	NA	-1.70692	NA	NA	NA	NA	-2.44	NA	1.71332	0.0537933	NA	1.22327
EPG5	NA	NA	NA	NA	NA	NA	NA	NA	NA	NA	2.07	NA	NA	NA	NA	0.267368
EPGN	NA	NA	NA	NA	2.16025	NA	NA	NA	NA	NA	NA	NA	0.239581	NA	NA	NA
EPHA4	-1.76214	NA	NA	NA	NA	NA	NA	NA	NA	NA	NA	NA	0.268672	0.559189	NA	NA
EPHB2	1.54775	NA	NA	NA	NA	NA	NA	NA	NA	NA	NA	NA	NA	NA	NA	0.137329
EPHX1	NA	NA	-1.34306	NA	NA	NA	NA	NA	NA	NA	NA	NA	0.0826965	NA	NA	NA
EPHX2	-1.28877	NA	NA	NA	NA	NA	NA	NA	NA	NA	NA	NA	0.585089	NA	NA	NA
EPM2A	NA	NA	NA	NA	1.73863	-1.58223	NA	NA	NA	NA	NA	NA	0.817967	2.01064	NA	NA
EPM2AIP1	NA	NA	NA	NA	NA	-1.12916	NA	NA	NA	2.99651	NA	NA	0.328176	NA	NA	0.366445
EPPK1	-1.3541	NA	NA	NA	NA	NA	NA	NA	NA	-4.0546	NA	NA	0.546683	0.220252	NA	0.718101
EPS15	NA	NA	NA	NA	1.19213	NA	NA	NA	NA	NA	NA	NA	NA	0.29729	NA	NA
EPS8L1	NA	NA	NA	NA	-4.64378	NA	NA	NA	3.84994	NA	NA	NA	0.31112	NA	NA	1.00531
EPSTI1	1.71437	3.27657	NA	NA	NA	2.22335	NA	NA	NA	NA	1.64	NA	1.18377	NA	NA	NA
ERAL1	NA	NA	NA	NA	NA	-1.31497	NA	NA	NA	NA	NA	NA	1.26262	NA	NA	NA
ERBIN	NA	NA	NA	NA	NA	NA	NA	NA	NA	NA	2.55	NA	0.549085	NA	NA	1.46896
ERC2	NA	NA	NA	0.933336	NA	NA	NA	NA	NA	NA	NA	NA	0.167467	NA	NA	NA
ERCC6L	1.50586	NA	NA	NA	NA	NA	NA	NA	NA	NA	NA	NA	1.12681	NA	NA	NA
ERFE	2.1301	NA	NA	NA	NA	NA	NA	NA	2.75937	NA	NA	NA	NA	0.377049	NA	1.75828
ERGIC2	NA	1.74565	NA	NA	NA	NA	NA	NA	NA	NA	NA	NA	0.640431	NA	NA	0.50265
ERICH3	2.0551	NA	NA	NA	NA	3.13611	4.56618	NA	NA	NA	NA	NA	1.28115	0.738511	NA	0.18545
ERLIN1	1.43193	NA	NA	NA	NA	NA	NA	NA	NA	NA	NA	NA	0.618336	0.375306	NA	NA
ERMN	NA	NA	NA	NA	-3.08604	NA	NA	NA	NA	NA	NA	NA	1.48163	0.291173	NA	NA
ERMP1	NA	NA	NA	NA	NA	-0.964315	NA	NA	NA	NA	NA	NA	0.390546	0.313286	NA	NA
ERO1A	NA	NA	NA	NA	1.3926	NA	NA	NA	NA	3.49489	NA	NA	0.534454	NA	NA	NA
ERP27	NA	NA	NA	NA	NA	NA	NA	NA	-2.31589	NA	NA	NA	0.747436	NA	NA	NA
ERP44	NA	NA	NA	NA	NA	NA	NA	NA	NA	NA	0.99	NA	NA	NA	NA	0.225782
ERRFI1	NA	NA	NA	NA	NA	NA	NA	NA	NA	2.6715	NA	NA	NA	1.0487	NA	NA
ESAM	1.85638	NA	NA	NA	NA	NA	NA	NA	1.59487	NA	NA	NA	NA	0.0645096	NA	NA
ESCO2	2.24453	NA	NA	NA	NA	NA	NA	NA	NA	NA	NA	NA	0.454569	NA	NA	0.910317
ESD	NA	NA	NA	NA	NA	NA	NA	NA	NA	NA	1.35	NA	NA	0.335193	NA	0.577153
ESPL1	2.8324	NA	NA	NA	NA	NA	NA	NA	NA	NA	NA	NA	NA	0.0322274	NA	NA
ESRP1	NA	NA	NA	NA	NA	NA	NA	2.67059	NA	NA	NA	NA	NA	0.717255	NA	NA
ESRRA	NA	NA	NA	NA	NA	NA	NA	NA	NA	NA	-1.34	NA	0.540591	1.0011	NA	NA
ETFB	NA	NA	NA	NA	NA	-1.5887	NA	NA	NA	NA	NA	NA	NA	0.00453277	NA	0.544525
ETFDH	NA	NA	NA	NA	NA	-1.41223	NA	NA	NA	NA	NA	NA	NA	0.221576	NA	NA
ETNK2	-1.24535	NA	NA	NA	NA	NA	NA	NA	NA	NA	NA	NA	NA	0.278975	NA	1.08658
ETNPPL	NA	NA	NA	NA	NA	NA	NA	NA	NA	NA	-3.13	NA	1.44393	NA	NA	1.2823
ETS1	-1.2419	NA	NA	NA	NA	NA	NA	NA	NA	3.21116	NA	NA	1.27463	NA	NA	NA
ETV1	NA	NA	NA	NA	1.59104	-1.27738	NA	NA	NA	NA	NA	NA	NA	0.166245	NA	NA
ETV5	NA	NA	-1.6913	NA	NA	NA	NA	NA	-1.42397	NA	NA	1.23187	2.56708	NA	0.399074	NA
ETV7	1.85264	NA	NA	NA	NA	2.46079	NA	NA	NA	NA	2.87	NA	1.41221	0.25639	NA	NA
EVA1A	NA	NA	NA	NA	-3.43581	NA	NA	NA	3.45207	NA	NA	NA	NA	0.10811	NA	NA
EVA1B	1.15236	NA	NA	NA	NA	NA	NA	NA	NA	NA	NA	NA	2.96095	NA	0.456398	NA
EVI2A	NA	NA	NA	NA	NA	NA	NA	NA	-2.14439	3.88614	NA	NA	NA	NA	NA	1.2132
EVI2B	NA	3.38647	NA	NA	NA	NA	NA	NA	NA	3.73462	NA	NA	0.727809	0.541692	NA	NA
EVI5L	NA	NA	NA	NA	NA	NA	NA	NA	NA	-4.83826	NA	NA	0.738486	NA	NA	0.695383
EVPL	NA	NA	NA	NA	NA	NA	NA	4.04968	NA	NA	NA	NA	0.38064	NA	NA	NA
EVPLL	NA	NA	NA	NA	NA	NA	NA	NA	NA	-4.74046	NA	NA	NA	0.202552	NA	NA
EVX2	NA	NA	NA	NA	-6.57676	NA	NA	NA	NA	NA	NA	NA	0.289351	NA	NA	1.21853
EXO1	2.66576	NA	NA	NA	NA	NA	NA	NA	NA	NA	NA	NA	0.273285	1.46906	NA	NA
EXOC1	NA	NA	NA	NA	NA	NA	NA	NA	NA	NA	1.76	0.197091	NA	NA	1.73449	NA
EXOC3L2	1.98361	NA	NA	NA	NA	NA	NA	NA	NA	NA	NA	NA	NA	0.0190062	NA	0.163908
EXOC3L4	NA	NA	NA	NA	-4.36579	NA	NA	NA	NA	NA	NA	NA	0.338654	0.0416789	NA	0.0461346
EXOC5	NA	NA	NA	NA	1.18678	NA	NA	NA	NA	NA	1.01	NA	0.416611	0.489474	NA	NA
EXOSC1	NA	NA	NA	NA	NA	NA	NA	NA	NA	NA	1.1	NA	0.385897	NA	NA	NA
EXT2	NA	NA	NA	NA	NA	NA	NA	NA	NA	NA	-1.42	1.71154	NA	NA	NA	NA
EXTL1	NA	NA	NA	NA	NA	-1.79289	NA	NA	NA	NA	NA	NA	NA	0.125673	NA	0.247909
EXTL2	NA	NA	NA	NA	1.09583	NA	NA	NA	NA	NA	NA	NA	0.111991	0.156283	NA	0.452487
EYA1	NA	NA	NA	NA	NA	-1.81101	NA	NA	NA	NA	NA	NA	0.00554637	0.344236	NA	NA
F11	NA	NA	-3.34111	NA	NA	NA	NA	NA	NA	NA	NA	NA	1.14005	NA	NA	1.40273
F12	1.54832	NA	NA	NA	NA	NA	NA	NA	NA	NA	NA	NA	NA	0.103043	NA	0.253306
F2RL3	1.50239	NA	NA	NA	NA	NA	NA	NA	NA	NA	NA	NA	0.440411	1.16397	NA	NA
F3	2.1501	NA	NA	NA	NA	-1.92172	NA	2.74339	NA	2.78578	NA	NA	0.0989593	0.752379	NA	0.342837
F5	1.84488	3.44524	NA	NA	NA	NA	NA	NA	NA	NA	NA	NA	NA	NA	NA	0.925443
F8	NA	NA	NA	NA	2.60835	NA	NA	NA	NA	NA	NA	NA	NA	0.620288	NA	NA
FA2H	1.70102	NA	NA	NA	NA	NA	NA	NA	NA	NA	NA	NA	NA	0.669333	NA	0.868371
FAAH	NA	NA	NA	NA	NA	NA	NA	NA	2.10143	NA	NA	NA	2.25354	0.268993	NA	NA
FAAH2	-1.20741	NA	NA	NA	NA	NA	NA	NA	NA	NA	NA	NA	1.51318	0.749246	NA	NA
FAAP20	NA	NA	NA	NA	NA	NA	NA	NA	NA	NA	-1.89	NA	0.650158	0.511799	NA	NA
FABP2	2.2225	NA	NA	NA	NA	NA	NA	NA	NA	NA	NA	NA	0.616112	0.248421	NA	NA
FABP3	NA	NA	NA	NA	NA	-1.90452	NA	NA	NA	NA	NA	NA	0.131005	NA	NA	1.3294
FABP4	3.32251	NA	NA	NA	NA	NA	NA	4.12202	NA	NA	-4.61	NA	NA	0.481406	NA	NA
FABP5	1.28904	NA	NA	NA	NA	NA	NA	3.23492	NA	NA	NA	NA	0.380268	NA	NA	NA
FADS1	1.25833	NA	NA	NA	1.76694	NA	NA	NA	NA	NA	NA	NA	NA	NA	NA	1.41969
FADS3	NA	NA	NA	NA	NA	NA	NA	NA	1.42926	NA	NA	NA	1.05131	NA	NA	NA
FAF1	NA	NA	NA	NA	NA	-0.870591	NA	NA	NA	NA	NA	NA	0.610786	0.259029	NA	2.01337
FAH	1.40546	NA	NA	NA	NA	NA	NA	NA	NA	NA	NA	NA	2.69174	0.173081	NA	NA
FAM102A	-1.38299	NA	NA	NA	NA	NA	NA	NA	NA	NA	NA	NA	NA	0.291584	NA	0.119615
FAM102B	NA	NA	NA	NA	NA	NA	1.98921	NA	NA	NA	NA	NA	0.275856	0.144031	NA	NA
FAM107A	1.45494	NA	NA	NA	NA	NA	NA	NA	NA	NA	NA	NA	1.48192	NA	NA	0.353274
FAM110A	NA	NA	NA	NA	-3.31963	NA	NA	NA	NA	NA	NA	NA	NA	0.545713	NA	NA
FAM110C	-1.37388	NA	NA	NA	NA	NA	NA	NA	NA	NA	NA	NA	1.34466	NA	NA	NA
FAM111A	NA	NA	NA	NA	NA	NA	NA	NA	NA	NA	1.03	NA	1.02821	NA	NA	NA
FAM111B	1.61959	NA	NA	NA	NA	2.85728	NA	NA	NA	NA	NA	NA	NA	0.293388	NA	NA
FAM117B	-1.11326	NA	NA	NA	NA	NA	NA	NA	-1.63849	NA	NA	NA	0.133081	NA	NA	1.53064
FAM120B	NA	NA	NA	NA	NA	NA	NA	NA	NA	NA	0.8	NA	0.0645612	NA	NA	NA
FAM122A	NA	NA	NA	NA	NA	NA	NA	NA	-1.71898	NA	NA	NA	NA	0.475071	NA	0.565396
FAM124A	1.90229	NA	NA	NA	2.50514	NA	NA	NA	NA	NA	NA	NA	0.772746	NA	NA	0.296249
FAM124B	NA	NA	-1.79143	NA	NA	NA	NA	NA	NA	NA	NA	NA	NA	NA	NA	1.39819
FAM126B	NA	NA	NA	NA	NA	NA	NA	NA	-1.2827	2.59546	NA	NA	NA	0.0458261	NA	2.05395
FAM135B	1.66527	NA	NA	NA	NA	NA	NA	NA	NA	NA	NA	NA	NA	0.459864	NA	NA
FAM151B	1.45467	NA	NA	NA	NA	NA	NA	NA	NA	NA	1.16	NA	0.26942	0.474278	NA	NA
FAM160B1	NA	NA	NA	NA	1.22367	NA	NA	NA	NA	NA	NA	NA	NA	0.283224	NA	0.117503
FAM162A	NA	NA	NA	NA	NA	-1.54246	NA	NA	NA	NA	NA	NA	NA	NA	NA	1.60201
FAM169A	-1.32562	NA	NA	NA	NA	NA	NA	NA	NA	NA	NA	NA	NA	NA	NA	0.106747
FAM170A	NA	NA	NA	NA	NA	NA	NA	NA	NA	-4.96428	NA	NA	NA	0.476326	NA	NA
FAM170B	NA	NA	NA	NA	NA	NA	NA	NA	NA	-7.56842	NA	NA	NA	0.319886	NA	NA
FAM174C	NA	NA	NA	NA	NA	NA	NA	NA	1.88189	NA	NA	NA	1.65784	NA	NA	NA
FAM186B	NA	NA	NA	NA	NA	NA	NA	NA	NA	-5.3056	NA	NA	NA	0.466125	NA	0.238286
FAM187A	NA	NA	NA	NA	NA	NA	NA	NA	NA	-4.10353	NA	NA	NA	0.487216	NA	NA
FAM193B	NA	NA	NA	NA	NA	NA	NA	NA	1.16153	NA	NA	NA	NA	NA	NA	0.106813
FAM199X	NA	NA	NA	NA	NA	NA	NA	NA	-1.31295	NA	NA	NA	0.71181	0.386544	NA	1.70672
FAM209B	1.18141	NA	NA	NA	NA	NA	NA	NA	NA	NA	NA	NA	0.0784869	NA	NA	0.0137628
FAM20B	NA	NA	NA	NA	1.31326	NA	NA	NA	NA	NA	NA	NA	0.640137	NA	NA	NA
FAM20C	1.5817	NA	NA	NA	NA	NA	NA	NA	NA	NA	NA	NA	0.694344	0.216612	NA	NA
FAM210A	NA	NA	NA	NA	NA	NA	NA	NA	NA	NA	1.42	NA	0.669839	NA	NA	NA
FAM210B	NA	NA	NA	NA	NA	NA	NA	NA	NA	3.20643	NA	NA	0.302806	0.572594	NA	1.33065
FAM216B	NA	NA	NA	NA	NA	NA	NA	22.4727	NA	NA	NA	NA	1.19591	0.442822	NA	NA
FAM217A	NA	NA	NA	NA	NA	1.97341	NA	NA	NA	NA	NA	NA	0.441255	NA	NA	NA
FAM228B	NA	NA	NA	NA	NA	NA	NA	1.67225	NA	NA	NA	NA	0.20197	NA	NA	NA
FAM241A	NA	NA	NA	NA	1.50837	NA	NA	NA	NA	NA	NA	NA	NA	0.478018	NA	0.320162
FAM24B	-1.39764	NA	NA	NA	NA	NA	NA	NA	NA	NA	NA	NA	NA	0.111397	NA	1.06833
FAM3C	NA	NA	NA	NA	NA	NA	NA	NA	-1.35089	NA	NA	NA	NA	NA	NA	0.350705
FAM3D	-1.73888	NA	NA	NA	NA	NA	NA	NA	NA	NA	NA	NA	1.15869	0.434188	NA	0.565749
FAM50A	NA	NA	NA	NA	NA	NA	NA	NA	1.46029	NA	NA	NA	0.757689	0.401763	NA	0.302443
FAM53B	NA	NA	-2.03862	NA	NA	NA	NA	NA	NA	NA	NA	NA	NA	0.614623	NA	NA
FAM71A	NA	NA	NA	NA	NA	NA	NA	NA	NA	-7.2166	NA	NA	2.64602	0.400675	0.842467	0.187005
FAM71B	NA	NA	NA	NA	NA	NA	NA	NA	NA	-4.77476	NA	NA	NA	0.265822	NA	0.356582
FAM71E2	NA	NA	NA	NA	NA	NA	NA	NA	NA	-5.51001	NA	NA	0.330627	0.167109	NA	NA
FAM71F2	1.48029	NA	NA	NA	NA	NA	NA	NA	NA	NA	NA	NA	NA	0.0904755	NA	1.05368
FAM81A	NA	NA	NA	NA	NA	-1.69144	NA	NA	NA	NA	NA	NA	0.394559	0.423337	NA	NA
FAM81B	1.58668	NA	NA	NA	NA	NA	NA	NA	NA	NA	NA	NA	0.528	0.381715	NA	1.40542
FAM83A	NA	NA	3.29952	NA	NA	NA	NA	NA	7.03014	NA	NA	NA	1.51465	NA	NA	0.895265
FAM90A1	1.16672	NA	NA	NA	NA	NA	NA	NA	NA	NA	NA	NA	1.25364	NA	NA	0.121976
FAM91A1	NA	NA	NA	NA	NA	NA	NA	NA	NA	2.52142	0.81	NA	NA	0.407957	NA	NA
FAM98B	NA	NA	NA	NA	NA	NA	NA	NA	-1.61011	NA	NA	NA	0.450811	0.62735	NA	0.35222
FAM98C	NA	NA	NA	NA	NA	NA	NA	NA	1.88783	NA	NA	NA	0.992922	0.177108	NA	0.740539
FAM9A	NA	NA	NA	NA	NA	NA	NA	NA	NA	NA	-2.71	NA	0.114339	0.545712	NA	NA
FANCF	NA	NA	NA	NA	NA	NA	NA	NA	-1.2588	NA	NA	NA	0.617064	NA	NA	NA
FANCI	1.22217	NA	NA	NA	NA	NA	NA	NA	NA	NA	NA	NA	NA	0.313637	NA	NA
FAP	2.80493	NA	3.12358	NA	NA	2.23552	NA	NA	NA	NA	NA	NA	1.02892	0.565395	NA	0.602191
FARP2	NA	NA	NA	NA	NA	NA	NA	NA	NA	NA	-1.34	NA	0.0981292	NA	NA	0.849139
FARS2	NA	NA	NA	NA	NA	-0.967493	NA	NA	NA	NA	NA	NA	0.00213409	NA	0.978039	NA
FARSA	NA	NA	NA	NA	NA	NA	NA	NA	NA	NA	-1.62	NA	NA	NA	NA	0.60409
FAS	NA	2.71282	NA	NA	NA	NA	NA	NA	NA	NA	1.6	NA	NA	0.360137	NA	NA
FASLG	-1.27879	NA	NA	NA	-3.39948	NA	NA	NA	NA	NA	NA	NA	0.152254	0.188459	NA	1.35834
FASN	NA	NA	NA	NA	NA	-2.03752	NA	NA	NA	NA	NA	NA	NA	0.0496901	NA	NA
FASTKD1	NA	NA	NA	NA	NA	-1.28596	NA	NA	NA	NA	NA	NA	NA	0.273313	NA	NA
FAT4	-1.23597	NA	NA	NA	NA	NA	NA	NA	NA	NA	NA	NA	0.332074	NA	NA	NA
FAXDC2	2.3719	NA	NA	NA	NA	NA	NA	NA	NA	NA	NA	NA	2.30097	NA	NA	NA
FBLN2	-1.77188	NA	NA	NA	NA	NA	NA	NA	NA	NA	NA	NA	0.853915	NA	NA	0.711642
FBLN5	-1.59473	NA	NA	NA	1.36466	NA	NA	NA	NA	2.80268	-1.89	NA	NA	0.393837	NA	0.0815173
FBN1	1.61767	NA	NA	NA	NA	NA	NA	NA	NA	NA	NA	NA	0.347984	0.616222	NA	NA
FBN2	1.12826	NA	NA	NA	NA	-1.72988	NA	NA	NA	NA	NA	NA	1.92683	0.303956	NA	NA
FBXL15	NA	NA	NA	NA	NA	NA	NA	NA	NA	NA	-2.59	NA	0.84891	0.533615	NA	0.370877
FBXL17	NA	NA	NA	NA	NA	-1.14406	NA	NA	NA	NA	NA	NA	0.215554	NA	NA	NA
FBXL19	1.18122	NA	NA	NA	NA	NA	NA	NA	1.49071	NA	NA	NA	NA	1.29331	NA	NA
FBXL22	NA	NA	NA	NA	NA	-2.16037	NA	NA	NA	NA	NA	NA	0.0361889	NA	NA	NA
FBXL4	NA	NA	NA	NA	NA	NA	NA	NA	-1.23004	3.58464	NA	NA	0.00506634	0.20043	NA	0.543605
FBXO16	2.74204	NA	NA	NA	NA	NA	NA	NA	NA	NA	NA	NA	0.0205168	0.493307	NA	0.88867
FBXO24	NA	NA	NA	NA	-4.13317	NA	NA	NA	NA	-4.08594	NA	NA	0.6446	NA	NA	NA
FBXO27	NA	NA	NA	NA	NA	-1.78617	NA	NA	NA	NA	NA	NA	0.194264	NA	NA	NA
FBXO28	NA	NA	NA	NA	NA	NA	NA	NA	-1.08567	NA	NA	NA	NA	NA	NA	0.674954
FBXO30	-1.25686	NA	NA	NA	NA	NA	NA	NA	NA	NA	1.93	NA	0.2436	NA	NA	NA
FBXO31	NA	-2.29501	NA	NA	NA	NA	NA	NA	NA	NA	NA	NA	0.833632	0.561273	NA	NA
FBXO39	2.10192	NA	NA	NA	NA	NA	NA	NA	NA	NA	3.6	NA	NA	NA	NA	0.3748
FBXO40	NA	NA	NA	NA	NA	-2.20577	NA	NA	NA	NA	NA	NA	NA	0.957846	NA	0.632504
FBXO6	1.57264	NA	NA	NA	NA	NA	NA	NA	NA	NA	NA	NA	0.859215	0.0684555	0.72369	NA
FBXW5	NA	NA	NA	NA	NA	NA	NA	NA	NA	-3.88569	NA	NA	0.967025	0.0543343	NA	2.01796
FBXW7	NA	NA	NA	NA	NA	NA	1.46869	NA	NA	NA	NA	3.12093	0.421825	NA	NA	NA
FCAMR	NA	NA	NA	NA	-3.45624	NA	NA	NA	NA	NA	NA	NA	NA	NA	NA	0.663246
FCER1A	-2.18698	NA	NA	NA	-4.72516	-2.91422	NA	NA	NA	NA	NA	NA	NA	0.633868	NA	0.651366
FCER1G	1.53552	NA	NA	NA	NA	NA	NA	NA	NA	NA	1.38	NA	1.16218	1.53364	NA	NA
FCER2	NA	NA	NA	NA	-3.95242	NA	NA	NA	NA	NA	NA	NA	0.594258	1.30312	NA	0.08101
FCGBP	-1.96445	NA	NA	NA	NA	NA	NA	NA	NA	NA	NA	NA	NA	0.405191	NA	0.314673
FCGR1CP	2.24119	NA	NA	NA	NA	NA	NA	NA	NA	NA	NA	NA	0.297934	NA	NA	NA
FCGRT	NA	NA	NA	NA	NA	NA	NA	NA	NA	NA	-1.45	NA	0.0510628	0.35283	NA	NA
FCHO2	NA	NA	NA	NA	NA	NA	NA	NA	NA	2.71285	NA	NA	0.1518	0.9797	NA	NA
FCHSD2	NA	NA	NA	NA	NA	NA	NA	NA	NA	NA	1.39	NA	1.12187	0.550415	NA	0.386889
FCMR	-1.10865	NA	NA	NA	NA	NA	NA	NA	NA	NA	NA	NA	0.413595	1.2273	NA	NA
FCRL6	NA	NA	NA	NA	-3.07662	NA	NA	NA	NA	NA	NA	NA	0.54584	0.790595	NA	NA
FCRLA	NA	NA	NA	NA	NA	NA	NA	NA	NA	NA	-1.88	NA	NA	NA	NA	0.393094
FDCSP	NA	NA	8.36128	NA	-8.28095	NA	NA	NA	NA	NA	NA	NA	0.382819	NA	NA	1.83365
FDXACB1	NA	NA	NA	NA	NA	NA	NA	NA	-1.58113	NA	NA	NA	1.90116	0.116338	NA	NA
FEM1B	NA	NA	NA	NA	NA	NA	NA	NA	NA	3.43902	NA	NA	0.0526818	0.317369	NA	0.51335
FEM1C	NA	NA	NA	NA	1.62704	NA	NA	NA	NA	NA	NA	NA	NA	0.475182	NA	NA
FEN1	1.22351	NA	NA	NA	NA	NA	NA	NA	NA	NA	NA	NA	1.82606	NA	NA	NA
FER1L4	2.90071	NA	NA	NA	NA	2.34883	NA	2.77746	3.14624	NA	NA	NA	NA	NA	NA	0.92191
FERMT2	NA	NA	NA	NA	1.37241	NA	NA	NA	NA	NA	-2.32	NA	NA	NA	NA	0.366148
FERMT3	1.15925	2.78712	NA	NA	NA	NA	NA	NA	NA	NA	NA	NA	1.54974	1.03009	NA	0.209617
FES	NA	NA	NA	NA	-2.50405	NA	NA	NA	1.64176	NA	NA	NA	0.211043	0.123997	NA	NA
FFAR1	1.94961	NA	NA	NA	NA	NA	NA	NA	NA	NA	NA	NA	NA	NA	NA	0.65427
FFAR2	1.41479	NA	NA	NA	NA	NA	NA	NA	NA	NA	NA	NA	0.517448	NA	NA	NA
FFAR3	2.53184	NA	NA	NA	NA	NA	NA	NA	NA	NA	1.75	NA	1.57683	0.432343	NA	0.275323
FFAR4	NA	NA	NA	NA	NA	-2.60352	NA	NA	NA	NA	NA	NA	0.52128	0.731815	NA	0.661454
FGA	NA	NA	NA	NA	NA	7.42764	NA	NA	7.494	NA	NA	NA	NA	0.11681	NA	NA
FGB	NA	NA	NA	NA	NA	6.22018	NA	NA	8.28055	NA	NA	NA	0.780257	NA	NA	NA
FGD4	1.29908	NA	NA	NA	NA	NA	NA	NA	NA	NA	NA	NA	0.348001	2.22382	NA	0.297027
FGD5	2.04848	NA	NA	NA	NA	NA	NA	NA	NA	NA	-2.03	NA	0.406669	0.22473	NA	NA
FGF1	NA	NA	NA	NA	NA	-1.27217	NA	3.48569	NA	NA	NA	NA	NA	0.345199	NA	0.446597
FGF10	NA	NA	NA	NA	NA	NA	NA	NA	NA	NA	-2.05	NA	0.606739	0.0251103	NA	0.0816109
FGF12	NA	NA	NA	NA	NA	-2.00254	NA	NA	NA	NA	NA	NA	0.749487	1.00599	NA	NA
FGF13	2.00807	NA	NA	NA	NA	NA	NA	NA	NA	NA	NA	NA	1.04936	NA	NA	NA
FGF2	1.421	NA	NA	NA	1.67829	NA	NA	NA	NA	NA	NA	NA	2.26553	0.148627	NA	NA
FGF23	NA	NA	NA	NA	NA	4.08306	NA	NA	NA	NA	NA	NA	0.552096	0.859025	NA	NA
FGF7	NA	NA	2.32219	NA	NA	NA	3.81249	3.29053	NA	3.62816	NA	NA	0.84012	0.0834724	NA	NA
FGF9	-1.37762	NA	NA	NA	NA	NA	NA	NA	NA	NA	NA	NA	0.492002	NA	NA	0.281505
FGFBP3	NA	NA	NA	NA	-4.12034	NA	NA	NA	NA	NA	NA	NA	1.50367	NA	NA	NA
FGFR1OP2	NA	NA	NA	NA	NA	NA	NA	NA	NA	3.34789	0.97	NA	NA	NA	NA	0.137871
FGFR2	-1.70728	NA	NA	NA	NA	NA	-1.91427	NA	NA	NA	NA	NA	NA	NA	NA	0.245544
FGG	NA	NA	NA	NA	NA	7.06152	NA	NA	7.70245	NA	NA	NA	1.53141	1.14254	NA	0.0577785
FGGY	NA	NA	NA	NA	NA	NA	NA	NA	NA	NA	1.13	NA	NA	0.575742	NA	0.239342
FGL1	NA	NA	NA	NA	NA	5.84175	NA	NA	NA	NA	NA	NA	0.161199	1.06723	NA	NA
FGL2	NA	NA	NA	NA	NA	NA	NA	NA	-2.11143	3.05719	NA	NA	0.277404	NA	NA	NA
FGR	1.38829	NA	NA	NA	NA	NA	NA	NA	NA	NA	NA	NA	1.03554	NA	NA	NA
FH	NA	NA	NA	NA	NA	-1.83626	NA	NA	NA	NA	NA	NA	1.78508	NA	NA	NA
FHAD1	NA	NA	NA	NA	NA	NA	NA	NA	NA	-4.0223	NA	NA	0.467859	1.34781	NA	0.389986
FHDC1	NA	NA	NA	NA	NA	NA	NA	3.93522	NA	NA	NA	NA	NA	0.0506242	NA	NA
FHL5	NA	NA	NA	NA	2.2015	NA	NA	NA	NA	NA	NA	NA	NA	NA	NA	1.07232
FHOD1	NA	NA	NA	NA	NA	NA	NA	NA	1.36747	NA	NA	NA	0.0745245	0.135814	NA	0.691655
FHOD3	NA	NA	NA	NA	NA	-1.4707	NA	NA	NA	NA	-2.97	NA	0.105501	0.737632	NA	0.390692
FIGN	3.05691	NA	NA	NA	NA	NA	NA	NA	NA	NA	NA	NA	1.67213	NA	NA	1.28492
FILIP1L	NA	NA	NA	NA	NA	NA	NA	1.78686	NA	NA	NA	NA	1.036	NA	NA	NA
FIP1L1	NA	NA	NA	NA	NA	NA	NA	NA	-1.06795	NA	1.07	NA	1.21598	0.0865366	NA	2.16423
FITM1	NA	NA	NA	NA	NA	-2.46847	NA	NA	NA	NA	NA	NA	2.00855	NA	NA	0.0549852
FKBP14	NA	NA	NA	NA	1.27611	NA	NA	NA	NA	NA	NA	NA	NA	0.742945	NA	NA
FKBP1A	NA	NA	1.70101	NA	NA	NA	NA	NA	NA	NA	NA	NA	0.458388	NA	NA	NA
FKBP5	2.18423	NA	NA	NA	NA	NA	NA	NA	NA	NA	NA	NA	NA	0.10854	NA	NA
FKBP8	NA	NA	NA	NA	NA	NA	NA	NA	NA	NA	-1.67	NA	1.45394	0.539205	NA	0.917232
FKBP9	1.82966	NA	NA	NA	NA	NA	NA	NA	NA	NA	NA	NA	1.89441	NA	NA	0.621712
FLACC1	NA	NA	NA	NA	NA	NA	NA	2.79601	NA	NA	NA	NA	1.80287	NA	NA	0.34618
FLOT2	1.65973	NA	NA	NA	NA	NA	NA	NA	NA	NA	NA	NA	NA	NA	NA	0.483083
FLRT3	NA	NA	NA	NA	NA	NA	NA	NA	NA	3.40324	NA	NA	NA	1.24716	NA	0.755934
FLT1	NA	NA	NA	NA	1.7252	NA	NA	NA	NA	NA	NA	NA	0.460234	NA	NA	NA
FLT3	1.93982	NA	NA	NA	NA	NA	NA	NA	NA	NA	NA	NA	NA	0.311362	NA	0.406503
FLT3LG	NA	NA	NA	NA	NA	2.28845	NA	NA	NA	NA	NA	NA	NA	0.0319152	NA	NA
FLVCR2	1.31871	NA	NA	NA	NA	NA	NA	NA	NA	NA	NA	NA	NA	0.277733	NA	NA
FMN1	1.42831	NA	NA	NA	NA	NA	NA	2.25914	NA	NA	NA	NA	1.86402	NA	NA	0.000929858
FMNL3	-1.22666	NA	NA	NA	NA	NA	NA	NA	NA	NA	NA	NA	1.56216	0.44751	NA	1.41496
FMO2	NA	NA	NA	NA	3.008	NA	NA	NA	NA	NA	NA	NA	NA	0.0721182	NA	0.97109
FMO5	NA	NA	-2.28199	NA	NA	NA	NA	NA	NA	NA	NA	NA	1.18677	NA	NA	0.0643347
FMR1	NA	NA	NA	NA	NA	NA	NA	NA	NA	NA	1.15	NA	0.246294	0.935838	NA	NA
FN1	3.08533	NA	NA	NA	NA	NA	NA	NA	NA	NA	-2.13	NA	0.420789	NA	NA	NA
FN3K	NA	NA	NA	NA	NA	-1.56602	NA	NA	NA	NA	-1.63	NA	NA	NA	NA	0.766467
FNDC3A	NA	NA	NA	NA	NA	NA	NA	NA	NA	NA	1.52	NA	NA	NA	NA	0.382672
FNDC3B	1.266	NA	NA	NA	NA	NA	NA	NA	NA	NA	NA	1.53493	2.09071	NA	0.0191385	1.30092
FNDC5	NA	NA	NA	NA	NA	-1.80579	NA	NA	NA	NA	NA	NA	1.27523	NA	NA	0.769959
FNIP1	NA	NA	NA	NA	NA	NA	NA	NA	NA	NA	1.29	NA	0.179115	NA	NA	0.12106
FNIP2	NA	NA	NA	NA	NA	NA	NA	NA	NA	NA	1.32	NA	NA	NA	NA	0.989028
FOS	NA	NA	-3.54924	NA	NA	NA	NA	2.11625	NA	NA	NA	NA	1.2399	NA	NA	0.455976
FOSB	-1.51064	NA	NA	NA	NA	NA	NA	NA	NA	NA	NA	NA	NA	NA	NA	1.6046
FOSL1	2.42265	NA	2.74798	NA	NA	NA	NA	NA	3.24196	NA	NA	NA	NA	0.0862142	NA	NA
FOSL2	NA	NA	NA	NA	NA	NA	NA	NA	1.97902	NA	NA	0.990839	1.06646	NA	NA	NA
FOXC2	NA	NA	NA	NA	2.64991	NA	NA	NA	3.30353	NA	NA	NA	1.6969	NA	NA	0.624422
FOXJ1	-3.05807	NA	NA	NA	NA	NA	NA	NA	NA	NA	NA	NA	1.72456	0.104714	NA	NA
FOXN2	NA	NA	NA	NA	NA	NA	NA	NA	-1.69261	2.89299	NA	NA	1.02622	0.178643	NA	NA
FOXN4	NA	NA	NA	NA	NA	NA	NA	NA	NA	-4.35477	NA	NA	0.181068	NA	NA	NA
FOXO1	NA	NA	NA	NA	1.19768	NA	NA	NA	-1.48754	NA	NA	NA	NA	0.750928	NA	NA
FOXO4	NA	NA	NA	1.67203	NA	NA	NA	NA	NA	NA	NA	NA	1.0138	NA	NA	0.469998
FOXP1	NA	NA	NA	NA	NA	NA	NA	NA	-1.80789	NA	NA	NA	0.427616	NA	NA	0.57358
FOXQ1	NA	NA	NA	NA	NA	3.67076	NA	NA	NA	NA	NA	NA	NA	NA	NA	0.0243694
FPGT	NA	NA	NA	NA	NA	NA	NA	NA	-1.56594	NA	NA	NA	1.14869	NA	NA	0.334407
FPR1	1.48147	NA	2.63492	NA	NA	NA	NA	NA	NA	NA	NA	NA	NA	NA	NA	0.499905
FPR3	NA	NA	NA	NA	NA	NA	NA	NA	-1.79618	NA	NA	NA	NA	NA	NA	0.482346
FREM2	NA	NA	NA	NA	NA	-2.45049	NA	NA	NA	NA	NA	NA	NA	0.560428	NA	0.666956
FREM3	NA	NA	NA	NA	-3.35154	NA	NA	NA	NA	NA	NA	NA	0.229632	NA	NA	0.313116
FRMD3	1.32155	NA	NA	NA	NA	NA	NA	NA	NA	NA	NA	NA	1.54273	0.827438	NA	NA
FRMD5	NA	NA	NA	NA	NA	-1.6532	NA	NA	NA	NA	NA	NA	NA	1.31645	NA	NA
FRMD8	NA	NA	NA	NA	NA	NA	NA	NA	NA	NA	-1.32	NA	1.00109	0.316152	NA	NA
FRMPD4	NA	5.41887	NA	NA	NA	-1.85038	NA	NA	NA	NA	NA	NA	NA	0.0197157	NA	NA
FRS2	NA	NA	NA	NA	NA	NA	NA	NA	NA	NA	1.04	NA	1.58083	0.0468813	NA	0.714888
FSBP	NA	NA	NA	NA	NA	NA	NA	NA	-1.81192	NA	NA	NA	0.402024	0.656698	NA	1.48704
FSCN1	NA	NA	NA	NA	NA	NA	NA	-1.80329	NA	NA	NA	NA	0.474364	NA	NA	0.0931606
FSCN2	NA	NA	NA	NA	NA	NA	NA	NA	3.12937	NA	NA	NA	1.24887	0.450932	NA	0.11096
FSD2	NA	NA	NA	NA	-4.60434	-2.15962	NA	NA	NA	NA	NA	NA	0.0668037	NA	NA	0.0975217
FSTL1	2.12452	NA	NA	NA	NA	NA	NA	NA	NA	NA	NA	NA	0.0120301	NA	NA	0.0571555
FSTL4	1.97257	NA	NA	NA	NA	NA	NA	NA	NA	NA	NA	NA	0.0726776	NA	NA	0.209561
FTH1	NA	NA	1.69008	NA	NA	NA	NA	NA	NA	NA	NA	NA	NA	NA	NA	0.503672
FUCA1	NA	NA	NA	NA	NA	NA	NA	NA	-2.2218	NA	NA	NA	NA	1.18055	NA	NA
FUNDC1	NA	NA	NA	NA	NA	-1.32392	NA	NA	NA	NA	NA	NA	0.0268677	0.497256	NA	0.0777871
FURIN	1.16953	NA	NA	NA	NA	NA	NA	NA	NA	NA	NA	NA	1.16406	0.11629	NA	NA
FUT1	NA	NA	-2.53361	NA	NA	NA	NA	NA	NA	NA	NA	NA	NA	0.241698	NA	NA
FUT10	NA	NA	NA	NA	NA	NA	NA	NA	NA	NA	-1.63	NA	0.325303	NA	NA	0.538432
FUT11	NA	NA	NA	NA	NA	NA	NA	NA	NA	NA	-1.1	0.295352	3.24174	0.971826	0.29539	0.000938664
FUT7	1.36105	NA	NA	NA	NA	NA	NA	NA	NA	NA	NA	NA	1.75057	0.648406	NA	NA
FXR2	NA	NA	NA	NA	NA	-1.25426	NA	NA	NA	NA	NA	NA	0.21578	1.09468	NA	0.281618
FXYD2	-1.35754	NA	NA	NA	NA	NA	NA	NA	NA	NA	NA	NA	0.646633	NA	NA	NA
FYB1	NA	NA	NA	NA	NA	NA	NA	NA	-1.71241	NA	NA	NA	1.26661	NA	NA	NA
FYTTD1	NA	NA	NA	NA	1.11706	NA	NA	NA	NA	NA	NA	NA	NA	1.1218	NA	NA
FZD1	NA	NA	NA	NA	NA	-1.47401	-1.42003	NA	NA	NA	NA	NA	NA	NA	NA	0.430527
FZD3	NA	NA	NA	NA	1.78966	NA	NA	NA	NA	2.66973	NA	NA	0.343065	NA	NA	0.431392
FZD5	1.82886	NA	NA	NA	NA	NA	NA	NA	NA	NA	NA	NA	NA	NA	NA	0.398812
FZD6	NA	NA	NA	NA	1.22258	NA	NA	NA	NA	NA	NA	NA	0.344637	0.0266802	NA	NA
FZD7	NA	NA	NA	NA	NA	NA	NA	NA	NA	NA	-2.33	NA	0.933763	0.695085	NA	0.369001
G2E3	NA	NA	NA	NA	NA	NA	NA	NA	-1.42977	NA	NA	NA	NA	NA	NA	0.175764
G3BP1	NA	NA	NA	NA	1.23444	NA	NA	NA	-1.16785	NA	NA	NA	NA	NA	NA	0.466819
G3BP2	NA	NA	NA	NA	NA	NA	NA	NA	NA	NA	1.1	NA	0.530778	1.29477	NA	0.804308
GAA	NA	NA	NA	NA	NA	NA	NA	NA	NA	NA	-1.15	NA	0.884418	0.654961	NA	0.356184
GAB2	NA	NA	NA	1.47857	NA	NA	NA	NA	NA	NA	NA	NA	0.429187	0.0773642	NA	NA
GABARAP	NA	NA	NA	NA	NA	-1.81364	NA	NA	NA	NA	NA	NA	0.844405	0.439576	NA	NA
GABARAPL2	NA	NA	NA	NA	NA	NA	NA	NA	NA	NA	1.55	NA	0.570216	NA	NA	1.11888
GABRA4	NA	NA	NA	NA	NA	-1.93559	NA	NA	NA	NA	NA	NA	NA	0.568334	NA	1.48468
GABRB1	NA	NA	NA	NA	NA	-1.88115	NA	NA	NA	NA	NA	NA	NA	0.928301	NA	0.143052
GABRE	3.97292	NA	-2.1672	NA	NA	NA	NA	NA	NA	NA	NA	NA	1.65151	NA	NA	0.662044
GABRG1	NA	NA	NA	-1.08233	NA	NA	NA	NA	NA	NA	NA	NA	NA	NA	NA	0.434112
GABRG2	NA	NA	NA	NA	NA	NA	NA	NA	NA	NA	-1.76	NA	NA	0.386223	NA	NA
GABRP	NA	NA	NA	NA	-4.14805	NA	NA	NA	NA	NA	NA	NA	0.489726	NA	NA	NA
GABRR2	2.21246	NA	2.00696	NA	NA	2.26676	NA	NA	2.13405	NA	NA	NA	1.4956	NA	NA	0.309911
GADD45A	2.74287	NA	NA	NA	1.7856	NA	NA	NA	1.95047	NA	NA	NA	0.0761218	NA	NA	0.513063
GADD45B	1.45212	2.88572	NA	NA	NA	NA	NA	NA	1.7425	NA	NA	NA	NA	0.222442	NA	1.38334
GADD45G	2.14247	NA	NA	NA	NA	NA	NA	NA	NA	NA	NA	NA	0.28719	0.0138467	NA	1.65779
GAL3ST1	NA	NA	NA	NA	-3.02989	NA	NA	NA	NA	NA	NA	NA	2.03891	NA	NA	NA
GAL3ST2	NA	NA	NA	NA	-4.88391	NA	NA	NA	NA	NA	NA	NA	1.52753	0.304074	NA	1.00535
GALNS	1.07686	NA	NA	NA	NA	NA	NA	NA	NA	NA	NA	NA	0.156234	0.525849	NA	0.699762
GALNT12	-1.48266	NA	NA	NA	NA	NA	NA	NA	NA	NA	NA	NA	1.10374	1.15528	NA	0.0321776
GALNT14	3.33546	NA	NA	NA	NA	NA	NA	NA	NA	NA	NA	NA	NA	0.820005	NA	NA
GALNT15	NA	NA	NA	NA	3.24815	NA	NA	NA	NA	NA	NA	NA	1.14643	NA	NA	0.00881556
GALNT17	NA	NA	NA	NA	NA	-1.59899	NA	NA	NA	NA	NA	NA	0.160278	NA	NA	0.704482
GALNT18	2.04981	NA	NA	NA	NA	NA	NA	NA	1.80038	NA	NA	NA	0.650544	0.846051	NA	NA
GALNT5	2.68278	NA	NA	NA	NA	NA	NA	5.71657	NA	NA	NA	NA	NA	0.305931	NA	NA
GALNT8	-1.17027	NA	NA	NA	NA	NA	NA	NA	NA	NA	NA	NA	NA	1.26203	NA	0.668989
GALR1	2.46493	NA	NA	NA	NA	NA	NA	NA	NA	NA	NA	NA	0.775236	NA	NA	1.05763
GALT	NA	NA	-2.09595	NA	NA	NA	NA	NA	NA	NA	NA	NA	0.552244	0.0169116	NA	NA
GANAB	NA	NA	NA	NA	NA	NA	NA	-1.31051	NA	NA	NA	NA	0.30363	NA	NA	0.0564416
GAPDH	1.54196	NA	NA	NA	NA	-1.39354	NA	NA	NA	NA	NA	NA	0.766599	NA	NA	0.737567
GAPT	NA	NA	NA	NA	NA	NA	NA	NA	NA	NA	1.83	NA	NA	NA	NA	1.77783
GAR1	NA	NA	NA	NA	NA	NA	NA	NA	-1.71746	NA	NA	NA	NA	NA	NA	0.27096
GAS2L1	2.16293	NA	NA	NA	NA	NA	NA	NA	NA	NA	NA	NA	0.306034	0.439685	NA	0.0147812
GAS6	1.82179	NA	NA	NA	NA	NA	NA	NA	2.07848	NA	NA	NA	2.08325	NA	NA	0.888186
GASK1B	NA	NA	NA	NA	1.33531	NA	NA	NA	NA	NA	NA	NA	NA	0.607032	NA	0.97732
GATA1	2.87793	NA	NA	NA	NA	NA	NA	5.54808	NA	NA	NA	NA	1.38256	0.0143076	NA	0.194313
GATA3	-1.44609	NA	NA	NA	NA	NA	NA	NA	NA	NA	NA	NA	NA	0.00082809	NA	NA
GATD1	NA	NA	NA	NA	NA	NA	NA	NA	NA	NA	-1.39	NA	1.95097	NA	NA	NA
GATD3A	NA	NA	NA	NA	NA	NA	4.44346	NA	NA	NA	NA	NA	0.311427	NA	NA	1.21993
GATD3B	NA	NA	NA	NA	-3.7635	-1.9072	NA	NA	NA	NA	NA	NA	0.311427	NA	NA	NA
GBA	1.37703	NA	NA	NA	NA	NA	NA	NA	NA	NA	NA	NA	2.04722	NA	NA	NA
GBGT1	NA	NA	NA	NA	NA	NA	NA	NA	NA	NA	-1.43	NA	1.13667	0.24093	NA	NA
GBP1	NA	2.93898	2.2709	NA	NA	NA	NA	NA	NA	NA	2.06	NA	0.525451	NA	NA	NA
GBP3	NA	NA	NA	NA	NA	NA	NA	NA	NA	NA	1.82	NA	NA	NA	NA	0.575358
GBP5	NA	NA	3.2435	NA	NA	NA	3.5316	NA	NA	NA	4.19	NA	NA	0.619125	NA	NA
GC	NA	NA	NA	NA	NA	4.56688	NA	NA	NA	NA	NA	NA	1.06146	0.190435	NA	NA
GCA	NA	NA	2.15688	NA	NA	NA	NA	NA	-1.88412	NA	NA	NA	0.236625	0.305871	NA	1.03242
GCC2	NA	1.45834	NA	NA	NA	NA	NA	NA	NA	NA	NA	NA	1.03559	1.79791	NA	NA
GCH1	NA	NA	2.65074	NA	NA	NA	NA	NA	-1.06993	NA	1.64	NA	0.503526	NA	NA	NA
GCHFR	NA	NA	NA	NA	NA	NA	NA	NA	NA	NA	-2.37	NA	0.276886	NA	NA	0.139123
GCKR	3.18719	NA	NA	NA	NA	NA	NA	NA	NA	NA	NA	NA	1.95081	0.533568	NA	NA
GCLM	NA	NA	NA	NA	1.45163	NA	NA	NA	NA	NA	NA	NA	1.59083	NA	NA	NA
GCNT2	NA	NA	NA	NA	NA	-1.46012	NA	NA	NA	NA	NA	NA	0.824276	NA	NA	NA
GCNT3	NA	NA	3.08081	NA	NA	NA	NA	NA	NA	NA	NA	NA	2.60921	NA	0.109896	0.762815
GCNT4	-1.83756	NA	NA	NA	NA	NA	NA	NA	-1.89536	NA	NA	NA	NA	0.260645	NA	0.400091
GCNT7	NA	NA	NA	NA	NA	NA	NA	NA	3.5225	NA	NA	NA	NA	0.0979894	NA	NA
GCSAM	-1.2988	NA	NA	NA	NA	NA	NA	NA	NA	NA	NA	NA	NA	0.33298	NA	0.369674
GCSAML	2.41905	NA	NA	NA	NA	NA	NA	NA	NA	NA	NA	NA	0.227887	0.150756	NA	0.00630991
GDAP1L1	NA	NA	NA	NA	-2.90201	NA	NA	NA	NA	NA	NA	NA	NA	0.357345	NA	NA
GDAP2	NA	NA	NA	NA	NA	NA	NA	NA	NA	2.61104	NA	NA	0.963496	0.927052	NA	0.372114
GDE1	NA	NA	NA	NA	NA	-1.20088	NA	NA	NA	NA	NA	NA	1.82864	0.110879	NA	0.0618029
GDF15	2.34806	NA	NA	NA	NA	NA	NA	NA	NA	NA	NA	NA	NA	0.0828699	NA	2.01744
GDI1	NA	2.47584	NA	NA	NA	NA	NA	NA	0.945836	NA	NA	NA	0.0664119	NA	NA	NA
GDPD2	NA	NA	NA	NA	-4.08536	NA	NA	NA	8.92265	NA	NA	NA	1.74855	0.370915	NA	0.398742
GDPD5	NA	NA	-2.50139	NA	NA	NA	NA	NA	NA	NA	NA	NA	NA	NA	NA	0.512736
GDPGP1	NA	NA	NA	NA	NA	-1.16468	NA	NA	NA	NA	NA	NA	NA	NA	NA	0.536389
GEM	-3.1385	NA	NA	NA	NA	NA	NA	2.79833	NA	NA	NA	NA	NA	NA	NA	0.553831
GEMIN7	NA	NA	NA	NA	NA	NA	NA	NA	NA	-5.53287	NA	NA	NA	0.0994469	NA	NA
GFER	NA	NA	NA	NA	NA	NA	NA	NA	NA	NA	-1.9	NA	0.185553	NA	NA	NA
GFI1B	1.36711	NA	NA	NA	NA	NA	NA	NA	NA	NA	NA	NA	0.758958	0.331096	NA	0.887239
GFOD1	NA	NA	NA	NA	1.66849	NA	NA	NA	NA	NA	NA	NA	1.42073	NA	NA	NA
GFPT2	-2.27493	NA	NA	NA	NA	NA	NA	NA	NA	NA	NA	NA	NA	NA	NA	0.721753
GFRA2	NA	NA	NA	NA	NA	NA	NA	NA	-1.89138	NA	-2.49	NA	NA	0.247664	NA	0.686139
GFRA3	NA	NA	NA	NA	NA	-1.96839	NA	NA	NA	NA	NA	NA	NA	NA	NA	0.46661
GGCT	NA	NA	NA	NA	NA	NA	NA	NA	NA	NA	1.67	NA	1.53347	NA	NA	0.681391
GGCX	NA	NA	NA	NA	NA	NA	NA	NA	NA	NA	-1.07	NA	1.22652	NA	NA	NA
GGT1	NA	NA	NA	NA	NA	NA	NA	NA	NA	NA	4.2	NA	NA	0.414128	NA	NA
GGT6	NA	NA	NA	NA	NA	NA	-2.18504	NA	NA	NA	NA	NA	0.939636	1.05404	NA	NA
GHDC	NA	NA	NA	NA	NA	NA	-1.90917	NA	NA	NA	NA	NA	0.0872835	0.3572	NA	NA
GHITM	NA	NA	NA	NA	NA	-1.57234	NA	NA	NA	NA	NA	NA	0.542248	0.580465	NA	NA
GIGYF1	NA	NA	NA	NA	NA	NA	NA	NA	NA	NA	-1.76	NA	NA	0.0615059	NA	0.863814
GIMAP2	NA	NA	NA	NA	NA	NA	1.98183	NA	-1.53254	NA	NA	NA	NA	0.91337	NA	NA
GIMAP4	NA	2.99101	NA	NA	NA	NA	NA	NA	-1.27821	NA	NA	NA	NA	0.320404	NA	NA
GIMAP7	-1.22725	NA	NA	NA	NA	NA	NA	NA	NA	NA	NA	NA	1.68768	NA	NA	0.326084
GIMAP8	-1.48503	NA	NA	NA	NA	NA	NA	NA	NA	NA	NA	NA	0.212427	0.885045	NA	1.02054
GINM1	NA	NA	NA	NA	1.06935	NA	NA	NA	NA	NA	NA	NA	0.624877	0.622312	NA	0.870057
GINS1	1.57824	NA	NA	NA	NA	NA	NA	NA	NA	NA	NA	NA	NA	NA	NA	0.236304
GINS4	1.63836	NA	2.4725	NA	NA	NA	NA	NA	NA	NA	NA	NA	NA	NA	NA	0.429303
GIPC3	1.6891	NA	NA	NA	NA	NA	NA	NA	NA	NA	NA	NA	NA	0.603954	NA	NA
GJA4	2.76347	NA	NA	NA	NA	NA	NA	NA	NA	NA	NA	0.888354	2.63589	0.211048	0.186854	NA
GJA5	NA	NA	NA	NA	NA	NA	NA	NA	1.91787	NA	NA	NA	NA	0.139162	NA	NA
GJA9	NA	NA	NA	NA	-5.4723	NA	NA	NA	NA	NA	NA	NA	1.68811	0.906123	NA	NA
GJB1	NA	NA	NA	NA	-3.90337	NA	NA	NA	NA	NA	NA	NA	2.12547	0.344276	NA	NA
GJB5	NA	NA	NA	NA	NA	3.4988	NA	NA	NA	NA	NA	NA	0.44931	NA	NA	0.471136
GJB7	NA	NA	NA	NA	-2.65546	NA	NA	NA	NA	NA	NA	NA	0.75514	0.237309	NA	NA
GK	NA	1.89778	2.09111	NA	NA	NA	NA	NA	-1.9988	NA	NA	NA	0.61079	NA	NA	NA
GKN2	NA	NA	-3.09344	NA	NA	NA	NA	NA	NA	NA	NA	NA	NA	NA	NA	1.5422
GLB1	NA	NA	NA	NA	NA	NA	NA	-1.15379	NA	NA	-1.27	NA	NA	0.825354	NA	0.450486
GLDC	3.62156	NA	NA	NA	NA	NA	-2.14281	NA	NA	NA	NA	NA	0.665543	0.837401	NA	0.0478426
GLDN	3.97768	NA	2.50797	NA	NA	NA	NA	3.09482	NA	NA	NA	NA	0.167268	NA	NA	0.68579
GLG1	NA	NA	NA	NA	NA	NA	-1.09384	NA	NA	NA	NA	NA	0.678454	1.57212	NA	0.567251
GLI1	NA	NA	NA	NA	-3.80813	NA	NA	NA	NA	NA	NA	NA	NA	0.553471	NA	1.28555
GLI2	NA	NA	NA	NA	NA	NA	NA	NA	2.59758	NA	NA	NA	0.834113	NA	NA	0.33383
GLIS2	1.82593	NA	NA	NA	NA	NA	NA	NA	NA	NA	NA	NA	0.308077	NA	NA	NA
GLO1	NA	NA	NA	NA	NA	NA	NA	NA	NA	4.25727	NA	NA	0.282273	NA	NA	NA
GLOD4	NA	NA	NA	NA	NA	NA	NA	NA	NA	NA	0.84	NA	1.21079	NA	NA	NA
GLRB	NA	NA	NA	NA	NA	-1.46394	NA	NA	NA	NA	NA	NA	1.12624	0.695813	NA	NA
GLRX2	NA	NA	NA	NA	NA	NA	NA	NA	-1.42651	NA	NA	NA	0.116652	NA	NA	0.989558
GLS	NA	NA	NA	NA	NA	NA	NA	NA	NA	2.73827	NA	NA	0.679282	NA	NA	0.459167
GLT1D1	1.42417	NA	NA	NA	NA	NA	NA	NA	NA	NA	NA	NA	NA	0.265193	NA	NA
GLYATL2	NA	NA	NA	NA	-4.2399	NA	NA	NA	NA	NA	NA	NA	NA	0.176632	NA	NA
GM2A	1.31384	NA	NA	NA	NA	NA	NA	NA	NA	NA	NA	NA	NA	NA	NA	1.18903
GMCL1	NA	NA	NA	NA	NA	NA	NA	NA	-1.33219	NA	NA	NA	0.0182352	2.05044	NA	0.0689523
GMDS	NA	NA	NA	NA	NA	NA	NA	NA	NA	NA	-1.7	NA	0.68219	NA	NA	0.379327
GMEB1	NA	NA	NA	NA	NA	NA	NA	NA	NA	NA	1.25	NA	0.917013	NA	NA	0.416254
GMFG	NA	3.16861	NA	NA	NA	NA	1.76126	NA	NA	NA	NA	NA	0.0578905	NA	NA	1.41154
GMNC	NA	NA	NA	NA	NA	-2.55257	NA	NA	NA	NA	NA	NA	0.72103	NA	NA	NA
GMNN	1.12414	NA	NA	NA	NA	NA	NA	NA	NA	NA	NA	NA	0.373767	0.0529012	NA	0.273886
GMPR	2.9466	NA	NA	NA	NA	NA	NA	2.28812	NA	NA	NA	NA	NA	0.257272	NA	NA
GNA14	NA	NA	NA	NA	NA	NA	NA	NA	1.21143	NA	NA	NA	0.0731467	0.599795	NA	0.863659
GNA15	1.57384	NA	NA	NA	NA	NA	NA	NA	NA	NA	NA	NA	NA	0.318202	NA	1.35687
GNAZ	1.91756	NA	NA	NA	NA	NA	NA	NA	NA	NA	NA	NA	0.60379	1.81851	NA	0.0141821
GNB2	NA	NA	NA	NA	NA	NA	NA	NA	1.62453	NA	NA	NA	0.689276	0.229612	NA	NA
GNB4	NA	NA	NA	NA	1.3304	NA	NA	NA	NA	3.21321	NA	NA	NA	NA	NA	1.23486
GNG10	1.28278	NA	NA	NA	NA	NA	NA	NA	NA	NA	NA	NA	NA	NA	NA	0.1087
GNG11	1.34161	NA	NA	NA	NA	NA	NA	NA	NA	NA	NA	NA	0.343618	NA	NA	NA
GNG12	NA	NA	NA	NA	NA	NA	NA	NA	NA	3.15394	NA	NA	1.04426	0.141203	NA	0.540888
GNG2	NA	NA	NA	NA	NA	NA	NA	NA	-1.42872	NA	1.51	NA	0.676248	0.214135	NA	0.732834
GNG5	NA	NA	NA	NA	NA	NA	NA	NA	NA	NA	1.33	NA	NA	0.428056	NA	0.316577
GNG8	1.56251	NA	NA	NA	-4.03623	NA	NA	NA	NA	NA	NA	NA	NA	1.09222	NA	NA
GNLY	-1.04044	NA	NA	NA	NA	NA	NA	NA	NA	NA	NA	NA	NA	1.07504	NA	NA
GOLGA2	NA	NA	NA	NA	NA	NA	NA	NA	1.13988	NA	NA	NA	NA	0.000955153	NA	0.0306158
GOLGA4	NA	1.36988	NA	0.732243	NA	NA	NA	NA	NA	NA	NA	NA	0.37083	0.0506214	NA	0.213836
GOLGA6A	NA	NA	NA	NA	NA	NA	NA	NA	NA	-4.88478	NA	NA	NA	0.0518475	NA	0.427482
GOLGA6L1	NA	NA	NA	NA	NA	NA	NA	NA	NA	-4.65083	NA	NA	NA	0.0304906	NA	NA
GOLGA6L2	NA	NA	NA	NA	NA	NA	NA	NA	NA	-9.92217	-3.3	NA	0.408369	0.627556	NA	0.526664
GOLGA6L22	NA	NA	NA	NA	NA	NA	NA	NA	NA	-4.90833	-3.18	NA	0.286008	0.767575	NA	NA
GOLGA7	NA	NA	NA	NA	NA	NA	NA	NA	-1.22752	NA	1.77	NA	NA	0.994493	NA	NA
GOLGA7B	-1.49277	NA	NA	NA	NA	NA	NA	NA	NA	NA	NA	NA	0.520907	NA	NA	NA
GOLGA8IP	NA	NA	NA	NA	NA	NA	NA	NA	NA	-5.21846	NA	NA	NA	0.0920191	NA	NA
GOLGA8J	NA	NA	NA	NA	NA	NA	NA	NA	NA	-3.56888	NA	NA	NA	0.139584	NA	NA
GOLGA8R	NA	NA	NA	NA	-3.12621	NA	NA	NA	NA	NA	NA	NA	NA	0.859404	NA	NA
GOLGA8T	NA	NA	NA	NA	NA	NA	NA	NA	NA	-4.67681	NA	NA	NA	0.662093	NA	NA
GOLPH3	NA	-1.5997	NA	NA	1.05988	NA	NA	NA	NA	NA	NA	NA	0.600333	NA	NA	0.00618595
GOPC	NA	NA	NA	NA	NA	NA	NA	NA	-1.177	NA	NA	NA	0.780974	NA	NA	NA
GOT1	NA	NA	NA	NA	NA	-2.22221	NA	NA	NA	NA	NA	NA	0.727828	0.273259	NA	0.445329
GOT2	NA	NA	NA	NA	NA	-2.29966	NA	-1.4446	NA	NA	NA	NA	NA	0.153758	NA	0.710866
GP1BA	2.07394	NA	NA	NA	NA	NA	NA	NA	NA	NA	NA	NA	1.51173	NA	NA	NA
GP6	1.98504	NA	NA	NA	NA	NA	NA	NA	NA	NA	NA	NA	NA	1.15067	NA	0.0555881
GP9	2.13836	NA	NA	NA	NA	NA	NA	NA	NA	NA	NA	NA	0.194176	0.263415	NA	NA
GPA33	-1.24666	NA	NA	NA	NA	NA	NA	NA	NA	NA	NA	NA	0.146452	1.56601	NA	NA
GPAA1	NA	NA	NA	NA	NA	NA	NA	NA	NA	NA	-1.38	NA	0.726644	NA	NA	NA
GPAM	NA	NA	NA	NA	NA	-2.57762	NA	NA	-3.45334	NA	NA	NA	0.139909	0.165023	NA	NA
GPAT2	NA	NA	NA	NA	NA	NA	NA	NA	NA	NA	-2.38	NA	NA	0.553455	NA	NA
GPAT3	NA	NA	NA	NA	NA	-1.66745	NA	NA	NA	NA	NA	NA	0.159737	0.578601	NA	0.545072
GPATCH11	NA	NA	NA	NA	NA	NA	NA	NA	NA	NA	1.38	NA	NA	0.126387	NA	NA
GPC1	1.27681	NA	NA	NA	NA	NA	NA	NA	NA	NA	NA	NA	NA	1.1501	NA	NA
GPC5	1.80984	NA	NA	NA	NA	NA	NA	NA	NA	NA	NA	NA	0.763204	0.243581	NA	NA
GPD1	NA	NA	NA	NA	NA	-2.96663	NA	NA	NA	NA	NA	NA	0.162642	0.276494	NA	0.609657
GPD1L	NA	NA	-2.18802	NA	NA	-1.96359	NA	NA	NA	NA	NA	NA	NA	0.857547	NA	NA
GPD2	NA	NA	NA	NA	NA	NA	NA	NA	NA	NA	1.81	NA	NA	NA	NA	1.47603
GPI	NA	NA	NA	NA	NA	-1.4266	NA	NA	NA	NA	NA	NA	0.715294	NA	NA	NA
GPM6B	NA	NA	NA	NA	NA	NA	NA	NA	-2.77306	3.84613	NA	NA	0.130386	NA	NA	0.081237
GPN3	NA	NA	NA	NA	1.80042	NA	NA	NA	NA	NA	NA	NA	1.16816	NA	NA	NA
GPR107	NA	NA	NA	NA	NA	NA	NA	NA	NA	NA	0.9	NA	0.214013	0.382898	NA	NA
GPR132	-1.26705	NA	NA	NA	-3.25533	NA	NA	NA	NA	NA	NA	NA	1.35181	0.887287	NA	NA
GPR137C	NA	NA	NA	NA	NA	NA	NA	NA	NA	3.36867	NA	NA	NA	0.794004	NA	NA
GPR141	1.69045	NA	NA	NA	-3.25308	NA	NA	NA	NA	NA	NA	NA	NA	NA	NA	0.453479
[truncated: 3,644 more rows]

## Sheet: README
Gene	Official Gene Symbol of each gene
Blood	Median log2 Fold Change in Blood from bulkRNAseq data
NasopharyngealSwab	Median log2 Fold Change in Nasopharyngeal Swab from bulkRNAseq data
Lung	Median log2 Fold Change in Lung from bulkRNAseq data
Brain	Median log2 Fold Change in Brain from bulkRNAseq data
Colon	Median log2 Fold Change in Colon from bulkRNAseq data
Heart	Median log2 Fold Change in Heart from bulkRNAseq data
Kidney	Median log2 Fold Change in Kidney from bulkRNAseq data
Liver	Median log2 Fold Change in Liver from bulkRNAseq data
Lymph.Node	Median log2 Fold Change in Lymph Node from bulkRNAseq data
Testis	Median log2 Fold Change in Testis from bulkRNAseq data
Trachea Aspirate	Median log2 Fold Change in Trachea Aspirate from bulkRNAseq data
A549_ACE2_CRISPR_KO	The average residual z-score from CRISPR screening in A549-ACE2 cells
caco2_ACE2_CRISPR_KO	The average residual z-score from CRISPR screening in Caco-2-ACE2 cells
calu3_CRISPR_KO	The average residual z-score from CRISPR screening in Calu-3 cells.
Huh7_5_1_ACE2_CRISPR_KO	The average residual z-score from CRISPR screening in Huh7.5.1-ACE2 cells
VeroE6_CRISPR_KO	The average residual z-score from CRISPR screening in VeroE6 cells
*NA values corresponds to genes with non-consensus or with a p-adjusted value > 0.05; or not found in CRISPR screening data
**All Median log2 Fold Change values provided were from genes with a p-adjusted values < 0.05
