# Supplementary material for: Multiorgan Molecular Landscape of Severe COVID‐19 Revealed by Consensus Gene Signatures and RAB8B Targeting
Source: J Med Virol. 2026 Apr 21;98(4):e70932. doi: 10.1002/jmv.70932 (PMC13100344; doi:10.1002/jmv.70932)
Supplement: Supplementary file 10 — Supporting File 10 [file JMV-98-e70932-s003.xlsx]

## Sheet: Dados
Ct		18s			RAB8B			OSBPL8			CV
1			7.91651			24.6553			22.4716			3.00831
			7.29617			24.4239			22.5439			3.94949
2			6.48428			23.2381			21.399			3.64341
			6.54415			23.4367			22.0367			3.49836
3			7.07757			23.0501			21.6461			3.32987
			6.53592			23.2944			21.4378			3.12825
4			7.74212			24.3109			22.665			3.54306
			7.38997			24.3415			22.6468			2.9326
6			6.78215			23.6663			22.2141			3.60536
			6.93906			23.4867			22.1098			4.19689
7			7.75292			24.5319			22.8177			3.19341
			7.43805			24.4434			22.9089			3.69195
8			7.55626			24.1687			22.3902			4.92742
			7.30557			24.1694			22.4163			4.71519
9			12.5778			30.5464			30.1287			4.54197
			12.5021			30.1258			30.5058			6.36102
10			7.01912			24.1533			22.646			6.63716
			6.8826			23.7756			22.4124			5.17518
11			6.86501			23.3883			21.9183			4.5978
			6.15144			23.1919			21.7103			4.93283
12			6.36157			23.4289			21.7201			5.81877
			6.31158			23.2549			21.755			5.19999
13			11.1537			28.9086			29.1178			5.29992
			11.0419			29.3095			28.2859			7.0384
14			7.3175			23.648			22.1682			3.50977
			7.05732			23.8051			22.1323			4.48511
15			7.15587			24.0118			22.2139			3.45617
			7.21978			24.135			22.6417			3.07053
16			7.7887			24.4292			22.2843			2.62474
			7.55759			24.4605			22.3051			3.44396
17			7.76006			25.1688			23.5114			2.99092
			8.12646			25.1269			23.5687			3.42452
18			8.16922			25.1363			23.6106			4.94733
			8.23007			24.8598			23.4453			4.17691
19			7.75169			25.0821			23.2152			3.36077
			7.97324			24.9849			23.1761			3.96781
20			7.47145			23.8128			22.2136			3.67714
			7.34197			23.9717			22.0085			3.93183
21			7.19362			24.1822			22.8102			1.88205e+07
			7.08234			24.1873			22.742			1.98524e+07
22			7.44431			24.4516			23.4504			1.7069e+07
			7.31202			24.6615			23.3401			1.77245e+07
23			7.53412			24.6051			23.502			1.40953e+07
			7.46565			24.711			23.6142			1.633e+07
24			6.85444			23.6115			22.3415			2.29019e+07
			6.51441			23.5093			22.4161			1.90537e+07
25			6.78702			23.6766			22.0828			1.71377e+07
			7.0304			23.7644			22.056			1.2893e+07
26			6.77583			23.465			21.7988			1.17009e+07
			6.74312			23.5006			22.0022			1.87569e+07
27			6.4973			23.2938			21.7042			9.49483e+06
			6.63869			23.6407			21.8198			7.79514e+06
28			7.09074			24.065			22.0238			9.09379e+06
			7.13307			24.1342			22.1219			1.35148e+07
29			7.92861			24.0991			22.2803			7.41436e+06
			7.54424			24.0883			22.3563			7.16923e+06
30			9.95003			28.2372			26.7994			732445
			10.0766			27.9156			26.7213			651026
31			8.63366			26.4292			24.4602			1.38509e+06
			8.52141			26.2672			24.7638			1.43574e+06
32			6.40616			23.8268			22.1221			7.70124e+06
			7.14996			23.9224			22.2314			8.16763e+06
33			6.8674			23.9258			22.6702			6.90254e+06
			7.0801			23.899			22.5555			6.36541e+06
34			7.07816			23.3992			22.174			1.75899e+07
			6.95989			23.5312			22.0194			1.17864e+07
35			7.05686			23.3739			22.135			1.02801e+07
			6.50672			23.8383			21.989			1.22059e+07
36			7.02798			23.4982			22.0457			8.57531e+06
			6.47828			23.5357			21.9398			8.80231e+06
37			6.71005			23.5706			22.09			9.28115e+06
			6.86895			23.4274			21.9699			3.45287e+08
38			7.28832			24.0814			22.2624			1.00499e+07
			7.11564			23.8156			22.1478			1.37826e+07
39			7.55909			24.047			21.5945			6.20215e+06
			7.5113			23.9399			21.7975			6.66337e+06
40			6.68402			23.5851			22.057			1.47571e+07
			6.58134			23.7506			22.2093			1.6325e+07
Branco			26.4735			31.4378			36.7188			4.60889
			26.2208			31.4545			38.0777			4.55099

## Sheet: MediaDup
CT média dup		18s			RAB8B			OSBPL8			CV
1			7.60634			24.5396			22.5078			3.4789
2			6.51421			23.3374			21.7179			3.57088
3			6.80675			23.1722			21.5419			3.22906
4			7.56605			24.3262			22.6559			3.23783
6			6.8606			23.5765			22.1619			3.90112
7			7.59549			24.4877			22.8633			3.44268
8			7.43091			24.1691			22.4032			4.82131
9			12.54			30.3361			30.3172			5.45149
10			6.95086			23.9645			22.5292			5.90617
11			6.50823			23.2901			21.8143			4.76532
12			6.33658			23.3419			21.7376			5.50938
13			11.0978			29.1091			28.7019			6.16916
14			7.18741			23.7266			22.1503			3.99744
15			7.18782			24.0734			22.4278			3.26335
16			7.67315			24.4449			22.2947			3.03435
17			7.94326			25.1478			23.5401			3.20772
18			8.19964			24.998			23.5279			4.56212
19			7.86247			25.0335			23.1956			3.66429
20			7.40671			23.8923			22.1111			3.80448
21			7.13798			24.1848			22.7761			1.93364e+07
22			7.37817			24.5566			23.3953			1.73967e+07
23			7.49989			24.6581			23.5581			1.52126e+07
24			6.68443			23.5604			22.3788			2.09778e+07
25			6.90871			23.7205			22.0694			1.50153e+07
26			6.75947			23.4828			21.9005			1.52289e+07
27			6.56799			23.4673			21.762			8.64499e+06
28			7.11191			24.0996			22.0728			1.13043e+07
29			7.73643			24.0937			22.3183			7.2918e+06
30			10.0133			28.0764			26.7604			691735
31			8.57753			26.3482			24.612			1.41041e+06
32			6.77806			23.8746			22.1767			7.93443e+06
33			6.97375			23.9124			22.6128			6.63398e+06
34			7.01903			23.4652			22.0967			1.46882e+07
35			9.72021			24.8112			24.2167			3.30151e+07
36			6.75313			23.517			21.9927			8.68881e+06
37			6.7895			23.499			22.0299			1.77284e+08
38			7.20198			23.9485			22.2051			1.19163e+07
39			7.53519			23.9935			21.696			6.43276e+06
40			6.63268			23.6678			22.1332			1.55411e+07
Branco			26.3472			31.4462			37.3982			4.57994

## Sheet: DeltaCT
ΔCT (target-18s)		18s			RAB8B			OSBPL8			CV
1						16.9333			14.9014			-4.12744
2						16.8232			15.2037			-2.94333
3						16.3655			14.7352			-3.57768
4						16.7601			15.0898			-4.32822
6						16.7159			15.3013			-2.95948
7						16.8922			15.2678			-4.15281
8						16.7382			14.9723			-2.60961
9						17.7961			17.7773			-7.08847
10						17.0136			15.5784			-1.04469
11						16.7819			15.3061			-1.74291
12						17.0053			15.401			-0.827197
13						18.0113			17.6041			-4.92863
14						16.5392			14.9629			-3.18997
15						16.8856			15.24			-3.92447
16						16.7717			14.6216			-4.6388
17						17.2046			15.5968			-4.73554
18						16.7984			15.3283			-3.63753
19						17.171			15.3332			-4.19818
20						16.4856			14.7044			-3.60223
21						17.0468			15.6381			1.93364e+07
22						17.1784			16.0171			1.73967e+07
23						17.1582			16.0582			1.52126e+07
24						16.876			15.6944			2.09778e+07
25						16.8118			15.1607			1.50153e+07
26						16.7233			15.141			1.52289e+07
27						16.8993			15.194			8.64498e+06
28						16.9877			14.9609			1.13043e+07
29						16.3573			14.5819			7.29179e+06
30						18.0631			16.747			691725
31						17.7706			16.0345			1.4104e+06
32						17.0965			15.3987			7.93443e+06
33						16.9387			15.6391			6.63397e+06
34						16.4462			15.0776			1.46881e+07
35						15.0909			14.4965			3.30151e+07
36						16.7639			15.2396			8.6888e+06
37						16.7095			15.2404			1.77284e+08
38						16.7465			15.0031			1.19163e+07
39						16.4583			14.1608			6.43275e+06
40						17.0352			15.5005			1.55411e+07
Branco						5.09896			11.051			-21.7673

## Sheet: DeltaDeltaCT
Média ΔCT grupo controle						16.7073			14.9468			-3.54948
ΔΔCT		18s			RAB8B			OSBPL8			CV
1						0.225973			-0.0453326			-0.577954
2						0.115871			0.2569			0.606153
3						-0.341843			-0.211568			-0.0281993
4						0.0527993			0.143094			-0.778734
6						0.00858332			0.354567			0.590005
7						0.184834			0.321061			-0.603324
8						0.0308317			0.0255622			0.939878
9						1.08881			2.83053			-3.53898
10						0.306278			0.631613			2.50479
11						0.0745405			0.359305			1.80658
12						0.297994			0.454227			2.72229
13						1.30393			2.65731			-1.37915
14						-0.168172			0.0161033			0.359512
15						0.178262			0.293198			-0.374985
16						0.0643857			-0.325175			-1.08931
17						0.497249			0.65005			-1.18606
18						0.0910648			0.381522			-0.0880414
19						0.463707			0.386414			-0.648692
20						-0.221784			-0.242397			-0.0527428
21						0.339441			0.691364			1.93364e+07
22						0.471062			1.07034			1.73967e+07
23						0.450842			1.11147			1.52126e+07
24						0.168646			0.747605			2.09778e+07
25						0.104431			0.213914			1.50153e+07
26						0.0159993			0.19428			1.52289e+07
27						0.191967			0.247212			8.64498e+06
28						0.280359			0.0141869			1.13043e+07
29						-0.350044			-0.364883			7.29179e+06
30						1.35577			1.80029			691729
31						1.0633			1.08772			1.41041e+06
32						0.389195			0.451902			7.93443e+06
33						0.231338			0.692316			6.63397e+06
34						-0.261152			0.13089			1.46882e+07
35						-1.61639			-0.450217			3.30151e+07
36						0.0565164			0.292847			8.68881e+06
37						0.00215999			0.293692			1.77284e+08
38						0.0391858			0.0563694			1.19163e+07
39						-0.249066			-0.785924			6.43275e+06
40						0.327833			0.553743			1.55411e+07
Branco						-11.6084			-3.89571			-18.2178

## Sheet: 2^-DeltaDeltaCT
2^-ΔΔCT		18s			RAB8B			OSBPL8			CV
1						0.855018			1.03192			1.49273
2						0.922825			0.836884
3						1.26737			1.15795
4						0.964064			0.905575
6						0.994068			0.782105
7						0.87975			0.800481
8						0.978856			0.982438
9						0.470147			0.14058
10						0.808726			0.645454
11						0.949645			0.77954
12						0.813383			0.729901
13						0.405021			0.158514
14						1.12363			0.9889
15						0.883767			0.816091
16						0.956352			1.25282
17						0.708456			0.637258
18						0.93883			0.767627
19						0.725121			0.765029
20						1.16618			1.18296
21						0.790347			0.619268
22						0.721433			0.476206
23						0.731616			0.462822
24						0.889677			0.595591
25						0.930172			0.862195
26						0.988971			0.874009
27						0.875411			0.842523
28						0.823386			0.990215
29						1.2746			1.28778
30						0.390727			0.287116
31						0.478536			0.470505
32						0.763555			0.731078
33						0.851845			0.61886
34						1.19844			0.913268
35						3.06607			1.36625
36						0.961583			0.81629
37						0.998504			0.815812
38						0.973204			0.961681
39						1.18844			1.7242
40						0.796732			0.68125
Branco						3122.26			14.8842
