# Supplementary material for: Multiorgan Molecular Landscape of Severe COVID‐19 Revealed by Consensus Gene Signatures and RAB8B Targeting
Source: J Med Virol. 2026 Apr 21;98(4):e70932. doi: 10.1002/jmv.70932 (PMC13100344; doi:10.1002/jmv.70932)
Supplement: Supplementary file 11 — Supporting File 11 [file JMV-98-e70932-s007.xlsx]

## Sheet: CEMiTool_CD16_mono
Gene	Module
7SK	M22
AAAS	M15
AAED1	M1
AAGAB	M1
AAK1	M3
AAMP	M37
AAR2	M15
AARS	M1
AASDHPPT	M6
AATF	M18
ABAT	M36
ABCA1	M1
ABCA7	M20
ABCB10	M26
ABCB7	M2
ABCC1	M1
ABCC10	M7
ABCC3	M10
ABCC4	M28
ABCC5	M1
ABCD1	M7
ABCD3	M1
ABCD4	M15
ABCE1	M33
ABCF1	M1
ABCF2	M1
ABCF3	M3
ABHD10	M6
ABHD11	M2
ABHD12	M2
ABHD13	M1
ABHD14B	M7
ABHD15	M9
ABHD2	M8
ABHD3	M17
ABHD5	M17
ABHD6	M17
ABI1	M1
ABI2	M9
ABI3	M1
ABL1	M1
ABL2	M1
ABLIM1	M7
ABR	M30
ABRACL	M9
ABT1	M2
ABTB1	M2
AC002044.4	M20
AC004893.11	M1
AC005154.6	M21
AC009501.4	M1
AC011899.9	M2
AC013394.2	M14
AC093673.5	M1
AC096772.6	M17
AC104809.4	M2
AC144652.1	M1
ACAA1	M13
ACAA2	M1
ACACA	M4
ACAD10	M6
ACAD8	M10
ACAD9	M1
ACADM	M3
ACADSB	M21
ACADVL	M1
ACAP1	M36
ACAP2	M11
ACAP3	M1
ACAT1	M3
ACBD3	M5
ACBD5	M1
ACBD6	M14
ACCS	M17
ACER3	M1
ACIN1	M39
ACLY	M1
ACO1	M1
ACO2	M10
ACOT13	M7
ACOT8	M1
ACOT9	M9
ACOX1	M33
ACP1	M3
ACP2	M1
ACPP	M4
ACRBP	M10
ACSF2	M2
ACSF3	M2
ACSL1	M1
ACSL3	M13
ACSL4	M34
ACSL5	M41
ACSS1	M40
ACSS2	M1
ACTA1	M3
ACTB	M13
ACTG1	M39
ACTL6A	M1
ACTN1	M1
ACTN4	M39
ACTR10	M1
ACTR1A	M1
ACTR1B	M7
ACTR2	M26
ACTR3	M3
ACTR6	M1
ACTR8	M3
ACVR1	M21
ACVR1B	M24
ACVR2A	M3
ADA	M15
ADAM10	M16
ADAM15	M1
ADAM17	M13
ADAM8	M1
ADAM9	M1
ADAMTSL4	M1
ADAP1	M2
ADAP2	M1
ADAR	M1
ADARB1	M1
ADAT1	M1
ADCK3	M10
ADCY7	M1
ADCY9	M7
ADD1	M18
ADD2	M2
ADD3	M4
ADH5	M33
ADI1	M14
ADIPOR1	M1
ADIPOR2	M1
ADK	M31
ADM	M1
ADNP	M16
ADNP2	M31
ADPGK	M1
ADPRH	M1
ADPRHL2	M1
ADRB2	M1
ADRBK1	M2
ADRBK2	M26
ADRM1	M22
ADSL	M9
ADSS	M2
AEBP2	M1
AEN	M7
AES	M3
AFF1	M3
AFF4	M31
AFG3L2	M8
AFTPH	M37
AGA	M27
AGAP3	M3
AGER	M22
AGFG1	M1
AGGF1	M1
AGK	M9
AGL	M7
AGO1	M4
AGO2	M1
AGO3	M31
AGO4	M13
AGPAT2	M3
AGPAT3	M21
AGPAT4	M10
AGPAT5	M1
AGPAT6	M14
AGPAT9	M21
AGPS	M3
AGTPBP1	M38
AGTRAP	M2
AHCTF1	M27
AHCY	M4
AHCYL1	M4
AHCYL2	M2
AHNAK	M39
AHR	M1
AHSA1	M1
AHSA2	M2
AIDA	M3
AIF1	M1
AIFM1	M1
AIFM3	M1
AIG1	M2
AIM1	M3
AIMP1	M6
AIP	M31
AJ271736.10	M22
AK2	M1
AK3	M1
AKAP1	M1
AKAP10	M1
AKAP11	M18
AKAP13	M40
AKAP17A	M19
AKAP7	M5
AKAP8	M2
AKAP8L	M3
AKAP9	M28
AKIP1	M3
AKIRIN1	M2
AKIRIN2	M3
AKNA	M36
AKR1A1	M1
AKR1B1	M8
AKR7A2	M4
AKT1	M1
AKT2	M21
AKT3	M6
AL592183.1	M30
ALAD	M2
ALAS1	M1
ALCAM	M3
ALDH16A1	M21
ALDH18A1	M3
ALDH2	M1
ALDH3A2	M21
ALDH3B1	M2
ALDH9A1	M6
ALDOA	M4
ALG13	M28
ALG2	M5
ALG3	M1
ALG5	M4
ALG8	M17
ALKBH3	M15
ALKBH5	M12
ALKBH7	M10
ALMS1	M14
ALOX5	M2
ALOX5AP	M1
ALPK1	M1
ALS2	M5
ALYREF	M1
AMD1	M11
AMFR	M4
AMICA1	M1
AMMECR1	M30
AMMECR1L	M6
AMPD2	M2
AMPD3	M1
AMZ2	M6
ANAPC1	M16
ANAPC11	M5
ANAPC13	M1
ANAPC16	M14
ANAPC4	M16
ANAPC5	M18
ANAPC7	M1
ANGEL2	M7
ANKFY1	M18
ANKH	M2
ANKIB1	M3
ANKLE2	M11
ANKMY2	M3
ANKRA2	M6
ANKRD10	M26
ANKRD11	M22
ANKRD12	M24
ANKRD13A	M3
ANKRD13C	M7
ANKRD13D	M2
ANKRD17	M37
ANKRD27	M3
ANKRD28	M1
ANKRD36	M8
ANKRD36C	M8
ANKRD40	M3
ANKRD42	M6
ANKRD44	M2
ANKRD49	M12
ANKRD50	M1
ANKS1A	M11
ANKZF1	M3
ANO10	M3
ANO6	M5
ANP32A	M15
ANP32B	M4
ANP32E	M9
ANPEP	M1
ANTXR2	M6
ANXA1	M6
ANXA11	M3
ANXA2	M1
ANXA4	M19
ANXA5	M1
ANXA6	M1
ANXA7	M23
AOAH	M11
AP000695.1	M3
AP001053.11	M2
AP1AR	M12
AP1B1	M3
AP1G1	M10
AP1G2	M6
AP1M1	M2
AP1S2	M41
AP2A1	M2
AP2A2	M18
AP2B1	M1
AP2M1	M1
AP2S1	M5
AP3B1	M34
AP3D1	M1
AP3M1	M1
AP3S1	M6
AP4B1	M15
AP4E1	M5
AP5B1	M40
AP5M1	M15
AP5Z1	M1
APAF1	M9
APBB1IP	M11
APBB3	M1
APC	M2
APEH	M22
APEX1	M19
APH1A	M36
APH1B	M14
API5	M25
APIP	M7
APLP2	M1
APMAP	M1
APOA1BP	M7
APOBEC3A	M1
APOBEC3B	M1
APOBEC3C	M1
APOBEC3G	M1
APOBR	M1
APOL1	M1
APOL2	M1
APOL3	M1
APOL6	M1
APOPT1	M3
APP	M5
APPBP2	M1
APPL1	M26
APPL2	M21
APRT	M1
APTX	M1
AQP9	M1
AQR	M2
ARAF	M1
ARAP1	M39
ARAP2	M2
ARAP3	M2
ARCN1	M3
AREL1	M1
ARF1	M1
ARF3	M1
ARF4	M32
ARF5	M3
ARF6	M1
ARFGAP1	M5
ARFGAP2	M5
ARFGAP3	M1
ARFGEF1	M9
ARFGEF2	M31
ARFIP1	M11
ARFRP1	M2
ARGLU1	M3
ARHGAP1	M2
ARHGAP12	M19
ARHGAP15	M7
ARHGAP17	M1
ARHGAP18	M1
ARHGAP19	M25
ARHGAP21	M11
ARHGAP25	M1
ARHGAP26	M16
ARHGAP27	M22
ARHGAP29	M10
ARHGAP30	M39
ARHGAP31	M1
ARHGAP32	M2
ARHGAP35	M7
ARHGAP4	M2
ARHGAP5	M1
ARHGAP9	M25
ARHGDIA	M1
ARHGDIB	M4
ARHGEF1	M8
ARHGEF10L	M1
ARHGEF11	M1
ARHGEF12	M3
ARHGEF18	M4
ARHGEF2	M35
ARHGEF3	M23
ARHGEF40	M17
ARHGEF6	M27
ARHGEF7	M16
ARHGEF9	M5
ARID1A	M18
ARID1B	M8
ARID2	M2
ARID3A	M10
ARID3B	M1
ARID4A	M2
ARID4B	M14
ARID5A	M1
ARID5B	M1
ARIH1	M40
ARIH2	M3
ARL1	M40
ARL11	M17
ARL14EP	M1
ARL16	M2
ARL2	M19
ARL2BP	M30
ARL3	M9
ARL4A	M14
ARL4C	M19
ARL5A	M16
ARL5B	M2
ARL6IP1	M1
ARL6IP5	M2
ARL6IP6	M7
ARL8A	M28
ARL8B	M1
ARMC1	M33
ARMC10	M12
ARMC6	M43
ARMC8	M3
ARMCX3	M37
ARMCX6	M18
ARNT	M1
ARNTL	M17
ARPC1A	M1
ARPC1B	M20
ARPC2	M2
ARPC3	M11
ARPC4	M1
ARPC5	M35
ARPC5L	M10
ARPP19	M8
ARRB1	M28
ARRB2	M2
ARRDC1	M25
ARRDC2	M2
ARRDC3	M31
ARRDC4	M3
ARSA	M2
ARSB	M33
ARSD	M2
ARV1	M17
ASAH1	M4
ASAP1	M2
ASB1	M1
ASB13	M9
ASB6	M12
ASB8	M15
ASCC1	M1
ASCC2	M19
ASCC3	M33
ASCL2	M1
ASGR1	M36
ASH1L	M11
ASH2L	M18
ASL	M1
ASMTL	M9
ASNA1	M9
ASNSD1	M41
ASPH	M1
ASPHD2	M1
ASPSCR1	M43
ASUN	M1
ASXL1	M30
ASXL2	M2
ATAD1	M3
ATAD2	M43
ATAD2B	M15
ATAD3A	M15
ATAD3B	M1
ATAD5	M17
ATE1	M3
ATF1	M3
ATF2	M1
ATF3	M24
ATF4	M4
ATF5	M1
ATF6	M8
ATF6B	M3
ATF7	M1
ATF7IP	M23
ATG12	M27
ATG13	M1
ATG14	M17
ATG16L1	M1
ATG16L2	M4
ATG2A	M5
ATG2B	M18
ATG3	M2
ATG4A	M10
ATG4B	M24
ATG5	M5
ATG7	M1
ATG9A	M3
ATHL1	M2
ATIC	M3
ATL2	M11
ATL3	M4
ATM	M6
ATMIN	M3
ATOX1	M1
ATP10A	M1
ATP10D	M3
ATP11A	M35
ATP11B	M8
ATP11C	M14
ATP13A1	M1
ATP13A2	M3
ATP13A3	M1
ATP1A1	M39
ATP1B1	M1
ATP1B3	M2
ATP2A2	M1
ATP2B1	M2
ATP2B4	M42
ATP2C1	M18
ATP5A1	M6
ATP5B	M14
ATP5C1	M34
ATP5D	M3
ATP5E	M5
ATP5EP2	M8
ATP5F1	M26
ATP5G1	M3
ATP5G2	M16
ATP5G3	M3
ATP5H	M1
ATP5I	M36
ATP5J	M1
ATP5J2	M1
ATP5L	M3
ATP5O	M24
ATP5S	M4
ATP5SL	M1
ATP6AP1	M1
ATP6AP2	M27
ATP6V0A1	M1
ATP6V0A2	M6
ATP6V0B	M4
ATP6V0D1	M3
ATP6V0E1	M20
ATP6V1A	M1
ATP6V1B2	M1
ATP6V1C1	M20
ATP6V1D	M1
ATP6V1E1	M5
ATP6V1F	M1
ATP6V1G1	M3
ATP6V1H	M3
ATP7A	M3
ATP8A1	M1
ATP8B4	M1
ATP9B	M16
ATPAF1	M14
ATPAF2	M7
ATPIF1	M36
ATR	M14
ATRAID	M36
ATRN	M1
ATRX	M38
ATXN1	M13
ATXN10	M1
ATXN1L	M38
ATXN2	M2
ATXN2L	M25
ATXN3	M9
ATXN7	M1
ATXN7L1	M5
ATXN7L3	M5
ATXN7L3B	M16
AUP1	M2
AURKAIP1	M9
AVEN	M30
AVL9	M1
AXIN1	M32
AZI2	M30
AZIN1	M4
B2M	M1
B3GALNT2	M10
B3GALT4	M1
B3GALT6	M1
B3GAT3	M20
B3GNT2	M1
B4GALT1	M1
B4GALT3	M1
B4GALT4	M1
B4GALT5	M33
BABAM1	M15
BACE1	M7
BACH1	M16
BAG1	M25
BAG3	M24
BAG4	M24
BAG5	M1
BAG6	M2
BAHD1	M12
BAIAP2	M2
BAIAP2-AS1	M27
BAK1	M4
BANF1	M9
BANP	M15
BAP1	M36
BASP1	M10
BATF3	M2
BAX	M9
BAZ1A	M28
BAZ1B	M1
BAZ2A	M18
BAZ2B	M15
BBC3	M1
BBIP1	M10
BBS2	M10
BBS4	M1
BBX	M7
BCAP29	M21
BCAP31	M1
BCAS2	M37
BCAS3	M21
BCAS4	M39
BCAT1	M5
BCAT2	M10
BCCIP	M14
BCKDK	M1
BCL10	M6
BCL11B	M7
BCL2	M30
BCL2A1	M2
BCL2L1	M1
BCL2L11	M18
BCL2L13	M1
BCL2L2	M7
BCL3	M5
BCL6	M1
BCL7B	M2
BCL7C	M12
BCLAF1	M2
BCOR	M2
BCR	M2
BDP1	M31
BECN1	M19
BEST1	M19
BET1L	M22
BEX4	M7
BFAR	M1
BHLHE40	M1
BICD2	M26
BID	M32
BIN1	M1
BIN2	M2
BIRC2	M1
BIRC3	M1
BIRC6	M18
BLCAP	M37
BLMH	M36
BLOC1S1	M8
BLOC1S2	M37
BLOC1S4	M1
BLOC1S5	M1
BLOC1S6	M1
BLVRA	M1
BLVRB	M1
BLZF1	M1
BMF	M37
BMI1	M6
BMP2K	M1
BMPR2	M1
BMS1	M37
BNIP2	M26
BNIP3L	M14
BOD1L1	M2
BOLA2B	M1
BOP1	M1
BPGM	M3
BPNT1	M1
BPTF	M9
BRAF	M3
BRAP	M20
BRAT1	M22
BRCC3	M1
BRD1	M34
BRD2	M4
BRD3	M24
BRD4	M37
BRD7	M3
BRD8	M3
BRD9	M5
BRE	M1
BRF1	M24
BRI3	M1
BRI3BP	M1
BRIX1	M29
BRK1	M18
BRMS1	M1
BROX	M1
BRPF1	M23
BRPF3	M9
BRWD1	M4
BRWD3	M2
BSDC1	M2
BSG	M1
BST1	M36
BST2	M1
BTAF1	M31
BTBD1	M5
BTBD10	M3
BTBD3	M22
BTBD6	M3
BTBD7	M2
BTBD9	M27
BTF3	M4
BTF3L4	M1
BTG1	M24
BTG2	M2
BTK	M32
BTN2A1	M24
BTN3A1	M1
BTN3A2	M41
BTN3A3	M13
BTRC	M4
BUB3	M6
BUD13	M1
BUD31	M1
BZW1	M30
BZW2	M9
C10orf118	M12
C10orf12	M7
C10orf32	M2
C10orf54	M4
C10orf76	M1
C11orf21	M4
C11orf24	M1
C11orf30	M7
C11orf31	M5
C11orf48	M20
C11orf54	M1
C11orf57	M43
C11orf58	M1
C11orf68	M2
C11orf73	M1
C11orf83	M1
C12orf10	M4
C12orf4	M3
C12orf43	M1
C12orf49	M30
C12orf5	M1
C12orf57	M6
C14orf119	M1
C14orf159	M2
C14orf166	M20
C14orf2	M8
C14orf80	M35
C15orf39	M2
C15orf40	M8
C16orf13	M2
C16orf54	M17
C16orf62	M1
C16orf70	M15
C16orf72	M9
C16orf80	M2
C16orf87	M2
C17orf103	M5
C17orf58	M20
C17orf59	M2
C17orf62	M1
C17orf70	M3
C17orf80	M15
C17orf85	M16
C17orf89	M1
C18orf21	M29
C18orf25	M5
C18orf8	M25
C19orf10	M9
C19orf24	M15
C19orf25	M6
C19orf38	M2
C19orf43	M2
C19orf52	M1
C19orf53	M4
C19orf54	M17
C19orf59	M1
C19orf60	M27
C19orf66	M25
C19orf70	M1
C1D	M1
C1GALT1	M3
C1GALT1C1	M1
C1QA	M1
C1QB	M1
C1QBP	M1
C1QC	M1
C1RL	M11
C1orf122	M1
C1orf123	M2
C1orf131	M2
C1orf132	M6
C1orf162	M1
C1orf174	M1
C1orf27	M1
C1orf35	M2
C1orf43	M5
C1orf50	M1
C1orf52	M8
C1orf63	M2
C2	M1
C20orf112	M11
C20orf194	M1
C20orf27	M2
C21orf33	M18
C21orf91	M3
C22orf39	M5
C22orf46	M15
C2CD2	M17
C2CD2L	M12
C2CD3	M1
C2CD5	M15
C2orf47	M1
C2orf49	M2
C2orf68	M6
C2orf69	M15
C3	M2
C3AR1	M1
C3orf17	M2
C3orf38	M41
C3orf58	M18
C3orf62	M1
C4orf21	M22
C4orf27	M10
C4orf29	M1
C4orf3	M8
C4orf32	M1
C4orf33	M1
C4orf48	M1
C5AR1	M4
C5AR2	M11
C5orf15	M1
C5orf22	M9
C5orf24	M10
C5orf51	M3
C5orf56	M1
C6orf106	M39
C6orf120	M3
C6orf47	M1
C6orf48	M2
C6orf62	M7
C6orf89	M6
C7orf26	M2
C7orf43	M7
C7orf49	M33
C7orf50	M2
C7orf55-LUC7L2	M19
C7orf60	M3
C7orf73	M13
C8orf33	M10
C8orf59	M3
C8orf82	M2
C9orf114	M19
C9orf142	M21
C9orf16	M1
C9orf41	M29
C9orf69	M3
C9orf72	M3
C9orf78	M2
C9orf89	M14
C9orf91	M5
CA2	M1
CA5B	M2
CAAP1	M1
CAB39	M35
CABIN1	M1
CACUL1	M15
CACYBP	M37
CAD	M17
CALCOCO1	M1
CALCOCO2	M40
CALHM2	M28
CALM1	M3
CALM2	M11
CALM3	M13
CALML4	M1
CALR	M1
CALU	M1
CAMK1	M3
CAMK1D	M2
CAMK2D	M1
CAMK2G	M1
CAMKK1	M2
CAMKK2	M2
CAMLG	M4
CAMSAP1	M31
CAMTA1	M29
CAMTA2	M1
CAND1	M9
CANT1	M9
CANX	M16
CAP1	M39
CAPG	M1
CAPN1	M3
CAPN10	M5
CAPN15	M1
CAPN2	M9
CAPN7	M5
CAPNS1	M2
CAPRIN1	M23
CAPRIN2	M36
CAPZA1	M1
CAPZA2	M13
CAPZB	M2
CARD16	M13
CARD6	M9
CARD8	M40
CARD9	M4
CARHSP1	M1
CARKD	M15
CARM1	M3
CARS	M1
CARS2	M20
CASC3	M9
CASC4	M3
CASC7	M32
CASD1	M7
CASK	M9
CASP1	M2
CASP10	M3
CASP2	M1
CASP3	M15
CASP4	M8
CASP5	M1
CASP7	M1
CASP8	M6
CASP8AP2	M23
CASP9	M12
CAST	M2
CAT	M4
CBFA2T2	M2
CBFA2T3	M2
CBFB	M1
CBL	M2
CBLB	M40
CBLL1	M1
CBR1	M1
CBR3-AS1	M6
CBR4	M6
CBWD1	M1
CBWD2	M25
CBWD3	M1
CBWD6	M10
CBWD7	M1
CBX1	M14
CBX3	M6
CBX4	M11
CBX5	M7
CBX6	M25
CBX7	M3
CC2D1A	M7
CC2D1B	M3
CCAR1	M3
CCAR2	M12
CCBL2	M2
CCDC101	M1
CCDC109B	M1
CCDC112	M1
CCDC115	M7
CCDC117	M1
CCDC12	M22
CCDC124	M23
CCDC125	M1
CCDC130	M5
CCDC132	M1
CCDC137	M2
CCDC14	M1
CCDC149	M1
CCDC159	M33
CCDC167	M3
CCDC174	M7
CCDC18	M4
CCDC22	M17
CCDC23	M6
CCDC25	M36
CCDC28A	M1
CCDC41	M19
CCDC43	M43
CCDC47	M18
CCDC50	M1
CCDC53	M5
CCDC57	M1
CCDC59	M4
CCDC6	M39
CCDC66	M22
CCDC69	M4
CCDC71L	M1
CCDC82	M3
CCDC84	M2
CCDC85B	M2
CCDC88A	M2
CCDC88B	M4
CCDC88C	M2
CCDC9	M5
CCDC90B	M1
CCDC91	M4
CCDC92	M10
CCDC93	M21
CCDC94	M4
CCDC97	M1
CCHCR1	M1
CCL5	M12
CCM2	M2
CCNB1IP1	M1
CCNC	M1
CCND2	M7
CCND3	M5
CCNDBP1	M2
CCNG1	M1
CCNG2	M2
CCNH	M24
CCNI	M4
CCNJ	M1
CCNK	M11
CCNL1	M3
CCNL2	M2
CCNT1	M19
CCNT2	M2
CCNY	M4
CCNYL1	M1
CCP110	M20
CCPG1	M2
CCR1	M1
CCR5	M1
CCR7	M7
CCRL2	M17
CCS	M17
CCSAP	M2
CCSER2	M1
CCT2	M4
CCT3	M11
CCT4	M41
CCT5	M16
CCT6A	M26
CCT7	M1
CCT8	M39
CCZ1	M2
CCZ1B	M8
CD101	M11
CD14	M1
CD151	M14
CD163	M1
CD164	M1
CD180	M28
CD1D	M1
CD2	M3
CD244	M2
CD247	M7
CD2AP	M1
CD2BP2	M1
CD300A	M1
CD300C	M1
CD300E	M1
CD300LB	M17
CD300LF	M2
CD302	M2
CD33	M4
CD36	M1
CD37	M5
CD38	M1
CD3D	M7
CD3E	M7
CD3G	M7
CD4	M1
CD40	M1
CD44	M2
CD46	M25
CD47	M9
CD48	M32
CD5	M19
CD52	M3
CD53	M1
CD55	M15
CD58	M10
CD59	M1
CD6	M7
CD63	M1
CD69	M7
CD74	M1
CD79B	M2
CD81	M1
CD82	M1
CD83	M24
CD84	M1
CD86	M1
CD8A	M7
CD93	M1
CD96	M7
CD97	M13
CD99	M1
CD99L2	M1
CDA	M4
CDC123	M29
CDC14A	M6
CDC16	M2
CDC23	M1
CDC25B	M16
CDC27	M30
CDC34	M12
CDC37	M3
CDC40	M1
CDC42	M4
CDC42BPB	M1
CDC42EP3	M2
CDC42EP4	M16
CDC42SE1	M13
CDC42SE2	M3
CDC5L	M1
CDC73	M11
CDH23	M2
CDIP1	M2
CDIPT	M22
CDK10	M2
CDK11B	M23
CDK12	M16
CDK13	M2
CDK14	M2
CDK16	M1
CDK17	M32
CDK19	M14
CDK2AP1	M2
CDK2AP2	M2
CDK5	M1
CDK5RAP1	M42
CDK5RAP2	M2
CDK5RAP3	M38
CDK6	M9
CDK7	M14
CDK9	M2
CDKAL1	M1
CDKN1A	M1
CDKN1B	M18
CDKN1C	M2
CDKN2AIP	M3
CDKN2D	M2
CDR2	M10
CDS2	M7
CDV3	M32
CDYL	M15
CDYL2	M2
CEACAM3	M3
CEBPA	M3
CEBPB	M1
CEBPD	M1
CEBPG	M5
CEBPZ	M21
CEBPZ-AS1	M4
CECR1	M1
CECR5	M4
CELF1	M30
CELF2	M4
CENPB	M37
CENPC	M6
CENPE	M2
CENPJ	M20
CENPT	M1
CEP104	M5
CEP120	M42
CEP135	M3
CEP152	M10
CEP164	M32
CEP170	M1
CEP192	M9
CEP250	M4
CEP290	M1
CEP350	M2
CEP41	M6
CEP57	M11
CEP63	M11
CEP68	M2
CEP78	M42
CEP85	M11
CEP85L	M38
CEP89	M17
CEP95	M11
CEPT1	M3
CERK	M2
CERKL	M2
CERS2	M13
CERS5	M12
CERS6	M3
CES2	M1
CETN2	M1
CFD	M1
CFDP1	M21
CFL1	M26
CFLAR	M13
CFP	M4
CGGBP1	M1
CHAF1A	M2
CHAMP1	M3
CHCHD1	M34
CHCHD10	M3
CHCHD2	M3
CHCHD3	M25
CHCHD7	M6
CHD1	M40
CHD1L	M12
CHD2	M3
CHD3	M19
CHD4	M11
CHD6	M15
CHD7	M2
CHD8	M26
CHD9	M24
CHFR	M25
CHIC2	M3
CHID1	M1
CHKA	M3
CHM	M21
CHML	M2
CHMP1A	M14
CHMP1B	M38
CHMP2A	M1
CHMP2B	M1
CHMP3	M6
CHMP4B	M3
CHMP5	M1
CHMP7	M1
CHN2	M13
CHORDC1	M5
CHP1	M13
CHPF2	M10
CHPT1	M23
CHRAC1	M2
CHST11	M1
CHST15	M26
CHST2	M2
CHST7	M2
CHSY1	M16
CHTF8	M1
CHTOP	M1
CHUK	M1
CHURC1	M32
CIAO1	M7
CIAPIN1	M28
CIB1	M12
CIC	M10
CIITA	M1
CINP	M1
CIR1	M19
CIRBP	M31
CIRH1A	M32
CISD2	M1
CISD3	M5
CITED2	M2
CIZ1	M3
CKAP2	M3
CKAP4	M26
CKAP5	M1
CKB	M2
CKLF	M5
CLASP1	M1
CLASP2	M34
CLASRP	M1
CLCC1	M30
CLCN3	M1
CLCN5	M1
CLCN7	M10
CLDND1	M7
CLEC10A	M1
CLEC12A	M7
CLEC16A	M10
CLEC1B	M15
CLEC2B	M37
CLEC2D	M3
CLEC4A	M21
CLEC4E	M1
CLEC7A	M32
CLIC1	M20
CLIC2	M1
CLIC4	M1
CLINT1	M4
CLIP1	M27
CLIP2	M1
CLIP4	M10
CLK1	M24
CLK2	M1
CLK3	M2
CLK4	M37
CLMN	M10
CLN3	M1
CLN5	M3
CLN6	M1
CLN8	M30
CLNS1A	M3
CLOCK	M1
CLPB	M1
CLPP	M1
CLPTM1	M1
CLPTM1L	M35
CLPX	M5
CLSTN1	M1
CLSTN3	M3
CLTA	M1
CLTB	M5
CLTC	M28
CLU	M1
CLUAP1	M1
CLUH	M3
CMAS	M15
CMC2	M1
CMIP	M1
CMKLR1	M1
CMPK1	M1
CMPK2	M1
CMTM3	M18
CMTM6	M2
CMTM7	M3
CMTR1	M1
CMTR2	M1
CNBP	M1
CNDP2	M1
CNEP1R1	M4
CNIH1	M20
CNIH4	M1
CNN2	M13
CNNM2	M3
CNOT1	M34
CNOT10	M5
CNOT11	M3
CNOT2	M15
CNOT3	M1
CNOT4	M2
CNOT6	M28
CNOT6L	M2
CNOT7	M14
CNOT8	M23
CNP	M1
CNPPD1	M29
CNPY2	M1
CNPY3	M2
CNST	M8
CNTLN	M5
CNTRL	M2
CNTROB	M1
COA1	M1
COA3	M11
COA4	M1
COA5	M9
COA6	M9
COASY	M33
COG1	M3
COG2	M6
COG3	M30
COG4	M3
COG5	M5
COIL	M4
COL4A3BP	M18
COLGALT1	M1
COMMD1	M43
COMMD10	M6
COMMD2	M9
COMMD3	M20
COMMD4	M10
COMMD5	M10
COMMD6	M8
COMMD7	M2
COMMD8	M1
COMMD9	M30
COMT	M1
COPA	M1
COPB1	M16
COPB2	M34
COPE	M1
COPG1	M3
COPG2	M30
COPRS	M1
COPS2	M2
COPS3	M14
COPS4	M2
COPS5	M5
COPS6	M1
COPS7A	M1
COPS7B	M3
COPS8	M3
COPZ1	M37
COQ10B	M22
COQ2	M1
COQ4	M7
COQ5	M1
COQ7	M10
COQ9	M1
CORO1A	M39
CORO1B	M5
CORO1C	M1
CORO2A	M10
CORO7	M2
COTL1	M2
COX10	M1
COX11	M1
COX14	M3
COX15	M2
COX16	M28
COX17	M5
COX18	M16
COX19	M1
COX4I1	M8
COX5A	M3
COX5B	M1
COX6A1	M13
COX6A1P2	M13
COX6B1	M1
COX6C	M1
COX7A2	M1
COX7A2L	M3
COX7B	M1
COX7C	M8
COX8A	M1
CPD	M3
CPEB2	M19
CPEB3	M28
CPEB4	M7
CPED1	M19
CPM	M1
CPNE1	M2
CPNE3	M4
CPNE8	M1
CPOX	M1
CPPED1	M4
CPQ	M20
CPSF1	M1
CPSF2	M1
CPSF3	M8
CPSF3L	M5
CPSF4	M20
CPSF6	M3
CPSF7	M1
CPT1A	M3
CPT2	M9
CPVL	M1
CR1	M5
CRBN	M1
CRCP	M3
CREB1	M23
CREB3	M1
CREB3L2	M1
CREB5	M1
CREBBP	M2
CREBL2	M1
CREBRF	M2
CREBZF	M20
CREG1	M1
CRELD1	M12
CRELD2	M35
CREM	M1
CRIP1	M2
CRISPLD2	M1
CRK	M40
CRKL	M29
CRLF3	M5
CRLS1	M1
CRNKL1	M5
CROCCP2	M3
CRTAM	M1
CRTAP	M1
CRTC2	M3
CRTC3	M1
CRY2	M24
CRYBG3	M9
CRYL1	M11
CRYZL1	M1
CS	M12
CSDE1	M4
CSE1L	M1
CSF1R	M18
CSF2RA	M1
CSF2RB	M13
CSF3R	M1
CSGALNACT1	M3
CSGALNACT2	M12
CSK	M25
CSNK1A1	M1
CSNK1D	M9
CSNK1E	M6
CSNK1G1	M23
CSNK1G2	M2
CSNK1G3	M1
CSNK2A1	M22
CSNK2A2	M14
CSNK2A3	M3
CSNK2B	M33
CSPP1	M2
CSRNP1	M12
CSRP1	M2
CST3	M1
CST7	M1
CSTA	M1
CSTB	M5
CSTF2T	M5
CSTF3	M9
CTA-217C2.1	M1
CTA-445C9.15	M9
CTB-131K11.1	M7
CTB-89H12.4	M1
CTBP1	M29
CTBP2	M2
CTBS	M4
CTC-241F20.3	M1
CTC-503J8.6	M2
CTCF	M11
CTD-2006K23.1	M2
CTD-2020K17.1	M4
CTD-2139B15.2	M1
CTD-2303H24.2	M10
CTD-2521M24.9	M14
CTD-2562J17.7	M6
CTD-3184A7.4	M2
CTD-3195I5.1	M1
CTDNEP1	M5
CTDP1	M28
CTDSP1	M2
CTDSP2	M8
CTDSPL2	M1
CTNNA1	M35
CTNNB1	M3
CTNNBL1	M28
CTNND1	M35
CTNS	M15
CTR9	M1
CTSA	M1
CTSB	M1
CTSC	M19
CTSD	M1
CTSH	M1
CTSL	M1
CTSO	M42
CTSS	M4
CTSZ	M34
CTTNBP2NL	M1
CUEDC1	M9
CUEDC2	M1
CUL1	M1
CUL2	M1
CUL3	M15
CUL4A	M1
CUL4B	M3
CUL5	M2
CUL7	M5
CUL9	M1
CUTA	M7
CUTC	M4
CUX1	M2
CWC15	M5
CWC22	M1
CWC25	M12
CWC27	M1
CWF19L1	M3
CWF19L2	M25
CX3CR1	M3
CXCL16	M10
CXCL2	M12
CXCR2	M3
CXCR4	M2
CXXC1	M12
CXXC5	M1
CXorf21	M1
CXorf23	M2
CXorf38	M24
CXorf40A	M2
CYB561	M1
CYB561A3	M2
CYB561D1	M22
CYB561D2	M2
CYB5B	M1
CYB5R1	M7
CYB5R3	M1
CYB5R4	M18
CYBA	M20
CYBB	M35
CYBRD1	M16
CYC1	M14
CYCS	M1
CYFIP1	M1
CYFIP2	M2
CYHR1	M29
CYLD	M2
CYP1B1	M3
CYP20A1	M9
CYP4F22	M4
CYP4V2	M2
CYSLTR1	M1
CYSTM1	M1
CYTH1	M4
CYTH2	M6
CYTH3	M2
CYTH4	M15
CYTIP	M40
DAAM1	M22
DAB2	M1
DAD1	M3
DAG1	M26
DAGLB	M2
DAP	M3
DAP3	M22
DAPK1	M34
DAPK3	M1
DAPP1	M35
DARS	M6
DAXX	M3
DAZAP1	M34
DAZAP2	M6
DBF4	M22
DBI	M1
DBNL	M1
DBP	M2
DBR1	M3
DBT	M35
DCAF10	M18
DCAF11	M28
DCAF12	M6
DCAF13	M12
DCAF16	M26
DCAF5	M2
DCAF6	M1
DCAF7	M4
DCAF8	M23
DCK	M16
DCLRE1B	M1
DCLRE1C	M3
DCP1A	M14
DCP1B	M20
DCP2	M14
DCPS	M21
DCTD	M17
DCTN1	M5
DCTN2	M4
DCTN3	M2
DCTN4	M32
DCTN5	M1
DCTN6	M15
DCTPP1	M1
DCUN1D1	M10
DCUN1D5	M2
DCXR	M12
DDA1	M1
DDAH2	M1
DDB1	M38
DDB2	M1
DDHD1	M1
DDHD2	M19
DDI2	M6
DDIT3	M12
DDIT4	M1
DDOST	M1
DDRGK1	M20
DDX1	M1
DDX10	M1
DDX11	M3
DDX17	M8
DDX18	M8
DDX19A	M30
DDX19B	M6
DDX20	M12
DDX21	M4
DDX23	M1
DDX24	M31
DDX26B	M31
DDX27	M8
DDX28	M12
DDX39A	M1
DDX39B	M10
DDX3X	M38
DDX3Y	M1
DDX41	M4
DDX42	M23
DDX46	M2
DDX49	M32
DDX5	M31
DDX50	M3
DDX51	M4
DDX52	M3
DDX54	M19
DDX55	M27
DDX56	M3
DDX58	M1
DDX59	M9
DDX6	M2
DDX60	M1
DDX60L	M1
DEAF1	M3
DECR1	M9
DEDD	M27
DEDD2	M2
DEF6	M3
DEF8	M7
DEGS1	M2
DEK	M11
DENND1A	M2
DENND1B	M22
DENND1C	M12
DENND2D	M1
DENND3	M2
DENND4A	M1
DENND4B	M28
DENND4C	M1
DENND5A	M2
DENND6A	M1
DENND6B	M2
DENR	M1
DERA	M2
DERL1	M20
DERL2	M34
DESI1	M1
DESI2	M9
DFFA	M20
DGAT1	M2
DGCR14	M10
DGCR2	M1
DGCR6	M7
DGCR6L	M20
DGCR8	M21
DGKA	M7
DGKD	M18
DGKE	M32
DGKG	M2
DGKQ	M1
DGKZ	M6
DGUOK	M10
DHDDS	M1
DHFR	M2
DHPS	M36
DHRS1	M3
DHRS12	M9
DHRS4	M6
DHRS4L2	M1
DHRS7	M6
DHRS7B	M15
DHRSX	M1
DHTKD1	M11
DHX15	M8
DHX16	M3
DHX29	M2
DHX30	M5
DHX32	M1
DHX33	M1
DHX36	M31
DHX37	M5
DHX38	M28
DHX40	M10
DHX57	M1
DHX58	M1
DHX8	M1
DHX9	M29
DIAPH1	M6
DIAPH2	M5
DICER1	M39
DIDO1	M9
DIEXF	M7
DIMT1	M11
DIP2A	M5
DIP2B	M1
DIRC2	M6
DIS3	M4
DIS3L	M22
DIS3L2	M1
DISC1	M1
DKC1	M12
DKFZP761J1410	M1
DLAT	M2
DLD	M16
DLEU2	M19
DLG1	M11
DLGAP4	M1
DLST	M23
DMAP1	M6
DMTF1	M27
DMXL1	M3
DMXL2	M11
DNAAF2	M10
DNAJA1	M1
DNAJA2	M1
DNAJA3	M1
DNAJA4	M19
DNAJB1	M18
DNAJB11	M1
DNAJB12	M1
DNAJB14	M1
DNAJB2	M32
DNAJB6	M1
DNAJB9	M20
DNAJC1	M5
DNAJC10	M18
DNAJC13	M11
DNAJC15	M1
DNAJC16	M1
DNAJC19	M27
DNAJC2	M2
DNAJC21	M3
DNAJC3	M33
DNAJC4	M7
DNAJC5	M34
DNAJC7	M13
DNAJC8	M1
DNASE1L1	M34
DNASE2	M1
DNHD1	M1
DNM1L	M42
DNM2	M1
DNMBP	M12
DNMT1	M1
DNMT3A	M3
DNPEP	M1
DNPH1	M1
DNTTIP1	M28
DNTTIP2	M2
DOCK10	M28
DOCK11	M4
DOCK2	M13
DOCK5	M2
DOCK7	M1
DOCK8	M15
DOK1	M1
DOK2	M1
DOK3	M5
DOPEY1	M9
DOPEY2	M8
DOT1L	M9
DPAGT1	M1
DPEP2	M2
DPF2	M28
DPH3	M31
DPM1	M42
DPM2	M1
DPM3	M3
DPP3	M3
DPP7	M7
DPP8	M2
DPP9	M7
DPY19L1	M27
DPY19L3	M6
DPY30	M3
DPYD	M1
DPYSL2	M1
DR1	M6
DRAM1	M1
DRAM2	M43
DRAP1	M15
DRG1	M14
DRG2	M28
DROSHA	M1
DSCR3	M4
DSE	M1
DST	M3
DSTN	M4
DSTYK	M6
DTD1	M8
DTNBP1	M29
DTX2	M2
DTX3L	M1
DTYMK	M42
DUS1L	M7
DUSP1	M4
DUSP10	M1
DUSP11	M9
DUSP12	M40
DUSP18	M1
DUSP2	M12
DUSP22	M4
DUSP23	M1
DUSP28	M3
DUSP3	M3
DUSP5	M42
DUSP6	M28
DUSP7	M2
DUT	M5
DVL1	M2
DVL2	M10
DVL3	M5
DYM	M26
DYNC1H1	M8
DYNC1I2	M3
DYNC1LI1	M1
DYNC1LI2	M16
DYNLL1	M1
DYNLL2	M7
DYNLRB1	M1
DYNLT1	M29
DYNLT3	M6
DYRK1A	M3
DYRK2	M8
DYSF	M1
E2F2	M3
E2F3	M1
E2F4	M1
E4F1	M5
EAF1	M24
EAF2	M19
EAPP	M2
EBAG9	M20
EBNA1BP2	M36
EBP	M19
ECD	M9
ECE1	M1
ECH1	M11
ECHDC1	M1
ECHDC2	M1
ECHS1	M29
ECI1	M3
ECSIT	M5
EDARADD	M43
EDC3	M3
EDEM1	M9
EDEM2	M1
EDEM3	M5
EDF1	M42
EDRF1	M22
EEA1	M11
EED	M26
EEF1A1	M4
EEF1B2	M8
EEF1D	M2
EEF2	M4
EEFSEC	M4
EFCAB14	M39
EFHD2	M1
EFNB1	M5
EFR3A	M1
EFTUD1	M25
EFTUD2	M1
EGLN1	M31
EGLN2	M17
EGR1	M12
EGR2	M24
EGR3	M1
EHBP1L1	M10
EHD1	M2
EHD3	M34
EHD4	M1
EHMT1	M5
EHMT2	M1
EI24	M1
EID1	M4
EID2	M28
EIF1	M4
EIF1AD	M1
EIF1AX	M6
EIF1AY	M1
EIF1B	M3
EIF2A	M4
EIF2AK1	M8
EIF2AK2	M1
EIF2AK4	M3
EIF2B1	M12
EIF2B2	M3
EIF2B3	M20
EIF2B4	M15
EIF2B5	M3
EIF2D	M21
EIF2S1	M1
EIF2S2	M37
EIF2S3	M4
EIF2S3L	M2
EIF3A	M2
EIF3B	M18
EIF3C	M4
EIF3CL	M2
EIF3D	M39
EIF3E	M8
EIF3F	M4
EIF3G	M23
EIF3H	M4
EIF3I	M4
EIF3J	M6
EIF3K	M14
EIF3L	M4
EIF3M	M31
EIF4A1	M43
EIF4A2	M4
EIF4A3	M1
EIF4B	M4
EIF4E2	M11
EIF4E3	M3
EIF4EBP1	M10
EIF4EBP2	M18
EIF4ENIF1	M10
EIF4G1	M1
EIF4G2	M35
EIF4G3	M1
EIF4H	M40
EIF5	M2
EIF5A	M1
EIF5AL1	M33
EIF5B	M18
EIF6	M20
ELAC2	M1
ELAVL1	M1
ELF1	M32
ELF2	M32
ELF4	M3
ELK1	M17
[truncated: 5,799 more rows]

## Sheet: hdWGCNA_CD16_mono
Gene	Module	Color	kME_ME-CD16 mono1	kME_grey	kME_ME-CD16 mono2	kME_ME-CD16 mono3	kME_ME-CD16 mono4	kME_ME-CD16 mono5	kME_ME-CD16 mono6	kME_ME-CD16 mono7	kME_ME-CD16 mono8	kME_ME-CD16 mono9	kME_ME-CD16 mono10
AAED1	ME-CD16 mono1	brown	0.105725	0.0510538	0.0361639	-0.00419844	0.0508117	0.0119986	0.0121553	0.0810494	0.0821496	0.0327151	0.00891458
AAGAB	grey	grey	0.0427074	0.0755766	0.0743865	0.0728409	0.0773369	0.00570423	0.0454104	0.052214	0.0218652	0.0217162	0.0608204
AAMP	grey	grey	0.113091	0.151576	0.123766	0.139667	0.13078	-0.0389188	0.0850431	0.104619	0.0825791	0.118491	0.142895
AAR2	ME-CD16 mono1	brown	0.117921	0.111473	0.0851632	0.0678271	0.117481	-0.00352786	0.0493584	0.0892043	0.0985102	0.0867983	0.0998713
AARS	grey	grey	0.108983	0.12074	0.0964116	0.0622921	0.116834	0.0112	0.0438975	0.0657928	0.0796778	0.0879574	0.0846316
AATF	grey	grey	0.112406	0.159704	0.126035	0.123556	0.147822	0.0169783	0.0823197	0.111228	0.104089	0.156358	0.123993
ABCA1	grey	grey	0.053033	0.0596308	0.0592447	-0.00855498	0.119137	-0.00211589	-0.105183	-0.0028929	0.159048	0.0124215	-0.0222635
ABCA7	ME-CD16 mono2	yellow	0.0127047	0.0909342	0.136897	0.0950342	0.0799018	0.0189109	0.0413721	0.0633965	0.0476716	0.0460506	0.0461943
ABCB10	grey	grey	0.0491884	0.112377	0.0908568	0.0862318	0.083588	0.0462624	0.0985331	0.0787789	0.0534708	0.0649302	0.0698191
ABCB7	grey	grey	0.0532823	0.108912	0.0751402	0.0917944	0.0717622	0.0425804	0.0902286	0.113069	0.0408539	0.0857077	0.0738231
ABCC1	grey	grey	0.0528145	0.0916051	0.0488327	0.0711255	0.0689716	0.0188754	0.0348803	0.0449249	0.0457504	0.0600392	0.0674115
ABCC3	ME-CD16 mono3	turquoise	0.0130447	0.127452	0.105892	0.176895	0.0966965	-0.0518268	0.0746546	0.0800509	0.029549	0.0690176	0.125085
ABCC5	grey	grey	0.0685901	0.154499	0.167732	0.0832702	0.149546	0.0888419	0.0633386	0.101153	0.136612	0.0921064	0.053712
ABCE1	grey	grey	0.0473113	0.0925317	0.0769981	0.0825099	0.0816534	-0.00320914	0.0650967	0.0768012	0.0444104	0.0492056	0.0686421
ABCF1	ME-CD16 mono4	pink	0.105188	0.145983	0.141545	0.0963351	0.160656	0.0751873	0.049316	0.0939919	0.147071	0.0741224	0.0709038
ABCF2	grey	grey	0.0453082	0.109213	0.0872835	0.0559111	0.0939695	0.103302	0.0528356	0.0634772	0.076588	0.0419007	0.0291849
ABHD12	grey	grey	0.0514747	0.0909474	0.0954672	0.0828857	0.067904	-0.00670119	0.00840529	0.0520388	0.0277842	0.0670959	0.077534
ABHD13	grey	grey	0.0999681	0.108618	0.0587466	0.0505117	0.118141	-0.0028299	0.0503776	0.0963959	0.110756	0.0936054	0.0683543
ABHD14B	grey	grey	0.051092	0.109588	0.107562	0.0705459	0.100842	0.120426	0.0859813	0.0541173	0.0824395	0.0604815	0.0271269
ABHD2	grey	grey	0.105423	0.161885	0.138833	0.133575	0.149393	0.0387599	0.0991465	0.128772	0.0803374	0.120932	0.0976759
ABHD3	grey	grey	0.0808841	0.0974061	0.0844634	0.0888768	0.0787214	0.0256823	0.0104063	0.0499789	0.0654841	0.087255	0.0781983
ABI1	grey	grey	0.136975	0.173932	0.12655	0.119696	0.177783	-0.0407114	0.0425218	0.128295	0.12853	0.126399	0.135827
ABI3	ME-CD16 mono3	turquoise	0.12313	0.223943	0.148307	0.217701	0.206495	-0.0527923	0.0736407	0.138418	0.118792	0.156315	0.200576
ABL1	grey	grey	0.105543	0.0971104	0.0593702	0.0373286	0.093846	0.0469329	0.0219658	0.058369	0.0937207	0.0838694	0.0376753
ABLIM1	ME-CD16 mono5	green	-0.129261	-0.0622745	0.0656959	-0.100826	-0.0797091	0.424398	0.0871913	-0.0722274	-0.0453401	-0.101356	-0.197989
ABR	grey	grey	0.144279	0.165057	0.118647	0.0953882	0.161951	-0.0386309	0.00423354	0.135509	0.127568	0.132748	0.126749
ABRACL	ME-CD16 mono5	green	0.114503	0.171459	0.171145	0.125846	0.154804	0.0460346	0.0985096	0.119693	0.11375	0.118316	0.112511
ABT1	grey	grey	0.0372057	0.0847289	0.0756174	0.0740653	0.0444625	-0.00949403	0.0491958	0.064597	0.0497362	0.0566149	0.0529873
ABTB1	grey	grey	0.0376203	0.0953823	0.0797476	0.103658	0.0739	-0.0368745	0.0500309	0.0515046	0.0346075	0.0681647	0.104176
AC005154.6	ME-CD16 mono3	turquoise	0.0108436	0.0893023	0.0879936	0.105547	0.0749311	-0.0238006	0.0527327	0.0542867	0.0586418	0.055282	0.0607017
AC009501.4	ME-CD16 mono3	turquoise	-0.300004	0.0342655	0.0893045	0.230753	0.00270277	0.0205922	0.0143718	-0.141977	-0.0974741	-0.108634	0.0164386
AC011899.9	grey	grey	0.0341537	0.115711	0.0731079	0.152147	0.0602278	-0.058818	0.045889	0.0705	-0.00183183	0.0773964	0.143544
AC013394.2	ME-CD16 mono6	red	0.0456604	0.102524	0.0485918	0.112118	0.038194	-0.0625708	0.131972	0.115625	-0.0309923	0.110377	0.145246
AC104809.4	ME-CD16 mono3	turquoise	-0.126453	0.0843874	0.0929767	0.301807	-0.0468794	-0.137011	0.149407	0.0435956	-0.22557	0.0302246	0.206686
ACAA1	grey	grey	0.099344	0.103181	0.0725504	0.0744414	0.0992058	0.00218635	0.046465	0.0853282	0.0722983	0.0875015	0.0738276
ACAA2	grey	grey	0.112255	0.193005	0.17927	0.146611	0.16282	0.0170051	0.124505	0.125651	0.124479	0.124145	0.133946
ACAD10	grey	grey	0.00687926	0.0393316	0.019562	0.0535117	0.00655016	-0.0269186	0.0177639	0.0244899	-0.00540974	0.0237093	0.0382164
ACAD8	grey	grey	0.00905793	0.0599188	0.0357776	0.0644197	0.0589501	-0.0227299	0.0168869	0.0473887	0.0312145	0.036379	0.0501124
ACADM	grey	grey	0.0479958	0.101401	0.0916127	0.101355	0.0877848	0.0152697	0.0847989	0.0694559	0.0521467	0.0509047	0.0758714
ACADVL	grey	grey	0.183979	0.26417	0.222109	0.131333	0.269084	0.0735974	0.0719814	0.179632	0.268453	0.161413	0.0995953
ACAP1	ME-CD16 mono5	green	-0.00221623	0.0233345	0.107649	-0.0453622	0.0054102	0.302155	0.0409386	-0.0193451	0.0644401	0.010593	-0.0987766
ACAP2	ME-CD16 mono3	turquoise	0.1302	0.233035	0.181434	0.225495	0.191382	-0.0164495	0.106786	0.179835	0.124073	0.148587	0.18325
ACAT1	grey	grey	0.0864814	0.105139	0.0786774	0.0808941	0.110144	0.00350057	0.0579853	0.0987176	0.0684719	0.104404	0.0859251
ACBD3	grey	grey	0.116838	0.144719	0.117542	0.115383	0.131594	-0.00769951	0.101295	0.119077	0.0884147	0.112877	0.126795
ACBD5	grey	grey	0.087516	0.112157	0.0892075	0.0879314	0.0904179	0.00520644	0.037335	0.0933967	0.0809089	0.0622367	0.0814993
ACBD6	ME-CD16 mono7	purple	0.0447914	0.0548865	0.0487401	0.0502942	0.0320705	-0.0126392	0.0804857	0.0811868	0.0148861	0.0669848	0.0699347
ACER3	grey	grey	0.107034	0.168456	0.13447	0.13473	0.163588	-0.0393153	0.0588155	0.107774	0.143585	0.101752	0.107935
ACIN1	ME-CD16 mono3	turquoise	0.143275	0.269059	0.247755	0.229737	0.219444	0.0474542	0.15651	0.1992	0.147614	0.188017	0.184912
ACLY	grey	grey	0.145635	0.180232	0.139125	0.0967553	0.179926	0.0282852	0.0856805	0.123535	0.180941	0.145742	0.10249
ACO2	grey	grey	0.0341591	0.0506633	0.0230214	0.0265166	0.0281051	0.0107779	0.0484624	0.0767613	0.0115614	0.0445244	0.0452898
ACOT9	grey	grey	0.159677	0.19644	0.138849	0.143138	0.149041	-0.0103823	0.0978592	0.170052	0.104996	0.151597	0.168633
ACOX1	grey	grey	0.0591972	0.106798	0.113194	0.0669214	0.0922607	0.0445451	0.052255	0.0677928	0.0901996	0.109436	0.0423205
ACP1	grey	grey	0.0965431	0.120834	0.0987765	0.0709238	0.0978583	0.0403868	0.0769053	0.104525	0.0908525	0.082485	0.0748346
ACP2	ME-CD16 mono8	blue	0.154715	0.140472	0.142187	0.0427428	0.174495	0.0414863	-0.0188423	0.135894	0.214184	0.102434	0.0729491
ACPP	grey	grey	0.0693674	0.129445	0.112152	0.133707	0.0989189	-0.0221331	0.0923482	0.0775668	0.0614477	0.0974479	0.10525
ACSF3	grey	grey	0.067246	0.0852123	0.0711369	0.0764146	0.0462474	0.00136909	0.0661157	0.040754	0.0463868	0.0459133	0.0615015
ACSL1	ME-CD16 mono8	blue	0.286364	0.15206	0.110684	0.00926878	0.223424	-0.0227819	-0.0839677	0.113228	0.315402	0.14416	0.0607954
ACSL3	grey	grey	0.143301	0.140237	0.132042	0.0601364	0.129713	0.0171224	0.0352229	0.11549	0.130848	0.118977	0.0724865
ACSL4	grey	grey	0.133622	0.216484	0.15588	0.187986	0.202027	-0.0366017	0.0884543	0.115338	0.139154	0.168717	0.17512
ACSL5	ME-CD16 mono9	magenta	0.13505	0.153261	0.0892799	0.0713839	0.143074	0.0185828	0.093135	0.144325	0.102982	0.225585	0.0983997
ACSS1	grey	grey	0.0496222	0.0687623	0.0511317	0.0605501	0.0550701	-0.022061	0.00528462	0.0312863	0.022604	0.053666	0.0465631
ACTA1	ME-CD16 mono1	brown	0.125879	0.08075	0.0589314	0.0212336	0.104396	-0.0177085	0.030627	0.087817	0.0844705	0.122821	0.0660089
ACTB	ME-CD16 mono1	brown	0.257638	0.238257	0.110747	0.216861	0.186497	-0.165001	0.146791	0.225066	0.0803715	0.246505	0.326837
ACTG1	ME-CD16 mono3	turquoise	0.132174	0.300324	0.222322	0.367834	0.200025	-0.0597728	0.294406	0.192388	0.0572615	0.192386	0.339431
ACTN1	ME-CD16 mono8	blue	0.140107	0.134056	0.136964	0.0356889	0.154536	0.0614829	0.0168836	0.105057	0.229624	0.0996776	0.00877126
ACTN4	grey	grey	0.149116	0.166039	0.129351	0.115873	0.167744	-0.0136728	0.0564216	0.127274	0.116481	0.174343	0.136147
ACTR10	grey	grey	0.10232	0.147208	0.137003	0.0873186	0.128871	0.0689563	0.0655022	0.109722	0.100227	0.128495	0.0853069
ACTR1A	grey	grey	0.114964	0.165643	0.120471	0.129849	0.149808	-0.031456	0.0780405	0.129051	0.132634	0.104882	0.135496
ACTR1B	grey	grey	0.0314013	0.0808803	0.0761695	0.0760832	0.0372433	0.0211836	0.0829227	0.0804858	0.0162278	0.0680388	0.0665201
ACTR2	grey	grey	0.211271	0.351932	0.244163	0.365142	0.261778	-0.114031	0.237843	0.268195	0.113674	0.249833	0.381941
ACTR3	grey	grey	0.195343	0.303918	0.210009	0.263722	0.258052	-0.0220155	0.149111	0.217413	0.147089	0.222277	0.277686
ACTR8	grey	grey	0.0274371	0.0393836	0.0407423	0.0250405	0.0367447	0.0301038	0.0482205	0.0333595	0.0107382	0.0225377	0.0182577
ACVR1B	grey	grey	0.05164	0.123361	0.0758835	0.128982	0.0803931	-0.0361317	0.0571157	0.0842062	0.021445	0.0760964	0.121794
ADA	grey	grey	0.126021	0.190507	0.159266	0.199714	0.118515	-0.0370811	0.0995976	0.132773	0.0432077	0.143475	0.214453
ADAM10	grey	grey	0.182966	0.307887	0.238332	0.25814	0.247549	0.00495488	0.138292	0.201004	0.151194	0.241338	0.257027
ADAM15	ME-CD16 mono8	blue	0.118954	0.129163	0.120591	0.0478923	0.167405	0.0286656	0.0182912	0.0766089	0.209444	0.0818714	0.0422342
ADAM17	grey	grey	0.126186	0.114686	0.117034	0.0467377	0.137932	0.0193916	-0.00103991	0.123324	0.143646	0.0881315	0.0566832
ADAM8	ME-CD16 mono8	blue	0.107927	0.0709146	0.0592971	-0.00281221	0.0955287	0.0446346	-0.00246192	0.0578348	0.164235	0.0875022	-0.000885914
ADAM9	ME-CD16 mono4	pink	0.112608	0.117777	0.116918	0.0312863	0.164001	0.0513445	0.0108923	0.105482	0.196377	0.0938427	0.0146609
ADAMTSL4	grey	grey	0.161146	0.152915	0.130607	0.109594	0.144407	-0.0299618	0.0482574	0.153224	0.111207	0.118902	0.119483
ADAP1	grey	grey	0.101863	0.131879	0.0943406	0.138497	0.134812	-0.0352511	0.108196	0.0791237	0.0623416	0.115878	0.142091
ADAP2	grey	grey	0.19035	0.229283	0.165824	0.154531	0.220529	-0.00968724	0.109896	0.166409	0.175044	0.162462	0.193433
ADAR	ME-CD16 mono1	brown	0.357903	0.260092	0.204446	0.0847547	0.288709	0.0665359	0.0667436	0.224324	0.289292	0.222077	0.154495
ADCK3	grey	grey	0.0443319	0.0576692	0.0596487	0.0209908	0.0543815	0.0528232	0.0430112	0.0408746	0.0636734	0.0478548	0.0116881
ADCY7	grey	grey	0.129886	0.169367	0.143729	0.107027	0.163761	0.0188582	0.0235068	0.112681	0.13694	0.122408	0.113492
ADD1	grey	grey	0.117021	0.224041	0.206163	0.220527	0.150939	0.0174262	0.113347	0.150772	0.0704131	0.141756	0.20734
ADD3	grey	grey	0.012747	0.189601	0.221657	0.174356	0.120612	0.174322	0.192127	0.0948438	0.0575231	0.103669	0.0894252
ADH5	grey	grey	0.0286529	0.100007	0.10593	0.0675303	0.0998732	0.0863004	0.0835947	0.0487575	0.0691178	0.0409448	0.0324303
ADI1	ME-CD16 mono7	purple	0.152987	0.148893	0.0958329	0.106772	0.137543	-0.0480989	0.0960216	0.262892	0.0998936	0.135523	0.134954
ADIPOR1	grey	grey	0.117342	0.142364	0.0938007	0.0856204	0.148379	0.00408308	0.0285498	0.104342	0.136273	0.100374	0.104304
ADIPOR2	grey	grey	0.157659	0.214662	0.164761	0.146562	0.181886	0.0501444	0.142464	0.153597	0.146984	0.16514	0.13082
ADK	grey	grey	0.130554	0.114893	0.0768589	0.0804878	0.11161	-0.0155409	0.011562	0.103246	0.0793062	0.0937194	0.095981
ADM	ME-CD16 mono1	brown	0.305253	0.160887	0.0880678	0.0435078	0.179664	-0.0439169	0.0111619	0.176456	0.211475	0.163234	0.163403
ADNP	grey	grey	0.0771247	0.154447	0.138411	0.132256	0.132185	0.0563477	0.0980291	0.115224	0.0921647	0.12695	0.0906736
ADNP2	grey	grey	0.0853062	0.081994	0.0693586	0.0677302	0.0509706	-0.0150463	0.00994893	0.0682614	0.022242	0.0792572	0.0843141
ADPGK	grey	grey	0.162111	0.195572	0.15844	0.118451	0.183077	0.0108635	0.0982126	0.1208	0.169865	0.150274	0.106081
ADPRH	grey	grey	0.15257	0.146406	0.112067	0.0800596	0.129855	-0.0166202	0.102858	0.116455	0.127281	0.102533	0.107587
ADRB2	ME-CD16 mono4	pink	0.0876319	0.101642	0.100388	0.0622761	0.126241	0.0270185	0.0204645	0.0669735	0.0772045	0.0601642	0.0569307
ADRBK1	ME-CD16 mono6	red	0.117767	0.171163	0.107269	0.181592	0.126486	-0.0646058	0.10776	0.150148	0.046214	0.147035	0.209026
ADRBK2	ME-CD16 mono10	black	0.175096	0.266642	0.15951	0.28721	0.186111	-0.10205	0.161471	0.205286	0.0546289	0.197129	0.327451
ADRM1	grey	grey	0.0842844	0.112305	0.111232	0.080627	0.101694	0.0267565	0.081035	0.0842718	0.054214	0.080318	0.0860715
ADSL	grey	grey	0.0755026	0.090943	0.0834384	0.0683717	0.0626793	-0.0160379	0.0666701	0.0673475	0.0599485	0.0528406	0.0828099
ADSS	ME-CD16 mono3	turquoise	0.0466079	0.129056	0.101935	0.177455	0.0827107	-0.0255652	0.125188	0.120063	0.00140371	0.075039	0.133473
AEBP2	grey	grey	0.0241722	0.0312794	0.0396305	-0.000696913	0.0240601	0.0758953	-0.0039946	0.0483625	0.044111	0.053813	-0.011194
AES	ME-CD16 mono5	green	0.0258774	0.00761592	0.0588742	-0.049612	0.0233029	0.118047	-0.0163989	0.0139929	0.0603383	-0.00747248	-0.0550509
AFF1	ME-CD16 mono5	green	0.0760786	0.0606283	0.100556	-0.0100922	0.0787839	0.109256	0.0403595	0.0548117	0.124741	0.0406248	-0.023399
AFF4	grey	grey	0.0782489	0.149161	0.149279	0.122946	0.123214	0.0250989	0.0655721	0.121895	0.0806308	0.096258	0.112752
AFG3L2	grey	grey	0.0854948	0.163374	0.157792	0.140898	0.134102	0.0228929	0.136193	0.112494	0.072705	0.0968181	0.113035
AFTPH	ME-CD16 mono3	turquoise	0.107711	0.226613	0.1948	0.238665	0.179378	-0.0232361	0.109638	0.173482	0.100314	0.160691	0.178719
AGA	grey	grey	0.0121038	0.0668081	0.0436108	0.092394	0.015436	-0.0285711	0.0685208	0.0591928	-0.0460781	0.0503826	0.0933893
AGAP3	grey	grey	0.0698071	0.11835	0.0972731	0.0690083	0.13483	0.0283321	0.0569727	0.0558116	0.13124	0.0526103	0.0527999
AGFG1	grey	grey	0.130402	0.144381	0.106882	0.0799542	0.144853	-0.0186416	0.0631143	0.142367	0.125341	0.127491	0.100787
AGGF1	grey	grey	0.0254516	0.104917	0.100553	0.10356	0.0939416	0.0595045	0.0638977	0.0484027	0.0717647	0.0710876	0.0543353
AGO1	grey	grey	0.0278349	0.125637	0.0945639	0.137972	0.0626191	0.00564442	0.0851513	0.102796	-0.0114754	0.118974	0.100552
AGO2	grey	grey	0.0740453	0.076	0.0483706	0.0493474	0.0506545	0.0160601	0.0274058	0.0765843	0.0570025	0.0803001	0.0489697
AGO3	grey	grey	-0.0055707	0.0835641	0.0672523	0.100914	0.0473541	0.0148716	0.060565	0.0376972	0.00328628	0.0411637	0.0521362
AGO4	grey	grey	0.100519	0.163115	0.115078	0.127292	0.120657	-0.00323759	0.0612819	0.100912	0.109448	0.12621	0.119798
AGPAT2	grey	grey	0.107693	0.135507	0.131179	0.102535	0.115776	-0.00309325	0.0711375	0.121222	0.0937843	0.120209	0.112551
AGPAT3	ME-CD16 mono10	black	0.239454	0.298472	0.206194	0.252369	0.262218	-0.0994615	0.132688	0.239416	0.140737	0.225837	0.322477
AGPAT6	grey	grey	0.110568	0.137857	0.104435	0.113887	0.116271	-0.0056307	0.0496578	0.0898936	0.107637	0.0862127	0.095015
AGPAT9	ME-CD16 mono2	yellow	0.0139563	0.0583903	0.0549424	0.0545823	0.0625322	-0.030424	0.0348103	0.0231122	0.0489793	0.0201015	0.0507556
AGPS	grey	grey	0.106705	0.157829	0.149537	0.133822	0.125614	-0.0127492	0.0905513	0.101594	0.0962405	0.109171	0.134311
AGTPBP1	ME-CD16 mono6	red	0.11219	0.127766	0.084791	0.0969825	0.103089	-0.0229125	0.0907982	0.126192	0.0451581	0.109957	0.120202
AGTRAP	grey	grey	0.101134	0.151524	0.099619	0.115695	0.126697	-0.00862048	0.0850207	0.094696	0.105783	0.107562	0.121289
AHCTF1	ME-CD16 mono3	turquoise	0.0137492	0.0939203	0.101231	0.121955	0.063227	0.0249657	0.0365542	0.0217584	0.0171971	0.0584448	0.0670012
AHCY	grey	grey	0.0674386	0.15484	0.12148	0.135591	0.0992036	-0.00363084	0.161234	0.102217	0.0398228	0.103503	0.117954
AHCYL1	grey	grey	0.113482	0.235142	0.168882	0.230045	0.163461	-0.0234007	0.178867	0.154393	0.0850422	0.156003	0.209522
AHCYL2	grey	grey	0.0897158	0.0855879	0.0596831	0.0573952	0.063428	-0.016906	0.0807358	0.0962649	0.0233823	0.0594756	0.087642
AHNAK	ME-CD16 mono3	turquoise	0.0321713	0.23262	0.214173	0.270157	0.133634	0.0308125	0.163131	0.149365	0.0161872	0.148083	0.168394
AHR	ME-CD16 mono8	blue	0.185312	0.149457	0.135674	0.0363063	0.192873	0.0508025	0.0460139	0.149579	0.25602	0.151276	0.0213455
AHSA1	ME-CD16 mono4	pink	0.141046	0.165027	0.162255	0.101625	0.217136	0.00240295	0.053111	0.105918	0.146318	0.0851216	0.0974533
AHSA2	grey	grey	0.0300204	0.103101	0.0676413	0.100352	0.0654215	0.00885429	0.0464894	0.0478915	0.0188727	0.0638204	0.0584663
AIDA	grey	grey	0.113282	0.113507	0.0946984	0.0646453	0.103523	0.0483834	0.0939337	0.108118	0.0585922	0.0846762	0.0711194
AIF1	ME-CD16 mono10	black	0.280221	0.321834	0.131187	0.382583	0.223056	-0.315285	0.287637	0.303054	0.050916	0.288438	0.516251
AIFM1	grey	grey	0.0598351	0.0756727	0.079021	0.0630169	0.0666923	-0.00510056	0.0576442	0.0645002	0.0369372	0.0629417	0.0614265
AIM1	ME-CD16 mono2	yellow	0.128838	0.201838	0.211736	0.145376	0.19401	0.0410876	0.044194	0.140911	0.162148	0.133259	0.124938
AIMP1	grey	grey	0.0811937	0.14625	0.124943	0.107497	0.131052	-0.00380004	0.0907751	0.0848532	0.0953582	0.104127	0.109667
AIP	grey	grey	0.109377	0.188626	0.143791	0.165993	0.144449	0.0115057	0.129109	0.124101	0.10372	0.128833	0.158738
AJ271736.10	grey	grey	0.0449295	0.124701	0.106054	0.140524	0.0766684	-0.0116032	0.0738179	0.0965228	0.0474923	0.0692384	0.117026
AK2	grey	grey	0.175508	0.226892	0.166477	0.159774	0.183991	0.00203705	0.132102	0.161093	0.16356	0.151476	0.179915
AKAP10	grey	grey	0.115786	0.138768	0.0791706	0.0937516	0.118522	-0.00730207	0.0606198	0.114203	0.0916789	0.11147	0.112381
AKAP11	grey	grey	0.080293	0.176021	0.155708	0.206029	0.119454	-0.0264217	0.08939	0.118683	0.0271866	0.0974379	0.175545
AKAP13	ME-CD16 mono3	turquoise	0.14215	0.301521	0.27082	0.343526	0.211835	-0.0674888	0.135293	0.172481	0.100504	0.165061	0.286396
AKAP17A	grey	grey	0.101738	0.125344	0.0975141	0.0785585	0.0940184	0.00752164	0.057088	0.122114	0.0735354	0.106954	0.0948329
AKAP8	grey	grey	0.029885	0.101168	0.087192	0.118461	0.057396	-0.0105381	0.0584721	0.0496087	0.0242838	0.066482	0.0860005
AKAP8L	grey	grey	0.0433927	0.0935645	0.0855486	0.0860329	0.0631247	0.00467155	0.0328758	0.0823369	0.0440683	0.0509005	0.0759211
AKAP9	grey	grey	0.109637	0.140353	0.157858	0.111107	0.136914	0.0379531	0.0595493	0.089856	0.102633	0.0622172	0.0692999
AKIRIN1	grey	grey	0.121056	0.168775	0.128607	0.138662	0.128473	-0.0050547	0.097213	0.12001	0.0778082	0.145047	0.161626
AKIRIN2	grey	grey	0.119877	0.150127	0.1029	0.110061	0.119547	0.00471925	0.0907125	0.104631	0.101521	0.112893	0.111018
AKNA	grey	grey	0.0668601	0.125231	0.149073	0.0612284	0.108214	0.159609	0.0874242	0.0756416	0.118938	0.0978536	0.0117936
AKR1A1	grey	grey	0.13058	0.14643	0.104291	0.0857322	0.146001	-0.0106728	0.0658259	0.0991737	0.148948	0.0828102	0.0797552
AKR7A2	ME-CD16 mono3	turquoise	0.0077707	0.0831574	0.0681593	0.100329	0.0542526	-0.0128913	0.0589549	0.0302751	0.0253345	0.0630033	0.0789232
AKT1	ME-CD16 mono7	purple	0.136238	0.153343	0.140876	0.0878698	0.160906	0.0306694	0.0791107	0.171941	0.134946	0.1257	0.0920325
AKT2	grey	grey	0.0681973	0.090455	0.054451	0.0642656	0.0518575	-0.00537495	0.0302334	0.0750501	0.0486741	0.0884654	0.0660106
AKT3	grey	grey	0.00888435	0.0448325	0.0357649	0.0730482	-0.00379572	0.0168008	0.0697032	0.0476785	-0.0425441	0.0166761	0.060056
AL592183.1	grey	grey	0.0376525	0.0838046	0.0776207	0.0755464	0.0597204	0.0609444	0.0544663	0.0328709	0.0248046	0.0378546	0.0649037
ALAD	grey	grey	0.111309	0.184727	0.139021	0.141503	0.136188	0.0436212	0.145225	0.141406	0.10232	0.150081	0.121148
ALAS1	ME-CD16 mono8	blue	0.147578	0.115223	0.0892642	0.0309621	0.134515	0.05199	0.0121125	0.0792739	0.182753	0.0914445	0.0562618
ALCAM	grey	grey	0.0983984	0.114545	0.118042	0.0592842	0.0945198	0.0242571	0.0300923	0.0807095	0.117296	0.101812	0.0623184
ALDH16A1	grey	grey	0.0749879	0.115197	0.0614868	0.110033	0.123204	-0.0634913	0.053791	0.0859987	0.0456245	0.0703164	0.130408
ALDH2	grey	grey	0.151608	0.201191	0.168141	0.107323	0.229831	0.00933859	0.129889	0.146366	0.280345	0.145548	0.0754771
ALDH3A2	grey	grey	0.0601832	0.100312	0.091892	0.0800711	0.0932541	0.00121154	0.0921754	0.078333	0.068749	0.072183	0.0879318
ALDH3B1	ME-CD16 mono3	turquoise	0.0948878	0.201649	0.131226	0.240993	0.161285	-0.119543	0.167184	0.174623	0.0372026	0.15459	0.239764
ALDH9A1	grey	grey	0.0465969	0.137362	0.162285	0.122255	0.119844	0.0308481	0.0858585	0.0817226	0.0704116	0.0791186	0.0830357
ALDOA	grey	grey	0.210344	0.320774	0.215456	0.322596	0.238562	-0.128305	0.220143	0.231215	0.11785	0.266726	0.341091
ALG13	grey	grey	0.0346935	0.0782109	0.0708701	0.0729973	0.0610606	-0.00694641	0.0676989	0.0524869	0.0258007	0.0576406	0.0627437
ALG2	grey	grey	0.0863483	0.0869701	0.0845332	0.0248455	0.0897482	0.0169316	0.0239505	0.0651557	0.120653	0.0580478	0.0381899
ALG5	grey	grey	0.0317323	0.0606523	0.0408537	0.043175	0.0608127	0.00437028	0.0585315	0.0367486	0.0328143	0.0384001	0.0429394
ALKBH5	ME-CD16 mono2	yellow	0.0571714	0.136204	0.158931	0.12047	0.118954	0.0442654	0.0902637	0.0713166	0.0609212	0.10441	0.0894782
ALKBH7	grey	grey	0.0591476	0.0687463	0.0625725	0.0580225	0.0752933	-0.0283814	0.0836305	0.0570372	0.0369334	0.0540674	0.0681636
ALMS1	grey	grey	0.0540263	0.0895014	0.0761733	0.0995611	0.0592437	-0.0188391	0.0784141	0.0721757	0.00766456	0.0555436	0.0976154
ALOX5	grey	grey	0.164445	0.18957	0.104601	0.155764	0.161943	-0.073266	0.0943654	0.173108	0.123896	0.142108	0.185612
ALPK1	grey	grey	0.123475	0.0779021	0.0475119	0.0169042	0.0993817	-0.0290491	-0.012421	0.0767631	0.111272	0.0816853	0.05602
ALYREF	ME-CD16 mono8	blue	0.117843	0.126695	0.110308	0.0540391	0.152701	0.0176086	0.0594963	0.119444	0.135202	0.137846	0.0784476
AMD1	ME-CD16 mono9	magenta	0.102762	0.118205	0.0902125	0.107928	0.0880918	-0.0133464	0.0635392	0.124285	0.0663889	0.168496	0.133465
AMFR	grey	grey	0.0127816	0.0781218	0.0737389	0.113335	0.0540346	-0.0166036	0.103775	0.0833628	-0.00959948	0.0584166	0.0859469
AMICA1	grey	grey	0.187596	0.281423	0.215847	0.23478	0.286387	-0.0504485	0.128171	0.188572	0.256518	0.202118	0.212568
AMPD2	grey	grey	0.0711881	0.155588	0.104069	0.176324	0.0928529	-0.0485768	0.129246	0.100108	0.0335039	0.127132	0.177235
AMZ2	grey	grey	0.0716103	0.136395	0.120866	0.126365	0.0684772	0.0591374	0.11588	0.0982	0.0368932	0.0759175	0.117037
ANAPC1	grey	grey	0.0591856	0.0553538	0.0465869	0.0287128	0.0199858	0.00660419	0.00429494	0.0379701	0.0176238	0.045954	0.0310963
ANAPC11	grey	grey	0.127012	0.190412	0.18003	0.160515	0.158562	0.014408	0.179834	0.16356	0.0973618	0.159019	0.164649
ANAPC13	grey	grey	0.0920605	0.125371	0.102447	0.116973	0.107451	-0.0212478	0.0502586	0.101543	0.0746852	0.0735756	0.118507
ANAPC16	grey	grey	0.0407795	0.0878342	0.0700388	0.0787568	0.0619261	0.0364389	0.117054	0.0677545	0.0301775	0.0552948	0.0732534
ANAPC4	grey	grey	0.0630026	0.0943101	0.0862547	0.0806307	0.070096	0.0109764	0.0483081	0.0810479	0.040625	0.0653941	0.0613423
ANAPC5	grey	grey	0.116957	0.180304	0.121741	0.151218	0.159825	-0.00717619	0.119399	0.125033	0.0850834	0.143981	0.152583
ANAPC7	ME-CD16 mono2	yellow	-0.00370154	0.0741603	0.0978399	0.0716154	0.0737699	0.0318537	0.0700924	0.053479	0.053254	0.0596493	0.0369991
ANGEL2	grey	grey	0.052977	0.079669	0.075553	0.050566	0.0643308	0.0570295	0.0116848	0.0588708	0.0585725	0.0510549	0.0216045
ANKFY1	ME-CD16 mono8	blue	0.134927	0.108779	0.102276	0.0559583	0.129964	0.0102359	0.00513713	0.129823	0.120883	0.0823393	0.0596134
ANKH	grey	grey	-0.00331897	0.0255334	0.0485483	0.0187552	-0.0155182	0.0287874	0.0646992	0.0479239	-0.0334673	0.0152955	0.0150838
ANKIB1	grey	grey	0.0764855	0.099308	0.0716546	0.0632899	0.0860357	0.0152536	0.0506463	0.0635916	0.0855098	0.108187	0.0668517
ANKLE2	grey	grey	0.0916339	0.177047	0.140346	0.146444	0.130903	0.0581548	0.104663	0.102344	0.0864484	0.118265	0.126238
ANKRD10	grey	grey	0.0354108	0.092889	0.0805738	0.0821772	0.0699093	-0.0067429	0.0723332	0.0486139	0.0420653	0.0606121	0.0656879
ANKRD11	grey	grey	0.0735661	0.216307	0.159765	0.22459	0.15871	0.0233263	0.159322	0.134112	0.0772869	0.133671	0.177568
ANKRD12	grey	grey	0.0819324	0.239257	0.192398	0.250676	0.151245	0.0603509	0.183004	0.158968	0.0530807	0.124503	0.185216
ANKRD13A	grey	grey	0.214925	0.252249	0.174853	0.196208	0.189856	-0.0285699	0.167469	0.215792	0.0947348	0.189141	0.233913
ANKRD13C	grey	grey	0.0537456	0.0834865	0.0704979	0.0825776	0.0579419	-0.0142303	0.0470286	0.068458	0.0174964	0.0594037	0.0785646
ANKRD13D	ME-CD16 mono3	turquoise	0.0629513	0.189789	0.17157	0.250357	0.126628	-0.0294837	0.108794	0.116661	0.0364592	0.119999	0.209404
ANKRD17	grey	grey	0.123557	0.20697	0.163079	0.196464	0.161827	-0.00978722	0.114154	0.136824	0.0885612	0.131286	0.172805
ANKRD22	ME-CD16 mono8	blue	0.250882	0.104565	0.0731855	-0.0230741	0.198194	-0.00582671	-0.0624905	0.0947604	0.263058	0.0948046	0.0181994
ANKRD27	grey	grey	0.078523	0.110718	0.0828391	0.0909956	0.115411	0.00783559	0.0326968	0.0688535	0.0885833	0.0767469	0.0715199
ANKRD40	grey	grey	0.0741001	0.118704	0.10952	0.0883854	0.0774417	0.0403294	0.0635119	0.118686	0.0315908	0.102689	0.0853932
ANKRD44	grey	grey	0.0718487	0.109882	0.0719611	0.100093	0.0815248	0.0182337	0.0420751	0.0637324	0.0458849	0.086637	0.0905337
ANKRD49	grey	grey	-0.00612429	0.0659893	0.0737574	0.075887	0.03141	0.1025	0.0987627	0.0282981	-0.0136177	0.0339712	0.0414584
ANKRD50	grey	grey	0.0895598	0.15154	0.112813	0.122293	0.135281	-0.0077094	0.0671274	0.115976	0.0887799	0.111499	0.116234
ANKS1A	grey	grey	0.0512582	0.13471	0.086463	0.126633	0.0910459	-0.0246312	0.0851336	0.0751113	0.0521741	0.0967775	0.1166
ANKZF1	grey	grey	0.00950467	0.0373846	0.0593044	0.0259067	0.0109671	0.0780247	0.0519418	0.0127198	0.0106418	0.0326029	-0.00667895
ANO6	grey	grey	0.112125	0.132677	0.114943	0.0787483	0.121171	0.00239433	0.0633282	0.0988997	0.117367	0.0990528	0.0746677
ANP32A	ME-CD16 mono3	turquoise	0.154679	0.261679	0.200479	0.242162	0.201611	-0.0222565	0.157365	0.197325	0.127977	0.164633	0.222993
ANP32B	ME-CD16 mono3	turquoise	0.0551925	0.215895	0.17165	0.293441	0.131757	-0.0323605	0.189916	0.147191	0.016034	0.132322	0.228319
ANP32E	grey	grey	0.0229994	0.0928484	0.100114	0.0779288	0.0604773	0.0787201	0.0773084	0.0437665	0.0195938	0.0672806	0.0518981
ANPEP	ME-CD16 mono8	blue	0.126964	0.162754	0.113513	0.100153	0.155064	-0.0140118	-0.0180821	0.104134	0.179432	0.139501	0.0977307
ANTXR2	grey	grey	0.0553703	0.113695	0.10826	0.0917622	0.0617443	0.0548516	0.0888054	0.09524	0.0687071	0.126777	0.0598816
ANXA1	grey	grey	0.162244	0.209225	0.171238	0.185048	0.197622	0.000789496	0.104501	0.197654	0.164914	0.173799	0.150768
ANXA11	ME-CD16 mono3	turquoise	0.0713926	0.214149	0.188124	0.228024	0.154726	0.0563649	0.15485	0.142602	0.0973495	0.100991	0.151633
ANXA2	grey	grey	0.272475	0.321617	0.211748	0.275936	0.260775	-0.0628709	0.175999	0.277509	0.208903	0.286337	0.317601
ANXA4	grey	grey	0.0968593	0.169073	0.130659	0.17754	0.101879	-0.0739347	0.0739139	0.128156	0.0432885	0.131876	0.190523
ANXA5	grey	grey	0.25522	0.345645	0.239686	0.3159	0.294019	-0.118437	0.18816	0.273296	0.195638	0.243234	0.334414
ANXA6	ME-CD16 mono5	green	0.04636	0.0821177	0.127778	0.00781621	0.0886165	0.281557	0.0407693	0.0387378	0.139128	0.064195	-0.0498848
ANXA7	grey	grey	0.0585658	0.11351	0.101811	0.0798539	0.105701	0.0357843	0.0896414	0.0415474	0.07357	0.0810536	0.0492474
AOAH	grey	grey	0.19574	0.252984	0.187263	0.158958	0.270404	-0.00209622	0.126674	0.173639	0.244547	0.189707	0.176872
AP001053.11	grey	grey	-0.00361068	0.105165	0.0933638	0.17484	0.0576011	-0.0547624	0.107401	0.0453749	-0.0393623	0.0481968	0.136981
AP1AR	grey	grey	0.0882039	0.127069	0.112054	0.0883546	0.0972184	0.00245381	0.112902	0.0863587	0.0733997	0.122403	0.0902171
AP1B1	grey	grey	0.132285	0.197484	0.155057	0.144395	0.164489	-0.00541709	0.110836	0.147633	0.109884	0.113217	0.162809
AP1G1	grey	grey	0.101438	0.123004	0.119592	0.0857466	0.110348	0.0214476	0.0699962	0.0927505	0.0637644	0.0922787	0.0915943
AP1G2	grey	grey	0.0252201	0.0503524	0.0794808	0.00200343	0.0384811	0.123118	0.0360166	0.0414849	0.032865	0.0304842	-0.0179088
AP1M1	grey	grey	0.122319	0.177689	0.146191	0.162722	0.119328	-0.0210939	0.134112	0.135111	0.0514042	0.171226	0.178552
AP1S2	grey	grey	0.231131	0.341138	0.244323	0.302368	0.309951	-0.0430722	0.265394	0.254231	0.210722	0.265187	0.28453
AP2A1	grey	grey	0.148146	0.165092	0.0941936	0.122757	0.122154	-0.0452029	0.0640178	0.123651	0.0629789	0.149788	0.168132
AP2A2	grey	grey	0.0553669	0.0760579	0.047824	0.0292568	0.077119	0.0381994	0.0360586	0.0561152	0.0821489	0.0357776	0.0268929
AP2B1	grey	grey	0.0285445	0.107371	0.0935883	0.0923751	0.0715831	0.012861	0.0669001	0.0550432	0.0317411	0.0596216	0.0823596
AP2M1	grey	grey	0.154679	0.224504	0.183409	0.14574	0.203239	0.0402703	0.121982	0.162372	0.164914	0.174409	0.130985
AP2S1	ME-CD16 mono8	blue	0.207286	0.235744	0.184028	0.164908	0.239879	-0.0234423	0.131199	0.178782	0.230901	0.197343	0.187408
AP3B1	grey	grey	0.0919179	0.131029	0.104693	0.100919	0.125011	-0.0051214	0.0898867	0.104535	0.095446	0.106732	0.0915957
AP3D1	grey	grey	0.134672	0.238365	0.202189	0.174506	0.213162	0.0464719	0.113421	0.136952	0.173103	0.165653	0.164104
AP3M1	ME-CD16 mono2	yellow	0.0700543	0.117677	0.173462	0.0795591	0.110665	0.0768163	0.0620317	0.0883267	0.0895475	0.0928415	0.0584645
AP3S1	grey	grey	0.0998741	0.14891	0.103008	0.122754	0.0848243	-0.00357467	0.142125	0.131377	0.0474362	0.122317	0.125201
AP5B1	grey	grey	0.0740239	0.127077	0.0888406	0.10278	0.107894	-0.0134966	0.0512322	0.0819624	0.0774608	0.0884511	0.103846
AP5M1	ME-CD16 mono3	turquoise	0.0232232	0.107383	0.0988335	0.0860866	0.128981	0.039353	0.0143812	0.0415054	0.075416	0.0466657	0.0588756
AP5Z1	grey	grey	0.0717463	0.0697535	0.0417388	0.0505732	0.0891311	0.00195005	0.0484275	0.0884258	0.0752295	0.0485914	0.0442269
APAF1	grey	grey	0.0460032	0.144546	0.120659	0.139418	0.104252	-0.00324083	0.0825299	0.114837	0.0644409	0.0948322	0.0958036
APBB1IP	grey	grey	0.151795	0.249188	0.186817	0.250736	0.201581	-0.061035	0.135259	0.179648	0.117379	0.158251	0.227619
APC	grey	grey	0.0852963	0.152072	0.113672	0.140058	0.115967	-0.0443504	0.0558783	0.112949	0.0684854	0.103388	0.132753
APEH	grey	grey	0.0527918	0.107917	0.0666521	0.104076	0.0629743	0.00892532	0.0794201	0.0591182	0.0482365	0.0572382	0.0865222
APEX1	grey	grey	0.0964091	0.152767	0.0944979	0.0893587	0.11079	0.0863107	0.119092	0.131172	0.103229	0.0967592	0.0623836
APH1A	grey	grey	0.0916822	0.122169	0.118607	0.0754438	0.119968	0.0328415	0.0827012	0.105946	0.0788345	0.0975204	0.0768252
APH1B	grey	grey	0.0445047	0.105738	0.0839414	0.113995	0.0632984	-0.0107094	0.0599927	0.0801856	0.0194528	0.0850732	0.10358
API5	grey	grey	0.0720671	0.0942651	0.0871442	0.0548611	0.112941	0.046339	0.044618	0.0749832	0.0822033	0.108078	0.0557627
APLP2	grey	grey	0.237707	0.377217	0.264419	0.315661	0.35389	-0.0618622	0.179465	0.300522	0.274783	0.290971	0.315799
APMAP	grey	grey	0.100535	0.0894488	0.0886961	0.0125516	0.0924753	0.0911757	0.0392561	0.0926038	0.123622	0.0668058	0.0158622
APOA1BP	grey	grey	0.0632113	0.110957	0.0922271	0.0942475	0.0872297	0.0188759	0.0687291	0.0728154	0.0529593	0.0945658	0.090964
APOBEC3A	grey	grey	0.415672	0.309506	0.212823	0.111044	0.350882	-0.0320923	0.0433856	0.300146	0.4155	0.272608	0.21882
APOBEC3B	ME-CD16 mono8	blue	0.26296	0.172369	0.114224	0.00993356	0.228091	0.0131161	-0.0212726	0.191557	0.321012	0.174619	0.0898031
APOBEC3C	ME-CD16 mono1	brown	0.265322	0.199308	0.142995	0.117934	0.200028	-0.0230224	0.0846489	0.203379	0.151132	0.177066	0.172107
APOBEC3G	grey	grey	0.217476	0.211791	0.17581	0.124344	0.200542	0.0210469	0.0953597	0.173639	0.183228	0.161291	0.161035
APOBR	ME-CD16 mono3	turquoise	0.120485	0.180279	0.143033	0.157944	0.163323	-0.0243038	0.0718601	0.108229	0.146677	0.141605	0.136606
APOL1	ME-CD16 mono8	blue	0.194444	0.114547	0.111573	0.0398084	0.128941	0.00541332	-0.0293862	0.0928819	0.171626	0.0894085	0.0580824
APOL2	ME-CD16 mono8	blue	0.190096	0.130893	0.10529	0.0484938	0.163747	0.0107301	-0.0182432	0.103382	0.185774	0.0950457	0.0646232
APOL3	ME-CD16 mono8	blue	0.29243	0.19955	0.160382	0.0540967	0.245809	0.0604016	0.0336346	0.175356	0.260135	0.192551	0.125381
APOL6	ME-CD16 mono1	brown	0.392802	0.200004	0.174094	0.0225584	0.234001	0.0484499	0.03907	0.227476	0.247391	0.195263	0.109527
APP	grey	grey	0.0531469	0.0879779	0.0706026	0.034819	0.0678572	0.025433	0.0580191	0.0533635	0.101174	0.0615571	0.0129084
APPBP2	ME-CD16 mono4	pink	0.0996892	0.0952902	0.0818986	0.0652356	0.128663	0.015604	0.0324215	0.0579124	0.0964185	0.0749283	0.0517905
APPL1	grey	grey	0.110969	0.208521	0.16453	0.17562	0.160445	-0.0171273	0.128922	0.143667	0.0927404	0.144563	0.161038
APPL2	grey	grey	0.0257241	0.0638078	0.059374	0.0523745	0.0485939	0.0682698	0.0493114	0.0452704	0.0360134	0.0335709	0.034098
APRT	grey	grey	0.102408	0.155599	0.145501	0.0885883	0.104755	0.0910247	0.133159	0.126295	0.104319	0.13263	0.0791823
AQP9	ME-CD16 mono8	blue	0.200778	0.110719	0.0841417	0.00135015	0.177457	-0.0279426	-0.083877	0.0641843	0.29354	0.0893937	0.042909
AQR	grey	grey	0.0750287	0.144317	0.128687	0.129702	0.119392	0.0487901	0.0839857	0.0886852	0.0810523	0.0856989	0.0805974
ARAF	ME-CD16 mono4	pink	0.130697	0.164099	0.131739	0.105623	0.203013	0.0065927	0.0559926	0.112683	0.139761	0.135599	0.118536
ARAP1	ME-CD16 mono1	brown	0.222428	0.178206	0.108463	0.109205	0.151736	-0.0493426	0.0308295	0.152297	0.124269	0.170622	0.159399
ARAP2	ME-CD16 mono6	red	0.0991807	0.153356	0.10607	0.181764	0.0835104	-0.0270686	0.138048	0.143821	-0.0242857	0.11008	0.181521
ARAP3	ME-CD16 mono3	turquoise	0.0163319	0.0848079	0.0569918	0.123783	0.0667078	-0.0318999	0.0494291	0.0486507	0.000202441	0.0592454	0.100622
ARCN1	ME-CD16 mono2	yellow	0.112351	0.15504	0.175087	0.109806	0.145391	0.0838182	0.0852384	0.103289	0.108972	0.118522	0.08658
AREL1	grey	grey	0.089829	0.0789496	0.0415452	0.0464715	0.0755959	0.00363244	0.0116262	0.0728468	0.07053	0.0868045	0.0811871
ARF1	grey	grey	0.244048	0.326986	0.231345	0.25604	0.293763	-0.0105391	0.186629	0.230206	0.225779	0.241279	0.274187
ARF3	grey	grey	0.092282	0.142778	0.110793	0.128787	0.137071	-0.0204458	0.0891294	0.111662	0.0929795	0.122295	0.129752
ARF4	grey	grey	0.109318	0.141684	0.129219	0.113205	0.130802	0.0210423	0.113402	0.0984142	0.0798863	0.107317	0.110678
ARF6	grey	grey	0.166344	0.158271	0.103205	0.0595736	0.176376	0.0165382	0.0638177	0.118333	0.171283	0.135136	0.10416
ARFGAP1	grey	grey	0.0646787	0.127104	0.102872	0.108871	0.102145	0.0205547	0.0738896	0.0717314	0.0612101	0.100486	0.0937961
ARFGAP2	grey	grey	0.120862	0.126909	0.10222	0.0929013	0.109253	-0.017491	0.0456067	0.121754	0.0795155	0.155396	0.110862
ARFGAP3	grey	grey	0.0768112	0.0963523	0.076302	0.0609195	0.095893	0.0487583	0.0622006	0.0745095	0.0759634	0.0709469	0.0639638
ARFGEF1	grey	grey	0.0893938	0.163283	0.154248	0.126234	0.131421	0.0509351	0.102696	0.131456	0.0852463	0.0767177	0.0932877
ARFGEF2	grey	grey	0.0848844	0.14036	0.145772	0.102756	0.107761	0.0428967	0.0607172	0.114826	0.0970171	0.155262	0.0718661
ARFIP1	ME-CD16 mono3	turquoise	0.0491898	0.166251	0.145792	0.193828	0.127795	-0.0240332	0.048903	0.0827945	0.0436521	0.0651312	0.137002
ARFRP1	ME-CD16 mono5	green	-0.0109759	0.0425273	0.0804547	0.0535281	0.0147639	0.049538	0.0306125	0.0357691	-0.00895058	0.00917463	0.0381743
ARGLU1	ME-CD16 mono3	turquoise	0.00886091	0.151994	0.151695	0.190947	0.0873657	0.0847588	0.152828	0.084555	0.00337449	0.0819751	0.104668
ARHGAP1	grey	grey	0.0567261	0.1389	0.100835	0.152347	0.0802064	-0.0427283	0.102809	0.0923466	0.0266508	0.117411	0.125841
ARHGAP12	grey	grey	0.0984013	0.0763134	0.067751	0.0389551	0.0947771	0.0295053	0.0425722	0.0540281	0.0776318	0.0450989	0.057911
ARHGAP15	grey	grey	-0.0150911	0.0390551	0.0781102	0.0194134	0.0462348	0.0805747	0.0238409	0.00898927	0.0261062	0.036179	-0.00863731
ARHGAP17	ME-CD16 mono1	brown	0.212324	0.179823	0.13925	0.0895428	0.199616	-0.00129593	0.0374827	0.157715	0.200148	0.127698	0.122004
ARHGAP18	grey	grey	0.118894	0.112888	0.0933591	0.0346664	0.120762	0.00435333	0.0438687	0.0978223	0.173202	0.0963508	0.0358577
ARHGAP19	grey	grey	0.0752683	0.1127	0.0920746	0.0795137	0.128283	-0.0186914	0.0224653	0.0753881	0.0728113	0.0613617	0.0864092
ARHGAP21	grey	grey	0.113416	0.166127	0.158547	0.117325	0.158764	0.0286053	0.0913531	0.12131	0.146843	0.141649	0.101526
ARHGAP25	ME-CD16 mono3	turquoise	0.0856373	0.152596	0.139415	0.105563	0.137066	0.0804239	0.0333993	0.0882104	0.117	0.107595	0.0795332
ARHGAP26	grey	grey	0.16341	0.193496	0.149013	0.133762	0.196173	-0.024834	0.0444261	0.119355	0.193599	0.14914	0.118184
ARHGAP27	ME-CD16 mono3	turquoise	0.0954586	0.22936	0.187775	0.266231	0.182357	-0.04841	0.107285	0.13859	0.0757876	0.145702	0.222017
ARHGAP30	ME-CD16 mono3	turquoise	0.161943	0.330869	0.264118	0.374172	0.241555	-0.0509239	0.223853	0.201331	0.0887042	0.228499	0.338177
ARHGAP31	grey	grey	0.157598	0.136355	0.0994978	0.0435952	0.181633	0.00639864	0.027146	0.100337	0.207568	0.0998001	0.0464809
ARHGAP35	ME-CD16 mono6	red	0.0759416	0.120421	0.0597938	0.108888	0.112273	-0.00817716	0.0739326	0.0936327	0.0570286	0.111385	0.106755
ARHGAP4	ME-CD16 mono10	black	0.082616	0.213071	0.13489	0.243631	0.130524	-0.0742289	0.162089	0.150128	0.0301776	0.128211	0.258979
ARHGAP5	grey	grey	0.0525859	0.0713506	0.0772579	0.029604	0.0750901	0.0449828	0.0388076	0.0729189	0.0824361	0.0227105	0.00142418
ARHGAP9	grey	grey	0.0753641	0.132627	0.104045	0.103413	0.135119	0.0295767	0.0390078	0.0836902	0.098829	0.0838866	0.0792785
ARHGDIA	ME-CD16 mono1	brown	0.139083	0.124834	0.089881	0.0550999	0.117931	-0.00112121	0.0403713	0.125675	0.109607	0.109334	0.0866964
ARHGDIB	ME-CD16 mono3	turquoise	0.110065	0.261629	0.208626	0.32006	0.188354	-0.0192501	0.188338	0.168054	0.0513298	0.172734	0.286809
ARHGEF1	ME-CD16 mono7	purple	0.0811683	0.0845779	0.0562815	0.0423893	0.0440296	0.0580415	0.0805242	0.119695	0.0350569	0.0813156	0.0543962
ARHGEF10L	ME-CD16 mono6	red	0.109972	0.131942	0.0822524	0.0958682	0.126687	-0.0243267	0.0733346	0.102542	0.115383	0.108937	0.0907514
ARHGEF11	grey	grey	0.170269	0.161984	0.121451	0.067344	0.145247	0.00276434	0.0172906	0.132323	0.16704	0.110824	0.0946601
ARHGEF18	ME-CD16 mono9	magenta	0.0481818	0.0990901	0.0752966	0.0987382	0.0608627	0.0142514	0.0738087	0.0651795	0.0210281	0.141128	0.103508
ARHGEF2	grey	grey	0.0513	0.0855951	0.103764	0.0300244	0.115767	0.0588938	-0.00872845	0.0543131	0.107855	0.0562085	0.0140267
ARHGEF3	grey	grey	0.0630451	0.135593	0.153831	0.116552	0.0923411	0.111615	0.0622579	0.0698658	0.0687601	0.0542975	0.0852867
ARHGEF40	ME-CD16 mono8	blue	0.0734668	0.0999217	0.0959439	0.0423712	0.115766	-0.0188079	0.0175642	0.0739384	0.15845	0.0858331	0.0273077
ARHGEF6	grey	grey	0.174947	0.231728	0.148983	0.175594	0.205273	0.00402647	0.149567	0.17672	0.130567	0.193341	0.172442
ARHGEF7	grey	grey	0.0555993	0.103789	0.0843848	0.0839698	0.0748404	0.00154013	0.0425075	0.046453	0.0573114	0.0416488	0.0620809
ARID1A	grey	grey	0.112668	0.190656	0.162868	0.161821	0.153376	0.0293928	0.0923188	0.105899	0.106772	0.108538	0.131933
ARID1B	grey	grey	0.0616117	0.166418	0.1424	0.129491	0.105202	0.0581246	0.108323	0.11038	0.0436989	0.107513	0.0826727
ARID2	grey	grey	0.0551081	0.0759522	0.0711068	0.0634257	0.0270651	0.0317554	0.0308836	0.0513131	0.0306845	0.0403798	0.0526288
ARID3A	ME-CD16 mono3	turquoise	0.0259168	0.0887864	0.0542862	0.120606	0.0552689	-0.0372512	0.0454179	0.051521	0.0273605	0.0335338	0.0912789
ARID4A	grey	grey	0.040782	0.1302	0.0756117	0.141855	0.0971774	-0.00413982	0.0578047	0.0712259	0.0302917	0.0991588	0.12472
ARID4B	grey	grey	0.0885196	0.178878	0.158041	0.149823	0.135029	0.0666587	0.141121	0.114193	0.108793	0.123317	0.0974652
ARID5A	grey	grey	0.0320265	0.0269098	0.0206076	-0.0121236	0.0230752	0.0128753	-0.00897518	0.0235926	0.0551522	0.0169134	-0.0133143
ARID5B	grey	grey	0.0683174	0.0534185	0.0721269	0.0142123	0.0611005	0.0797026	0.0235976	0.0446984	0.0823325	0.0460169	-0.000316246
ARIH1	grey	grey	0.106461	0.132418	0.106025	0.0943262	0.105142	0.00890121	0.0636793	0.0791523	0.109264	0.0744582	0.102485
ARIH2	grey	grey	0.0528431	0.122827	0.104333	0.0949528	0.0869666	0.0379875	0.0909323	0.102173	0.0474832	0.104328	0.0831446
ARL1	ME-CD16 mono5	green	0.0821977	0.106342	0.0862145	0.0662501	0.0891288	0.0760633	0.0601179	0.0870354	0.070454	0.111745	0.067724
ARL11	grey	grey	0.110238	0.142918	0.138092	0.103002	0.11841	0.0130791	0.0785913	0.109505	0.121674	0.12937	0.099544
ARL14EP	grey	grey	0.0608809	0.111199	0.107008	0.104098	0.0983253	0.0322846	0.0724433	0.0415765	0.0745048	0.0770463	0.0698098
ARL16	grey	grey	-0.00094577	0.0898527	0.083836	0.111965	0.0368569	0.010657	0.0847033	0.0425945	-0.00512008	0.0748756	0.0797595
ARL2BP	grey	grey	0.0739083	0.110088	0.0735836	0.0877391	0.0854229	0.00188547	0.0771852	0.0887724	0.0432121	0.0671622	0.0842444
ARL4A	ME-CD16 mono8	blue	0.170542	0.161396	0.121565	0.115702	0.149268	-0.0483805	0.116396	0.141778	0.132379	0.127817	0.146919
ARL4C	ME-CD16 mono3	turquoise	-0.00932784	0.123009	0.173838	0.0689612	0.105552	0.311451	0.113399	0.0203374	0.133753	0.0397158	-0.0560424
ARL5A	grey	grey	0.126462	0.169285	0.139825	0.111221	0.140175	0.00431149	0.122315	0.140711	0.106628	0.130777	0.125874
ARL5B	grey	grey	0.0850706	0.123641	0.0847407	0.101846	0.0982518	-0.0269343	0.0813308	0.117982	0.0429982	0.0902473	0.122987
ARL6IP1	ME-CD16 mono6	red	0.0918258	0.1356	0.083907	0.0872239	0.112007	0.0377775	0.0798209	0.124535	0.0842305	0.102748	0.0750509
ARL6IP5	grey	grey	0.169393	0.274543	0.205085	0.266695	0.190003	-0.0336462	0.220077	0.228408	0.0611924	0.211069	0.277433
ARL8A	grey	grey	0.0786629	0.105535	0.0711698	0.0969227	0.0962023	-0.0361795	0.0492195	0.102276	0.0576614	0.0768966	0.0910541
ARL8B	grey	grey	0.129554	0.198996	0.15855	0.159276	0.166044	0.0293821	0.0845939	0.175341	0.131898	0.168218	0.144033
ARMC1	grey	grey	0.0654221	0.0986134	0.0994971	0.0548547	0.0734066	0.0553369	0.0704	0.076084	0.0374247	0.0691387	0.0511671
ARMC10	grey	grey	0.0714364	0.110102	0.106286	0.0663174	0.110573	0.0512355	0.041726	0.070044	0.0835586	0.053956	0.0216241
ARMC8	grey	grey	0.0690678	0.112021	0.0957908	0.0784075	0.09683	0.0157582	0.0187683	0.0761715	0.0553321	0.100187	0.0735377
ARMCX3	grey	grey	0.0486226	0.0750825	0.074105	0.0376018	0.0742619	0.0269473	0.0505907	0.0648891	0.0631813	0.0492551	0.0461894
ARMCX6	grey	grey	0.0354555	0.113673	0.105354	0.107457	0.0944371	0.0136993	0.0629055	0.0390994	0.0365208	0.0650452	0.0905953
ARNT	grey	grey	0.0852999	0.132433	0.0994866	0.111225	0.117902	-0.0274713	0.0460231	0.0907095	0.0935716	0.0792426	0.0955599
ARNTL	grey	grey	0.0271396	0.0903896	0.0695893	0.0933703	0.0410925	0.0101924	0.0493237	0.0558507	0.0060015	0.0310344	0.0696243
ARPC1A	ME-CD16 mono1	brown	0.130665	0.136477	0.11644	0.0754436	0.101429	0.00364696	0.0999436	0.113388	0.108944	0.128389	0.105117
ARPC1B	grey	grey	0.238324	0.36242	0.253378	0.331914	0.313822	-0.0663587	0.309147	0.263039	0.188396	0.287555	0.338646
ARPC2	ME-CD16 mono10	black	0.176646	0.332917	0.215929	0.398488	0.225799	-0.132105	0.281542	0.254672	0.0505176	0.246515	0.442026
ARPC3	ME-CD16 mono9	magenta	0.233347	0.258538	0.155349	0.237181	0.203129	-0.0871976	0.233192	0.233468	0.136655	0.356085	0.296295
ARPC4	grey	grey	0.148991	0.202872	0.141638	0.184903	0.168125	-0.053699	0.155059	0.164366	0.0910331	0.150661	0.216317
ARPC5	ME-CD16 mono3	turquoise	0.242336	0.359879	0.264036	0.385735	0.292975	-0.102067	0.251332	0.28081	0.146323	0.268655	0.383489
ARPC5L	grey	grey	0.0712146	0.0586232	0.0614425	0.00870696	0.0426111	0.0606492	0.037537	0.0628924	0.056697	0.0416921	0.00740351
ARPP19	grey	grey	0.0670991	0.0959429	0.0700205	0.0616646	0.0684919	-0.00262601	0.0262709	0.0660426	0.0885448	0.0480325	0.0694352
ARRB1	ME-CD16 mono10	black	0.16051	0.213191	0.164871	0.1903	0.141978	-0.060005	0.0976834	0.179824	0.08588	0.157139	0.235403
ARRB2	ME-CD16 mono3	turquoise	0.124964	0.2783	0.193825	0.33643	0.183425	-0.130791	0.180268	0.187851	0.0624893	0.20485	0.305329
ARRDC1	ME-CD16 mono8	blue	0.0907419	0.116294	0.0993969	0.0785752	0.100241	0.0470245	0.033964	0.0843384	0.0706777	0.0847562	0.0740027
ARRDC2	ME-CD16 mono3	turquoise	0.0311686	0.171908	0.145708	0.221704	0.104119	-0.0364742	0.115746	0.105173	0.0156485	0.096668	0.161554
ARRDC3	grey	grey	0.0482078	0.137425	0.125438	0.147244	0.0663543	0.00068533	0.0878326	0.0905295	0.0275124	0.103843	0.115575
ARRDC4	grey	grey	0.0742646	0.107607	0.0872278	0.0647112	0.0975658	0.0256203	0.0790252	0.0608917	0.112112	0.0847391	0.0416951
ARSA	ME-CD16 mono8	blue	0.0750566	0.120978	0.0990453	0.106079	0.0966225	-0.0101545	0.046851	0.0841534	0.0506012	0.101931	0.110458
ARSB	grey	grey	0.13363	0.116969	0.0532004	0.0576108	0.0972276	0.00189221	0.0397487	0.137481	0.102975	0.143125	0.0915422
ARSD	grey	grey	0.0182932	0.0898859	0.0580673	0.0893675	0.0481476	-0.00556503	0.0938399	0.0559519	0.0131138	0.0589529	0.0774562
ASAH1	ME-CD16 mono10	black	0.169128	0.27214	0.15446	0.310693	0.191399	-0.183264	0.211495	0.214435	0.0584727	0.222809	0.36844
ASAP1	grey	grey	0.110135	0.205609	0.138132	0.212952	0.153708	-0.0724456	0.139011	0.16135	0.03773	0.176435	0.217686
ASB8	grey	grey	0.057509	0.107894	0.0940921	0.0912262	0.0934667	0.00744571	0.0514005	0.0706475	0.0536516	0.0568396	0.0934562
ASCC2	grey	grey	0.0961965	0.142073	0.111827	0.10557	0.11326	0.0260595	0.101746	0.0980229	0.102868	0.0959495	0.0914493
ASCC3	grey	grey	0.11526	0.139992	0.153556	0.0938877	0.137789	0.0244307	0.0671424	0.127441	0.0912562	0.140309	0.0813472
ASH1L	grey	grey	0.0399829	0.141027	0.15267	0.15202	0.0789835	0.0787499	0.0890115	0.108174	0.0342768	0.0640088	0.0909552
ASH2L	grey	grey	0.125098	0.167792	0.12772	0.131003	0.133754	-0.00799985	0.0856761	0.138192	0.100899	0.125235	0.127585
ASL	grey	grey	0.0762556	0.133816	0.0918004	0.104349	0.0954901	0.0085552	0.0546012	0.0880313	0.0955802	0.082826	0.0942064
ASNA1	ME-CD16 mono1	brown	0.107952	0.117103	0.0855315	0.057263	0.100273	0.0573846	0.0698836	0.0845031	0.0956722	0.124392	0.0637032
ASNSD1	grey	grey	0.0558355	0.0636722	0.0414544	0.0284079	0.0625835	0.0179973	0.00940706	0.0595366	0.0658989	0.0720178	0.0327973
ASXL1	ME-CD16 mono2	yellow	0.0403988	0.106803	0.133901	0.0719517	0.0767539	0.120986	0.099123	0.0722455	0.0649322	0.0336555	0.0233192
ASXL2	grey	grey	0.0960402	0.203273	0.171817	0.190632	0.142011	0.0373271	0.110563	0.13908	0.0624329	0.132978	0.149484
ATAD1	grey	grey	0.0806442	0.143348	0.16091	0.115291	0.116765	0.05921	0.125263	0.0914408	0.0769383	0.0972288	0.0905066
ATAD2B	grey	grey	0.0728411	0.128938	0.142566	0.0842758	0.113596	0.0185978	0.0676708	0.0977793	0.0990699	0.0795451	0.0703986
ATE1	grey	grey	0.0342352	0.0617287	0.0733237	0.0442229	0.0570128	0.0325215	0.0602493	0.0772108	0.0198789	0.0477488	0.0484198
ATF1	grey	grey	0.082281	0.135589	0.120922	0.112581	0.0984317	0.0359452	0.0821525	0.100366	0.0517286	0.08571	0.10088
ATF2	grey	grey	0.0915902	0.124232	0.115825	0.0927463	0.138479	0.0454258	0.0654096	0.0916043	0.101074	0.0810049	0.0669775
ATF3	ME-CD16 mono1	brown	0.189058	0.0896246	0.0413256	0.0835753	0.0885603	-0.0932439	0.0810996	0.153844	0.0508356	0.0898206	0.137496
ATF4	grey	grey	0.0505015	0.170806	0.11033	0.216135	0.105516	-0.0690602	0.164069	0.107362	0.0194349	0.149799	0.200615
ATF5	ME-CD16 mono4	pink	0.149805	0.137495	0.0930269	0.0567133	0.174687	0.0122638	0.0363162	0.11844	0.18357	0.0911745	0.0674983
ATF6	grey	grey	0.114166	0.153618	0.0926822	0.10097	0.152693	-0.00483976	0.0837058	0.126908	0.105915	0.14888	0.121625
ATF6B	grey	grey	0.146277	0.167447	0.109361	0.104624	0.149002	-0.010462	0.087538	0.117233	0.130643	0.132618	0.116887
ATF7IP	ME-CD16 mono2	yellow	0.0150178	0.0906365	0.142579	0.0685276	0.065518	0.120543	0.0398215	0.0324547	0.0640974	-0.00443086	0.0188413
ATG12	grey	grey	0.064336	0.0968799	0.0884456	0.0922415	0.0875233	0.0139911	0.0797284	0.116274	0.0484124	0.0583218	0.071114
ATG13	grey	grey	0.165927	0.178521	0.155174	0.125632	0.15905	0.0229844	0.108097	0.14018	0.134357	0.125103	0.135669
ATG16L2	grey	grey	0.116002	0.200548	0.162665	0.195481	0.165459	-0.00899271	0.0810508	0.120622	0.0982837	0.122674	0.169077
ATG2A	grey	grey	0.0918983	0.096347	0.0874476	0.0565383	0.0804124	0.012898	0.0433813	0.0546925	0.0644597	0.0703656	0.0521955
ATG2B	grey	grey	0.0651676	0.0807453	0.0871715	0.0458486	0.0617882	0.0191593	0.0335702	0.0440938	0.0389886	0.0806263	0.0495882
ATG3	ME-CD16 mono10	black	0.223684	0.275183	0.142463	0.250276	0.22704	-0.102171	0.176763	0.241781	0.108633	0.243559	0.314712
ATG4B	grey	grey	0.0393132	0.107319	0.0807407	0.097154	0.0798569	0.0106687	0.0600382	0.0630844	0.0363986	0.102047	0.0872593
ATG5	grey	grey	0.0714731	0.0738344	0.052285	0.0513535	0.0953977	-0.0217889	0.0389867	0.0450356	0.0458734	0.0259073	0.0685335
ATG9A	grey	grey	0.00839196	0.0583281	0.0759178	0.0624133	0.0527835	-0.0229014	-0.000218506	0.0368398	0.0419934	0.0717384	0.0399087
ATHL1	ME-CD16 mono2	yellow	0.0373501	0.109151	0.167084	0.11736	0.0719342	0.118554	0.0868816	0.0748432	0.0224389	0.0553216	0.0474
ATIC	grey	grey	0.019394	0.0869823	0.103739	0.0490201	0.0787117	0.125414	0.0838474	0.050234	0.0581603	0.0671689	0.0104203
ATL3	grey	grey	0.0548831	0.133422	0.11153	0.12386	0.105116	0.0215382	0.162843	0.0985991	0.0432427	0.0875742	0.10535
ATM	grey	grey	0.0611311	0.178941	0.198923	0.169496	0.103167	0.158068	0.156537	0.085075	0.0371484	0.0767506	0.0988051
ATMIN	grey	grey	0.0753784	0.131798	0.0941214	0.11376	0.0845379	0.00456097	0.0669851	0.0814236	0.0534804	0.0865102	0.0933396
ATOX1	ME-CD16 mono1	brown	0.0708539	0.0651366	0.0602852	0.0177396	0.0633144	0.0157786	0.0218368	0.0349697	0.0737972	0.0652661	0.0300675
ATP10D	grey	grey	0.120124	0.118428	0.0717731	0.0772535	0.111751	-0.0149227	0.00319259	0.0820017	0.0935511	0.0693015	0.0861231
ATP11A	grey	grey	0.206992	0.208272	0.151383	0.141372	0.187087	-0.0500687	0.0289922	0.187705	0.140933	0.162265	0.184431
ATP11B	grey	grey	0.0425273	0.0886999	0.0733986	0.0412809	0.0624446	0.0702253	0.0472132	0.0389036	0.0557002	0.0410551	0.0371097
ATP11C	grey	grey	0.0561321	0.112484	0.0944786	0.086841	0.0854486	0.0347131	0.0692535	0.0733909	0.0732124	0.0830981	0.0727429
ATP13A1	grey	grey	0.0756757	0.0796959	0.0679882	0.031352	0.101512	0.0160526	0.0211368	0.053597	0.105954	0.0872975	0.0302454
ATP13A2	ME-CD16 mono2	yellow	0.103271	0.0775977	0.0562002	0.0212112	0.0800551	0.018854	-0.00437623	0.0628902	0.111453	0.0582826	0.0429962
ATP13A3	ME-CD16 mono5	green	0.0529157	0.0568385	0.10789	-0.00738939	0.0673676	0.13311	0.0122953	0.0369211	0.103777	0.0549942	-0.0312459
ATP1A1	grey	grey	0.234251	0.247503	0.179097	0.174916	0.220603	-0.0341183	0.0810969	0.183875	0.153948	0.196326	0.213705
ATP1B3	ME-CD16 mono3	turquoise	0.0989398	0.242489	0.171935	0.315534	0.180193	-0.0859415	0.18011	0.158381	0.0370335	0.151156	0.264125
ATP2A2	ME-CD16 mono1	brown	0.167997	0.143044	0.118229	0.0654362	0.158726	-0.000232348	0.0414377	0.126586	0.156848	0.103818	0.0881393
ATP2B1	ME-CD16 mono3	turquoise	0.0283642	0.259645	0.215882	0.369608	0.189807	-0.0517861	0.21261	0.147	0.0153512	0.139658	0.265081
ATP2B4	grey	grey	0.0246732	0.120685	0.133146	0.0801273	0.0917605	0.131591	0.0934641	0.0903664	0.0617153	0.0637762	0.0399765
ATP2C1	grey	grey	0.0990517	0.119623	0.0680341	0.0838708	0.102044	-0.0178829	0.0385533	0.090525	0.0637415	0.113034	0.108126
ATP5A1	ME-CD16 mono10	black	0.14958	0.261475	0.188545	0.240563	0.211266	-0.0399649	0.215912	0.191104	0.0952658	0.213397	0.265734
ATP5B	ME-CD16 mono3	turquoise	0.151748	0.276327	0.196423	0.291772	0.205878	-0.0944281	0.213373	0.204507	0.0898848	0.216969	0.302578
ATP5C1	ME-CD16 mono3	turquoise	0.138004	0.247884	0.215688	0.223553	0.204831	0.0356498	0.15996	0.158286	0.134108	0.158441	0.182573
ATP5D	grey	grey	0.0591883	0.0892948	0.101944	0.0582151	0.0515129	0.0616778	0.0861274	0.0673832	0.0526132	0.0622209	0.0423757
ATP5E	ME-CD16 mono6	red	0.194559	0.142438	0.084981	0.0657624	0.118144	-0.00488403	0.155597	0.163989	0.0845372	0.150163	0.140426
ATP5EP2	grey	grey	0.08423	0.0898489	0.0662802	0.0470286	0.0695992	0.0241744	0.0886088	0.0957489	0.0613341	0.0803837	0.0650829
ATP5F1	grey	grey	0.133853	0.257247	0.188757	0.23306	0.237586	-0.00726992	0.191387	0.184017	0.154074	0.18727	0.224027
ATP5G1	ME-CD16 mono9	magenta	0.100881	0.0676647	0.048856	-0.00505217	0.0816369	0.0519881	0.0238855	0.076655	0.10144	0.0985253	0.00558037
ATP5G2	grey	grey	0.0778417	0.180021	0.138062	0.139988	0.134447	-0.0100477	0.158755	0.121241	0.105624	0.15801	0.140532
ATP5G3	grey	grey	0.146267	0.248311	0.166393	0.186487	0.217356	0.0303538	0.183528	0.189524	0.143567	0.17473	0.18519
ATP5H	grey	grey	0.119398	0.104445	0.0761063	0.0610318	0.115701	-0.00480036	0.0546853	0.0535296	0.138361	0.0845966	0.0699855
ATP5I	grey	grey	0.0919091	0.109418	0.0715309	0.0644416	0.101388	0.044957	0.13336	0.106189	0.0850893	0.116771	0.0768158
ATP5J	grey	grey	0.130245	0.138847	0.0936395	0.0697115	0.116411	0.029979	0.122507	0.0885412	0.138316	0.130381	0.0974851
ATP5J2	grey	grey	0.104676	0.133987	0.076413	0.0813974	0.0872312	0.00606577	0.104601	0.113042	0.0845034	0.121393	0.107302
ATP5L	grey	grey	0.133112	0.141862	0.0962221	0.0926173	0.0942513	0.00237676	0.159693	0.126141	0.0690551	0.101671	0.119411
ATP5O	grey	grey	0.114516	0.14035	0.106149	0.103962	0.119323	-0.00788897	0.112994	0.127687	0.0915271	0.117242	0.125372
ATP5S	grey	grey	0.0355675	0.0623335	0.0460769	0.0618678	0.0473274	-0.0279755	0.0673831	0.0557604	0.0145829	0.0523374	0.0652743
ATP5SL	grey	grey	0.0455081	0.054667	0.0308576	0.0458589	0.0456401	-0.0202845	0.00598473	0.0621154	0.0363327	0.0200267	0.0474113
ATP6AP1	grey	grey	0.17408	0.195505	0.146716	0.103524	0.185965	0.0233419	0.0892919	0.139736	0.193768	0.143394	0.11634
ATP6AP2	grey	grey	0.179593	0.267762	0.215131	0.230058	0.216794	-0.0177298	0.178601	0.234096	0.131112	0.193357	0.222509
ATP6V0A1	ME-CD16 mono8	blue	0.100269	0.0766755	0.0640083	0.00819831	0.0970424	-0.0122424	-0.0252166	0.036919	0.14766	0.0641656	0.0324959
ATP6V0A2	ME-CD16 mono1	brown	0.0539235	0.0706472	0.0473434	0.044232	0.0443407	0.0132026	0.0510112	0.0385387	0.0344152	0.0627025	0.0394517
ATP6V0B	ME-CD16 mono4	pink	0.18836	0.289377	0.237648	0.267161	0.313574	-0.0633297	0.172512	0.200591	0.181129	0.215011	0.265376
ATP6V0D1	grey	grey	0.154743	0.202513	0.14593	0.152085	0.18722	-0.0266941	0.111228	0.153108	0.149587	0.148348	0.138476
ATP6V0E1	ME-CD16 mono3	turquoise	0.237581	0.317086	0.240736	0.262522	0.289766	-0.00162514	0.165103	0.228386	0.239695	0.250353	0.247758
ATP6V1A	ME-CD16 mono4	pink	0.2192	0.27232	0.203913	0.171298	0.349459	0.0207989	0.101169	0.209518	0.26112	0.19462	0.169471
ATP6V1B2	grey	grey	0.206078	0.280299	0.215394	0.223627	0.273413	-0.0368738	0.118671	0.1876	0.224313	0.2061	0.20911
ATP6V1C1	ME-CD16 mono2	yellow	0.116948	0.159277	0.205648	0.109215	0.159256	0.0552252	0.0531377	0.0932739	0.166487	0.100505	0.0891496
ATP6V1D	grey	grey	0.0935479	0.138727	0.13662	0.0942877	0.135683	0.036957	0.0747212	0.105107	0.117481	0.0909579	0.0880487
ATP6V1E1	grey	grey	0.117848	0.177342	0.13617	0.131935	0.167769	0.0581439	0.0945891	0.114749	0.132437	0.124694	0.118563
ATP6V1F	ME-CD16 mono4	pink	0.114418	0.152488	0.161616	0.0831328	0.212379	0.0698499	0.0828997	0.108841	0.16157	0.127126	0.070039
ATP6V1G1	ME-CD16 mono10	black	0.214346	0.253134	0.181636	0.201215	0.195155	-0.00361707	0.223896	0.223582	0.101972	0.232558	0.265221
ATP6V1H	grey	grey	0.0903411	0.116071	0.087203	0.0900352	0.0953296	-0.00520694	0.0598098	0.0795591	0.0877646	0.0668467	0.0815117
ATP9B	grey	grey	0.0547758	0.132655	0.106742	0.112185	0.0862287	0.0325448	0.103817	0.107381	0.0700834	0.0773034	0.101779
ATPAF1	grey	grey	0.0826686	0.106169	0.0872311	0.075759	0.108352	-0.0119088	0.0925201	0.0958826	0.0655511	0.0785885	0.0732322
ATPIF1	grey	grey	0.111388	0.145737	0.125587	0.0939697	0.125647	0.079326	0.157199	0.131152	0.0845907	0.10263	0.092523
ATR	grey	grey	0.00818708	0.0682235	0.0615967	0.0717231	0.0587509	0.0326494	0.031112	-0.00600512	0.00351563	0.0248189	0.0257404
ATRAID	grey	grey	0.0762002	0.115851	0.075198	0.0890138	0.074289	-0.00543609	0.0853167	0.0694514	0.0491582	0.10392	0.0920325
ATRN	grey	grey	0.0803022	0.0946367	0.0686334	0.0338804	0.0934527	0.0210405	0.0616775	0.0634569	0.105251	0.0667606	0.0260173
ATRX	ME-CD16 mono3	turquoise	0.0949462	0.184116	0.192764	0.175058	0.166811	0.0511869	0.119055	0.120537	0.109505	0.107295	0.127212
ATXN1	grey	grey	0.0551415	0.0831817	0.0854318	0.0462667	0.0752165	0.0446893	0.0376235	0.0473539	0.083387	0.0299625	0.0269955
ATXN10	grey	grey	0.0592516	0.10527	0.0967088	0.0699085	0.0715713	0.00177508	0.0944423	0.0794651	0.062859	0.0508293	0.0720801
ATXN1L	ME-CD16 mono1	brown	0.0805015	0.0820312	0.0679336	0.038965	0.069173	0.0414742	-0.0130791	0.0558659	0.0577354	0.056243	0.0571263
ATXN2	grey	grey	0.0433476	0.097966	0.0985883	0.0727317	0.0771805	0.00349925	0.00837256	0.0504969	0.0771516	0.0497486	0.0423376
ATXN2L	grey	grey	0.122213	0.132477	0.0960162	0.0596791	0.136508	0.0142357	0.0336553	0.130891	0.12501	0.102464	0.0773903
ATXN3	grey	grey	0.0774327	0.15076	0.145741	0.118258	0.135277	0.00547609	0.0756315	0.0895434	0.0915911	0.0940417	0.0986358
ATXN7	ME-CD16 mono8	blue	0.0499191	0.0654723	0.0652475	0.0440748	0.0441099	0.0606305	0.0035306	0.00755157	0.0711466	0.0167544	0.0175555
ATXN7L1	grey	grey	0.037939	0.0891495	0.0598449	0.0725221	0.0599278	0.0193758	0.0882088	0.0538534	0.0318254	0.0321109	0.0480121
ATXN7L3	grey	grey	0.0821628	0.131996	0.118502	0.0913232	0.120179	0.0227031	0.0634431	0.0957826	0.0782397	0.0924184	0.0938298
ATXN7L3B	grey	grey	0.0175714	0.126509	0.124425	0.109088	0.0867763	0.0726173	0.0804308	0.0821873	0.0343033	0.0732051	0.0857332
AUP1	grey	grey	0.140591	0.228969	0.194573	0.196755	0.178521	-0.00134657	0.165628	0.135728	0.125774	0.159295	0.168303
AURKAIP1	grey	grey	0.105258	0.105682	0.0831893	0.043663	0.110727	0.0138051	0.0624029	0.102021	0.10869	0.102037	0.0534458
AVL9	ME-CD16 mono4	pink	0.0942727	0.113747	0.105117	0.0655911	0.160514	0.00425354	0.0134913	0.102355	0.136282	0.0864066	0.0549007
AXIN1	grey	grey	0.0471193	0.121109	0.112518	0.124903	0.0753195	-0.00321413	0.0732916	0.0844169	0.0418057	0.0995841	0.110675
AZI2	grey	grey	0.0889228	0.101077	0.063573	0.0637329	0.0706858	-0.0109069	0.038651	0.0731139	0.0830974	0.0657899	0.0754123
AZIN1	grey	grey	0.0896751	0.115186	0.104649	0.0787707	0.0688048	0.0504681	0.0987315	0.102048	0.0579762	0.085959	0.0933607
B2M	ME-CD16 mono1	brown	0.306921	0.261098	0.155782	0.177091	0.247822	0.0109536	0.203692	0.245822	0.213976	0.237252	0.277997
B3GAT3	grey	grey	0.0222296	0.0770548	0.0408373	0.072461	0.0692728	0.000546824	0.0591463	0.0151439	0.0417212	0.0609048	0.0542196
B3GNT2	ME-CD16 mono1	brown	0.0784756	0.0274879	0.0143436	-0.00787755	0.0341331	-0.014329	-0.0100921	0.0435992	0.0392397	0.0536581	0.0205092
B4GALT1	grey	grey	0.173873	0.177402	0.134276	0.0936902	0.173493	0.0410383	0.0805482	0.147095	0.196036	0.128806	0.0965712
B4GALT5	ME-CD16 mono8	blue	0.20222	0.175253	0.136044	0.0941696	0.180598	0.0395142	0.0395901	0.122472	0.187415	0.120901	0.101086
BABAM1	grey	grey	0.0572101	0.0748035	0.0542183	0.0545087	0.0638349	0.000548394	0.0600754	0.0533984	0.0493571	0.050959	0.0613099
BACH1	ME-CD16 mono1	brown	0.339764	0.261739	0.173173	0.158208	0.215201	-0.0658454	0.0866533	0.236508	0.177324	0.228904	0.247723
BAG1	ME-CD16 mono3	turquoise	0.106748	0.184065	0.133762	0.170018	0.153648	-0.0264422	0.135905	0.137792	0.101171	0.121258	0.161346
BAG4	grey	grey	0.065499	0.071655	0.0645397	0.0598346	0.0672393	0.00444611	0.00032168	0.0430187	0.0267917	0.0484371	0.06077
BAG5	grey	grey	0.0708037	0.121569	0.0967521	0.114612	0.0764593	-0.0157927	0.0774714	0.084613	0.0395003	0.0996584	0.108423
BAG6	grey	grey	0.0969919	0.189063	0.137794	0.186229	0.148801	-0.053001	0.141285	0.129251	0.0758067	0.167256	0.181543
BAHD1	grey	grey	-0.0125919	0.0681101	0.0856335	0.102551	0.0279481	0.0298398	0.0771183	0.0258969	0.0154141	0.044994	0.0550943
BAIAP2-AS1	ME-CD16 mono3	turquoise	0.0400537	0.15048	0.115528	0.163275	0.108556	0.0106025	0.092781	0.0841688	0.0471824	0.0771989	0.107665
BANF1	grey	grey	0.0838917	0.0924791	0.0583149	0.0598477	0.0870332	-0.0141006	0.0410393	0.0642329	0.0544979	0.0902466	0.0794272
BAP1	grey	grey	0.0682373	0.105195	0.0983257	0.0770841	0.0938189	0.0385449	0.0618109	0.057467	0.0818241	0.0387958	0.0535832
BASP1	ME-CD16 mono8	blue	0.103908	0.0659005	0.0692176	0.0287723	0.0920781	-0.0125333	-0.04846	0.0325299	0.171167	0.0479442	0.0278545
BATF3	ME-CD16 mono10	black	0.137788	0.152789	0.0621686	0.15913	0.108117	-0.0770476	0.118873	0.145037	0.00539568	0.123288	0.194869
BAX	grey	grey	0.126733	0.161892	0.144585	0.0964344	0.181313	0.0321846	0.0540669	0.117426	0.179474	0.147483	0.0832446
BAZ1A	ME-CD16 mono4	pink	0.218377	0.226626	0.170621	0.169159	0.242847	-0.0148622	0.0853891	0.181354	0.163004	0.161139	0.174198
BAZ1B	grey	grey	0.0832699	0.189369	0.167739	0.169968	0.151826	0.0439995	0.0760351	0.0989641	0.0923926	0.106881	0.11245
BAZ2A	grey	grey	0.142613	0.224932	0.152758	0.219989	0.169806	-0.0173492	0.150848	0.153833	0.0882151	0.133293	0.181711
BAZ2B	grey	grey	0.130882	0.144488	0.112829	0.102492	0.146566	-0.0108403	0.0544264	0.0951049	0.161598	0.123232	0.088379
BBS2	grey	grey	-0.0352361	0.035163	0.0682145	0.0415083	0.0278108	0.0660335	0.0747532	-0.00352845	-0.0289223	0.0143134	0.0199439
BBX	grey	grey	0.043163	0.0808665	0.0768781	0.0832995	0.0631481	0.0398092	0.0626242	0.0742589	0.0294624	0.0171652	0.0515911
BCAP29	grey	grey	0.057546	0.10402	0.0698313	0.108957	0.0449509	-0.0157923	0.083909	0.10998	-0.00486077	0.0633903	0.111116
BCAP31	grey	grey	0.144328	0.229109	0.178155	0.184606	0.190636	0.00422264	0.14191	0.180991	0.129603	0.162259	0.187774
BCAS2	grey	grey	0.0547404	0.0857839	0.0875875	0.0500738	0.0711897	0.0393064	0.0396956	0.0501977	0.0641346	0.0427573	0.0286407
BCAS4	ME-CD16 mono7	purple	0.227146	0.247265	0.189166	0.201712	0.228113	-0.0709365	0.158231	0.334985	0.148056	0.220436	0.241497
BCAT1	ME-CD16 mono3	turquoise	-0.000386106	0.173787	0.157011	0.266009	0.118501	-0.0848586	0.123802	0.0258365	-0.000671291	0.0714833	0.185336
BCCIP	grey	grey	0.073863	0.125171	0.116031	0.0924007	0.107921	0.0554238	0.0987215	0.0948516	0.0685676	0.109239	0.0734995
BCKDK	grey	grey	0.108648	0.16825	0.119066	0.108649	0.142029	0.0191077	0.113685	0.139392	0.127535	0.153694	0.103745
BCL10	grey	grey	0.0671859	0.0855947	0.0537471	0.0711789	0.0788635	-0.0328517	0.0939217	0.091374	0.0290713	0.0501279	0.0797563
BCL2	ME-CD16 mono5	green	-0.0323612	-0.00345027	0.0432687	-0.0767095	0.00197747	0.272544	-0.00811669	-0.00918927	0.0691067	-0.0265749	-0.110706
BCL2A1	ME-CD16 mono1	brown	0.288104	0.199004	0.0740192	0.168025	0.153106	-0.117751	0.134107	0.221109	0.0914392	0.195816	0.277283
BCL2L11	grey	grey	0.095067	0.145977	0.0979158	0.137141	0.121651	-0.0270381	0.0655875	0.0869103	0.0648656	0.103546	0.138509
BCL2L13	grey	grey	0.0658015	0.106422	0.0511644	0.063253	0.0864195	0.0346406	0.078512	0.0907318	0.0566245	0.0615098	0.0692901
BCL3	ME-CD16 mono1	brown	0.153135	0.0720452	0.030468	0.0113728	0.0870628	-0.0113513	0.0483206	0.0881052	0.0726597	0.0922346	0.0734125
BCL6	ME-CD16 mono8	blue	0.140979	0.134416	0.0933835	0.0901543	0.134237	-0.00415681	0.000410718	0.0728364	0.139124	0.093714	0.0884879
BCL7B	ME-CD16 mono9	magenta	0.0790996	0.0950409	0.0259	0.0857073	0.0598339	-0.041878	0.0901239	0.100588	0.013582	0.185719	0.111394
BCL7C	grey	grey	0.0735419	0.0765007	0.0719178	0.0395799	0.079364	0.030073	0.0406824	0.0767074	0.0716378	0.0328262	0.0593327
BCLAF1	ME-CD16 mono1	brown	0.137211	0.197451	0.166307	0.205532	0.136639	0.0184116	0.177354	0.160292	0.0901737	0.108161	0.174344
BCOR	ME-CD16 mono8	blue	0.0374347	0.084053	0.100217	0.0695218	0.0751128	0.016475	-0.0059033	0.0542435	0.0513005	0.0567518	0.0446957
BCR	grey	grey	0.0361408	0.0676951	0.0688334	0.077343	0.047475	0.0168091	0.0682161	0.0252586	-0.00551792	0.0562127	0.0766455
BDP1	ME-CD16 mono2	yellow	0.05349	0.13714	0.17772	0.109915	0.104707	0.0894406	0.0912687	0.0874112	0.087105	0.0806176	0.0577778
BECN1	grey	grey	0.0450583	0.0894996	0.0676176	0.0717772	0.0774196	-0.01146	0.0452482	0.0857822	0.0359718	0.0887983	0.0872651
BEST1	ME-CD16 mono2	yellow	0.0380541	0.0568	0.0252643	0.0311491	0.0560069	-0.0263138	-0.0146477	0.0466586	0.0564615	0.0395854	0.028907
BET1L	grey	grey	0.0133004	0.0768436	0.0431807	0.0915266	0.0368873	-0.0176283	0.0480953	0.0363066	-0.00424054	0.0590566	0.0816426
BFAR	grey	grey	0.0612163	0.110407	0.0797464	0.0893065	0.0860588	-0.0220017	0.0528441	0.0835541	0.0508714	0.0894744	0.0848009
BHLHE40	grey	grey	0.201148	0.143202	0.123767	-0.0191154	0.192748	0.136111	0.0528904	0.1509	0.290721	0.142323	-0.0101273
BICD2	ME-CD16 mono3	turquoise	0.0669822	0.185731	0.157622	0.199386	0.148871	-0.0199349	0.109339	0.122745	0.0767293	0.135641	0.141156
BID	ME-CD16 mono10	black	0.1614	0.211759	0.114964	0.218555	0.127832	-0.111251	0.132076	0.1876	0.0513755	0.159523	0.295368
BIN1	ME-CD16 mono8	blue	0.0410271	0.0409009	0.0730539	-0.0369881	0.0319053	0.213602	0.0489803	0.0153425	0.0863169	0.0165014	-0.0595986
BIN2	ME-CD16 mono10	black	0.123723	0.263092	0.18836	0.318499	0.167266	-0.0567516	0.239518	0.220987	-0.00613833	0.171576	0.333615
BIRC2	grey	grey	0.1336	0.154695	0.117247	0.101569	0.125983	0.0457531	0.0887876	0.109203	0.0958589	0.127788	0.119682
BIRC3	ME-CD16 mono8	blue	0.165196	0.120365	0.1136	0.0515291	0.131909	0.0726006	0.04242	0.117521	0.104894	0.103219	0.075531
BIRC6	grey	grey	0.0920477	0.181097	0.167587	0.156029	0.142157	0.0501812	0.0993954	0.12604	0.0865818	0.121095	0.109715
BLCAP	ME-CD16 mono4	pink	0.0622269	0.120533	0.112365	0.107921	0.135593	0.0202441	0.0501911	0.0584982	0.0558331	0.0769029	0.0852698
BLOC1S1	grey	grey	0.112135	0.114312	0.0858045	0.073732	0.115502	-0.00371511	0.0353172	0.105819	0.102753	0.146659	0.108135
BLOC1S2	grey	grey	0.0863786	0.134417	0.103897	0.111903	0.104609	-0.00235664	0.0721632	0.102011	0.0851628	0.0907778	0.104928
BLOC1S4	grey	grey	0.0254361	0.0697471	0.0355286	0.0655039	0.0448982	0.0448809	0.0523036	0.0428859	0.0214777	0.0262529	0.0426697
BLOC1S6	ME-CD16 mono1	brown	0.226154	0.196115	0.146902	0.122935	0.193771	-0.0285737	0.0979381	0.183075	0.158737	0.132904	0.1609
BLVRA	ME-CD16 mono10	black	0.245184	0.262393	0.175915	0.170185	0.239344	-0.0145326	0.152589	0.231586	0.212241	0.206666	0.237008
BLVRB	ME-CD16 mono8	blue	0.216664	0.231358	0.226423	0.0593068	0.288236	0.0812153	0.0496773	0.158382	0.380569	0.155764	0.065947
BMF	ME-CD16 mono9	magenta	0.108446	0.15724	0.0948956	0.114401	0.120817	-0.0661652	0.0429245	0.0994011	0.0878928	0.196752	0.132362
BMI1	grey	grey	0.0176174	0.0667805	0.0722081	0.0505633	0.0261434	0.0637927	0.028635	0.0287946	0.0230385	0.0664007	0.0267806
BMPR2	grey	grey	0.140811	0.147405	0.112713	0.105849	0.141436	-0.0165327	0.0554374	0.111512	0.12219	0.111086	0.111799
BMS1	grey	grey	0.0345462	0.089884	0.0895485	0.0749272	0.0646183	0.0657098	0.043243	0.0397131	0.0412708	0.0467877	0.0419813
BNIP2	ME-CD16 mono10	black	0.200213	0.240788	0.165256	0.187066	0.182292	-0.0245139	0.190174	0.201726	0.110547	0.214519	0.23518
BNIP3L	grey	grey	0.100481	0.19955	0.169992	0.153824	0.166309	0.0316156	0.142115	0.130573	0.169364	0.153299	0.116902
BOD1L1	ME-CD16 mono3	turquoise	0.0749171	0.221452	0.207633	0.266743	0.15407	0.0156617	0.106708	0.0968027	0.0879824	0.117553	0.177902
BOLA2B	grey	grey	0.105588	0.112052	0.0742329	0.090328	0.0981873	-0.0243149	0.0521433	0.0871016	0.0880802	0.0745812	0.0963265
BPGM	ME-CD16 mono2	yellow	0.044162	0.0774808	0.128632	0.0583553	0.0763015	0.0511552	0.0249658	0.0656898	0.0639073	0.0408778	0.0347975
BPTF	ME-CD16 mono3	turquoise	0.048455	0.190418	0.19378	0.229794	0.154571	0.0773877	0.173244	0.140416	0.0515227	0.110956	0.152686
BRAF	grey	grey	0.0804787	0.086575	0.0633089	0.0584117	0.0637011	0.0372935	0.0852217	0.0702234	0.0453373	0.0791152	0.0568242
BRAP	ME-CD16 mono1	brown	0.078755	0.0670608	0.0868872	0.0297782	0.0917351	0.0273673	0.00115715	0.0597882	0.0815704	0.0301797	0.0283775
BRAT1	grey	grey	0.0557471	0.078717	0.0662696	0.0761367	0.0647388	0.00443695	0.0297512	0.050174	0.0385474	0.0319123	0.0602713
BRCC3	grey	grey	0.0721113	0.123632	0.101592	0.0903062	0.0939793	0.060276	0.0798895	0.069632	0.0650124	0.0781571	0.0795191
BRD1	ME-CD16 mono2	yellow	0.0101605	0.061471	0.113805	0.0387262	0.0479268	0.0935377	0.0450885	0.037073	0.0319827	0.0250181	0.00991807
BRD2	grey	grey	0.0984799	0.194188	0.14973	0.195061	0.145066	-0.0279297	0.16133	0.14572	0.0484591	0.14751	0.183042
BRD3	grey	grey	0.0317887	0.117831	0.0921647	0.135341	0.0807558	-0.0230452	0.0724373	0.0736191	0.0465907	0.0577227	0.0814793
BRD4	grey	grey	0.0790341	0.18648	0.138065	0.185729	0.142603	0.00374197	0.0936296	0.120158	0.0909876	0.138912	0.155286
BRD7	grey	grey	0.101916	0.112343	0.089703	0.0901146	0.10701	0.033006	0.0741364	0.0888438	0.0838539	0.0832255	0.0875339
BRD8	ME-CD16 mono2	yellow	0.0223313	0.0713341	0.115087	0.0582513	0.064866	0.052907	0.0347334	0.0368701	0.0342159	0.0452229	0.031888
BRD9	grey	grey	0.0402059	0.0726026	0.0516266	0.0696458	0.0430166	-0.0324651	0.0513519	0.0164113	0.0276047	0.0209514	0.0605974
BRE	grey	grey	0.0376275	0.0848355	0.0479242	0.0851142	0.0699943	-0.0182034	0.0736254	0.0461967	0.057343	0.0558423	0.0582183
BRF1	grey	grey	-0.024048	0.0379917	0.0576899	0.0449903	0.0103833	0.0554905	0.0637075	0.0114661	-0.0128221	-0.00144148	0.0203047
BRI3	ME-CD16 mono6	red	0.225547	0.262267	0.157358	0.198398	0.215394	-0.0996804	0.205207	0.236437	0.166262	0.266369	0.271699
BRI3BP	grey	grey	-0.00620605	0.0910807	0.0668211	0.117178	0.0618882	0.00564825	0.0572907	0.0364999	0.00856967	0.0707976	0.0677274
BRK1	ME-CD16 mono3	turquoise	0.0739458	0.216592	0.180879	0.264699	0.146066	0.00735122	0.178986	0.143458	0.0565937	0.126384	0.214355
BRMS1	grey	grey	0.113207	0.121899	0.0926918	0.0837505	0.142335	-0.0113298	0.0517492	0.104916	0.102699	0.0885172	0.0902181
BROX	grey	grey	0.103377	0.12915	0.0802601	0.0740355	0.155075	-0.0269153	-0.00164819	0.0931118	0.104284	0.125001	0.0878581
BRPF1	ME-CD16 mono6	red	0.0778472	0.140226	0.0967765	0.135179	0.112609	-0.010257	0.101594	0.107738	0.0480471	0.111269	0.123891
BRWD1	grey	grey	-0.00159595	0.0994426	0.102855	0.0940542	0.0829835	0.0856869	0.0728891	0.0468331	0.025148	0.0779487	0.0402875
BRWD3	grey	grey	0.109414	0.160552	0.105046	0.158475	0.115083	-0.0301855	0.0961378	0.103537	0.0641668	0.123334	0.137429
BSDC1	grey	grey	0.0213601	0.050561	0.0928312	0.0409307	0.0480858	0.0569068	0.00828131	0.00673883	0.0360322	0.0419564	0.0202247
BSG	grey	grey	0.131635	0.147675	0.125914	0.0751925	0.138917	0.0382754	0.0662163	0.127973	0.144696	0.109067	0.0999436
BST1	ME-CD16 mono8	blue	0.134326	0.114265	0.0958403	0.0689611	0.147546	-0.00291209	0.0389539	0.0866235	0.185232	0.115955	0.0450555
BST2	ME-CD16 mono8	blue	0.203156	0.17858	0.19205	0.100542	0.197311	0.015109	0.0692128	0.15584	0.226774	0.120708	0.0906422
BTAF1	grey	grey	0.0121065	0.0880536	0.0958507	0.0935301	0.0725033	0.0368222	0.0211304	0.0279441	0.0342114	0.0318724	0.0521661
BTBD1	grey	grey	0.0841607	0.128068	0.105154	0.0922961	0.104388	-0.00147862	0.0618978	0.0968169	0.0681201	0.103905	0.104506
BTBD10	grey	grey	0.0799735	0.145798	0.125137	0.123288	0.137902	-0.00549111	0.0569272	0.0995828	0.0781504	0.081159	0.108697
BTBD6	ME-CD16 mono4	pink	0.0439714	0.110908	0.110303	0.0927602	0.138867	0.0569471	0.043055	0.0670433	0.0827367	0.0878784	0.0574932
BTBD7	grey	grey	0.0605473	0.111923	0.0830357	0.108828	0.0770211	0.00722562	0.0500049	0.0790885	0.02988	0.101601	0.0862852
BTBD9	grey	grey	0.024154	0.0334794	0.0293473	0.00677132	0.0170416	0.0629184	0.0234965	0.0308695	0.0288562	0.00382064	0.00122556
BTF3	ME-CD16 mono6	red	0.114286	0.196373	0.134074	0.1964	0.14252	-0.0249169	0.271144	0.169839	0.0638115	0.159261	0.210108
BTF3L4	grey	grey	0.0907101	0.110487	0.0661749	0.0650151	0.101656	-0.0281198	0.0615513	0.101247	0.0808738	0.0709891	0.0903562
BTG1	ME-CD16 mono2	yellow	0.03519	0.145972	0.221646	0.159363	0.106493	0.122682	0.156964	0.0671022	0.0391818	0.0811979	0.0792197
BTG2	ME-CD16 mono7	purple	0.125365	0.129595	0.080783	0.106302	0.0775243	-0.0204411	0.145317	0.169558	0.0460904	0.112488	0.136044
BTK	ME-CD16 mono10	black	0.160171	0.260428	0.162977	0.254302	0.187733	-0.112044	0.157338	0.215095	0.0949899	0.201145	0.291744
BTN2A1	ME-CD16 mono3	turquoise	0.0585746	0.155099	0.129499	0.131336	0.130053	0.055251	0.0531979	0.0767068	0.076095	0.108886	0.0964756
BTN3A1	grey	grey	0.105859	0.157233	0.163533	0.0849661	0.143601	0.136538	0.0522813	0.0897677	0.130903	0.0798694	0.0673936
BTN3A2	grey	grey	0.0987995	0.191078	0.160568	0.150807	0.133826	0.0765951	0.101945	0.128904	0.0852806	0.138471	0.12699
BTN3A3	grey	grey	0.137991	0.215622	0.185488	0.148117	0.178898	0.0901184	0.114007	0.1473	0.131657	0.137429	0.126305
BUB3	ME-CD16 mono5	green	0.0196117	0.0739551	0.106546	0.0283121	0.0660427	0.175779	0.0521183	0.0501341	0.0689528	0.0469849	-0.00337551
BUD31	grey	grey	0.117542	0.118704	0.100764	0.0649808	0.0980238	0.0308435	0.073694	0.110671	0.0822436	0.0788467	0.0779406
BZW1	grey	grey	0.155688	0.16924	0.125595	0.07378	0.157603	0.0152054	0.0550422	0.145481	0.160875	0.144998	0.0978589
C10orf118	grey	grey	0.0653191	0.0804869	0.0673409	0.0446882	0.0817833	0.0418128	0.058611	0.0594247	0.0966599	0.0586324	0.0358582
C10orf12	grey	grey	0.0644422	0.109062	0.0870078	0.0772332	0.102014	0.0362312	0.038447	0.0570593	0.0793807	0.0707015	0.0596487
C10orf32	grey	grey	0.0461416	0.0795098	0.0344645	0.109563	0.0364465	-0.0342025	0.0563531	0.0742565	-0.0116624	0.0630827	0.109875
C10orf54	grey	grey	0.149138	0.294356	0.200003	0.35054	0.209373	-0.179521	0.163864	0.206834	0.052393	0.229855	0.341243
C10orf76	grey	grey	0.0804843	0.117592	0.0972902	0.0796558	0.0948293	0.00249674	0.0539377	0.0832564	0.079493	0.0501359	0.0737467
C11orf21	ME-CD16 mono6	red	0.0706709	0.131389	0.0844902	0.149438	0.0632707	-0.0273958	0.143905	0.12117	-0.0248622	0.0929708	0.168018
C11orf30	ME-CD16 mono3	turquoise	-0.0193655	0.059909	0.0571216	0.0600506	0.0617061	0.0403782	0.0234195	0.00596433	0.0191891	0.0370267	0.00946862
C11orf31	ME-CD16 mono1	brown	0.113324	0.134901	0.117979	0.0954994	0.0925826	0.0180486	0.115135	0.133349	0.0700427	0.108092	0.110122
C11orf48	grey	grey	0.097265	0.173234	0.14513	0.129016	0.145285	0.0372094	0.101809	0.112803	0.0944656	0.126215	0.0960045
C11orf57	grey	grey	0.0655907	0.132366	0.115203	0.107734	0.105893	0.0185935	0.0870753	0.0790396	0.068335	0.128096	0.098278
C11orf58	grey	grey	0.158684	0.207816	0.179501	0.135647	0.183533	0.0339968	0.119825	0.168579	0.157746	0.128247	0.138225
C11orf73	grey	grey	0.026423	0.0511385	0.0564609	0.0464924	0.0399087	-0.00887168	0.0279596	0.0200147	0.0313841	0.0462971	0.0353202
C12orf4	ME-CD16 mono8	blue	0.0753612	0.0912431	0.0818798	0.0544475	0.1086	0.0322134	0.0148566	0.048593	0.102218	0.0539247	0.0425116
C12orf5	ME-CD16 mono1	brown	0.114041	0.0970308	0.052469	0.0464669	0.0940803	-0.0235423	0.0312779	0.0926403	0.11081	0.0677982	0.0729265
C12orf57	grey	grey	-0.0114066	0.0245095	0.00224727	0.0190864	0.00347177	0.0527604	0.0971313	0.0229882	-0.0265889	0.00674738	0.00565382
C14orf119	ME-CD16 mono2	yellow	0.13421	0.147078	0.172935	0.0753868	0.189889	0.040395	0.042624	0.108385	0.205628	0.102654	0.0625134
C14orf159	grey	grey	0.0886631	0.10993	0.0504494	0.0945568	0.105311	-0.0832814	0.0753568	0.101646	0.0614907	0.0767393	0.109262
C14orf166	grey	grey	0.0497826	0.0849448	0.0409234	0.0932522	0.0694845	-0.0605069	0.0662165	0.0443781	0.0634234	0.0751465	0.0851005
C14orf2	grey	grey	0.0794573	0.107447	0.0812144	0.091154	0.0950133	-0.00899919	0.0603042	0.064904	0.0722271	0.068757	0.0998688
C15orf39	grey	grey	0.170594	0.219377	0.147567	0.207775	0.176058	-0.0707742	0.109737	0.146559	0.0975843	0.180005	0.233643
C16orf13	ME-CD16 mono6	red	0.0381827	0.0832718	0.0465964	0.0917792	0.0384726	-0.0201959	0.114041	0.104827	0.0203527	0.0441409	0.0885992
C16orf54	ME-CD16 mono2	yellow	0.0224134	0.0854897	0.0933322	0.0802014	0.057773	0.0357177	0.042003	0.0362457	0.0321221	0.0283541	0.0517439
C16orf62	grey	grey	0.09002	0.151887	0.112913	0.119138	0.162972	0.00241192	0.0857126	0.100704	0.112411	0.0989991	0.110485
C16orf72	ME-CD16 mono1	brown	0.106374	0.0741143	0.0436348	0.00987597	0.0684164	0.0647268	0.0272236	0.0640446	0.0825069	0.0888182	0.0173844
C16orf87	grey	grey	0.0687456	0.0977936	0.0664782	0.0744377	0.0698669	0.0228685	0.0618158	0.0972427	0.0520821	0.0754111	0.0783424
C17orf62	ME-CD16 mono4	pink	0.160806	0.207143	0.175667	0.150103	0.217497	0.0184891	0.101887	0.181194	0.17144	0.174553	0.138641
C17orf85	grey	grey	0.0581081	0.121893	0.107217	0.106636	0.101078	0.028287	0.0538018	0.0654058	0.0661896	0.0998416	0.0791062
C17orf89	grey	grey	0.0168375	0.0494787	0.0463031	0.0410282	0.0482907	0.0297931	0.0650306	0.0391828	0.0101201	0.0516065	0.019893
C18orf25	grey	grey	0.0535233	0.0656832	0.0592402	0.0268042	0.0471812	0.057438	0.0125854	0.0582498	0.0348522	0.0249496	0.0307759
C18orf8	grey	grey	0.085955	0.0859804	0.0829989	0.0650612	0.0699771	0.0072153	0.0333491	0.0774891	0.00805542	0.0590602	0.0670428
C19orf10	grey	grey	0.102662	0.107969	0.0583935	0.0661784	0.0813176	-0.000107537	0.126173	0.104869	0.0603572	0.102527	0.101681
C19orf24	grey	grey	0.0810607	0.102063	0.0861941	0.081422	0.0857617	0.0210917	0.0719061	0.106486	0.0816943	0.0826893	0.0715209
C19orf38	ME-CD16 mono3	turquoise	0.108627	0.245558	0.152272	0.28346	0.169516	-0.0933475	0.193394	0.209234	0.0392252	0.203489	0.289421
C19orf43	grey	grey	0.0541101	0.16959	0.125293	0.206589	0.112888	-0.0100622	0.125319	0.0979469	0.0260446	0.124035	0.175569
C19orf53	grey	grey	0.102917	0.13221	0.0976618	0.104578	0.09943	0.0342886	0.154179	0.115791	0.0605722	0.111743	0.115525
C19orf60	grey	grey	0.047493	0.0815014	0.057279	0.0465009	0.0600513	0.0280954	0.0625129	0.0712826	0.0547589	0.0740789	0.0362583
C19orf66	grey	grey	0.105949	0.13585	0.0930223	0.0877938	0.12099	0.0327284	0.0885627	0.122806	0.124651	0.136805	0.0928846
C19orf70	grey	grey	0.0856357	0.0897441	0.078779	0.0557662	0.0862365	-0.00579656	0.0834724	0.0585375	0.088269	0.0618941	0.0583757
C1D	grey	grey	0.0798542	0.0870733	0.100061	0.0523906	0.0726694	0.039449	0.0625358	0.0722413	0.0779362	0.0520049	0.0474705
C1GALT1	grey	grey	0.0899081	0.0939433	0.0907974	0.0362899	0.0884785	0.0591929	0.0438276	0.0771363	0.0856945	0.0684578	0.036761
C1QA	ME-CD16 mono8	blue	0.174635	0.0425753	0.0966018	-0.207405	0.210104	0.143669	-0.180938	0.0116672	0.457747	0.0290152	-0.192249
C1QB	ME-CD16 mono8	blue	0.158339	0.0221026	0.0970359	-0.234433	0.206183	0.193461	-0.206468	-0.00675757	0.472897	0.0131594	-0.235907
C1QBP	grey	grey	0.0729104	0.113289	0.0758485	0.088929	0.0890633	0.00579543	0.137027	0.0925311	0.0457168	0.0904228	0.0919278
C1QC	ME-CD16 mono8	blue	0.155339	0.0705536	0.097868	-0.15296	0.235652	0.117406	-0.181318	0.0136785	0.450477	0.0425326	-0.14899
C1RL	grey	grey	0.0429687	0.0698335	0.0494584	0.0732373	0.0540861	0.0038816	0.0379705	0.0378391	0.028751	0.0525945	0.077641
C1orf122	grey	grey	0.0643688	0.103654	0.103725	0.0924435	0.0736688	0.00513316	0.0740215	0.0832025	0.0539157	0.0624406	0.0878066
C1orf123	grey	grey	0.0277729	0.104063	0.0938024	0.12135	0.0776688	0.0161853	0.077975	0.0719994	0.0304218	0.0837169	0.0922538
C1orf162	grey	grey	0.223994	0.275579	0.218482	0.196672	0.276238	-0.0170513	0.130182	0.207275	0.261094	0.200347	0.208508
C1orf174	grey	grey	0.104696	0.111615	0.0884162	0.0500732	0.0899991	0.0237348	0.0353626	0.0779886	0.101038	0.0750578	0.0689353
C1orf27	grey	grey	0.101006	0.0813386	0.0496298	0.0240444	0.0879915	0.0305642	0.00548711	0.0556341	0.0956081	0.0849526	0.0265464
C1orf35	ME-CD16 mono3	turquoise	0.000776084	0.0862714	0.0426041	0.127675	0.0522762	-0.0443924	0.0629424	0.0553404	-0.0204396	0.0345076	0.101081
C1orf43	grey	grey	0.148978	0.17228	0.115694	0.152486	0.16155	-0.0560725	0.111207	0.138438	0.103031	0.164273	0.175899
C1orf52	grey	grey	0.0776059	0.0970993	0.0799737	0.0718425	0.0893757	0.0214865	0.0631053	0.079405	0.0517832	0.0880503	0.0821745
C1orf63	ME-CD16 mono3	turquoise	-0.0143108	0.20023	0.189151	0.287565	0.0945738	0.0141202	0.186389	0.112881	-0.0494463	0.105091	0.189358
C2	ME-CD16 mono1	brown	0.118067	0.0549368	0.035368	-0.0166042	0.10667	-0.000237358	-0.0692326	0.0136713	0.171285	0.0355195	0.000756075
C20orf112	grey	grey	0.0864049	0.120046	0.0708889	0.0973952	0.0562664	0.00874699	0.0485493	0.0776286	0.0307805	0.121031	0.105335
C20orf27	grey	grey	0.0939288	0.161521	0.137252	0.143298	0.122851	-0.0389586	0.113322	0.134878	0.0591999	0.120056	0.149328
C21orf33	grey	grey	0.0497033	0.11796	0.111331	0.108943	0.0794391	-0.00415978	0.078836	0.078003	0.0546877	0.0928591	0.0989398
C21orf91	grey	grey	0.0265031	0.0799557	0.0993551	0.0696119	0.0327686	0.0679304	0.0887213	0.0576856	0.0255757	0.0642483	0.0359316
C22orf39	grey	grey	0.0302996	0.0761738	0.0684552	0.0847843	0.034005	-0.0102157	0.0429021	0.0639841	0.00945926	0.0693805	0.0638754
C22orf46	grey	grey	0.00514797	0.0753739	0.0927319	0.100745	0.0502801	0.0774201	0.0803237	0.0253561	-0.00393828	0.0319426	0.0430226
C2CD2L	grey	grey	0.0484587	0.109308	0.0967749	0.0731645	0.0874197	0.0184056	0.0574915	0.0766644	0.0704222	0.054057	0.0526689
C2CD5	ME-CD16 mono3	turquoise	0.08023	0.156589	0.153577	0.154758	0.136423	-0.0187208	0.0438213	0.0901538	0.0621619	0.0975781	0.122088
C2orf68	grey	grey	0.0942778	0.115799	0.0872003	0.0558997	0.0882218	0.0292521	0.052659	0.0879153	0.0833298	0.0649594	0.0726811
C3AR1	ME-CD16 mono8	blue	0.336571	0.272297	0.203349	0.0994723	0.32934	-0.00942444	-0.0483682	0.215424	0.365694	0.215975	0.182587
C3orf17	grey	grey	-0.0241036	0.036927	0.0441166	0.0420161	0.0375934	0.031305	0.0165256	-0.00221584	0.0150133	0.0118675	0.00375259
C3orf38	grey	grey	0.123122	0.120834	0.0865092	0.0745735	0.102536	-0.0101155	0.0652345	0.110645	0.0738361	0.127484	0.103228
C3orf58	grey	grey	0.0977065	0.124801	0.0928996	0.0841269	0.0941695	-0.000415213	0.0855052	0.113324	0.0593494	0.114599	0.109413
C3orf62	ME-CD16 mono1	brown	0.0590824	0.0543414	0.0193708	0.0286689	0.0593751	0.00110071	0.00495329	0.0496895	0.0736459	0.055254	0.0234169
C4orf3	grey	grey	0.1293	0.196298	0.136083	0.149959	0.131824	0.0106231	0.193577	0.140438	0.0698697	0.161151	0.160432
C4orf33	grey	grey	0.0701096	0.141434	0.139841	0.121243	0.112091	0.0224301	0.108977	0.0929008	0.0805664	0.0779538	0.107617
C5AR1	ME-CD16 mono3	turquoise	0.0958631	0.302462	0.21247	0.381108	0.237275	-0.144875	0.118656	0.167247	0.12381	0.174628	0.320066
C5AR2	grey	grey	0.0462102	0.116014	0.0883036	0.116166	0.0823888	-0.0413057	0.0502872	0.0814957	0.0168699	0.041729	0.12824
C5orf15	ME-CD16 mono8	blue	0.10494	0.0735972	0.0815123	0.0325964	0.101605	0.0403824	0.0541857	0.053619	0.106857	0.0657048	0.0502251
C5orf51	grey	grey	0.0719099	0.0938923	0.064723	0.0627799	0.0638384	0.0174106	0.0567926	0.0785919	0.0679282	0.0569949	0.0572563
C5orf56	grey	grey	0.0585731	0.0532123	0.0466436	0.0231757	0.0688608	0.0342082	0.0270676	0.0273151	0.0602082	0.0572881	0.0225611
C6orf106	ME-CD16 mono3	turquoise	0.101383	0.24534	0.197041	0.262814	0.166248	0.0101378	0.157241	0.1773	0.0648837	0.15483	0.222505
C6orf120	ME-CD16 mono5	green	0.0461893	0.0650967	0.0478979	0.0199548	0.0721598	0.0858923	0.0265238	0.0446277	0.0726322	0.0357642	-0.000773053
C6orf48	ME-CD16 mono6	red	0.0712401	0.163104	0.142873	0.137089	0.117048	0.0848385	0.250463	0.105713	0.0500015	0.133385	0.106603
C6orf62	grey	grey	0.143148	0.212348	0.216345	0.155541	0.189629	0.0783596	0.123359	0.151184	0.158466	0.129516	0.129407
C6orf89	grey	grey	0.0863855	0.150697	0.136727	0.134605	0.11173	0.0338526	0.124125	0.106287	0.0469619	0.102317	0.138934
C7orf26	grey	grey	0.0766603	0.149233	0.112539	0.14858	0.100522	-0.0112374	0.11876	0.0875827	0.0521931	0.0916888	0.131448
C7orf50	ME-CD16 mono6	red	0.0470172	0.0915532	0.0932267	0.0886398	0.0384963	0.0129624	0.11452	0.055544	-0.0071078	0.0492194	0.101389
C7orf55-LUC7L2	grey	grey	0.0477854	0.0981717	0.109631	0.0832143	0.0483926	0.0326565	0.050448	0.0740498	0.0265695	0.044721	0.081546
C7orf73	ME-CD16 mono9	magenta	0.0802201	0.0783812	0.039516	0.0523615	0.0968442	-0.0102066	0.0549794	0.0787872	0.0639973	0.113872	0.0748838
C8orf33	grey	grey	0.0440927	0.0760685	0.0740588	0.0684988	0.0769921	0.0217983	0.101275	0.0532277	0.0226387	0.100757	0.04738
C9orf142	grey	grey	0.0273078	0.0562501	0.0600773	0.059075	0.0638539	0.010485	0.0566881	0.0543706	0.0232554	0.0449694	0.034849
C9orf41	grey	grey	0.0601397	0.0696455	0.0790949	0.0428467	0.0715843	0.0395143	0.013506	0.0412013	0.0629869	0.0345794	0.0387609
C9orf69	ME-CD16 mono4	pink	0.110252	0.133053	0.0871539	0.0948747	0.173445	-0.0205576	0.0473185	0.0849735	0.0960406	0.0839156	0.0936708
C9orf72	ME-CD16 mono10	black	0.173253	0.189091	0.0995567	0.144001	0.166237	-0.0901384	0.0795913	0.177957	0.122919	0.148833	0.203209
C9orf78	grey	grey	0.0842037	0.204759	0.167973	0.220259	0.102381	0.0231223	0.185479	0.160016	0.0282214	0.0996876	0.181327
C9orf89	grey	grey	0.090527	0.119408	0.083423	0.0853992	0.0999268	0.00383488	0.0671642	0.0937661	0.115469	0.0907894	0.0739353
C9orf91	grey	grey	0.114866	0.118138	0.0899095	0.0736259	0.140604	-0.0319622	0.0657626	0.12753	0.101271	0.102143	0.0967863
CA5B	grey	grey	0.0375101	0.0854766	0.0773105	0.0753969	0.0624813	0.0500091	0.0910378	0.049082	0.0186759	0.0405249	0.0511671
CAB39	ME-CD16 mono3	turquoise	0.0917221	0.212875	0.187123	0.193131	0.184749	0.0886727	0.0866928	0.104973	0.113189	0.136052	0.122699
CABIN1	grey	grey	0.0352809	0.0723672	0.0878162	0.0514467	0.0525583	0.0396185	0.0471138	0.0219542	0.0548112	0.0604603	0.0365542
CACUL1	grey	grey	0.109206	0.180705	0.132688	0.180723	0.138249	-0.0382799	0.119442	0.140762	0.0780174	0.156671	0.179996
CACYBP	grey	grey	0.0791967	0.131023	0.110912	0.115007	0.144461	0.0125176	0.0756644	0.0724738	0.0983331	0.0759475	0.0861358
CALCOCO1	grey	grey	0.115313	0.10194	0.0913067	0.0353703	0.102329	0.0279944	-0.00134287	0.0739876	0.134377	0.0808502	0.0480132
CALCOCO2	grey	grey	0.177711	0.241449	0.179132	0.205593	0.207354	-0.0124903	0.150322	0.171013	0.141327	0.173452	0.206833
CALHM2	grey	grey	0.0803969	0.176754	0.157841	0.171299	0.133786	-0.0170069	0.0971375	0.115897	0.0642887	0.116877	0.146458
CALM1	grey	grey	0.146899	0.217612	0.194812	0.139765	0.179595	0.153906	0.14669	0.15192	0.143251	0.179703	0.125683
CALM2	ME-CD16 mono3	turquoise	0.148298	0.347846	0.236576	0.406403	0.273076	-0.0925385	0.280902	0.244047	0.112771	0.261507	0.377905
CALM3	grey	grey	0.229501	0.216403	0.189565	0.0960684	0.213108	0.0517959	0.100674	0.177591	0.219005	0.161677	0.131369
CALML4	grey	grey	0.136287	0.17112	0.13652	0.13722	0.162019	-0.0435202	0.043224	0.136121	0.121776	0.140811	0.145874
CALR	ME-CD16 mono1	brown	0.23371	0.211321	0.201573	0.0558098	0.218569	0.104814	0.0813964	0.20786	0.258626	0.189978	0.0766636
CALU	grey	grey	0.0946253	0.145991	0.118465	0.128653	0.126631	0.02871	0.0848399	0.0757288	0.0969442	0.0833444	0.112976
CAMK1D	grey	grey	0.0823648	0.180618	0.126483	0.210467	0.10308	-0.0495251	0.162601	0.16466	-0.0165198	0.123451	0.19711
CAMK2D	ME-CD16 mono8	blue	0.119629	0.095918	0.0927297	0.00292967	0.102283	0.0806887	0.037463	0.101628	0.170846	0.0604502	-0.0147401
CAMK2G	grey	grey	0.0452398	0.063289	0.0663556	0.0304503	0.0505066	0.0851687	0.0491508	0.0148655	0.0476394	0.0355531	0.0129317
CAMKK2	grey	grey	0.130811	0.210626	0.15711	0.185005	0.166452	-0.0719699	0.141129	0.155078	0.073704	0.160787	0.194219
CAMLG	ME-CD16 mono3	turquoise	0.0233097	0.109234	0.0975164	0.125194	0.0597998	-0.00144205	0.115541	0.0768735	0.0104058	0.0781797	0.105419
CAMSAP1	grey	grey	0.0351247	0.0825481	0.0481234	0.0835918	0.0403232	-0.0315039	0.0518521	0.0565854	-0.00424278	0.0481176	0.0692142
CAMTA1	grey	grey	0.046109	0.0768104	0.0766505	0.0484501	0.0523758	0.0552156	0.0713431	0.0518406	0.0628898	0.0433686	0.0241165
CAND1	ME-CD16 mono2	yellow	0.110986	0.152006	0.182515	0.10518	0.123256	0.0218561	0.0526631	0.110438	0.104794	0.101168	0.0976702
CANT1	ME-CD16 mono2	yellow	0.114864	0.181161	0.188677	0.123944	0.163887	0.0102644	0.0409596	0.112094	0.136265	0.110071	0.115285
CANX	ME-CD16 mono6	red	0.135572	0.278766	0.215379	0.226976	0.236948	0.0479819	0.248217	0.194298	0.144177	0.206122	0.207519
CAP1	ME-CD16 mono10	black	0.199384	0.362458	0.245454	0.384168	0.269944	-0.113053	0.231962	0.280421	0.110047	0.295403	0.43395
CAPG	ME-CD16 mono8	blue	0.147461	0.126898	0.0979631	0.0032451	0.173797	0.0626471	0.0316511	0.0910059	0.257982	0.100295	-0.00418596
CAPN1	ME-CD16 mono8	blue	0.134716	0.140379	0.102623	0.0513788	0.141433	0.0264383	0.0406511	0.0922231	0.17975	0.115621	0.0579974
CAPN2	grey	grey	0.19824	0.26071	0.198191	0.21035	0.210708	0.00756142	0.124902	0.214483	0.140294	0.193016	0.198963
CAPN7	grey	grey	0.0764111	0.105678	0.0775104	0.0579655	0.0682156	0.0619104	0.0791836	0.0857206	0.063743	0.0616331	0.0601834
CAPNS1	ME-CD16 mono3	turquoise	0.159822	0.32015	0.233934	0.361165	0.246454	-0.122645	0.214025	0.220953	0.101494	0.224355	0.363914
CAPRIN1	grey	grey	0.133013	0.176121	0.133615	0.122845	0.147743	0.0187779	0.0804807	0.138495	0.111858	0.15427	0.134723
CAPZA1	ME-CD16 mono4	pink	0.229813	0.29784	0.235537	0.231367	0.323512	-0.0211074	0.137986	0.237597	0.205569	0.22875	0.244299
CAPZA2	grey	grey	0.200216	0.242667	0.192058	0.170943	0.236439	-0.00690359	0.111525	0.197529	0.170422	0.211385	0.192427
CAPZB	grey	grey	0.191537	0.296594	0.210767	0.269754	0.221934	-0.0884297	0.179193	0.21473	0.107825	0.215904	0.294199
CARD16	grey	grey	0.1905	0.196033	0.146531	0.156148	0.18963	-0.0348462	0.166244	0.170448	0.144693	0.148242	0.167945
CARD6	grey	grey	0.140199	0.163315	0.133229	0.113775	0.152459	0.000548534	0.059343	0.106545	0.130391	0.116077	0.131993
CARD8	grey	grey	0.0981046	0.155319	0.122333	0.122361	0.131545	0.0147897	0.0314649	0.0737255	0.0912042	0.112293	0.117197
CARD9	grey	grey	0.0658376	0.159909	0.130942	0.17558	0.116154	-0.0419015	0.10846	0.109341	0.0479616	0.0968745	0.162433
CARM1	grey	grey	0.090112	0.136117	0.133744	0.0799027	0.112432	0.0553348	0.0566466	0.0959463	0.108108	0.0906604	0.0547382
CARS	grey	grey	0.141002	0.201702	0.194217	0.13517	0.169874	0.0540335	0.076868	0.158376	0.129906	0.144231	0.113457
CARS2	ME-CD16 mono6	red	0.0949163	0.12927	0.0890988	0.102698	0.0908047	0.0225198	0.132845	0.118806	0.0688524	0.111622	0.104678
CASC3	grey	grey	0.0389494	0.0796204	0.0693668	0.0690572	0.0680647	0.00627668	0.0278631	0.0368841	0.0603494	0.04917	0.0516389
CASC4	grey	grey	0.108264	0.161324	0.141296	0.135092	0.130638	0.0165168	0.0879552	0.120588	0.096214	0.108225	0.107309
CASC7	grey	grey	0.0364184	0.1085	0.117152	0.0892108	0.0840802	0.0391554	0.038763	0.0322988	0.0602034	0.0862894	0.0474926
CASP1	grey	grey	0.215136	0.260289	0.158559	0.251436	0.216297	-0.130932	0.140323	0.245744	0.109341	0.241021	0.284246
CASP10	grey	grey	0.157989	0.186893	0.134979	0.116787	0.163549	0.0261253	0.0704136	0.138914	0.136891	0.121974	0.137969
CASP2	ME-CD16 mono2	yellow	0.0144186	0.0423258	0.0702805	0.0550287	0.0369368	-0.00243328	0.0149815	0.00792033	-0.0113507	0.014894	0.0418262
CASP3	ME-CD16 mono3	turquoise	0.0501719	0.159552	0.148343	0.181189	0.130306	0.0307219	0.0854315	0.0867687	0.0425494	0.115753	0.126872
CASP4	ME-CD16 mono1	brown	0.214746	0.16369	0.137999	0.0831071	0.172291	0.0148232	0.117605	0.168076	0.161836	0.140329	0.122495
CASP5	grey	grey	0.103696	0.102826	0.0725283	0.0774578	0.0986434	-0.0335462	0.0357886	0.0824521	0.0490156	0.0725959	0.10373
CASP7	ME-CD16 mono1	brown	0.155339	0.0627854	0.0275764	0.00698562	0.0913854	0.00646509	0.0325972	0.0900045	0.076525	0.0955601	0.0613444
CASP8	grey	grey	0.0232063	0.123507	0.135529	0.110565	0.0717003	0.105278	0.0985376	0.0628685	0.0232748	0.0972365	0.0591728
CASP8AP2	grey	grey	0.0440029	0.102445	0.0999528	0.0976553	0.070375	0.0217929	0.0674499	0.0429565	0.0390101	0.0301741	0.0621475
CAST	ME-CD16 mono3	turquoise	0.108818	0.294806	0.264209	0.324038	0.205691	-0.0014839	0.259746	0.198853	0.0885595	0.192372	0.255557
CAT	ME-CD16 mono3	turquoise	0.0476742	0.186455	0.159522	0.243259	0.126498	-0.0478987	0.10367	0.128914	0.0208935	0.11106	0.200852
CBFA2T2	grey	grey	0.0261929	0.0518119	0.0557265	0.040215	0.0636323	0.0181487	-0.0353281	0.0383487	0.0343788	0.0449512	0.0321016
CBFA2T3	grey	grey	0.0270069	0.101784	0.068165	0.12851	0.053781	-0.0622978	0.0624057	0.0897401	-0.014387	0.0525289	0.124091
CBFB	grey	grey	0.0954233	0.123087	0.112052	0.086884	0.108829	0.0535626	0.104967	0.0988611	0.0491746	0.0755875	0.0835034
CBL	ME-CD16 mono3	turquoise	0.106732	0.242519	0.157979	0.305902	0.173769	-0.0714594	0.155812	0.135775	0.0138365	0.173448	0.276407
CBLL1	grey	grey	0.0639751	0.0507658	0.0267908	0.038156	0.039044	0.025208	0.0397928	0.0626217	0.0272095	0.0499675	0.0498224
CBR1	ME-CD16 mono8	blue	0.222506	0.222726	0.156156	0.122335	0.235348	0.0126697	0.077487	0.162086	0.242557	0.191734	0.14563
CBWD1	grey	grey	0.119546	0.13002	0.10605	0.095148	0.0998133	-0.0157301	0.0805894	0.112775	0.0785572	0.106908	0.111155
CBWD2	grey	grey	0.110566	0.118065	0.0764833	0.078626	0.0845111	-0.0476107	0.0489859	0.0983267	0.0618964	0.116546	0.0978757
CBWD3	grey	grey	0.111025	0.140979	0.111525	0.101103	0.137147	-0.0126613	0.0512416	0.139979	0.101592	0.127369	0.108151
CBWD6	ME-CD16 mono10	black	0.147317	0.214955	0.136591	0.166289	0.197063	-0.0254663	0.112327	0.146023	0.136179	0.167193	0.181973
CBX1	grey	grey	0.0665769	0.142712	0.120944	0.128645	0.120115	0.00109854	0.0799356	0.108433	0.0954135	0.0998379	0.0983867
CBX3	grey	grey	0.124379	0.171142	0.122589	0.132131	0.131858	0.00650576	0.147306	0.12299	0.0695351	0.113832	0.136462
CBX4	ME-CD16 mono6	red	0.0899212	0.128284	0.0949206	0.122275	0.0896897	-0.0454364	0.10898	0.116154	0.0471976	0.106793	0.151306
CBX5	ME-CD16 mono5	green	-0.0435537	-0.00501161	0.0747431	-0.0248609	0.00536338	0.179254	-0.00821239	-0.00824742	-0.00361541	-0.0330714	-0.0813566
CBX6	grey	grey	0.0689532	0.1402	0.125368	0.132953	0.123748	0.0115065	0.0852777	0.0892868	0.0801843	0.127345	0.114893
CBX7	grey	grey	-0.00453532	0.0297342	0.0438335	0.0301793	-0.00960634	0.0928768	0.0316551	0.00516748	-0.0121126	0.0483911	0.0222812
CC2D1A	ME-CD16 mono9	magenta	0.0850131	0.100051	0.0662237	0.0673629	0.0899879	-0.0147566	0.0207642	0.0559536	0.0853344	0.138391	0.0697871
CCAR1	grey	grey	0.0644177	0.134889	0.132801	0.103527	0.12214	0.066748	0.0871714	0.0982318	0.066374	0.0885315	0.0662715
CCAR2	grey	grey	0.051744	0.075697	0.0707577	0.0573689	0.0788589	0.01955	0.0257122	0.0772684	0.046775	0.0314171	0.0381265
CCDC109B	ME-CD16 mono1	brown	0.187097	0.180288	0.141773	0.116662	0.158875	0.0678694	0.107129	0.174119	0.16095	0.116599	0.113598
CCDC115	grey	grey	0.0733123	0.14514	0.104241	0.155593	0.0979099	0.0154147	0.106992	0.12452	0.023339	0.115	0.146833
CCDC117	grey	grey	0.0502419	0.0999396	0.11014	0.067488	0.0863816	0.0288095	0.0432321	0.0541269	0.0777746	0.0567403	0.068641
CCDC12	grey	grey	0.0806431	0.137434	0.098967	0.125169	0.098119	-0.020768	0.0683388	0.134933	0.045869	0.101338	0.131728
CCDC130	grey	grey	0.0095237	0.102507	0.114936	0.110917	0.0831185	0.0539346	0.101693	0.0444805	0.0258011	0.0539425	0.0854242
CCDC137	grey	grey	0.0811304	0.152204	0.117897	0.115858	0.100452	0.0195165	0.0654058	0.0859509	0.0658888	0.110247	0.114511
CCDC159	grey	grey	0.0676231	0.0680734	0.0486778	0.0467636	0.0673266	0.0195713	0.0636126	0.0649294	0.0391892	0.0646862	0.0446543
CCDC25	ME-CD16 mono6	red	0.0303603	0.0902144	0.0816893	0.0897802	0.0588709	0.024371	0.109742	0.0482502	0.0456436	0.0617674	0.0655256
CCDC28A	ME-CD16 mono2	yellow	0.0393502	0.0763698	0.080858	0.0329449	0.0847273	0.0462413	0.025519	0.0536118	0.0773313	0.0881396	0.0238628
CCDC43	ME-CD16 mono8	blue	0.0679128	0.0663074	0.0716008	0.0397607	0.080157	0.0153049	0.0500841	0.0547209	0.0880476	0.0433355	0.0342566
CCDC47	grey	grey	0.120777	0.184376	0.146117	0.126291	0.161432	-0.0250991	0.0818271	0.13054	0.146165	0.115688	0.12442
CCDC50	grey	grey	0.121961	0.108473	0.0534432	0.0350434	0.113109	-0.0148093	0.081341	0.105451	0.103362	0.104957	0.0764871
CCDC53	grey	grey	0.0631229	0.0949228	0.0756882	0.0898389	0.0856796	0.00590133	0.0488831	0.0907301	0.0506534	0.0421375	0.0700452
CCDC59	grey	grey	0.0468646	0.0613663	0.0503406	0.0489732	0.038599	0.00930187	0.0558515	0.0796624	0.0205472	0.0388604	0.0630724
CCDC6	ME-CD16 mono1	brown	0.14613	0.136502	0.0922557	0.0687358	0.117699	0.0136067	0.0798291	0.145353	0.125299	0.104928	0.0757007
CCDC66	grey	grey	0.0231744	0.0501554	0.0520364	0.0421187	0.0383964	0.0500446	0.0473991	0.025671	0.0174378	0.00773752	0.0228345
CCDC69	grey	grey	0.164273	0.250137	0.159253	0.194424	0.184706	-0.0241369	0.178999	0.20767	0.138047	0.198082	0.209774
CCDC71L	grey	grey	0.104035	0.10513	0.091095	0.0601149	0.0762997	0.0152253	0.0609581	0.0894845	0.0837565	0.0962791	0.0649352
CCDC82	ME-CD16 mono2	yellow	0.0491765	0.0928611	0.123092	0.0891527	0.0670616	0.0578754	0.0479678	0.0590973	0.0893545	0.0508237	0.0455293
CCDC85B	grey	grey	0.042949	0.0547954	0.0315462	0.0304059	0.0450731	-0.00350902	0.0431649	0.0582085	-0.00877041	0.0589892	0.065917
CCDC88A	grey	grey	0.0985606	0.232825	0.181598	0.228352	0.193692	-0.0740167	0.151005	0.149448	0.111095	0.159725	0.197787
CCDC88B	ME-CD16 mono3	turquoise	0.0164387	0.12848	0.128625	0.165651	0.0925389	-0.00694413	0.0711864	0.0629481	0.0193248	0.0738643	0.0916651
CCDC88C	grey	grey	0.0751997	0.209335	0.186551	0.195507	0.11588	0.0441781	0.148195	0.140815	0.0212886	0.104885	0.178419
CCDC90B	grey	grey	0.0818069	0.101729	0.0896182	0.0575816	0.117831	-0.00809422	0.031537	0.0762828	0.0967035	0.0654963	0.0731659
CCDC91	grey	grey	0.0706401	0.130099	0.0973531	0.120104	0.0723244	0.0453066	0.147918	0.0875449	0.0424197	0.0858286	0.096652
CCDC93	ME-CD16 mono4	pink	0.0703388	0.131405	0.106166	0.111646	0.132212	0.0114235	0.0529005	0.0972494	0.0800625	0.0651975	0.0853049
CCDC94	grey	grey	0.0467282	0.101603	0.0954197	0.0931998	0.0853383	-0.00735867	0.0654956	0.0492022	0.0568315	0.0423079	0.0839147
CCDC97	ME-CD16 mono5	green	0.0264998	0.038798	0.0571896	-0.0129573	0.0236502	0.119715	0.044251	0.00761974	0.0558378	0.0127427	-0.0345186
CCL5	ME-CD16 mono5	green	-0.120505	-0.0692656	0.0483208	-0.109678	-0.0906226	0.437177	0.00791402	-0.0652577	-0.0397854	-0.0525075	-0.20633
CCM2	grey	grey	0.079764	0.169905	0.123124	0.18413	0.125579	-0.0316231	0.110578	0.108459	0.0418157	0.122737	0.177943
CCNC	grey	grey	0.0714972	0.094395	0.0909359	0.0642506	0.090169	0.0504743	0.103095	0.0538299	0.0777756	0.0800565	0.0468433
CCND2	ME-CD16 mono5	green	-0.114807	-0.0928833	0.0139555	-0.148565	-0.0785315	0.34599	-0.00737693	-0.101312	-0.0154776	-0.0888806	-0.216151
CCND3	grey	grey	0.157102	0.187509	0.141799	0.114271	0.13078	0.0101803	0.110518	0.169757	0.100914	0.161671	0.152042
CCNDBP1	grey	grey	0.0405699	0.125261	0.11426	0.144595	0.0831344	0.025096	0.0983785	0.0608846	0.0289234	0.107018	0.127371
CCNG1	grey	grey	0.0205	0.065476	0.0793499	0.0648239	0.0488556	0.0624502	0.0471699	0.0349152	0.0328231	0.0225012	0.0219116
CCNG2	ME-CD16 mono3	turquoise	-0.0011506	0.104019	0.0825642	0.163026	0.0460323	-0.0548605	0.0762559	0.0868323	-0.0409179	0.0637567	0.1224
CCNH	grey	grey	0.0212134	0.0539721	0.0696571	0.0563135	0.0402399	0.0318482	0.0390619	0.0173588	0.0241562	0.0428274	0.0368019
CCNI	ME-CD16 mono3	turquoise	0.0775027	0.228333	0.172376	0.326105	0.113379	-0.0793987	0.248114	0.15082	-0.0304804	0.172145	0.288089
CCNK	grey	grey	0.132884	0.156573	0.0929476	0.102329	0.161357	0.024749	0.0812651	0.139584	0.136765	0.121295	0.103936
CCNL1	ME-CD16 mono1	brown	0.216529	0.142179	0.120592	0.0580661	0.121397	0.0540021	0.124107	0.180916	0.113317	0.133564	0.106661
CCNL2	grey	grey	0.0188022	0.114774	0.113726	0.127649	0.0806636	0.0586189	0.0726611	0.0574911	0.0074088	0.0589107	0.0913938
CCNT1	grey	grey	-0.0404021	0.0502728	0.0782943	0.0397166	0.0131854	0.0808108	0.0401581	0.0036976	0.00650532	0.0312912	0.00195737
CCNT2	grey	grey	0.00881344	0.12451	0.104297	0.141539	0.0644077	-0.0167434	0.0648393	0.0655559	0.00269927	0.0673789	0.10547
CCNY	grey	grey	0.11747	0.172707	0.100938	0.145862	0.118659	-0.0381662	0.123306	0.113413	0.0876252	0.11543	0.145376
CCP110	ME-CD16 mono2	yellow	0.0113032	0.0581599	0.0796722	0.0469781	0.0720119	0.00991201	0.0091594	-0.0171678	0.0480798	0.022394	0.0137363
CCPG1	grey	grey	-0.00287511	0.0549366	0.0737799	0.0700543	0.0220352	-0.0454702	0.00437272	0.00827213	-0.00226305	0.0279081	0.0475907
CCR1	ME-CD16 mono8	blue	0.292698	0.236037	0.189164	0.0465388	0.318527	0.0794952	0.0210428	0.158573	0.433875	0.192037	0.072103
CCSAP	grey	grey	0.0373766	0.07452	0.0404874	0.101884	0.0546928	-0.0847287	0.0559548	0.0490725	-0.00448311	0.0792856	0.110116
CCSER2	grey	grey	0.121888	0.169854	0.141262	0.112921	0.116978	0.068398	0.0859374	0.122211	0.0945326	0.120316	0.104407
CCT2	grey	grey	0.106457	0.166388	0.149326	0.133554	0.150352	0.0213428	0.124904	0.122095	0.092578	0.100445	0.122236
CCT3	ME-CD16 mono3	turquoise	0.103413	0.220865	0.206553	0.179012	0.201742	0.0508298	0.133906	0.121641	0.12576	0.142394	0.131827
CCT4	grey	grey	0.121698	0.17131	0.170429	0.0874483	0.165342	0.0627762	0.0728826	0.121562	0.14176	0.120896	0.0758292
CCT5	grey	grey	0.13851	0.207085	0.164922	0.184712	0.173224	-0.0174764	0.11638	0.143018	0.102117	0.158377	0.174052
CCT6A	grey	grey	0.0988048	0.165411	0.110802	0.137122	0.145597	-0.0169977	0.144155	0.0992139	0.0755668	0.119745	0.134151
CCT7	grey	grey	0.128798	0.165659	0.126549	0.122165	0.137581	-0.00767523	0.132544	0.128781	0.101442	0.107222	0.127629
CCT8	ME-CD16 mono4	pink	0.135104	0.214031	0.190468	0.185448	0.222176	0.0194369	0.160272	0.154208	0.119222	0.143326	0.159781
CCZ1	ME-CD16 mono6	red	0.0832569	0.124559	0.0693771	0.103232	0.0722706	-0.0343959	0.0858745	0.13229	0.0101928	0.136668	0.132382
CCZ1B	grey	grey	0.0257028	0.0749888	0.0349211	0.055728	0.0633176	-0.00568863	0.0736183	0.0625606	-0.00501363	0.0794565	0.0734798
CD101	ME-CD16 mono3	turquoise	0.0708324	0.185961	0.151828	0.228502	0.122371	-0.0499389	0.101378	0.139404	0.0216376	0.143659	0.193508
CD14	ME-CD16 mono8	blue	0.285537	0.231592	0.211815	-0.0100771	0.341922	0.113405	0.0297474	0.157312	0.562078	0.187641	-0.0263805
CD151	ME-CD16 mono1	brown	0.180389	0.14496	0.0965856	0.084439	0.129434	-0.0336436	0.0827036	0.146788	0.102415	0.138961	0.126598
CD163	ME-CD16 mono8	blue	0.206345	0.169259	0.171335	-0.0691141	0.314227	0.103689	-0.0428397	0.0940907	0.535107	0.118634	-0.105054
CD164	grey	grey	0.152217	0.252017	0.227971	0.180902	0.240662	0.0475603	0.0986682	0.164269	0.195309	0.171174	0.148787
CD180	grey	grey	0.102902	0.0976166	0.0911304	0.031507	0.127806	0.0194001	0.0281072	0.0986515	0.132606	0.0548018	0.0430681
CD1D	ME-CD16 mono8	blue	0.161123	0.172887	0.161907	0.0783819	0.211931	0.0237265	0.111151	0.119025	0.264979	0.117598	0.0645143
CD244	grey	grey	-0.0199314	0.095853	0.0828593	0.146156	0.0584252	-0.0217624	0.0751311	0.0499885	-0.0300046	0.0458248	0.100194
CD247	ME-CD16 mono5	green	-0.0731808	-0.000374523	0.133094	-0.0558937	-0.0416821	0.464966	0.0597209	-0.0118939	-0.000722433	-0.0418439	-0.149471
CD2AP	grey	grey	0.128911	0.116185	0.103349	0.0437785	0.105347	0.0290307	0.0547879	0.0708083	0.126471	0.101406	0.0558871
CD2BP2	grey	grey	0.0714636	0.130782	0.122579	0.111894	0.112729	0.0511005	0.0776048	0.0557005	0.0721498	0.0779667	0.0942059
CD300A	grey	grey	0.244801	0.268608	0.20482	0.165519	0.278122	-0.0155314	0.0996553	0.236332	0.210344	0.182422	0.219523
CD300C	grey	grey	0.110514	0.153249	0.108737	0.109713	0.123314	-0.00200977	0.0937518	0.0885346	0.102737	0.12398	0.122117
CD300E	ME-CD16 mono3	turquoise	0.263021	0.364727	0.284893	0.308464	0.333013	-0.052633	0.082497	0.238882	0.304389	0.268316	0.291616
CD300LF	ME-CD16 mono10	black	0.0946717	0.20565	0.106835	0.256771	0.123002	-0.117022	0.189453	0.164538	-0.015814	0.197645	0.28202
CD302	grey	grey	0.0612203	0.150946	0.122227	0.146285	0.117899	-0.0196181	0.125035	0.0739916	0.0750844	0.134952	0.131455
CD33	grey	grey	0.0967481	0.180648	0.118809	0.139644	0.128738	-0.00490074	0.180021	0.137232	0.102362	0.137949	0.125014
CD36	ME-CD16 mono8	blue	0.223617	0.226395	0.195889	0.0588769	0.297205	0.048068	0.0755713	0.15867	0.426688	0.197764	0.0407343
CD37	grey	grey	0.0795979	0.109068	0.0581543	0.0900386	0.0893099	-0.0445083	0.0521919	0.0779448	0.0488909	0.0924269	0.114496
CD3D	ME-CD16 mono5	green	-0.121291	-0.0739626	0.0610076	-0.122894	-0.106311	0.497383	0.0786928	-0.0834353	-0.0464715	-0.101458	-0.214252
CD3G	ME-CD16 mono5	green	-0.103488	-0.0369905	0.0794906	-0.0799351	-0.0342392	0.415512	0.0520862	-0.0750461	-0.00709726	-0.0645061	-0.165529
CD4	ME-CD16 mono6	red	0.180267	0.255279	0.164348	0.209909	0.254085	-0.0621396	0.144239	0.165688	0.185718	0.200917	0.21466
CD40	ME-CD16 mono1	brown	0.14937	0.0745117	0.0391426	0.0137301	0.094763	-0.0113364	0.00861825	0.0780017	0.126922	0.0933658	0.0369123
CD44	grey	grey	0.140048	0.276663	0.190577	0.309491	0.195508	-0.0463033	0.23252	0.200337	0.0590469	0.19798	0.293814
CD46	grey	grey	0.202158	0.210229	0.169082	0.148581	0.191679	0.0188948	0.0805205	0.182063	0.160357	0.176169	0.15872
CD47	grey	grey	0.152632	0.230912	0.186807	0.22827	0.170293	0.00946513	0.178537	0.171756	0.0498494	0.168097	0.218252
CD48	ME-CD16 mono3	turquoise	0.133183	0.234253	0.149497	0.246109	0.182493	-0.0478199	0.214395	0.16233	0.0563004	0.174299	0.253356
CD52	ME-CD16 mono10	black	0.209302	0.227376	0.143732	0.201065	0.170939	-0.0127392	0.227473	0.222541	0.0499521	0.188457	0.284569
CD53	ME-CD16 mono8	blue	0.289439	0.336763	0.268498	0.256583	0.316342	0.00272649	0.114697	0.228392	0.288506	0.26196	0.281503
CD55	grey	grey	0.190453	0.235542	0.167575	0.206777	0.202623	-0.053804	0.0959919	0.169515	0.15514	0.141828	0.202623
CD58	grey	grey	0.0811593	0.138214	0.0979844	0.121481	0.116703	-0.0350579	0.0449637	0.107896	0.062804	0.0983348	0.120163
CD63	ME-CD16 mono8	blue	0.369241	0.263755	0.227747	0.0296631	0.380439	0.0728373	0.0156619	0.21274	0.497595	0.256119	0.0909149
CD69	ME-CD16 mono5	green	-0.0536519	-0.0777903	0.0197455	-0.141327	-0.0762539	0.295363	0.0596497	-0.0640302	-0.0388426	-0.0802149	-0.17259
CD74	grey	grey	0.343828	0.375529	0.230749	0.289208	0.393904	-0.177241	0.253028	0.28465	0.34422	0.307654	0.362346
CD79B	grey	grey	-0.00592284	0.132252	0.111617	0.185765	0.0594576	-0.0316868	0.0983479	0.0826687	-0.048834	0.104232	0.16662
CD81	ME-CD16 mono2	yellow	0.108481	0.175658	0.230894	0.098135	0.18889	0.133855	0.0435313	0.121042	0.167062	0.0945443	0.0886204
CD82	grey	grey	0.0084007	-0.00966525	0.0319139	-0.0705785	0.0373826	0.0856544	-0.0592316	-0.0242987	0.0965754	-0.048322	-0.0897599
CD83	ME-CD16 mono6	red	0.0925991	0.113925	0.0409406	0.138971	0.0697025	-0.107681	0.13771	0.146794	0.0164075	0.136298	0.179381
CD84	grey	grey	0.131461	0.122546	0.115193	-0.0031564	0.163433	0.12233	-0.000847422	0.0793822	0.242928	0.0585827	-0.0016206
CD86	ME-CD16 mono3	turquoise	0.129612	0.232439	0.138796	0.267926	0.194979	-0.11642	0.133986	0.175018	0.0746513	0.181392	0.262507
CD93	grey	grey	0.235305	0.261268	0.200979	0.111128	0.27419	0.000685419	0.114806	0.190904	0.321986	0.185228	0.117908
CD97	ME-CD16 mono7	purple	0.217127	0.226617	0.146893	0.183265	0.178376	-0.054384	0.113229	0.306121	0.0956781	0.187096	0.236168
CD99	ME-CD16 mono5	green	0.139091	0.165885	0.164126	0.0300007	0.183101	0.232082	0.0852167	0.113777	0.252899	0.119961	-0.0149911
CD99L2	ME-CD16 mono1	brown	0.110608	0.0914251	0.0472573	0.0416702	0.0939929	-0.019422	0.0257712	0.0804555	0.088684	0.0637102	0.0635558
CDA	ME-CD16 mono6	red	-0.0189825	0.055183	0.0238175	0.10647	0.00878473	-0.040851	0.101906	0.0178644	-0.0373903	0.0564488	0.0801308
CDC123	grey	grey	0.0920489	0.120739	0.113191	0.0696647	0.123068	0.0219291	0.0940217	0.106074	0.104451	0.0713628	0.0766539
CDC16	ME-CD16 mono3	turquoise	0.0423257	0.122818	0.120504	0.151661	0.0953627	0.000554277	0.10141	0.078984	0.0134052	0.10582	0.115298
CDC25B	ME-CD16 mono5	green	0.0392114	0.0806776	0.142918	0.0180771	0.0463549	0.290397	0.0908272	0.0804793	0.0622963	0.0461707	-0.0323671
CDC27	grey	grey	0.0500737	0.120287	0.0993482	0.0887968	0.0869497	0.0569866	0.0632463	0.0494427	0.0645864	0.0877306	0.0651498
CDC34	grey	grey	0.0597115	0.08983	0.0770041	0.0808656	0.0828996	-0.0256546	0.0279497	0.066597	0.0482264	0.0684678	0.0819715
CDC37	grey	grey	0.118921	0.19119	0.15518	0.137186	0.152687	0.0144933	0.123308	0.130249	0.122712	0.113169	0.140327
CDC40	grey	grey	0.094977	0.172534	0.117573	0.169627	0.136694	-0.0340259	0.119141	0.135422	0.0649774	0.158375	0.152406
CDC42	ME-CD16 mono3	turquoise	0.216294	0.287539	0.197478	0.299171	0.209267	-0.0908726	0.220998	0.257151	0.0923423	0.22137	0.326645
CDC42BPB	grey	grey	0.0787642	0.113971	0.0886347	0.0864326	0.116583	-0.036274	0.0269276	0.0884789	0.0915191	0.0831841	0.0745331
CDC42EP3	grey	grey	0.0719445	0.167073	0.117098	0.198593	0.0937993	-0.0387263	0.090524	0.125053	0.0184091	0.133327	0.180844
CDC42EP4	grey	grey	0.0265526	0.103166	0.0742373	0.121402	0.0626962	-0.040437	0.0630715	0.0783403	-0.00692565	0.0926325	0.127034
CDC42SE1	grey	grey	0.171614	0.173393	0.130131	0.0840788	0.171554	0.014894	-0.00627309	0.119105	0.153047	0.13405	0.0992317
CDC42SE2	grey	grey	0.0859554	0.153204	0.120975	0.104662	0.0925991	0.111916	0.154949	0.120929	0.0667555	0.11379	0.0869594
CDC5L	grey	grey	0.105925	0.175483	0.150042	0.127708	0.16308	-0.00568711	0.0808467	0.149257	0.111205	0.117043	0.124198
CDC73	ME-CD16 mono4	pink	0.107761	0.169637	0.168558	0.144437	0.18841	-0.00578729	0.0587517	0.114067	0.130413	0.0904149	0.113239
CDH23	ME-CD16 mono1	brown	0.0771581	0.0693822	-0.00133169	0.121683	-0.01085	-0.147027	0.0715865	0.0855103	-0.121811	0.110798	0.194744
CDIP1	grey	grey	0.0103462	0.0973349	0.0490246	0.156002	0.0192107	-0.0664514	0.124549	0.079496	-0.0641343	0.0875213	0.159411
CDIPT	grey	grey	0.0917641	0.135683	0.113591	0.121226	0.112833	-0.00881308	0.0874436	0.0968845	0.0757507	0.077652	0.100719
CDK10	ME-CD16 mono5	green	-4.57299e-06	0.055496	0.0628727	0.0726053	0.0327634	0.0563371	0.0490679	0.0379207	0.0179827	0.0204025	0.0469853
CDK11B	grey	grey	0.0607857	0.171282	0.176797	0.153726	0.125256	0.0490709	0.098885	0.101803	0.0659448	0.0785824	0.0999914
CDK12	grey	grey	0.0354412	0.105269	0.117341	0.072916	0.0777835	0.0675142	0.0592963	0.0882963	0.0467831	0.0745298	0.0561551
CDK13	grey	grey	0.0640468	0.148673	0.132222	0.141561	0.102748	0.0250023	0.0499362	0.0754658	0.0701649	0.0780265	0.107264
CDK16	grey	grey	0.0793504	0.0940008	0.0679504	0.0572949	0.100723	-0.00397892	0.0564013	0.0864781	0.0483338	0.0853542	0.0579505
CDK19	grey	grey	0.128468	0.169034	0.149171	0.129547	0.123906	0.0154937	0.104217	0.102924	0.0977722	0.126134	0.12104
CDK2AP2	grey	grey	0.0690665	0.135413	0.111168	0.16321	0.0887943	-0.0303458	0.0986656	0.0902969	0.0161688	0.119029	0.136408
CDK5RAP1	grey	grey	0.0440306	0.0748727	0.0692458	0.0486914	0.0456043	0.00871191	0.0183403	0.0746333	0.0485539	0.0694633	0.0416834
CDK5RAP2	grey	grey	0.00279865	0.0801977	0.0729467	0.107803	0.0318276	0.0324218	0.0614467	0.0334452	-0.0188913	0.0201837	0.0788484
CDK5RAP3	grey	grey	0.077901	0.155922	0.146578	0.157979	0.110793	0.0147251	0.0917253	0.100158	0.0696373	0.116756	0.119553
CDK6	grey	grey	0.0476601	0.131704	0.0930281	0.137089	0.0913063	0.0327856	0.0867783	0.0643801	0.0527515	0.101849	0.098985
CDK9	grey	grey	0.0618122	0.131533	0.0771534	0.120316	0.0896941	0.0129422	0.0948197	0.0860436	0.0396075	0.106873	0.106685
CDKN1A	ME-CD16 mono8	blue	0.309399	0.244408	0.189883	0.0814452	0.305324	-0.00480262	0.0393373	0.205435	0.367168	0.183066	0.147674
CDKN1B	ME-CD16 mono6	red	0.103184	0.14774	0.113447	0.139672	0.11762	0.0010342	0.13542	0.106179	0.0266953	0.0965728	0.137916
CDKN1C	ME-CD16 mono10	black	0.0419411	0.15923	0.0451842	0.324431	-0.00476483	-0.233717	0.183102	0.177796	-0.231495	0.133321	0.39729
CDKN2AIP	grey	grey	-0.0151886	0.0550323	0.0809192	0.0578363	0.0265248	0.0779466	0.0596282	0.0158792	-0.0160048	-0.00018133	0.0148021
CDKN2D	ME-CD16 mono6	red	0.109542	0.1493	0.0675742	0.16876	0.0645665	-0.071071	0.203711	0.150142	-0.0247347	0.127195	0.20378
CDS2	grey	grey	0.0477202	0.0670217	0.0761874	0.0336085	0.077799	0.0357205	0.0208219	0.053736	0.0485676	0.0360062	0.0373333
CDV3	ME-CD16 mono7	purple	0.196796	0.246815	0.162971	0.194193	0.16428	-0.00853118	0.169452	0.294223	0.120021	0.218942	0.230777
CDYL	grey	grey	0.0574063	0.101295	0.107093	0.0532113	0.089864	0.0747254	0.0630713	0.0554079	0.0878654	0.0581457	0.0341819
CDYL2	grey	grey	0.0152952	0.0595139	0.0324712	0.0920129	0.00728947	-0.0595216	0.0550751	0.0519574	-0.0375265	0.0318538	0.116665
CEBPB	ME-CD16 mono8	blue	0.266374	0.266187	0.173017	0.201543	0.267508	-0.0669139	0.0571152	0.18091	0.222291	0.210338	0.235557
CEBPD	ME-CD16 mono8	blue	0.217974	0.22528	0.17171	0.130269	0.230059	-0.0318817	0.0674575	0.164109	0.290233	0.16128	0.13305
CEBPG	ME-CD16 mono7	purple	0.142872	0.139081	0.0988991	0.0810423	0.10686	-0.00745998	0.0665928	0.219646	0.0819636	0.104144	0.110453
CEBPZ	grey	grey	0.0298988	0.116747	0.10256	0.115477	0.0929819	0.0144903	0.110263	0.0668346	0.0183923	0.0593354	0.105124
CECR1	grey	grey	0.314888	0.30674	0.211264	0.182939	0.326397	-0.0700428	0.0914673	0.264203	0.305667	0.293532	0.237092
CELF1	grey	grey	0.0848434	0.164593	0.142402	0.162784	0.127992	0.0222203	0.113261	0.124573	0.065616	0.0843575	0.122768
CELF2	grey	grey	0.0770575	0.22649	0.206855	0.243321	0.154082	0.0228599	0.165899	0.137165	0.0353611	0.151305	0.198069
CENPB	grey	grey	0.0804468	0.129829	0.117331	0.110604	0.0900923	-0.00136879	0.0676787	0.101086	0.0816888	0.095342	0.103999
CENPC	grey	grey	0.0420828	0.0626295	0.0444724	0.0506979	0.0575513	0.014926	0.0463545	0.0376816	0.0513592	0.0385112	0.0386879
CEP104	grey	grey	0.0683558	0.126587	0.122726	0.121307	0.0962461	-0.0195969	0.0344148	0.0862813	0.0744452	0.0996285	0.109048
CEP120	grey	grey	0.0551149	0.104557	0.0865822	0.0907722	0.0970664	0.0262326	0.0760471	0.0805489	0.0324712	0.0993457	0.0961488
CEP135	ME-CD16 mono3	turquoise	0.0261934	0.113113	0.117579	0.123888	0.0869212	0.0588906	0.0964282	0.0552264	0.0355919	0.061244	0.0580083
CEP164	grey	grey	0.0825742	0.117857	0.068512	0.104085	0.0804627	-0.028434	0.0513918	0.0929261	0.0395045	0.122212	0.105342
CEP170	grey	grey	0.0446564	0.125258	0.112706	0.125978	0.0874948	-0.0436319	0.0888143	0.0613319	0.0300965	0.0568871	0.0937981
CEP192	grey	grey	0.0369409	0.105208	0.0862812	0.0756472	0.0955489	0.0634821	0.0554944	0.0574163	0.0467436	0.0803001	0.0487934
CEP250	grey	grey	0.0105319	0.092838	0.0938713	0.0980338	0.0491815	0.035708	0.0531033	0.0352964	0.00160565	0.0476216	0.0731284
CEP350	ME-CD16 mono3	turquoise	0.0717327	0.219155	0.20695	0.24384	0.146276	0.037876	0.136663	0.146953	0.0670374	0.116765	0.175633
CEP57	grey	grey	0.0576643	0.123423	0.115513	0.104739	0.0974612	0.0798803	0.104616	0.046207	0.0626433	0.0696586	0.0606233
CEP63	grey	grey	0.0601172	0.103875	0.0876729	0.088496	0.0825157	-0.010321	0.0576265	0.0849077	0.0630833	0.0648404	0.0744116
CEP68	grey	grey	-0.0254931	0.027147	0.0123088	0.0597466	0.00184508	0.0572685	0.0673016	-0.000895055	-0.0471261	0.0121544	0.0344743
CEP78	ME-CD16 mono3	turquoise	-0.00198786	0.055652	0.0529633	0.0621574	0.0383301	0.0514498	0.0324727	0.00840339	0.011406	0.0184178	0.0164015
CEP85	grey	grey	0.0284936	0.0983908	0.0728652	0.1278	0.0430757	-0.0276663	0.0411967	0.0669972	0.0172222	0.0941167	0.11321
CEP85L	grey	grey	0.0445383	0.0713874	0.0648137	0.0777892	0.061549	-0.0012532	0.063875	0.0531625	0.0239944	0.0772938	0.0628956
CEPT1	grey	grey	0.0520042	0.0466531	0.0382769	0.0178529	0.0559492	0.00464655	-0.0285223	0.00748516	0.0540341	0.0642322	0.0267709
CERK	ME-CD16 mono3	turquoise	0.0427549	0.134152	0.0912896	0.199206	0.0624023	-0.0754575	0.113279	0.0894816	-0.0620772	0.110021	0.182858
CERKL	ME-CD16 mono3	turquoise	0.140292	0.243106	0.174379	0.264278	0.203469	-0.0633413	0.17527	0.162112	0.0971694	0.180492	0.230354
CERS2	ME-CD16 mono1	brown	0.104313	0.0906325	0.0732544	0.0179341	0.0904242	0.0391302	0.00601421	0.104884	0.103885	0.0674315	0.0407921
CERS5	grey	grey	0.0501296	0.109481	0.0722815	0.0956728	0.0911985	-0.00769827	0.0521734	0.0784129	0.0337913	0.0672524	0.084987
CERS6	grey	grey	0.0897767	0.131264	0.0865289	0.0922417	0.120032	0.0291793	0.077469	0.0817625	0.117377	0.0809657	0.080881
CES2	grey	grey	0.0663858	0.104775	0.0921454	0.0693034	0.104309	0.0473812	0.0868071	0.0781584	0.0641939	0.0735023	0.0550078
CFD	ME-CD16 mono10	black	0.162523	0.232717	0.103577	0.291944	0.137923	-0.165769	0.171968	0.239581	0.000313658	0.202969	0.374858
CFDP1	grey	grey	0.0548825	0.0624023	0.0482985	0.048292	0.0453467	0.0265394	0.0455505	0.0526059	0.0425792	0.0482041	0.0487208
CFL1	ME-CD16 mono3	turquoise	0.126489	0.318269	0.263165	0.367358	0.236223	-0.0392049	0.214637	0.181596	0.105778	0.231678	0.320173
CFLAR	ME-CD16 mono8	blue	0.179028	0.174243	0.153103	0.0934591	0.206862	0.0389944	-0.00111018	0.120479	0.21573	0.12874	0.0781587
CFP	ME-CD16 mono3	turquoise	0.19887	0.306488	0.180229	0.331092	0.252588	-0.167208	0.217827	0.236725	0.123791	0.217933	0.342077
CGGBP1	grey	grey	0.114253	0.167401	0.131901	0.114572	0.158691	0.0210308	0.0339501	0.079369	0.138308	0.104737	0.102078
CHCHD1	grey	grey	0.108366	0.115218	0.102588	0.0613049	0.126927	-0.00214653	0.0825212	0.0792848	0.109578	0.108875	0.0793589
CHCHD10	ME-CD16 mono3	turquoise	0.0496339	0.145289	0.116267	0.157187	0.113044	-0.0245823	0.139135	0.102382	0.0554043	0.10755	0.129542
CHCHD2	ME-CD16 mono9	magenta	0.193958	0.1537	0.0861969	0.046507	0.150449	0.0542264	0.107545	0.142827	0.132094	0.230553	0.0930559
CHCHD3	ME-CD16 mono9	magenta	0.0939147	0.111894	0.0670343	0.0717661	0.0768779	0.0140698	0.0642298	0.0907094	0.0555167	0.168376	0.0902282
CHCHD7	ME-CD16 mono1	brown	0.155958	0.131739	0.104203	0.0731382	0.122056	0.0312873	0.0846656	0.139068	0.101733	0.136943	0.0907973
CHD1	grey	grey	0.124419	0.163992	0.138369	0.155141	0.123027	-0.0337049	0.0948676	0.120628	0.0919557	0.109994	0.137592
CHD1L	grey	grey	0.0500194	0.103481	0.0733319	0.0900733	0.0691799	0.0387616	0.0974104	0.0582476	0.0600536	0.0602862	0.0694291
CHD2	grey	grey	0.0270335	0.129612	0.137974	0.0926572	0.0916606	0.0968334	0.0478978	0.0769798	0.0685627	0.074227	0.0362501
CHD3	ME-CD16 mono5	green	0.0519304	0.120216	0.163139	0.066428	0.101781	0.212155	0.105346	0.0944378	0.107881	0.0704808	0.00275612
CHD4	ME-CD16 mono3	turquoise	0.0679675	0.22555	0.222728	0.222258	0.190633	0.0591866	0.155935	0.140634	0.120514	0.143568	0.166752
CHD6	grey	grey	0.0437889	0.0962374	0.102202	0.086564	0.0875858	0.0330443	0.0533941	0.0519186	0.05399	0.048321	0.0530888
CHD7	grey	grey	0.00567601	0.0546109	0.07523	0.0680969	0.0153372	0.0491203	0.049218	0.0324122	-0.0128303	0.0222428	0.0279848
CHD8	grey	grey	0.0996087	0.182238	0.158377	0.157598	0.161651	0.0277162	0.0489059	0.0677531	0.125907	0.0997549	0.133628
CHD9	grey	grey	0.0794789	0.159102	0.133001	0.15866	0.104154	-0.00289247	0.0770019	0.107029	0.0538317	0.093235	0.115574
CHFR	grey	grey	0.124328	0.12316	0.0894275	0.0882266	0.129751	0.0253692	0.0682045	0.0743536	0.0844153	0.088586	0.0891591
CHM	grey	grey	0.0585506	0.0823282	0.0742403	0.0525083	0.0672579	-0.00351469	0.0597877	0.028293	0.0585193	0.0559491	0.0393824
CHML	grey	grey	0.0487836	0.105114	0.0987695	0.0984778	0.0622668	0.0288505	0.0498996	0.0583194	0.0363582	0.0579529	0.0792004
CHMP1A	grey	grey	0.0457801	0.0835485	0.056668	0.0729172	0.095387	0.00747164	0.0728025	0.0846163	0.0629876	0.0669604	0.050355
CHMP1B	grey	grey	0.136542	0.150719	0.118145	0.109594	0.134454	-0.00106913	0.0779679	0.122031	0.11865	0.10273	0.107026
CHMP2A	ME-CD16 mono7	purple	0.207806	0.185025	0.144319	0.105297	0.176264	0.00908072	0.12027	0.225224	0.160492	0.152439	0.139253
CHMP2B	grey	grey	0.117178	0.0776395	0.0406827	0.0105199	0.101092	-0.0182781	-0.00661918	0.0861366	0.0933634	0.0657404	0.0539841
CHMP3	grey	grey	0.127401	0.194264	0.114093	0.187837	0.137453	-0.0218221	0.139859	0.170994	0.0728692	0.171043	0.186476
CHMP4B	ME-CD16 mono1	brown	0.244345	0.2362	0.171223	0.190987	0.187063	-0.0722193	0.147837	0.222042	0.122151	0.188108	0.233919
CHMP5	grey	grey	0.107652	0.121763	0.0927203	0.0491868	0.14708	-0.0051906	-0.0016463	0.0647686	0.165348	0.0753789	0.0529903
CHMP7	grey	grey	0.0826658	0.0923378	0.102085	0.00981795	0.0878474	0.128496	0.018523	0.0521406	0.132522	0.0901845	-0.00435742
CHN2	grey	grey	0.12163	0.142673	0.128295	0.104943	0.103424	0.0208299	0.0921754	0.125476	0.0691696	0.108133	0.106031
CHORDC1	ME-CD16 mono8	blue	0.0394493	0.0929546	0.114809	0.0816177	0.109339	0.0296458	0.0184482	0.0269787	0.079658	0.0772724	0.0569126
CHP1	ME-CD16 mono10	black	0.128776	0.208248	0.152133	0.206255	0.164265	-0.0577831	0.129003	0.174088	0.0695574	0.170104	0.222312
CHPF2	grey	grey	0.10536	0.105031	0.102667	0.0680415	0.10618	0.0271014	0.00690041	0.0423146	0.0946232	0.0868056	0.0635346
CHRAC1	grey	grey	0.0819821	0.144991	0.0729922	0.153323	0.111944	-0.0376304	0.11895	0.142468	0.0188182	0.122731	0.155901
CHST11	grey	grey	0.0631487	0.107744	0.0608672	0.0899907	0.10862	0.0287039	0.0448166	0.0883017	0.0861299	0.0867415	0.0586644
CHST15	grey	grey	0.157037	0.205811	0.116659	0.171585	0.164074	-0.0923049	0.0583433	0.162247	0.0857192	0.159728	0.206482
CHST2	ME-CD16 mono3	turquoise	-0.0411802	0.0991033	0.0537019	0.232215	-0.00645199	-0.0862439	0.123705	0.0339874	-0.1297	0.0781768	0.19566
CHST7	grey	grey	0.0181541	0.0902308	0.0661477	0.105252	0.050619	-0.0358207	0.0942422	0.0599023	-0.018106	0.0757529	0.127561
CHSY1	ME-CD16 mono8	blue	0.135961	0.143505	0.105213	0.0885731	0.154805	-0.0154191	0.0595629	0.118729	0.161458	0.113302	0.0801397
CHTF8	grey	grey	0.0613446	0.0896292	0.0624638	0.0667168	0.0584246	0.0193804	0.034946	0.0823243	0.0427526	0.0724578	0.0837816
CHTOP	ME-CD16 mono3	turquoise	0.0443935	0.134715	0.131497	0.120155	0.118575	0.00482806	0.0255666	0.0858119	0.0914249	0.0843057	0.0661345
CHUK	grey	grey	0.0686801	0.128103	0.0945677	0.111666	0.115301	-0.0287212	0.0621339	0.068877	0.0621452	0.0986706	0.10781
CHURC1	grey	grey	0.032602	0.146797	0.136576	0.180983	0.114722	0.0177529	0.110162	0.0713502	0.0122999	0.069142	0.126635
CIAO1	grey	grey	0.0663875	0.149025	0.175488	0.0963324	0.139008	0.108175	0.0675542	0.0682368	0.101574	0.0770189	0.0486664
CIAPIN1	grey	grey	0.0439632	0.132886	0.0964679	0.125347	0.0818339	0.0148663	0.0615609	0.0686153	0.0492844	0.0800758	0.100278
CIB1	grey	grey	0.0999625	0.17835	0.150478	0.166654	0.145345	0.00358785	0.152008	0.135167	0.0665805	0.129419	0.16625
CIC	grey	grey	0.0605496	0.0684036	0.0206734	0.0609119	0.0437883	-0.0188559	0.0380914	0.0761819	0.0193408	0.0899719	0.078721
CIITA	grey	grey	0.133695	0.143475	0.118927	0.0712405	0.133062	-0.0223802	0.0732988	0.0994612	0.139017	0.104755	0.0623033
CINP	ME-CD16 mono2	yellow	0.0835816	0.114038	0.123853	0.0909219	0.133156	0.0135136	0.0467988	0.0579043	0.103411	0.0963995	0.0758427
CIR1	grey	grey	0.133491	0.152371	0.122844	0.111548	0.151439	-0.0108561	0.0861057	0.108075	0.126938	0.10631	0.104461
CIRBP	ME-CD16 mono6	red	0.00179899	0.139043	0.104851	0.19491	0.0367865	0.0293441	0.204147	0.083664	-0.0963174	0.113415	0.168525
CIRH1A	grey	grey	0.0366487	0.082556	0.0698777	0.0712155	0.0654877	-0.010644	0.0779941	0.0424908	0.0351959	0.0440097	0.0754835
CISD3	grey	grey	0.0968028	0.105472	0.0656834	0.0697602	0.0756095	-0.0110744	0.0898453	0.122067	0.0575128	0.0828497	0.0941516
CITED2	grey	grey	0.0735487	0.155459	0.137379	0.149536	0.104772	-0.0135378	0.115482	0.092829	0.049308	0.119246	0.153182
CIZ1	grey	grey	0.0538233	0.122688	0.101306	0.0917334	0.0778083	0.0524383	0.0776593	0.0958771	0.0408507	0.0651721	0.0817625
CKAP2	ME-CD16 mono3	turquoise	0.0183256	0.121289	0.11783	0.125087	0.0933017	0.0137107	0.0722554	0.0472314	0.0323592	0.0786717	0.0810668
CKAP4	grey	grey	0.111862	0.192535	0.17647	0.145268	0.162061	0.0284381	0.141916	0.122364	0.134864	0.137326	0.117336
CKAP5	grey	grey	0.0900866	0.141136	0.133705	0.11475	0.130999	-0.0107041	0.0699979	0.065985	0.101674	0.0805687	0.104956
CKB	grey	grey	-0.0179389	0.0673463	0.0421041	0.168602	-0.0164858	-0.0696428	0.0862471	0.055886	-0.113325	0.0478249	0.15076
CKLF	grey	grey	0.0839453	0.139678	0.117471	0.0925122	0.138698	0.0541369	0.10014	0.0799117	0.0889914	0.0869826	0.078689
CLASP1	ME-CD16 mono5	green	0.0510599	0.0421633	0.0911303	-0.0140635	0.0477068	0.107645	-0.0168174	0.0288359	0.0966415	0.022643	-0.0388575
CLASP2	grey	grey	0.0904071	0.12618	0.110494	0.0773187	0.125985	0.0108531	0.0258468	0.0734904	0.118411	0.102561	0.055439
CLASRP	grey	grey	0.123857	0.125648	0.076364	0.0763606	0.0949129	-0.00729333	0.0241106	0.0892096	0.0766892	0.0880838	0.0970195
CLCN3	grey	grey	0.106403	0.0995897	0.112244	0.0478159	0.12304	0.0447542	0.0251294	0.0974558	0.113163	0.074699	0.0515095
CLCN7	grey	grey	0.0452635	0.0427498	0.0230009	0.0258433	0.0356321	-0.025717	0.0274661	0.0437084	0.0176478	0.0381206	0.0469534
CLDND1	ME-CD16 mono5	green	0.0279	0.0818079	0.0943978	0.0665716	0.0839893	0.048562	0.0347719	0.0328436	0.073722	0.0558825	0.0317276
CLEC12A	ME-CD16 mono3	turquoise	0.0550951	0.245484	0.17496	0.362064	0.15728	-0.105444	0.221738	0.162967	0.00970338	0.17606	0.273523
CLEC2B	ME-CD16 mono7	purple	0.182475	0.151989	0.0988439	0.116487	0.1085	-0.0618855	0.111346	0.243685	0.0667272	0.124406	0.151435
CLEC2D	ME-CD16 mono5	green	-0.0392669	0.025295	0.112986	-0.00359421	0.00167028	0.292058	0.102019	-0.0114721	0.00860651	0.00208207	-0.0716676
CLEC4A	ME-CD16 mono4	pink	0.0993058	0.144772	0.128949	0.0966181	0.162538	-0.00124953	0.095297	0.112077	0.115093	0.131298	0.0975374
CLEC7A	ME-CD16 mono10	black	0.179565	0.266264	0.184976	0.24522	0.222284	-0.0907498	0.142725	0.183156	0.130086	0.236032	0.267379
CLIC1	ME-CD16 mono4	pink	0.173562	0.198385	0.151417	0.132998	0.249041	-0.00281547	0.0876608	0.121163	0.220945	0.138993	0.145475
CLIC4	ME-CD16 mono8	blue	0.118177	0.113425	0.101068	0.0548081	0.138475	-0.0330343	0.0185656	0.0800315	0.16499	0.0927737	0.0633374
CLINT1	grey	grey	0.0995113	0.188279	0.159809	0.177386	0.131811	0.00493653	0.144423	0.154203	0.0386411	0.122763	0.155396
CLIP1	grey	grey	0.131013	0.249953	0.205746	0.224707	0.203113	-0.00981368	0.139942	0.172726	0.107594	0.146591	0.195217
CLIP4	grey	grey	0.09923	0.151533	0.117745	0.132438	0.11054	-0.0072988	0.0624976	0.0918516	0.0544017	0.101188	0.128399
CLK1	ME-CD16 mono1	brown	0.150172	0.126432	0.12523	0.0685614	0.091251	0.0514163	0.104479	0.104111	0.0794559	0.109732	0.0829116
CLK2	grey	grey	0.0513251	0.139814	0.124614	0.133313	0.111734	0.0609923	0.124289	0.102041	0.0583142	0.0689772	0.0940925
CLK3	ME-CD16 mono8	blue	0.069749	0.120193	0.10761	0.0911798	0.0908285	0.0368457	0.0917366	0.0711066	0.0658803	0.0842279	0.0745255
CLK4	grey	grey	0.00747284	0.0437014	0.0527212	0.0704263	0.0267507	0.00145291	0.0413078	0.0293539	-0.0282749	0.0281514	0.059936
CLMN	grey	grey	0.10027	0.103901	0.0722068	0.0695372	0.0941995	-0.061644	0.0270066	0.103599	0.103103	0.109799	0.0780912
CLN3	grey	grey	0.0765837	0.107604	0.0980737	0.0615781	0.128004	0.0161552	0.0264074	0.089406	0.115793	0.0819802	0.0580851
CLN5	grey	grey	0.0615293	0.104569	0.0860764	0.0579757	0.0966599	0.0254324	0.0589535	0.064312	0.0747279	0.088641	0.0627947
CLN6	grey	grey	0.0660319	0.132408	0.0815161	0.110145	0.108644	-0.000324816	0.0576989	0.0776411	0.0756406	0.107674	0.100134
CLNS1A	grey	grey	0.0853861	0.0911337	0.0534327	0.0656332	0.0646456	0.00811937	0.0680803	0.124794	0.0395152	0.0708017	0.0697781
CLOCK	ME-CD16 mono4	pink	0.0636072	0.110667	0.0853432	0.0959898	0.122033	0.00386197	0.0647483	0.0464114	0.0749135	0.089048	0.0779592
CLPP	ME-CD16 mono5	green	0.029312	0.0479264	0.0945553	-0.00929614	0.0605917	0.115304	0.0197895	0.00532758	0.0764861	-0.0199481	-0.0203525
CLPTM1	grey	grey	0.139451	0.144909	0.102281	0.0844941	0.135354	0.00994862	0.0376778	0.122428	0.109449	0.100163	0.115274
CLPTM1L	grey	grey	0.0820266	0.0957421	0.0648313	0.0549336	0.0737113	-0.00413601	0.0230451	0.0947909	0.0599241	0.0864083	0.069988
CLPX	grey	grey	0.0773822	0.157229	0.145187	0.111211	0.147919	0.0260452	0.0761699	0.0935942	0.120274	0.102697	0.0969217
CLSTN1	grey	grey	0.1501	0.186463	0.160283	0.106866	0.17325	0.0608597	0.0927863	0.142014	0.159106	0.135578	0.0911282
CLTA	grey	grey	0.172079	0.203063	0.139282	0.127753	0.223066	-0.0107112	0.0957819	0.160476	0.1919	0.146933	0.134835
CLTB	grey	grey	0.134047	0.170389	0.107603	0.150599	0.13666	-0.0344045	0.107251	0.147278	0.0879861	0.158745	0.175848
CLTC	ME-CD16 mono8	blue	0.200288	0.250878	0.224514	0.174912	0.262351	-0.00374583	0.0777173	0.180226	0.225309	0.162587	0.157305
CLU	ME-CD16 mono8	blue	0.0815908	0.0224636	0.0515989	-0.103009	0.106039	0.128025	-0.0611594	0.000388375	0.259049	0.0342376	-0.1318
CLUH	grey	grey	0.00499868	0.0751692	0.0698677	0.0697585	0.0704119	-0.0167102	0.0258298	0.0566692	0.0456659	0.0554816	0.0475214
CMAS	grey	grey	0.0388997	0.0941105	0.10393	0.0746596	0.0853177	0.0314876	0.0467264	0.0601582	0.0752115	0.0611045	0.0535767
CMC2	grey	grey	0.0418572	0.0499518	0.0677469	0.0256498	0.0450347	0.0356368	0.0196151	0.0390846	0.0525595	0.00427174	0.00762968
CMIP	ME-CD16 mono4	pink	0.163164	0.203423	0.173404	0.120623	0.281542	0.0128959	0.0564468	0.149441	0.205188	0.162772	0.119568
CMKLR1	grey	grey	0.202785	0.178022	0.118368	0.0137507	0.229503	0.0722976	0.00618599	0.123822	0.298129	0.134123	0.0524628
CMPK1	grey	grey	0.0291302	0.115597	0.121728	0.0829985	0.101364	0.0877027	0.147336	0.0736686	0.0451366	0.0657668	0.0557597
CMPK2	ME-CD16 mono8	blue	0.241126	0.163147	0.136519	0.0166129	0.210938	0.0477428	-0.0294416	0.142408	0.309631	0.118689	0.0581082
CMTM3	grey	grey	0.0595615	0.156843	0.151501	0.148557	0.10865	0.0388858	0.11754	0.0794601	0.0859473	0.0924666	0.09747
CMTM6	ME-CD16 mono10	black	0.178788	0.339155	0.209098	0.406732	0.239602	-0.176815	0.261065	0.248204	0.0515528	0.273782	0.455225
CMTM7	grey	grey	0.0820406	0.129281	0.0958383	0.111185	0.104557	-0.027958	0.0540631	0.0666739	0.0829642	0.109349	0.110763
CMTR1	ME-CD16 mono8	blue	0.165494	0.128671	0.110479	0.0495152	0.163538	0.0214823	-0.0282831	0.100581	0.176321	0.0856085	0.058444
CNBP	ME-CD16 mono6	red	0.168725	0.242636	0.192594	0.19359	0.195582	0.0425006	0.223411	0.180968	0.140817	0.179897	0.197876
CNDP2	ME-CD16 mono1	brown	0.323583	0.247422	0.165558	0.109156	0.259907	-0.0379201	0.0284691	0.208846	0.231495	0.207461	0.172977
CNEP1R1	grey	grey	0.0705819	0.146955	0.106692	0.160263	0.0965792	-0.0261259	0.0770337	0.0942494	0.0260462	0.105487	0.140818
CNIH1	grey	grey	0.05877	0.0805275	0.0559578	0.0659221	0.0697908	-0.000971845	0.0506454	0.0523596	0.0553854	0.0721826	0.0620565
CNIH4	grey	grey	0.187394	0.194093	0.131062	0.137176	0.171358	-0.032355	0.0570459	0.150788	0.133053	0.148747	0.17825
CNN2	grey	grey	0.100845	0.150681	0.146474	0.110264	0.120663	0.0373477	0.0958184	0.0849256	0.108933	0.0851409	0.0848425
CNOT1	grey	grey	0.180949	0.22925	0.203953	0.147231	0.203565	0.0345545	0.102062	0.171855	0.160056	0.179499	0.135946
CNOT10	grey	grey	0.0962394	0.131368	0.0959315	0.105756	0.105089	-0.00552109	0.0778519	0.116333	0.0675745	0.100725	0.111824
CNOT11	ME-CD16 mono5	green	0.052017	0.0694069	0.0431645	0.0365588	0.0491125	0.0343355	0.0161793	0.0492619	0.058556	0.0160836	0.0296605
CNOT2	grey	grey	0.111354	0.170271	0.158004	0.15062	0.116458	-0.00560561	0.11388	0.13983	0.0708174	0.0998332	0.14887
CNOT4	grey	grey	0.0314001	0.0628962	0.0657039	0.0503947	0.0403826	0.0250536	0.0238649	0.0329436	0.0359895	0.0599219	0.0325408
CNOT6	ME-CD16 mono2	yellow	0.10618	0.127066	0.172295	0.0774522	0.138134	0.00940286	0.0589989	0.0753698	0.126534	0.0762279	0.0677081
CNOT6L	grey	grey	0.0596152	0.13827	0.102217	0.135741	0.0795619	0.00160796	0.0974668	0.0847968	-0.00680592	0.0910323	0.134074
CNOT7	grey	grey	0.0890064	0.144954	0.124858	0.121278	0.112096	0.0401772	0.116849	0.105075	0.0558439	0.109203	0.13233
CNOT8	grey	grey	0.102726	0.131924	0.107526	0.0948222	0.121722	0.0549264	0.063574	0.0759233	0.0900541	0.0741815	0.079558
CNP	grey	grey	0.0925656	0.117576	0.0943385	0.0624943	0.107532	0.0571085	0.0747417	0.108479	0.111372	0.0897198	0.064174
CNPPD1	grey	grey	0.0765545	0.150383	0.133062	0.12923	0.11942	0.0132083	0.054449	0.120819	0.0676947	0.104711	0.121964
CNPY3	ME-CD16 mono10	black	0.168207	0.268418	0.182131	0.232507	0.219254	-0.0770338	0.158625	0.209079	0.15976	0.182084	0.261104
CNST	grey	grey	-0.0318413	0.0322917	0.0391727	0.0242705	0.0104998	0.102083	0.0580497	0.0199972	0.00321989	0.0180401	-0.0293753
CNTLN	grey	grey	0.083073	0.128779	0.0848429	0.115841	0.082717	-0.0482137	0.0808679	0.0726028	0.0737598	0.0727958	0.119654
CNTRL	ME-CD16 mono3	turquoise	0.0717469	0.156537	0.130938	0.167975	0.126324	0.00331478	0.0773972	0.0795168	0.0828245	0.0880089	0.121891
COA1	grey	grey	0.0914633	0.0997911	0.0564869	0.0617477	0.0838202	0.0270407	0.0525981	0.088914	0.0693728	0.111154	0.0746133
COA3	ME-CD16 mono2	yellow	0.0806992	0.137459	0.163884	0.0953103	0.107991	0.069242	0.0782639	0.0955752	0.0753946	0.0976464	0.0886283
COA4	grey	grey	0.0933296	0.0789848	0.0433611	0.0305898	0.110934	-0.0179429	0.0446176	0.0494377	0.0983954	0.0886324	0.0565736
COA5	ME-CD16 mono5	green	0.0447028	0.0810983	0.0805405	0.0542497	0.0517572	0.0495293	0.0645075	0.0596509	0.03776	0.044946	0.0517362
COASY	grey	grey	0.124388	0.124564	0.103218	0.0726845	0.109195	0.0115507	0.0583946	0.104136	0.0901124	0.0997338	0.0947527
COG2	grey	grey	0.066602	0.130111	0.104938	0.0939696	0.120268	0.0202238	0.0988848	0.0874737	0.0948332	0.120019	0.0791356
COG3	grey	grey	0.109393	0.107908	0.0653922	0.0670658	0.0881965	-0.00324077	0.050763	0.0875817	0.0578738	0.0980526	0.072096
COG4	grey	grey	0.0975542	0.147259	0.133846	0.112545	0.1	0.0399678	0.105018	0.0968558	0.0810173	0.118962	0.106289
COG5	grey	grey	0.0760045	0.125534	0.0964755	0.115445	0.0998969	-0.0268898	0.063717	0.105992	0.0479012	0.0881948	0.103408
COIL	grey	grey	0.0625266	0.0657244	0.0348161	0.0438664	0.0661708	-0.034749	0.0263078	0.0641833	0.0291129	0.0204192	0.0681971
COL4A3BP	grey	grey	0.146341	0.206547	0.153133	0.18883	0.151818	-0.0389299	0.136052	0.146907	0.0759568	0.152937	0.183777
COLGALT1	grey	grey	0.184254	0.268491	0.204373	0.174592	0.292203	-0.0147654	0.108253	0.211579	0.214088	0.204391	0.192065
COMMD10	grey	grey	0.0560977	0.0795403	0.0598246	0.0589388	0.070331	0.0158085	0.0351955	0.045131	0.049256	0.079261	0.0475171
COMMD2	grey	grey	0.125962	0.165144	0.116251	0.118551	0.172029	-0.0220226	0.0902169	0.107685	0.109996	0.111883	0.143926
COMMD3	grey	grey	0.0372559	0.0740337	0.0546487	0.0807998	0.0594502	-0.0272749	0.0566712	0.0576133	0.0367153	0.0559471	0.0843601
COMMD4	grey	grey	0.0673019	0.0953629	0.0606345	0.0592373	0.080171	0.0385717	0.0440057	0.0597331	0.0814514	0.0631367	0.0516153
COMMD5	grey	grey	0.0680606	0.0663512	0.0588235	0.0409342	0.0772084	-0.0180867	0.0201919	0.0559155	0.0626681	0.0512972	0.0424806
COMMD6	grey	grey	0.0524683	0.0309067	0.0196433	-0.0185432	0.0160773	0.0600061	0.0929578	0.0323348	0.0269995	0.0356681	-0.00566778
COMMD7	ME-CD16 mono10	black	0.0652481	0.144829	0.109734	0.178664	0.0916467	-0.0140758	0.146282	0.117371	0.00140514	0.11986	0.180513
COMMD8	grey	grey	0.132116	0.141122	0.0830234	0.0891389	0.122598	-0.00798749	0.0918104	0.097768	0.119834	0.137408	0.109091
COMMD9	grey	grey	0.123834	0.120429	0.0766634	0.0648864	0.0992324	-0.000363371	0.11508	0.0943351	0.0915581	0.10932	0.0946985
COMT	grey	grey	0.100791	0.149081	0.145718	0.091589	0.148054	0.0434282	0.0870481	0.104784	0.15504	0.138106	0.085911
COPA	grey	grey	0.213941	0.291243	0.232412	0.194707	0.278044	-0.0065136	0.144027	0.204227	0.230552	0.235421	0.208268
COPB1	grey	grey	0.116448	0.149908	0.160976	0.093961	0.127875	0.0920916	0.0422062	0.102297	0.125174	0.0877406	0.0702312
COPB2	grey	grey	0.156006	0.229118	0.20664	0.14499	0.218594	0.0557484	0.0826437	0.131624	0.19849	0.161922	0.123744
COPE	grey	grey	0.067272	0.0680841	0.0625212	0.0120342	0.0628821	0.0766673	0.0324434	0.0569236	0.0926746	0.0584631	0.0131424
COPG1	grey	grey	0.135122	0.159503	0.119176	0.0779131	0.149655	0.0443472	0.0557601	0.117205	0.147647	0.12013	0.084407
COPS2	grey	grey	0.0617744	0.124166	0.0969936	0.137818	0.0741235	-0.0185771	0.083163	0.0935731	0.011932	0.0794553	0.115651
COPS3	grey	grey	0.0764982	0.0951513	0.0765977	0.0891543	0.0691718	0.00923191	0.0586296	0.0788052	0.0354242	0.080247	0.0885509
COPS4	grey	grey	0.020566	0.101655	0.0973273	0.0894832	0.0830533	0.030976	0.0867924	0.048226	0.0351748	0.0643309	0.0791032
COPS5	grey	grey	0.0352686	0.105133	0.075617	0.106136	0.0807213	0.0386075	0.10682	0.0617445	0.0635132	0.0639086	0.0716972
COPS6	grey	grey	0.101146	0.120324	0.089177	0.0828695	0.120583	0.0188834	0.0536325	0.0860278	0.0977096	0.105881	0.103365
COPS7A	grey	grey	0.110013	0.173148	0.137844	0.136204	0.150039	-0.0281188	0.0802753	0.139051	0.124211	0.115175	0.13261
COPS8	grey	grey	0.0604043	0.0698049	0.0639162	0.0400664	0.0560186	0.00761895	0.02408	0.0272034	0.0520781	0.0513393	0.0346712
COPZ1	ME-CD16 mono1	brown	0.201784	0.20503	0.158031	0.155916	0.175425	0.00345059	0.130177	0.172809	0.126098	0.170066	0.186737
COQ10B	grey	grey	0.0659414	0.104867	0.0863793	0.118938	0.080983	-0.0188652	0.0394517	0.0916231	0.0251255	0.0580407	0.109443
COQ2	grey	grey	0.0321389	0.084265	0.0603047	0.0961619	0.0695218	-0.034872	0.0382631	0.0541001	0.0536518	0.0593451	0.0668306
CORO1A	ME-CD16 mono10	black	0.218942	0.295358	0.207728	0.238105	0.242816	0.00778462	0.156718	0.22493	0.13891	0.242038	0.287574
CORO1C	grey	grey	0.190084	0.233954	0.187848	0.153482	0.22634	-0.0289968	0.0456189	0.163609	0.205155	0.177293	0.170029
CORO2A	grey	grey	0.052586	0.104562	0.0842593	0.101082	0.0882575	-0.00235663	0.0502572	0.0892368	0.000549662	0.0511246	0.105683
CORO7	grey	grey	0.038625	0.1051	0.120635	0.122341	0.0826394	0.0375164	0.107717	0.0611599	0.0512562	0.0728404	0.0831316
COTL1	ME-CD16 mono10	black	0.26067	0.364289	0.171091	0.431121	0.236069	-0.27782	0.279397	0.305588	0.0192462	0.341761	0.564004
COX10	grey	grey	0.0814965	0.0701971	0.0443736	0.0402983	0.0626681	-0.0290014	0.0219945	0.0693858	0.0612167	0.0262429	0.0414248
COX14	grey	grey	0.0782188	0.0958629	0.0652691	0.0671627	0.083795	0.0129697	0.0758164	0.0921753	0.0762681	0.0922933	0.068352
COX15	grey	grey	0.0588341	0.134509	0.114371	0.139336	0.106713	-0.00351301	0.0534821	0.0639404	0.0596509	0.0836228	0.0925441
COX17	grey	grey	0.0779319	0.0717148	0.036915	0.0486803	0.079852	-0.00211711	0.0608316	0.0747373	0.0464258	0.0500704	0.0507982
COX19	grey	grey	0.051081	0.0831981	0.0797368	0.058471	0.0705862	0.0547341	0.0313389	0.047455	0.0610018	0.0315184	0.0346159
COX4I1	ME-CD16 mono6	red	0.174006	0.265599	0.210379	0.228955	0.196411	-0.00480183	0.319235	0.228352	0.125933	0.238249	0.241016
COX5A	grey	grey	0.126089	0.174477	0.120934	0.108634	0.16575	0.00377627	0.158398	0.157709	0.130704	0.167156	0.122371
COX5B	ME-CD16 mono9	magenta	0.244386	0.244562	0.171015	0.164327	0.22256	-0.0122035	0.211732	0.212268	0.181463	0.299225	0.205618
COX6A1	ME-CD16 mono1	brown	0.160641	0.144174	0.113809	0.0743358	0.117877	0.0138785	0.0792342	0.160112	0.112039	0.124253	0.105618
COX6A1P2	grey	grey	0.133548	0.136922	0.116386	0.063486	0.121	0.0168812	0.0810461	0.0965045	0.111881	0.112274	0.0895166
COX6B1	grey	grey	0.173114	0.206878	0.138358	0.158716	0.172412	-0.01614	0.167582	0.184246	0.137211	0.140369	0.180263
COX6C	ME-CD16 mono7	purple	0.17998	0.136212	0.0973188	0.0574206	0.13195	0.0370145	0.10751	0.24547	0.114598	0.135301	0.0972329
COX7A2	grey	grey	0.175784	0.176096	0.096149	0.123124	0.132386	-0.00288509	0.155168	0.153827	0.102946	0.152616	0.171777
COX7A2L	ME-CD16 mono6	red	0.0340409	0.103359	0.0611721	0.105674	0.0567867	0.00724276	0.138646	0.108676	0.0214854	0.106162	0.0880156
COX7B	ME-CD16 mono1	brown	0.146336	0.135962	0.095431	0.0713158	0.121661	0.00547859	0.0840939	0.10711	0.120526	0.134433	0.100796
COX7C	ME-CD16 mono6	red	0.166414	0.189115	0.136616	0.120083	0.130251	0.0282396	0.204713	0.187893	0.116559	0.161606	0.169208
COX8A	grey	grey	0.16789	0.211586	0.152387	0.149926	0.177888	-0.0043724	0.134102	0.164628	0.134275	0.146674	0.155363
CPD	grey	grey	0.120497	0.134173	0.093308	0.069615	0.104134	0.00724335	0.049866	0.0913015	0.113499	0.118422	0.0811509
CPEB2	grey	grey	0.0803018	0.109507	0.0989356	0.0859286	0.109673	-0.0292888	0.0115256	0.0819887	0.067015	0.0775885	0.0874732
CPEB4	grey	grey	0.0794162	0.0826975	0.055816	0.0402901	0.0955744	-0.0125403	-0.0394243	0.062515	0.112919	0.066802	0.0478569
CPED1	grey	grey	0.115318	0.109065	0.100332	0.0657448	0.11404	-0.0067784	0.0339297	0.0811949	0.0821604	0.0676465	0.0778117
CPM	ME-CD16 mono4	pink	0.0881479	0.0990374	0.108261	0.0487697	0.143338	0.00626421	0.0351394	0.0631144	0.160882	0.0386124	0.0316819
CPNE1	grey	grey	0.0319658	0.111555	0.103044	0.138008	0.0710367	-0.0193942	0.0564962	0.0744432	0.0145009	0.0532603	0.108609
CPNE3	grey	grey	0.0610527	0.141929	0.111002	0.128113	0.110427	-0.0144374	0.127812	0.104863	0.0358603	0.0934309	0.121015
CPPED1	ME-CD16 mono10	black	0.19715	0.283262	0.185092	0.277466	0.20898	-0.124158	0.172331	0.237776	0.0819625	0.226847	0.333361
CPQ	grey	grey	0.067078	0.113772	0.0852028	0.0978483	0.102659	-0.0497279	0.0574087	0.078366	0.0742462	0.108812	0.0942777
CPSF1	grey	grey	0.0667267	0.0721849	0.0558352	0.0335849	0.0550121	0.0387026	0.0368992	0.058698	0.0584155	0.0684759	0.0264633
CPSF2	grey	grey	0.127011	0.189843	0.151316	0.135936	0.185662	0.015105	0.070436	0.133311	0.151363	0.14565	0.130628
CPSF3	grey	grey	0.0650202	0.0975018	0.076457	0.0875884	0.106234	-0.0178916	0.0519355	0.0746612	0.0803689	0.0664423	0.0754391
CPSF3L	grey	grey	0.0648602	0.108115	0.084689	0.0856331	0.0757648	0.0490481	0.0875384	0.0558316	0.0358516	0.0901359	0.0794004
CPSF6	grey	grey	0.0552041	0.0989632	0.109461	0.0558865	0.067365	0.0525938	0.0882451	0.0841788	0.0408271	0.068013	0.051754
CPSF7	ME-CD16 mono8	blue	0.120792	0.124143	0.0958056	0.0692253	0.131249	0.0225036	0.0327295	0.101468	0.114768	0.0719379	0.0956888
CPT1A	grey	grey	0.104741	0.229734	0.230921	0.183004	0.224372	0.0783687	0.127235	0.119216	0.140239	0.136436	0.140508
CPVL	grey	grey	0.246432	0.287857	0.207082	0.1783	0.305668	-0.0658093	0.197593	0.219535	0.275142	0.260786	0.2028
CR1	ME-CD16 mono1	brown	0.1211	0.0967839	0.0451672	0.06071	0.0837893	-0.043256	0.014678	0.078209	0.0821847	0.091036	0.0818179
CRBN	grey	grey	0.0946512	0.136116	0.139109	0.0866923	0.127434	0.0613094	0.0601464	0.0925838	0.120119	0.101774	0.0650764
CRCP	grey	grey	0.0465267	0.103846	0.0924441	0.0912979	0.0936214	-0.0088687	0.0719851	0.0643451	0.0360383	0.073737	0.0834826
CREB1	grey	grey	0.0730629	0.173731	0.162314	0.167808	0.138424	0.02687	0.137222	0.122423	0.0661552	0.0878711	0.12522
CREB3	grey	grey	0.159229	0.168664	0.142246	0.0885369	0.196472	0.0433064	0.0431057	0.126029	0.170799	0.107899	0.10324
CREB3L2	ME-CD16 mono5	green	0.0965138	0.0948147	0.104986	0.0250163	0.0996716	0.0879806	0.00274125	0.0695713	0.161972	0.0736406	-0.0032101
CREB5	ME-CD16 mono8	blue	0.143906	0.0524912	0.0399049	-0.0661172	0.128315	0.0586322	-0.0440974	0.0535939	0.262682	0.0635442	-0.0568696
CREBBP	grey	grey	0.104361	0.204743	0.185097	0.195423	0.155353	-0.00528054	0.112277	0.130956	0.0875118	0.126032	0.172731
CREBL2	grey	grey	0.120451	0.1734	0.14033	0.0967692	0.184505	0.037176	0.0484379	0.0907229	0.20251	0.107406	0.0640147
CREBRF	grey	grey	0.0708475	0.163468	0.141889	0.15247	0.113724	0.0404264	0.115142	0.0944048	0.0419309	0.116508	0.114449
CREBZF	grey	grey	-0.0426416	0.0285053	0.0995797	0.0416325	0.00801697	0.116171	0.0417151	0.0134786	0.00404966	-0.00423513	-0.0354273
CREG1	ME-CD16 mono4	pink	0.224222	0.200376	0.172396	0.0481951	0.298864	0.0318928	0.0101777	0.11728	0.329285	0.148538	0.0528283
CRELD2	grey	grey	0.100242	0.106668	0.110703	0.0518175	0.08765	0.0535972	0.0751393	0.132721	0.0899934	0.0944	0.0533514
CRIP1	ME-CD16 mono3	turquoise	0.00022604	0.1827	0.130049	0.304917	0.0934825	-0.0651646	0.20694	0.130328	-0.0591366	0.115276	0.21973
CRK	grey	grey	0.106658	0.160646	0.114415	0.137278	0.163487	-0.043579	0.0489367	0.12104	0.127467	0.130991	0.145991
CRKL	grey	grey	0.0561149	0.116794	0.115032	0.10413	0.101508	0.00134153	0.0648441	0.058473	0.0548202	0.0883141	0.098657
CRLF3	grey	grey	0.0921596	0.175213	0.137305	0.148988	0.123141	-0.0135661	0.0923752	0.112899	0.0810746	0.140975	0.140937
CRNKL1	grey	grey	0.114661	0.153832	0.130861	0.0878135	0.13512	0.047561	0.0924209	0.111128	0.100138	0.123076	0.0810593
CRTAP	grey	grey	0.125285	0.175157	0.140189	0.0966433	0.165367	0.0524371	0.108126	0.128621	0.2048	0.128952	0.0544995
CRTC3	grey	grey	0.0151656	0.0401108	0.0736147	-0.0272542	0.044621	0.173226	0.0675444	0.0341105	0.0772872	0.00970518	-0.0629083
CRYBG3	grey	grey	-0.00466628	0.0505105	0.0332834	0.0629503	0.0472158	-0.0311756	0.00751204	0.00908007	0.0413666	0.00855127	0.0344176
CRYL1	grey	grey	0.0449881	0.133062	0.0895662	0.141613	0.116795	-0.0177297	0.0920987	0.0881997	0.0373193	0.096156	0.116827
CS	grey	grey	0.0587661	0.160144	0.133117	0.150662	0.127693	0.00871153	0.157876	0.101681	0.0809788	0.134299	0.113099
CSDE1	ME-CD16 mono3	turquoise	0.110506	0.268041	0.200635	0.284979	0.168689	-0.0205896	0.253936	0.199725	0.0404231	0.164792	0.255977
CSE1L	grey	grey	0.0447712	0.090624	0.0699079	0.0638426	0.0912714	-0.00247198	0.0427448	0.0301079	0.0763718	0.0715471	0.0603896
CSF1R	ME-CD16 mono10	black	0.206836	0.318627	0.190823	0.340878	0.225638	-0.213627	0.174299	0.262158	0.0655558	0.260419	0.433086
CSF2RA	grey	grey	0.198203	0.19796	0.154751	0.106108	0.176975	0.00308199	0.0733725	0.195091	0.195498	0.18167	0.124362
CSF2RB	ME-CD16 mono8	blue	0.222594	0.166137	0.106771	0.0909977	0.199404	-0.0432738	0.00718665	0.13587	0.228046	0.138568	0.114067
CSF3R	ME-CD16 mono8	blue	0.16787	0.0779144	0.0605841	-0.0307786	0.133636	0.0296084	-0.00668275	0.0647872	0.285045	0.113966	-0.0191358
CSGALNACT2	ME-CD16 mono3	turquoise	0.0905521	0.20452	0.152121	0.234613	0.158866	-0.05686	0.121693	0.140228	0.0684324	0.118419	0.201892
CSK	grey	grey	0.235599	0.274614	0.161792	0.232036	0.203877	-0.0809093	0.154798	0.232491	0.130544	0.2226	0.279306
CSNK1A1	grey	grey	0.111581	0.178016	0.164428	0.124148	0.16766	0.0598331	0.107901	0.0973977	0.142045	0.116457	0.0831858
CSNK1D	grey	grey	0.0816196	0.127416	0.124048	0.109455	0.120888	0.00144144	0.0429484	0.0809987	0.0936886	0.0831428	0.101919
CSNK1G1	grey	grey	0.0711825	0.12121	0.117501	0.0721546	0.11617	0.0578046	0.0458015	0.0578932	0.0912186	0.0598659	0.0532869
CSNK1G2	grey	grey	0.0933864	0.208512	0.143907	0.229493	0.139501	-0.00354738	0.145681	0.123968	0.0373199	0.145811	0.206572
CSNK1G3	grey	grey	0.0627793	0.134686	0.119822	0.126822	0.113392	0.035158	0.0960338	0.0938567	0.0740042	0.107547	0.109773
CSNK2A1	grey	grey	0.0736082	0.160598	0.124183	0.169307	0.126123	-0.000248708	0.121393	0.0739026	0.0518169	0.101821	0.149504
CSNK2A2	grey	grey	0.0645066	0.0903578	0.0711645	0.0638133	0.0843426	-0.00104775	0.0603697	0.0771086	0.0600813	0.0950931	0.0615131
CSNK2B	grey	grey	0.076395	0.141506	0.103618	0.110729	0.0869679	0.0323986	0.129821	0.105598	0.0830429	0.0994579	0.0949316
CSRNP1	ME-CD16 mono1	brown	0.151247	0.134698	0.0838297	0.0963211	0.10818	-0.0329304	0.111463	0.127023	0.100537	0.116475	0.135129
CSRP1	grey	grey	0.0667872	0.130702	0.100985	0.110072	0.100067	-0.015581	0.0644999	0.075714	0.07297	0.0878302	0.0890124
CST3	ME-CD16 mono10	black	0.292348	0.365338	0.213102	0.322147	0.327738	-0.181848	0.226737	0.296134	0.242513	0.294357	0.401157
CSTA	grey	grey	0.123646	0.132137	0.0824212	0.0851605	0.137246	-0.0349331	0.0915592	0.109123	0.126226	0.10735	0.0812419
CSTB	grey	grey	0.115907	0.209123	0.115664	0.20369	0.170677	-0.0892572	0.137408	0.172206	0.0714147	0.147733	0.231948
CSTF2T	ME-CD16 mono5	green	0.0495408	0.0637559	0.0833014	0.0272563	0.046507	0.123147	0.0417785	0.0398424	0.0513984	0.0360757	0.00101518
CTBP1	grey	grey	0.137462	0.163441	0.136884	0.0948638	0.1396	0.0585064	0.0842893	0.130294	0.099634	0.114281	0.104254
CTBP2	grey	grey	0.097405	0.244107	0.175059	0.268058	0.162397	-0.0423618	0.150451	0.169645	0.0589699	0.161187	0.25338
CTBS	grey	grey	0.0566151	0.108491	0.0617345	0.107872	0.075157	-0.010437	0.0511464	0.0741873	0.0546587	0.0626461	0.0948591
CTC-503J8.6	grey	grey	0.05681	0.120806	0.0998544	0.143749	0.066232	-0.0269317	0.0729049	0.0880828	0.00687147	0.0526841	0.131768
CTCF	grey	grey	0.0853345	0.173235	0.169124	0.155804	0.107692	0.0556621	0.132805	0.111298	0.0563239	0.116949	0.117346
CTD-2006K23.1	ME-CD16 mono3	turquoise	-0.0468173	0.148703	0.122624	0.27987	0.0510786	-0.0647471	0.147788	0.0555209	-0.0943859	0.0593683	0.20109
CTD-2020K17.1	grey	grey	-0.00225262	0.0700002	0.0678071	0.103346	0.021354	0.00528344	0.0873511	0.0307122	-0.0279544	0.0568713	0.0634978
CTD-2521M24.9	grey	grey	0.0354172	0.0474637	0.0424695	0.0230671	0.0502421	-0.00329031	0.0444752	0.0464232	0.0232751	0.0496199	0.0307929
CTDNEP1	grey	grey	0.0809976	0.135494	0.110723	0.0939651	0.126189	0.0281267	0.0732333	0.087591	0.126555	0.100151	0.0852927
CTDP1	grey	grey	0.0973418	0.131845	0.0843336	0.0697759	0.0991363	0.0162541	0.0695739	0.111597	0.0997511	0.0926891	0.0689
CTDSP1	ME-CD16 mono3	turquoise	0.0455734	0.151586	0.120135	0.178959	0.0858187	-0.00448183	0.0972828	0.110132	-0.0119785	0.0958854	0.157293
CTDSP2	grey	grey	0.121565	0.19564	0.126447	0.183099	0.145707	-0.0345698	0.105931	0.177366	0.0823861	0.147615	0.181011
CTDSPL2	grey	grey	0.0323149	0.136106	0.131714	0.13252	0.106356	0.0589431	0.103154	0.0763012	0.0642682	0.0790468	0.0733165
CTNNA1	grey	grey	0.205416	0.301155	0.212998	0.233845	0.257396	-0.0455875	0.188979	0.224707	0.175332	0.219447	0.250069
CTNNB1	grey	grey	0.207596	0.181625	0.137177	0.0665388	0.160061	0.0291726	0.045406	0.173106	0.191846	0.158056	0.0996833
CTNNBL1	grey	grey	0.171014	0.203677	0.170023	0.15813	0.167478	-0.00230241	0.086193	0.155973	0.14182	0.140955	0.154016
CTNND1	grey	grey	0.120421	0.174012	0.141097	0.116588	0.151487	-0.0360468	0.0487572	0.128365	0.110437	0.132993	0.135685
CTR9	ME-CD16 mono3	turquoise	0.0838266	0.176741	0.11982	0.143401	0.159522	0.0212781	0.0659522	0.090497	0.110377	0.120802	0.120812
CTSA	ME-CD16 mono8	blue	0.232751	0.190339	0.131368	0.0412069	0.248616	0.0304433	0.00183398	0.14095	0.349497	0.176439	0.0640059
CTSB	ME-CD16 mono8	blue	0.303186	0.302388	0.21963	0.172781	0.331463	-0.0496572	0.123479	0.239129	0.388516	0.225699	0.202029
CTSC	ME-CD16 mono10	black	0.190366	0.264305	0.17144	0.252851	0.220695	-0.0768546	0.164583	0.230546	0.115617	0.210218	0.305263
CTSD	ME-CD16 mono8	blue	0.262962	0.279739	0.241926	0.136298	0.304728	0.0375079	0.0602647	0.202383	0.373194	0.239686	0.153398
CTSH	grey	grey	0.230281	0.261849	0.191317	0.167258	0.257172	-0.0456712	0.163864	0.212763	0.247755	0.215968	0.182317
CTSL	ME-CD16 mono1	brown	0.272725	0.211672	0.146841	0.0850576	0.243009	-0.0334565	0.0447066	0.218309	0.233181	0.213664	0.185321
CTSO	ME-CD16 mono7	purple	0.148624	0.167396	0.102232	0.12808	0.119476	-0.0456536	0.125825	0.234429	0.0767157	0.151836	0.154308
CTSS	ME-CD16 mono10	black	0.274788	0.382843	0.179339	0.481898	0.288032	-0.35938	0.286904	0.320483	0.0874122	0.326648	0.60159
CTSZ	grey	grey	0.204379	0.21164	0.1173	0.145455	0.191345	-0.0630048	0.117962	0.166719	0.172819	0.173676	0.188286
CUEDC1	grey	grey	0.0448786	0.114687	0.077695	0.113182	0.0870661	-0.0589395	0.0542736	0.0648106	0.0353946	0.0820474	0.123544
CUEDC2	grey	grey	0.0779577	0.0648369	0.0303294	0.0451935	0.0669681	-0.0446408	0.0380498	0.0780722	0.0716407	0.0604154	0.0735497
CUL1	grey	grey	0.216782	0.201491	0.170672	0.0827996	0.22019	0.0537514	0.0787249	0.164524	0.232136	0.145832	0.0794287
CUL2	ME-CD16 mono8	blue	0.0977478	0.108418	0.10762	0.045931	0.119001	0.00933824	-0.00622283	0.0640792	0.149338	0.0634692	0.0400786
CUL3	grey	grey	0.103486	0.162174	0.149059	0.117435	0.132001	0.0567294	0.0918881	0.124877	0.0895498	0.0932055	0.0959783
CUL4A	grey	grey	0.146378	0.160559	0.142129	0.121476	0.165879	0.00313204	0.0848368	0.124934	0.11229	0.125501	0.139945
CUL4B	grey	grey	0.0864607	0.160402	0.140867	0.121072	0.135755	0.00719884	0.125047	0.12039	0.0944103	0.127258	0.107228
CUL5	ME-CD16 mono8	blue	0.0795323	0.104133	0.0904775	0.0802899	0.0956501	0.0149736	0.0770376	0.0751237	0.0747798	0.0656312	0.0522708
CUTA	grey	grey	0.0559509	0.132956	0.145412	0.0881752	0.109606	0.115006	0.133106	0.0850438	0.0730986	0.0780414	0.0537271
CUX1	ME-CD16 mono3	turquoise	0.126047	0.234368	0.160573	0.277377	0.160255	-0.123911	0.130901	0.156818	0.0283893	0.155716	0.303315
CWC15	ME-CD16 mono1	brown	0.137234	0.12531	0.0941843	0.0663917	0.112219	0.0652196	0.110291	0.117371	0.106845	0.122488	0.0802984
CWC22	grey	grey	0.0224588	0.061912	0.065771	0.0662456	0.033272	0.0569731	0.0203938	0.0436213	0.0211231	0.0315851	0.0340702
CWC25	grey	grey	0.0740035	0.104721	0.0975808	0.0828152	0.0885941	0.0337797	0.105884	0.0526574	0.0604324	0.0550381	0.0689059
CWC27	grey	grey	0.103944	0.142025	0.0956185	0.105903	0.103758	0.0140439	0.112115	0.128956	0.0770817	0.140615	0.104156
CWF19L1	grey	grey	0.0962805	0.104653	0.0770625	0.0528248	0.0768121	0.00451315	0.0689508	0.0657694	0.0679653	0.0917063	0.0693406
CWF19L2	grey	grey	-0.0109491	0.0391419	0.0265038	0.0376077	0.0190793	0.0136782	0.0240284	0.0219098	0.00632095	0.0123768	0.01554
CX3CR1	ME-CD16 mono7	purple	0.278534	0.244282	0.148556	0.171868	0.226302	-0.0525643	0.0444473	0.319688	0.108513	0.233463	0.2735
CXCL16	ME-CD16 mono3	turquoise	0.0968389	0.215923	0.155836	0.243545	0.13338	-0.0761392	0.0933249	0.139823	0.0404424	0.143112	0.227567
CXCR2	ME-CD16 mono8	blue	0.068313	-0.0378368	-0.0481742	-0.0831081	0.0253434	-0.0312536	-0.145084	-0.0166771	0.158438	-0.0194425	-0.0713407
CXCR4	ME-CD16 mono8	blue	0.0727361	0.0868638	0.0997222	0.0481417	0.085821	0.0775885	0.0554628	0.0710586	0.089456	0.0764339	0.0162582
CXXC1	ME-CD16 mono2	yellow	0.0250912	0.0773604	0.117731	0.0570915	0.047033	0.0892272	0.0530473	0.0263697	0.0395868	0.0387357	0.0300834
CXorf21	ME-CD16 mono3	turquoise	0.0780909	0.147884	0.145471	0.141718	0.127467	0.00584724	0.0846483	0.0825768	0.109053	0.0792617	0.106964
CXorf38	grey	grey	0.0526825	0.151773	0.133861	0.143868	0.097957	0.0011398	0.111784	0.105744	0.0570805	0.0805608	0.112877
CXorf40A	grey	grey	0.05248	0.0725759	0.0544789	0.0502437	0.0534359	0.0495376	0.0558255	0.0359514	0.0617714	0.0907389	0.0305313
CYB561	ME-CD16 mono2	yellow	0.0474924	0.0756956	0.0896933	0.0775463	0.0772506	-0.0246376	0.0289124	0.0442514	0.053405	0.0310353	0.0799289
CYB561D1	grey	grey	0.00617863	0.0589424	0.0232127	0.0607917	0.0367939	-0.00539852	0.0303335	0.0174285	0.0214905	0.0318878	0.0391472
CYB561D2	ME-CD16 mono3	turquoise	0.0220103	0.113527	0.104888	0.152735	0.0903523	0.00241608	0.115889	0.0669588	0.0109108	0.0655787	0.112485
CYB5B	ME-CD16 mono1	brown	0.168447	0.157206	0.115097	0.0853397	0.14619	-0.00186418	0.0742181	0.135051	0.13367	0.111268	0.10628
CYB5R3	grey	grey	0.104719	0.13859	0.118421	0.096371	0.128455	-0.00383212	0.0535142	0.104308	0.105265	0.0848894	0.102759
CYB5R4	grey	grey	0.135546	0.165769	0.122372	0.127913	0.151075	-0.0358991	0.0584979	0.124872	0.0908674	0.12812	0.144896
CYBA	grey	grey	0.208156	0.278257	0.211872	0.246803	0.250344	-0.0376355	0.182212	0.216845	0.170482	0.218879	0.275255
CYBB	grey	grey	0.325405	0.379691	0.209044	0.31897	0.361558	-0.206307	0.141282	0.288455	0.237627	0.314456	0.411874
CYBRD1	ME-CD16 mono3	turquoise	0.0367088	0.157872	0.115533	0.186835	0.0997985	-0.0564063	0.0902804	0.0958966	0.0415205	0.107152	0.128718
CYC1	grey	grey	0.0833755	0.192655	0.150261	0.177787	0.141075	-0.0145397	0.126024	0.0934517	0.0850883	0.127997	0.167296
CYCS	grey	grey	0.141787	0.147017	0.110591	0.0756164	0.140759	0.00704317	0.0643319	0.113997	0.105994	0.0991373	0.10976
CYFIP1	grey	grey	0.225668	0.232669	0.165183	0.103031	0.25293	-0.0230673	0.0530537	0.175929	0.302163	0.18039	0.122534
CYFIP2	ME-CD16 mono3	turquoise	-0.0290515	0.157491	0.151976	0.25156	0.0517172	0.0757138	0.163946	0.0623008	-0.0960792	0.0877049	0.182208
CYHR1	grey	grey	0.0546815	0.0989397	0.102247	0.0905154	0.0766447	-0.000615743	0.0701157	0.0543056	0.0579148	0.0723357	0.0871832
CYLD	grey	grey	0.0935338	0.14804	0.150256	0.122759	0.0961337	0.085612	0.14312	0.114382	0.0713069	0.10765	0.0945661
CYP1B1	ME-CD16 mono8	blue	0.103854	0.127646	0.128126	0.08823	0.148087	0.0787393	0.0451672	0.0911581	0.17237	0.0818125	0.037219
CYP20A1	grey	grey	-0.0114253	0.0272559	0.0313676	0.033251	0.0357249	0.0171249	0.0208004	0.0114064	0.0142006	0.0232965	-0.00572
CYP4V2	grey	grey	0.0121457	0.0898479	0.129688	0.0991862	0.0525123	0.0288453	0.0647158	0.0769968	-0.00490878	0.0230914	0.0751498
CYSLTR1	grey	grey	0.117934	0.147204	0.101559	0.103013	0.140332	-0.0186951	0.0884016	0.115926	0.0905186	0.132426	0.134495
CYTH1	grey	grey	0.132786	0.208594	0.197842	0.157408	0.168854	0.067869	0.160895	0.154631	0.111261	0.129313	0.136848
CYTH2	grey	grey	0.112214	0.178094	0.130455	0.16427	0.157614	-0.0341733	0.0785936	0.110122	0.0825823	0.114194	0.15577
CYTH4	ME-CD16 mono3	turquoise	0.115692	0.243805	0.213257	0.270263	0.175377	-0.0539452	0.134677	0.166331	0.0876505	0.17171	0.23439
CYTIP	grey	grey	0.158949	0.217223	0.154377	0.210154	0.165642	-0.069913	0.10867	0.143401	0.0613531	0.172832	0.234172
DAB2	ME-CD16 mono4	pink	0.0898112	0.084647	0.0862719	-0.0116104	0.182766	0.0316207	-0.0476648	0.0376901	0.21869	0.02437	-0.00740638
DAD1	grey	grey	0.11335	0.159813	0.128621	0.113557	0.149228	0.0791908	0.124971	0.127966	0.123949	0.0962856	0.09526
DAGLB	grey	grey	0.028593	0.0675185	0.0488492	0.0559842	0.0332297	-0.00350734	0.0604932	0.0638332	0.016565	0.0428243	0.0494926
DAP	ME-CD16 mono9	magenta	0.142327	0.187273	0.122213	0.144131	0.137401	-0.0341487	0.115746	0.141159	0.125872	0.230932	0.137642
DAP3	grey	grey	0.0871815	0.152085	0.107283	0.135964	0.10983	-0.00172452	0.142933	0.0787275	0.0628747	0.109374	0.135261
DAPK1	grey	grey	0.170742	0.197561	0.153424	0.135884	0.198819	-0.0521247	0.0244747	0.170748	0.1788	0.149689	0.150928
DAPK3	grey	grey	0.0630485	0.0698339	0.0757913	0.0336446	0.0372488	0.0306511	0.0313825	0.0294199	0.0640529	0.0634083	0.0198562
DAPP1	ME-CD16 mono9	magenta	0.177432	0.205313	0.148836	0.155814	0.17334	-0.033673	0.108683	0.18646	0.131213	0.258299	0.165347
DARS	grey	grey	0.000599094	0.0798953	0.0700966	0.0640363	0.0563285	0.0688063	0.0820442	0.0378394	0.0447403	0.0259113	0.0253484
DAXX	grey	grey	0.0567428	0.115074	0.100649	0.0971447	0.103666	0.056425	0.0867019	0.0722786	0.0626326	0.0652429	0.0714021
DAZAP1	grey	grey	0.125763	0.178324	0.155582	0.0994648	0.148999	0.0296489	0.0880651	0.129072	0.12489	0.129828	0.118167
DAZAP2	ME-CD16 mono10	black	0.232027	0.306413	0.199537	0.261912	0.234246	-0.019157	0.227826	0.255863	0.152092	0.252496	0.304298
DBI	ME-CD16 mono7	purple	0.137253	0.112796	0.0789521	0.0205065	0.154511	0.0215868	0.0581907	0.18265	0.166374	0.118632	0.0525089
DBNL	ME-CD16 mono10	black	0.155299	0.207567	0.139491	0.172725	0.17857	-0.0809196	0.108335	0.171111	0.106293	0.188145	0.222716
DCAF10	ME-CD16 mono2	yellow	0.0339632	0.066635	0.0661828	0.0670075	0.0592613	0.0131125	0.0124451	0.0319799	0.0202839	0.0459246	0.0533972
DCAF11	ME-CD16 mono8	blue	0.119229	0.11295	0.0843237	0.0679665	0.0974722	0.0141599	0.0367	0.0712286	0.121067	0.0965582	0.0822277
DCAF12	grey	grey	0.100347	0.139033	0.108752	0.0883667	0.148895	0.0588167	0.0307693	0.0964314	0.132323	0.0993197	0.0712133
DCAF5	grey	grey	0.0453275	0.151147	0.117475	0.160402	0.0919576	0.00135986	0.0680135	0.0761116	0.0463849	0.0865357	0.112754
DCAF6	grey	grey	0.110364	0.158754	0.149213	0.106412	0.130401	0.028259	0.0660685	0.121021	0.114867	0.107408	0.100751
DCAF7	ME-CD16 mono3	turquoise	0.104307	0.23816	0.237738	0.241657	0.197441	0.0309487	0.164768	0.139694	0.103203	0.139952	0.17561
DCAF8	grey	grey	0.0349691	0.161078	0.138498	0.148418	0.13751	0.0199881	0.0973904	0.0975895	0.0699125	0.0999985	0.105138
DCK	grey	grey	0.0608707	0.0901723	0.0793313	0.0415624	0.0920552	0.0234762	0.0579049	0.100453	0.0699132	0.0758235	0.0423504
DCLRE1C	grey	grey	0.0499727	0.0960038	0.0906046	0.0817963	0.0730956	0.0382268	0.051134	0.105085	0.054863	0.0879386	0.0733198
DCP1A	grey	grey	0.0544639	0.0770541	0.0789039	0.0487612	0.0580053	0.0563823	0.0263657	0.0813725	0.0464995	0.0474616	0.0193429
DCP2	grey	grey	0.0671129	0.116684	0.0946596	0.124054	0.0674719	-0.0223601	0.0864537	0.0646486	0.0343858	0.0681893	0.105613
DCPS	grey	grey	0.0628958	0.0816202	0.0319093	0.0446777	0.0771614	0.0154682	0.058795	0.0683261	0.0748598	0.0610136	0.0621392
DCTD	ME-CD16 mono7	purple	0.08557	0.120286	0.0786115	0.08552	0.0957567	0.0406251	0.0873062	0.140621	0.0668328	0.0938922	0.0739898
DCTN1	ME-CD16 mono1	brown	0.102777	0.148676	0.120149	0.118582	0.10781	0.0533337	0.0646497	0.118278	0.0601496	0.110589	0.114899
DCTN2	grey	grey	0.0895535	0.127513	0.101925	0.128464	0.119079	-0.0397409	0.11872	0.136997	0.0704395	0.12721	0.118789
DCTN3	grey	grey	0.0691505	0.116069	0.0955805	0.122911	0.0931416	-0.0180556	0.0932238	0.0816117	0.0435396	0.102305	0.122433
DCTN4	grey	grey	0.0195709	0.0737098	0.077744	0.0924095	0.0714784	-0.0119468	0.0386443	0.0434415	0.0176693	0.0498945	0.0604169
DCTN5	grey	grey	0.0722898	0.087195	0.084492	0.0791483	0.0744	0.0114638	0.0782099	0.0778948	0.0520555	0.0571695	0.0736263
DCUN1D1	grey	grey	0.0919558	0.0933656	0.0644023	0.037018	0.107564	0.0314528	0.0199659	0.0789242	0.0962238	0.0779044	0.0390236
DCXR	grey	grey	0.0582243	0.103262	0.0825431	0.0758957	0.0752198	0.0339204	0.0925542	0.0860265	0.0427978	0.0974004	0.0815553
DDA1	grey	grey	0.113323	0.126938	0.0818797	0.0901925	0.0968932	0.00449863	0.0786946	0.112517	0.109271	0.09031	0.0868743
DDAH2	grey	grey	0.143087	0.139963	0.0865412	0.0653783	0.161521	-0.0187383	0.0416402	0.11605	0.195966	0.112888	0.0899848
DDB1	grey	grey	0.093045	0.131741	0.152121	0.0793692	0.104251	0.044566	0.086712	0.102815	0.0936104	0.0796395	0.0646341
DDB2	grey	grey	0.159983	0.16143	0.153146	0.0687474	0.162621	0.0538405	-0.00616688	0.0912635	0.193407	0.105384	0.0768159
DDHD1	grey	grey	0.0719565	0.0849627	0.0855576	0.0442664	0.0772358	0.0298033	0.0436893	0.0534476	0.066367	0.04408	0.0470574
DDI2	grey	grey	0.113419	0.12587	0.0988049	0.0951157	0.104856	0.0524852	0.0848331	0.0771894	0.0982424	0.0846678	0.0813625
DDOST	grey	grey	0.116632	0.161992	0.137064	0.0783798	0.143327	0.069116	0.106607	0.13601	0.146407	0.147466	0.0590963
DDRGK1	grey	grey	0.095268	0.159486	0.156351	0.121653	0.149337	-0.00257941	0.0913613	0.0689764	0.118362	0.0969529	0.0874477
DDX1	grey	grey	0.0686734	0.147949	0.144169	0.113867	0.118778	0.0720667	0.0859828	0.115711	0.0833488	0.0543341	0.0714885
DDX17	ME-CD16 mono3	turquoise	0.0482245	0.208116	0.201666	0.213698	0.141128	0.0804962	0.0997625	0.0777319	0.0904806	0.0843412	0.13395
DDX18	grey	grey	0.0728466	0.119632	0.102644	0.101384	0.0673718	0.0182253	0.0847044	0.115736	0.0262791	0.0841107	0.104363
DDX19A	grey	grey	0.0739056	0.160624	0.163054	0.139474	0.131448	0.0305512	0.129735	0.119426	0.0687087	0.0837447	0.108604
DDX19B	grey	grey	0.0853811	0.112567	0.10741	0.0651662	0.112944	0.00903918	0.0781979	0.0961286	0.0760307	0.0673931	0.0761779
DDX21	grey	grey	0.165145	0.257315	0.179516	0.234294	0.203345	-0.0602177	0.231712	0.194075	0.0854521	0.185301	0.244137
DDX23	grey	grey	0.121602	0.120669	0.125303	0.0410925	0.13736	0.0610409	0.0109689	0.085801	0.13381	0.0862178	0.0389901
DDX24	grey	grey	0.0835865	0.172403	0.169143	0.150331	0.130593	0.0625929	0.117284	0.109234	0.0699409	0.114279	0.107711
DDX26B	grey	grey	0.0377408	0.0751792	0.0947252	0.0762739	0.0647399	0.0345513	0.0442542	0.0293312	0.0500578	0.0194434	0.03675
DDX27	ME-CD16 mono2	yellow	0.082165	0.145469	0.146091	0.116255	0.126558	0.0284066	0.0965891	0.104916	0.0980318	0.0694559	0.0835362
DDX39A	grey	grey	0.114169	0.122122	0.116129	0.0567525	0.119198	0.0538057	0.0273415	0.103102	0.105277	0.0891793	0.0605326
DDX39B	grey	grey	0.0725622	0.165951	0.176846	0.141029	0.144767	0.0897612	0.0838007	0.0925911	0.0925518	0.117909	0.0950953
DDX3X	grey	grey	0.152768	0.234765	0.183585	0.207856	0.180389	0.0279753	0.181273	0.175531	0.129952	0.177784	0.190682
DDX3Y	ME-CD16 mono1	brown	0.24052	0.0855876	0.0604996	-0.0612434	0.119569	0.080088	0.0141109	0.115733	0.168241	0.0979404	0.00614079
DDX41	ME-CD16 mono3	turquoise	0.0593315	0.155445	0.129636	0.149548	0.125744	-0.00495406	0.112294	0.107805	0.0834017	0.0897404	0.119288
DDX42	grey	grey	0.0658966	0.203417	0.172607	0.209689	0.149596	0.0572773	0.158924	0.134795	0.0534875	0.10925	0.138943
DDX46	grey	grey	0.0566909	0.160677	0.130114	0.156841	0.0954898	0.0319598	0.149125	0.130664	0.0211577	0.0971881	0.120266
DDX49	grey	grey	0.0212924	0.0705228	0.0560619	0.0946781	0.0622824	-0.0325212	0.0575878	0.040392	-0.0116499	0.0439812	0.0936663
DDX5	grey	grey	0.0889994	0.254896	0.230672	0.257089	0.1644	0.118018	0.195498	0.191626	0.0412819	0.168736	0.203135
DDX50	grey	grey	0.0428195	0.117179	0.102825	0.0940152	0.109899	0.0331815	0.108017	0.0776122	0.0543799	0.0671207	0.0818682
DDX52	ME-CD16 mono5	green	0.059965	0.0903611	0.0949472	0.0643481	0.0753418	0.0398453	0.0300144	0.0827466	0.0581377	0.0644945	0.0597245
DDX54	grey	grey	0.0610762	0.109823	0.100793	0.104019	0.107213	0.00354892	0.0955596	0.086108	0.0622147	0.0664413	0.0975763
DDX55	grey	grey	0.0115149	0.0406758	0.0768172	0.0242098	0.0320369	0.0454022	0.0441922	0.0148059	0.0476864	-0.00694889	-0.00683924
DDX56	grey	grey	0.0382546	0.0895832	0.0759606	0.0747101	0.0628356	0.0348136	0.070934	0.0690784	0.0513963	0.0937485	0.0425553
DDX58	grey	grey	0.219892	0.176351	0.15898	0.0717778	0.191149	0.0618248	-0.00698092	0.114478	0.244875	0.120812	0.0737142
DDX59	ME-CD16 mono10	black	0.0901612	0.110532	0.100239	0.0757703	0.110497	0.0300143	0.0854214	0.0674548	0.107814	0.0885123	0.0788169
DDX6	grey	grey	0.0541074	0.149745	0.14441	0.155115	0.0765611	0.0855275	0.141633	0.11232	0.000285244	0.0783348	0.12255
DDX60	ME-CD16 mono8	blue	0.209689	0.162757	0.145624	0.0623536	0.180912	0.0162707	0.0332608	0.151714	0.203558	0.136292	0.0912409
DDX60L	ME-CD16 mono8	blue	0.199901	0.151225	0.134756	0.0564719	0.187778	0.061753	-0.0269203	0.153058	0.233593	0.13083	0.0511447
DECR1	grey	grey	0.153653	0.182557	0.121823	0.141531	0.149802	-0.031021	0.0950044	0.154278	0.10908	0.145041	0.158468
DEDD	grey	grey	0.0896706	0.0999488	0.0575772	0.0581723	0.0929495	-0.0281249	0.0584979	0.0500331	0.0732803	0.116831	0.0842109
DEDD2	grey	grey	0.0893904	0.219716	0.161376	0.23212	0.137375	-0.0644265	0.102435	0.157055	0.043665	0.159935	0.228612
DEF6	grey	grey	0.00856854	0.0822661	0.103413	0.057332	0.0613895	0.104133	0.0433812	0.0458367	0.0761622	0.0654293	0.00225277
DEF8	ME-CD16 mono4	pink	0.0849029	0.103958	0.105003	0.0609707	0.166478	0.043861	0.0288082	0.0747325	0.131705	0.0711136	0.0275032
DEGS1	grey	grey	0.0870642	0.184547	0.141728	0.164156	0.171789	-0.0110518	0.130753	0.105783	0.105439	0.113242	0.143045
DEK	grey	grey	0.179238	0.221574	0.158455	0.168006	0.195625	-0.0103121	0.165158	0.166993	0.157457	0.144352	0.152438
DENND1A	grey	grey	0.0925123	0.102742	0.0700676	0.0830105	0.0827865	-0.028461	0.0512326	0.0588089	0.0525822	0.0974083	0.0921816
DENND1B	grey	grey	0.0798767	0.0831413	0.0783136	0.0523201	0.0851917	0.0192485	0.0552354	0.041137	0.0683638	0.0582773	0.0509011
DENND1C	ME-CD16 mono3	turquoise	0.0181026	0.0977766	0.091109	0.105652	0.0693178	-0.000469701	0.0795475	0.0455252	0.040876	0.0733389	0.0808841
DENND2D	ME-CD16 mono5	green	0.0495218	0.0243221	0.0726284	-0.057205	0.0558248	0.199764	0.00915593	0.0200464	0.0807439	0.0238001	-0.0667052
DENND3	ME-CD16 mono7	purple	0.0945693	0.133532	0.0798167	0.121503	0.0768281	-0.0681641	0.0769615	0.113809	0.0353411	0.125698	0.16855
DENND4A	ME-CD16 mono3	turquoise	0.0582076	0.136843	0.110295	0.122094	0.109808	0.0664291	0.0995681	0.0848052	0.0674008	0.0875986	0.0765755
DENND4B	grey	grey	0.0852957	0.185739	0.145708	0.15505	0.166886	-0.0231395	0.0632255	0.124057	0.094087	0.106958	0.136479
DENND4C	grey	grey	0.0434784	0.0860991	0.0911394	0.0446131	0.0731136	0.0852412	0.0362674	0.0774717	0.0850504	0.0567259	0.0198235
DENND5A	ME-CD16 mono10	black	0.180592	0.198324	0.10636	0.184089	0.134983	-0.0935064	0.11302	0.164653	0.0287612	0.188696	0.255464
DENND6A	grey	grey	0.067731	0.136007	0.119922	0.120246	0.0971425	0.0215881	0.0769946	0.090701	0.0565147	0.0670671	0.0945997
DENR	grey	grey	0.0930109	0.159264	0.11358	0.123886	0.133567	0.0116102	0.120825	0.0998865	0.0945543	0.14299	0.114139
DERA	grey	grey	0.0525538	0.0991716	0.0844995	0.0862432	0.0991799	-0.00739365	0.054566	0.0601524	0.0717036	0.0872294	0.0676707
DERL1	grey	grey	0.098434	0.13171	0.113426	0.101137	0.111647	0.0185197	0.0428346	0.0883804	0.0639473	0.0685061	0.0887988
DERL2	grey	grey	0.0694417	0.0858307	0.0717982	0.0540198	0.0795522	0.0136955	0.0525451	0.0658772	0.0620588	0.0776057	0.0736181
DESI1	ME-CD16 mono1	brown	0.154157	0.130247	0.0850642	0.0765111	0.108393	-0.0150616	0.0952578	0.129704	0.0880667	0.111641	0.10538
DESI2	grey	grey	0.0629256	0.0820529	0.0719998	0.0428175	0.0818305	0.0390793	0.0829704	0.0480774	0.0555709	0.0380945	0.0445752
DFFA	grey	grey	0.0348889	0.078266	0.0422758	0.0462726	0.0506094	0.0490838	0.0457923	0.0676215	0.0546529	0.0433941	0.0331869
DGAT1	grey	grey	0.0646653	0.116301	0.065273	0.116848	0.100203	-0.0397975	0.0882355	0.0603664	0.0432074	0.0800019	0.116031
DGCR2	ME-CD16 mono4	pink	0.0559965	0.106746	0.102206	0.0782972	0.119273	-9.07888e-05	0.0308428	0.0503159	0.100369	0.0553322	0.0691816
DGCR6L	grey	grey	0.041053	0.10117	0.106278	0.0723014	0.0814776	0.0626411	0.0657639	0.0603281	0.0671222	0.0179707	0.042925
DGKA	ME-CD16 mono5	green	-0.0621313	0.0011281	0.0805727	-0.0416378	-0.00163039	0.315361	0.0720907	-0.0430028	0.0145667	-0.044813	-0.121769
DGKD	ME-CD16 mono5	green	0.0162533	0.073634	0.0998585	0.0465851	0.0606717	0.163758	0.0416228	0.0187455	0.0740272	0.0377806	-0.000776941
DGKZ	grey	grey	0.0574405	0.10854	0.0909026	0.0583578	0.117843	0.105969	0.0729364	0.0595466	0.110388	0.0641166	0.0277409
DGUOK	grey	grey	0.0626889	0.143578	0.123371	0.122017	0.0818075	0.0257237	0.0996114	0.0556055	0.0463208	0.0956911	0.0951928
DHRS4	grey	grey	0.11679	0.154522	0.105332	0.114495	0.120544	-0.00935519	0.112145	0.110669	0.113204	0.119084	0.104259
DHRS4L2	grey	grey	0.0838037	0.126839	0.102328	0.0989358	0.117217	0.0125611	0.0707661	0.0769142	0.102665	0.0937712	0.0708179
DHRS7	ME-CD16 mono3	turquoise	0.0559589	0.145161	0.0981244	0.175766	0.102403	0.0158318	0.0980996	0.116147	0.0314416	0.10524	0.129552
DHTKD1	grey	grey	0.067174	0.0701115	0.0608016	0.0543435	0.0305182	-0.0177799	0.0373603	0.0558227	0.0341725	0.0660579	0.0653477
DHX15	grey	grey	0.0566296	0.0931048	0.113553	0.034177	0.106173	0.0622592	0.0595977	0.0643157	0.0822786	0.0482198	0.00555975
DHX16	grey	grey	0.0389368	0.0941289	0.0904701	0.0741011	0.0869742	-0.0042193	0.0596087	0.0735517	0.0551631	0.0503253	0.0610359
DHX29	ME-CD16 mono9	magenta	0.0395748	0.0893141	0.0675274	0.0881979	0.0570621	-0.0469431	0.0455272	0.0620614	0.0291124	0.105018	0.0974133
DHX30	grey	grey	0.0754132	0.132468	0.124336	0.0725162	0.102225	0.073516	0.0970662	0.115923	0.0747497	0.12065	0.0607005
DHX36	ME-CD16 mono2	yellow	0.0407282	0.134444	0.181509	0.117671	0.10152	0.0953123	0.11084	0.0760228	0.064036	0.091414	0.0703584
DHX38	ME-CD16 mono1	brown	0.147925	0.119628	0.105219	0.0493372	0.143192	0.0196897	0.0182052	0.118077	0.118276	0.103307	0.0622225
DHX40	grey	grey	0.0743171	0.12354	0.122491	0.104263	0.0918404	-0.0072045	0.0867416	0.0950441	0.0509533	0.0796449	0.107907
DHX57	grey	grey	0.0728879	0.12795	0.0800279	0.115447	0.108204	-0.010057	0.0829759	0.0932745	0.0685618	0.104953	0.113532
DHX58	grey	grey	0.071978	0.0783656	0.087953	0.0443268	0.0703326	0.0726304	0.044181	0.0636105	0.074642	0.018971	0.0329625
DHX8	grey	grey	0.0963863	0.129091	0.0750373	0.0977495	0.09742	-0.0172585	0.0458359	0.0965224	0.0759787	0.106805	0.114006
DHX9	grey	grey	0.146407	0.204951	0.194447	0.142776	0.154415	0.0761505	0.113483	0.161431	0.132051	0.157097	0.137518
DIAPH1	grey	grey	0.169403	0.332652	0.251509	0.321806	0.267414	-0.0216672	0.181157	0.253048	0.128471	0.271585	0.297756
DIAPH2	grey	grey	0.100621	0.122191	0.0811791	0.0903295	0.110396	-0.0282053	0.0387892	0.0956187	0.0897579	0.11016	0.0917124
DICER1	ME-CD16 mono3	turquoise	0.10229	0.209539	0.140815	0.226173	0.169623	-0.0641258	0.129163	0.119892	0.0670179	0.135838	0.195461
DIDO1	grey	grey	0.0417085	0.122054	0.150511	0.0946187	0.107147	0.0937333	0.0502192	0.0308112	0.0481545	0.0599424	0.0562325
DIMT1	grey	grey	0.0259021	0.0845937	0.0692555	0.0648286	0.0407042	0.117804	0.102835	0.0875861	0.0256442	0.0633312	0.0217591
DIP2A	grey	grey	0.00653443	0.0941918	0.108757	0.0887923	0.0676952	0.112955	0.0564044	0.050052	0.0150227	0.0499879	0.0413904
DIP2B	ME-CD16 mono5	green	0.111092	0.130873	0.157066	0.0692535	0.133718	0.081217	0.0454479	0.0642246	0.145532	0.0796875	0.0480201
DIRC2	grey	grey	0.0350842	0.082447	0.0772989	0.0610058	0.0781433	-0.0187507	0.0211126	0.0339715	0.0738778	0.0209441	0.0403271
DIS3	grey	grey	0.0385719	0.124504	0.127196	0.10151	0.0687411	0.0687116	0.107304	0.088688	0.0490734	0.0811079	0.0733606
DIS3L	grey	grey	0.010369	0.0700706	0.0780211	0.0697394	0.0452215	-0.00681683	0.0827432	0.0463383	0.00802573	0.0514098	0.0410322
DIS3L2	grey	grey	0.0726343	0.0814389	0.0724899	0.0378656	0.0460812	0.0583825	0.0505293	0.0834805	0.0510326	0.044427	0.0199529
DKC1	grey	grey	0.0453194	0.128666	0.109583	0.130625	0.0759021	0.0437981	0.121964	0.0582119	0.04879	0.0833885	0.0840304
DLAT	grey	grey	0.0630215	0.128506	0.100875	0.129442	0.0797521	-0.00652712	0.0789799	0.0911771	0.0290926	0.0950715	0.126122
DLD	grey	grey	0.120678	0.175102	0.149951	0.136087	0.15359	-0.0328168	0.0525322	0.146823	0.0963597	0.139708	0.13828
DLG1	grey	grey	0.059942	0.114846	0.12246	0.104408	0.0719806	0.0404953	0.0660504	0.078511	0.0657403	0.0910735	0.0759272
DLGAP4	grey	grey	0.0525239	0.0773901	0.0696542	0.0625558	0.0520876	0.0223799	0.0465557	0.0549846	0.0623527	0.0526173	0.0367358
DLST	grey	grey	0.0494536	0.100481	0.100251	0.0992516	0.0818739	-0.00188053	0.078405	0.0472715	0.0266247	0.0750508	0.0904889
DMAP1	grey	grey	0.0408918	0.0649939	0.0688539	0.0474306	0.04313	0.0894518	0.0790191	0.0493127	0.0295826	0.0393549	0.0461797
DMTF1	grey	grey	0.0253142	0.112757	0.128273	0.0841292	0.0655838	0.0728282	0.0809011	0.06302	0.0482014	0.083162	0.0616952
DMXL1	grey	grey	0.0958968	0.103288	0.0950562	0.062054	0.105376	0.0227238	0.0338314	0.0875218	0.107064	0.0850391	0.068354
DMXL2	grey	grey	0.203822	0.301831	0.206367	0.283461	0.230919	-0.116452	0.132461	0.23232	0.161281	0.230077	0.267876
DNAJA1	ME-CD16 mono8	blue	0.289705	0.268676	0.202251	0.148644	0.313851	-0.0184665	0.0287382	0.197103	0.297563	0.198625	0.159115
DNAJA2	grey	grey	0.180486	0.218048	0.166559	0.123094	0.203528	0.030921	0.0995763	0.161708	0.158349	0.151169	0.156501
DNAJA4	ME-CD16 mono8	blue	0.0945708	0.0934039	0.106839	0.0364876	0.139859	0.012495	-0.0046314	0.0487987	0.144584	0.065495	0.0206656
DNAJB1	ME-CD16 mono1	brown	0.129207	0.108483	0.083676	0.0385409	0.105423	0.0740091	0.0339832	0.093131	0.0959018	0.0694067	0.0451037
DNAJB11	grey	grey	0.124153	0.112566	0.110025	0.0335576	0.123398	0.0325092	0.0362454	0.0930379	0.125531	0.085001	0.0496873
DNAJB12	grey	grey	0.125165	0.13347	0.109085	0.0970084	0.138459	-0.0233332	0.0843884	0.127153	0.112277	0.0982666	0.0894276
DNAJB14	ME-CD16 mono2	yellow	0.0847813	0.145219	0.159645	0.114267	0.113143	0.10131	0.050574	0.0900833	0.0948915	0.0775379	0.0796896
DNAJB2	grey	grey	-0.0360014	0.0319516	0.0276987	0.0834869	-0.0035139	-0.00631856	0.0711108	0.00970643	-0.0528067	0.0279528	0.0593216
DNAJB6	ME-CD16 mono2	yellow	0.119509	0.182416	0.215774	0.13849	0.182914	0.0407055	0.0847402	0.13329	0.128446	0.111835	0.118601
DNAJB9	grey	grey	0.0835549	0.0773011	0.0586064	0.0432014	0.0732108	0.0173662	0.0771844	0.0776014	0.0627225	0.0689116	0.0525894
DNAJC1	grey	grey	0.106635	0.139415	0.110849	0.108155	0.117839	0.0105361	0.114601	0.11829	0.0570535	0.103266	0.126974
DNAJC10	grey	grey	0.0989258	0.181335	0.151277	0.137523	0.171015	0.0576518	0.131595	0.12213	0.131701	0.154162	0.103229
DNAJC13	grey	grey	0.105028	0.189087	0.135679	0.160785	0.159152	0.0155802	0.0744425	0.109413	0.0958665	0.14858	0.140453
DNAJC15	ME-CD16 mono1	brown	0.167975	0.145064	0.123292	0.0544594	0.150579	0.0417737	0.0840015	0.13469	0.154184	0.121694	0.0712292
DNAJC2	grey	grey	0.0497278	0.0673504	0.0540291	0.0482874	0.0502875	0.0207716	0.0380285	0.0502953	0.0531742	0.0673957	0.034
DNAJC21	grey	grey	0.0641321	0.10963	0.102305	0.0889622	0.10833	0.0256952	0.080309	0.0682777	0.0723371	0.047691	0.0665964
DNAJC3	ME-CD16 mono1	brown	0.175974	0.19098	0.141467	0.126946	0.165163	0.0129857	0.126454	0.181528	0.132315	0.149693	0.13269
DNAJC4	ME-CD16 mono1	brown	0.128616	0.118821	0.0912383	0.0781138	0.0887088	0.006244	0.0784274	0.0939802	0.061521	0.12325	0.0967106
DNAJC5	ME-CD16 mono2	yellow	0.163366	0.199353	0.215154	0.139429	0.189383	0.0393313	0.0421624	0.130643	0.159067	0.142287	0.123078
DNAJC7	grey	grey	0.0999182	0.164831	0.137923	0.131059	0.139274	-0.0372072	0.0816854	0.11701	0.107627	0.0936076	0.122303
DNAJC8	grey	grey	0.12196	0.177912	0.149319	0.123289	0.180763	0.0112877	0.136715	0.116445	0.146053	0.140157	0.125567
DNASE1L1	grey	grey	0.0689515	0.127991	0.102875	0.127304	0.0952512	-0.00046947	0.080292	0.0722118	0.0500451	0.0859079	0.108783
DNASE2	ME-CD16 mono9	magenta	0.126665	0.13167	0.109122	0.0606014	0.118657	0.0437761	0.036266	0.105437	0.14524	0.149207	0.0541894
DNM1L	grey	grey	0.0773305	0.186373	0.14288	0.167494	0.143424	0.0119752	0.0980957	0.0936446	0.10072	0.122714	0.127988
DNM2	grey	grey	0.17589	0.216726	0.152316	0.159426	0.176589	-0.019094	0.0915448	0.164757	0.125411	0.171595	0.180257
DNMT1	ME-CD16 mono2	yellow	0.120675	0.18432	0.22131	0.103016	0.168792	0.0802088	0.0618563	0.1124	0.176691	0.133466	0.061942
DNMT3A	grey	grey	0.0352197	0.0848612	0.0726634	0.0596658	0.0738365	0.0383339	0.100164	0.0610587	0.0467704	0.0743598	0.0363916
DNPEP	grey	grey	0.125323	0.12989	0.0875253	0.0825443	0.110823	-0.0449922	0.074657	0.110353	0.106732	0.111355	0.0973365
DNPH1	ME-CD16 mono4	pink	0.0921639	0.122274	0.114122	0.0448492	0.182484	0.0122533	0.0467414	0.0686447	0.160783	0.0814933	0.058497
DNTTIP1	ME-CD16 mono10	black	0.145295	0.143346	0.10751	0.114307	0.13522	-0.0327675	0.0741332	0.141237	0.106409	0.107774	0.118273
DNTTIP2	grey	grey	0.0994804	0.185348	0.152655	0.171524	0.138158	-0.00277656	0.153585	0.0988378	0.0906647	0.110692	0.151402
DOCK10	ME-CD16 mono2	yellow	0.139609	0.214992	0.289089	0.134297	0.192038	0.0995651	0.126593	0.145388	0.156255	0.172885	0.124267
DOCK11	grey	grey	0.123072	0.210371	0.158422	0.187195	0.172757	0.0189112	0.13083	0.182585	0.080393	0.149535	0.186224
DOCK2	ME-CD16 mono10	black	0.230627	0.258824	0.169796	0.208869	0.203899	-0.0730011	0.11842	0.25225	0.0965911	0.220446	0.279398
DOCK5	grey	grey	0.115846	0.229663	0.176053	0.245812	0.14606	-0.0826079	0.103233	0.157682	0.0638724	0.13809	0.238495
DOCK8	grey	grey	0.238544	0.291726	0.21033	0.239016	0.227752	-0.030466	0.122569	0.222055	0.142387	0.216028	0.258334
DOK1	grey	grey	0.0715054	0.139121	0.102618	0.116315	0.11566	-0.003492	0.0648422	0.0994034	0.0855396	0.0801781	0.115868
DOK2	grey	grey	0.167581	0.26958	0.213583	0.217099	0.238363	-0.00191369	0.121648	0.182655	0.177979	0.187653	0.205563
DOK3	ME-CD16 mono3	turquoise	0.0350034	0.115277	0.0844256	0.143687	0.0947332	-0.0505035	0.0472415	0.0484855	0.0625273	0.0421496	0.117814
DOPEY1	grey	grey	0.0291536	0.0807788	0.0709922	0.0711472	0.0431644	0.0257289	0.0372643	0.0585226	0.0185124	0.0597232	0.0644034
DOPEY2	grey	grey	0.112945	0.1416	0.103593	0.10003	0.128941	0.0323279	0.0864622	0.137554	0.0902534	0.131858	0.10429
DOT1L	ME-CD16 mono1	brown	0.0710537	0.068277	0.0306342	0.0449895	0.0454302	-0.0066433	0.0438998	0.0419564	0.0312247	0.0791916	0.0595963
DPEP2	ME-CD16 mono3	turquoise	-0.0188002	0.12382	0.0822186	0.202368	0.036691	-0.0913421	0.0849126	0.0625333	-0.0342833	0.05384	0.152172
DPF2	grey	grey	0.0360204	0.0590787	0.0405278	0.0257998	0.0468963	0.00236951	0.030218	0.0183295	0.03709	0.031494	0.0361742
DPH3	grey	grey	0.102264	0.112468	0.0965188	0.0870336	0.112546	0.0010702	0.0319731	0.0834342	0.0842192	0.0780155	0.0903717
DPM1	grey	grey	0.0263078	0.0805689	0.0748328	0.072492	0.0622394	0.000609643	0.0462493	0.0662183	0.0218703	0.031937	0.0615901
DPM3	grey	grey	0.0645489	0.0615423	0.0483393	0.0235277	0.0454709	0.0154187	0.0583923	0.0657356	0.0446946	0.0600288	0.0365418
DPP3	grey	grey	0.0610691	0.0445726	-0.00255573	0.0138304	0.0685164	-0.0408626	-0.0157538	0.0678424	0.0908575	0.0641369	0.0374779
DPP7	grey	grey	0.13325	0.210306	0.18044	0.138615	0.167858	0.0517543	0.121359	0.162935	0.145922	0.164437	0.125602
DPP8	grey	grey	0.0930139	0.165582	0.12342	0.147665	0.111295	0.0190221	0.124691	0.106632	0.0569712	0.125965	0.136029
DPP9	grey	grey	0.0517582	0.0749168	0.0401871	0.0714875	0.0510089	-0.0287104	0.0687517	0.0811982	0.00793986	0.0459128	0.0770601
DPY19L3	grey	grey	0.061757	0.119043	0.0947283	0.108858	0.0852523	0.00468375	0.0917049	0.0839345	0.0419544	0.069144	0.109673
DPY30	grey	grey	-0.0113472	0.0601783	0.0632472	0.0594064	0.0462597	0.0652286	0.0773893	0.0392498	0.00552892	0.0481309	0.0306542
DPYD	ME-CD16 mono8	blue	0.221778	0.223501	0.154967	0.100142	0.239631	0.00122354	0.117771	0.185024	0.23638	0.1952	0.108306
DPYSL2	ME-CD16 mono4	pink	0.206238	0.205349	0.175751	0.0929806	0.291798	0.0140184	0.0709444	0.161679	0.270176	0.174083	0.104812
DR1	grey	grey	0.12578	0.183882	0.146239	0.140742	0.15926	0.0428388	0.078505	0.121113	0.117774	0.122288	0.129915
DRAM1	ME-CD16 mono8	blue	0.225481	0.186471	0.141709	0.0679067	0.237655	0.0182938	0.0192836	0.140377	0.270425	0.13529	0.093002
DRAM2	grey	grey	0.137837	0.164446	0.131703	0.113973	0.167454	-0.0242276	0.0457462	0.114369	0.126447	0.119318	0.131545
DRAP1	ME-CD16 mono10	black	0.152471	0.224808	0.158678	0.231898	0.150341	-0.0403524	0.160595	0.189966	0.044978	0.164321	0.265689
DRG1	grey	grey	0.0276896	0.106114	0.0824686	0.0992748	0.0729725	0.0317435	0.095899	0.0530391	0.0361466	0.0729266	0.0622375
DRG2	ME-CD16 mono3	turquoise	0.0159101	0.0860273	0.0806104	0.0904593	0.0552502	0.00977984	0.0883871	0.0640547	0.0216216	0.0482602	0.0768119
DROSHA	grey	grey	0.0389884	0.0948918	0.0942476	0.0777109	0.095788	0.0678703	0.0917442	0.0553178	0.0505212	0.060886	0.0326707
DSCR3	grey	grey	0.0434453	0.103461	0.101835	0.0817493	0.0775344	0.0172646	0.0765038	0.0705302	0.0590404	0.0462556	0.0653098
DSE	grey	grey	0.21318	0.213246	0.175637	0.119495	0.223888	-0.0110684	0.0960514	0.174854	0.232572	0.155979	0.132473
DST	grey	grey	0.051839	0.116933	0.0951556	0.109264	0.0845029	-0.0324524	0.0434258	0.0899642	0.0661952	0.0548138	0.080355
DSTN	grey	grey	0.0787187	0.113407	0.0943508	0.119958	0.0644069	-0.0265394	0.119558	0.144643	-0.0251836	0.125382	0.147002
DSTYK	grey	grey	0.0170404	0.102392	0.072087	0.094268	0.0508847	0.0321878	0.0692239	0.0485082	0.0364279	0.0465425	0.0512477
DTD1	grey	grey	0.0190908	0.0765689	0.0884455	0.0590988	0.0599727	0.0633814	0.084352	0.0302751	0.0180972	0.042053	0.0323066
DTNBP1	grey	grey	0.130501	0.165431	0.116242	0.112897	0.140878	0.00322688	0.100964	0.126681	0.10628	0.0990802	0.11387
DTX3L	ME-CD16 mono8	blue	0.28822	0.213183	0.196939	0.0657189	0.254446	0.0535566	0.00757305	0.151706	0.299024	0.18153	0.0970763
DUS1L	grey	grey	0.0365888	0.115163	0.112817	0.0988169	0.115226	0.0211387	0.0698784	0.0551797	0.0545024	0.0446668	0.0613587
DUSP1	ME-CD16 mono1	brown	0.322519	0.21693	0.0881641	0.158203	0.203348	-0.183246	0.103954	0.247105	0.159089	0.211961	0.278259
DUSP2	ME-CD16 mono8	blue	0.133167	0.0874797	0.0854995	0.0176364	0.111417	0.057379	0.0787274	0.0733899	0.140159	0.0836377	0.0442446
DUSP22	grey	grey	0.016055	0.0979748	0.0644621	0.0993454	0.0693084	-0.0347012	0.0608159	0.0793254	0.022456	0.0862093	0.095661
DUSP23	grey	grey	0.0711951	0.0552848	0.0513558	0.00564904	0.0805149	0.010655	0.0467721	0.0635859	0.0998554	0.037796	0.0246084
DUSP3	grey	grey	0.156664	0.164369	0.124796	0.0828826	0.136497	0.00195263	0.0873978	0.0887996	0.167282	0.117817	0.0906334
DUSP5	grey	grey	0.0986604	0.131091	0.0849708	0.107944	0.08629	0.0294488	0.0913713	0.0940839	0.0512281	0.100628	0.124554
DUSP6	ME-CD16 mono8	blue	0.271581	0.307224	0.239573	0.238393	0.306242	-0.0513549	0.13026	0.225613	0.236647	0.218746	0.272879
DUSP7	grey	grey	0.0371651	0.131315	0.0925307	0.161397	0.0912178	-0.0504068	0.0701418	0.060235	0.0273557	0.0726507	0.141997
DUT	grey	grey	0.06264	0.095699	0.0461097	0.0589077	0.0792452	0.040174	0.0842213	0.0597019	0.0343041	0.0716492	0.0624386
DVL3	grey	grey	0.0802498	0.120934	0.0763206	0.0623529	0.09482	0.022621	0.0782122	0.0945405	0.0790107	0.0923993	0.0701677
DYM	grey	grey	0.0622505	0.108833	0.0426809	0.0978261	0.0756448	-0.0132064	0.0893079	0.0970626	0.0272932	0.106476	0.100527
DYNC1H1	grey	grey	0.163222	0.252418	0.179749	0.200676	0.167988	-0.0108263	0.116924	0.186001	0.117075	0.187379	0.18781
DYNC1I2	ME-CD16 mono3	turquoise	0.0685277	0.153874	0.140246	0.165869	0.111459	-0.00357546	0.0883269	0.105766	0.0513721	0.105084	0.130085
DYNC1LI1	grey	grey	0.0680976	0.15624	0.124241	0.162281	0.129502	-0.0215696	0.0895089	0.100276	0.0825975	0.097845	0.129944
DYNC1LI2	grey	grey	0.0699511	0.12063	0.0940288	0.0940667	0.104969	0.00945098	0.0302022	0.090609	0.105711	0.10298	0.0678934
DYNLL1	grey	grey	0.112106	0.155754	0.134899	0.0956617	0.178031	0.0172028	0.0510763	0.0992869	0.157589	0.105757	0.0956374
DYNLL2	grey	grey	0.0888182	0.179075	0.152856	0.124783	0.0995993	0.0990103	0.131033	0.143184	0.065847	0.141862	0.106096
DYNLRB1	grey	grey	0.10217	0.165919	0.129057	0.11978	0.129908	0.0674283	0.0960147	0.126471	0.118045	0.147826	0.1015
DYNLT1	ME-CD16 mono1	brown	0.125124	0.0823132	0.0704618	0.00952788	0.108278	0.0428659	0.0168388	0.0735576	0.122029	0.0761192	0.0427754
DYNLT3	grey	grey	0.0158329	0.0667519	0.0566419	0.0769726	0.0437625	0.000777387	0.0319488	0.0253513	0.0388898	0.0403335	0.048108
DYRK1A	grey	grey	0.110821	0.172409	0.144771	0.128384	0.116379	0.0377182	0.110162	0.126359	0.0774701	0.128606	0.118397
DYRK2	ME-CD16 mono7	purple	0.0273217	0.0894025	0.0987074	0.0691613	0.0362296	0.140719	0.133899	0.148487	-0.00050787	0.0734499	0.0398496
DYSF	ME-CD16 mono8	blue	0.149352	0.0287679	0.0299895	-0.0796202	0.100073	0.0109019	-0.0591936	0.0233278	0.250604	0.0522586	-0.0451002
E2F2	grey	grey	0.0974476	0.113667	0.0436603	0.0488646	0.120018	0.018457	0.0357976	0.0891192	0.09778	0.111789	0.0842767
E2F3	grey	grey	0.0625399	0.0723289	0.0494251	0.0285666	0.0783926	-0.000849925	0.0245643	0.0393631	0.111335	0.0739177	0.0299367
E2F4	grey	grey	0.086716	0.136141	0.121699	0.0856307	0.110841	0.0155368	0.0795686	0.102919	0.102348	0.0742039	0.0876441
EAF1	grey	grey	0.0260973	0.0332321	0.0273844	0.0171678	0.0379638	0.0115886	0.0371366	0.0311682	0.0224761	0.0377087	0.0187132
EAF2	grey	grey	0.0767157	0.094522	0.0650488	0.0843241	0.0935946	-0.0577486	0.048623	0.0820926	0.0421685	0.0793781	0.0921427
EAPP	grey	grey	0.0844674	0.128494	0.0998251	0.10103	0.110657	0.0252741	0.133735	0.080638	0.0469793	0.12017	0.0865764
EBAG9	grey	grey	0.0182634	0.0493096	0.0265388	0.0480362	0.0617155	-9.42029e-05	0.0352416	0.0584168	0.0369043	0.0323898	0.0380167
EBNA1BP2	grey	grey	0.0914026	0.128009	0.126579	0.0774008	0.09573	0.0519464	0.0950705	0.0862786	0.0611242	0.0786855	0.0551967
EBP	grey	grey	0.0529698	0.0617992	0.0657321	0.0318858	0.0441406	0.0771978	0.0463889	0.056074	0.0263941	0.0287175	0.0244906
ECD	grey	grey	0.0759224	0.11108	0.0890026	0.0849499	0.102363	0.00621976	0.0682699	0.0881998	0.0667907	0.0662412	0.0815938
ECE1	grey	grey	0.173759	0.174891	0.11302	0.111485	0.157507	0.000187211	0.0878764	0.161303	0.143856	0.141057	0.144345
ECH1	grey	grey	0.0924225	0.177183	0.1668	0.135965	0.159416	0.0783372	0.115866	0.129251	0.120617	0.136329	0.104392
ECHDC1	grey	grey	0.107707	0.161343	0.122211	0.142947	0.1295	-0.0190303	0.113645	0.133813	0.0817408	0.123254	0.125815
ECHS1	grey	grey	0.158678	0.172295	0.119859	0.115816	0.150542	0.0381099	0.129228	0.132667	0.132467	0.143332	0.123248
ECI1	ME-CD16 mono2	yellow	0.0673799	0.105099	0.127955	0.064626	0.0809335	0.0289017	0.0750111	0.0879775	0.0934169	0.0718098	0.0751475
EDARADD	grey	grey	0.0389081	0.0866072	0.0669114	0.0537066	0.0558494	-0.00873886	0.071829	0.0498182	0.0563709	0.0680126	0.0573755
EDEM1	grey	grey	0.063161	0.109119	0.0550948	0.086876	0.0976026	-0.0104929	0.097259	0.11019	0.0361341	0.0846013	0.085465
EDEM2	grey	grey	0.0945401	0.0804982	0.0686184	0.0499069	0.116524	0.00913521	0.0279177	0.0595018	0.0898998	0.0533583	0.0456541
EDEM3	ME-CD16 mono8	blue	0.0524888	0.113152	0.115875	0.0702891	0.123684	0.0337689	0.0391208	0.058431	0.111102	0.082957	0.0350294
EDF1	ME-CD16 mono3	turquoise	0.137033	0.223072	0.169596	0.215175	0.164149	0.00239718	0.212272	0.203586	0.107114	0.161317	0.201284
EDRF1	grey	grey	0.0638632	0.0707223	0.0786988	0.0489147	0.0852768	0.0190607	0.0528212	0.0479552	0.0340013	0.0602377	0.053826
EEA1	grey	grey	0.0711387	0.172237	0.144938	0.157986	0.12176	-0.0231258	0.108821	0.13901	0.0641086	0.123107	0.131824
EEF1A1	ME-CD16 mono6	red	0.00197557	0.196254	0.126072	0.312777	0.0446243	-0.0281532	0.462223	0.1703	-0.171042	0.173647	0.292241
EEF1B2	ME-CD16 mono6	red	0.0559434	0.135849	0.130989	0.14446	0.0654733	0.0732362	0.286857	0.128061	0.00823883	0.128539	0.111015
EEF1D	ME-CD16 mono6	red	0.0966825	0.175706	0.142363	0.132145	0.114882	0.0827747	0.209459	0.134565	0.0504502	0.146102	0.136867
EEF2	ME-CD16 mono6	red	0.0459798	0.252076	0.165684	0.338715	0.105661	-0.0451544	0.40588	0.199904	-0.107857	0.185613	0.299875
EFCAB14	grey	grey	0.114261	0.20155	0.195499	0.153568	0.144335	0.0434783	0.114761	0.130791	0.0861689	0.145412	0.154293
EFHD2	ME-CD16 mono10	black	0.237136	0.26719	0.194851	0.199926	0.231106	-0.0360209	0.146697	0.206421	0.194352	0.244761	0.252207
EFR3A	ME-CD16 mono2	yellow	0.175781	0.237326	0.259913	0.186977	0.2065	0.00225909	0.0990248	0.189259	0.136614	0.161994	0.180498
EFTUD1	grey	grey	0.0754498	0.128346	0.106173	0.104423	0.127598	-0.0128435	0.0803598	0.0805149	0.0801016	0.0863444	0.0882511
EFTUD2	grey	grey	0.140165	0.157219	0.106782	0.0884601	0.138344	0.028578	0.0576743	0.104588	0.128793	0.127445	0.085445
EGLN1	grey	grey	0.0730595	0.135208	0.107981	0.137074	0.0897739	-0.038261	0.0194279	0.0769822	0.0566202	0.1092	0.118188
EGLN2	ME-CD16 mono2	yellow	-0.000351759	0.0703644	0.128604	0.0635292	0.0678276	0.037093	0.0226644	0.0368388	0.0288755	0.000116102	0.0406234
EGR1	ME-CD16 mono8	blue	0.188032	0.0780268	0.0729818	-0.0235718	0.172132	-0.000416247	-0.0306197	0.0964525	0.226085	0.0766035	0.0176813
EGR2	ME-CD16 mono8	blue	0.0859492	0.0583541	0.0233788	0.0315204	0.0648764	-0.000307341	0.0428749	0.0677296	0.0820875	0.0378314	0.0384562
EHBP1L1	ME-CD16 mono7	purple	0.226796	0.266521	0.15605	0.234774	0.175776	-0.0921918	0.126598	0.331994	0.0836068	0.218154	0.297715
EHD1	grey	grey	0.104264	0.134765	0.0948976	0.123433	0.0668852	-0.00434329	0.128579	0.0984842	0.0152193	0.107515	0.144217
EHD4	grey	grey	0.116343	0.133917	0.0866776	0.0421451	0.158899	0.0137129	-0.00405244	0.11261	0.17842	0.112704	0.0635664
EHMT1	grey	grey	0.051967	0.106538	0.115041	0.0773994	0.0726258	0.0392114	0.0389646	0.0505826	0.0509153	0.0783204	0.0588576
EHMT2	ME-CD16 mono5	green	0.0154951	0.0276397	0.047969	-0.00493869	0.0385132	0.0788779	0.0134877	-0.0079908	0.0582911	0.0205519	-0.0229337
EI24	grey	grey	0.0794802	0.114624	0.0898341	0.0785401	0.0968389	0.0291306	0.0576718	0.0843159	0.0945601	0.110404	0.0722136
EID1	ME-CD16 mono3	turquoise	0.102958	0.211092	0.150046	0.223528	0.155998	-0.00675678	0.191653	0.16463	0.0780014	0.131248	0.17824
EIF1	ME-CD16 mono6	red	0.126103	0.234553	0.136235	0.280076	0.108126	-0.0751263	0.360718	0.198318	-0.0505138	0.212834	0.297904
EIF1AX	grey	grey	0.0391895	0.131199	0.131364	0.156684	0.11092	0.0153593	0.121075	0.0901941	0.0337931	0.100971	0.119009
EIF1AY	ME-CD16 mono1	brown	0.119056	0.00668247	-0.00062351	-0.050856	0.0498776	0.00221472	-0.0348996	0.018644	0.0754339	0.0391931	-0.0135541
EIF1B	grey	grey	0.0950919	0.102784	0.0817973	0.0648307	0.117466	-0.0197388	0.0624183	0.0586813	0.0897978	0.0402379	0.066812
EIF2A	ME-CD16 mono2	yellow	0.0451139	0.157777	0.167479	0.165864	0.0933328	0.0258001	0.136968	0.123944	0.0354679	0.113718	0.133265
EIF2AK1	grey	grey	0.0764509	0.15723	0.13253	0.13852	0.129785	0.0240539	0.0951259	0.102125	0.0778059	0.0852171	0.111223
EIF2AK2	grey	grey	0.210888	0.184508	0.166218	0.0584471	0.214097	0.101663	0.0569983	0.140498	0.254281	0.124917	0.0607241
EIF2AK4	grey	grey	0.060497	0.139076	0.119503	0.111464	0.11141	-0.0119729	0.0790043	0.0753251	0.0793184	0.105886	0.0983027
EIF2B1	grey	grey	0.0531881	0.102044	0.0803265	0.0900194	0.0840836	0.0325357	0.0776316	0.081608	0.0445858	0.058469	0.0741658
EIF2B4	grey	grey	0.0484441	0.110129	0.102911	0.10261	0.105506	0.0268667	0.0448906	0.0474947	0.0705088	0.0830494	0.0757622
EIF2B5	grey	grey	0.0328861	0.104623	0.119831	0.102706	0.0645698	0.0434031	0.0738109	0.0626459	0.0112952	0.0566774	0.0798918
EIF2D	grey	grey	0.0589436	0.0929331	0.0384449	0.0789985	0.0624217	-0.00786809	0.0921177	0.11428	0.0291344	0.116818	0.0923777
EIF2S1	grey	grey	0.137985	0.158984	0.130475	0.0947714	0.168295	0.0181194	0.0694223	0.111774	0.135676	0.0872375	0.102124
EIF2S2	ME-CD16 mono7	purple	0.0809165	0.121018	0.0932678	0.0970228	0.0815386	0.0352079	0.147408	0.150314	0.031391	0.0874626	0.101648
EIF2S3	grey	grey	0.127355	0.227213	0.170649	0.199773	0.162443	-0.0220337	0.193805	0.154836	0.0812531	0.145238	0.203588
EIF2S3L	grey	grey	0.0508751	0.127603	0.0988701	0.132619	0.0680602	0.0120438	0.13415	0.0775335	0.0291323	0.0880843	0.112006
EIF3A	ME-CD16 mono3	turquoise	0.0938491	0.302132	0.257043	0.326326	0.219768	0.00374743	0.24632	0.210184	0.11157	0.222289	0.256716
EIF3B	grey	grey	0.0773499	0.163876	0.16302	0.116004	0.134048	0.0634909	0.115123	0.108496	0.0845409	0.115822	0.0917335
EIF3C	ME-CD16 mono3	turquoise	0.0683239	0.2368	0.185428	0.321213	0.120768	-0.0737733	0.24661	0.170491	-0.0195459	0.1626	0.280053
EIF3CL	grey	grey	0.0592291	0.142404	0.100783	0.167116	0.108702	-0.02897	0.123421	0.103896	0.0238465	0.0973621	0.153051
EIF3D	grey	grey	0.0949645	0.187137	0.145342	0.166346	0.136285	0.027868	0.178712	0.128759	0.0673185	0.127622	0.142736
EIF3E	ME-CD16 mono6	red	0.060978	0.151491	0.113777	0.147065	0.0962107	0.0355153	0.250794	0.11653	0.0286047	0.106893	0.129652
EIF3F	ME-CD16 mono3	turquoise	-0.0170618	0.155068	0.126742	0.24936	0.0999044	-0.0093785	0.225054	0.106688	-0.0136051	0.104669	0.185274
EIF3G	grey	grey	0.0988119	0.171955	0.12624	0.130398	0.156364	0.0176822	0.145986	0.12695	0.104994	0.128871	0.125256
EIF3H	ME-CD16 mono6	red	0.0476625	0.205831	0.160561	0.242066	0.13449	0.00189635	0.326236	0.158723	0.000541345	0.135559	0.209218
EIF3I	grey	grey	0.0623901	0.171774	0.145131	0.166411	0.142483	0.0124994	0.17659	0.13399	0.0739362	0.125092	0.150221
EIF3J	grey	grey	0.0346798	0.108949	0.0869817	0.0691586	0.0862851	0.0330395	0.055014	0.0654958	0.0687249	0.060201	0.0553701
EIF3K	ME-CD16 mono3	turquoise	0.107122	0.231499	0.187134	0.249081	0.156221	0.00666637	0.241367	0.162427	0.047891	0.170823	0.213003
EIF3L	ME-CD16 mono6	red	0.0561165	0.168259	0.127549	0.171088	0.107421	0.0247616	0.276934	0.144598	0.00361145	0.135692	0.165382
EIF3M	grey	grey	0.0801113	0.138444	0.125084	0.0946105	0.105267	0.03239	0.131613	0.106907	0.0805451	0.127939	0.0940144
EIF4A1	grey	grey	0.0672748	0.0547526	0.0280512	0.0327282	0.0570994	-0.00492148	-0.00597148	0.0113415	0.0477468	0.0496604	0.0380661
EIF4A2	ME-CD16 mono2	yellow	0.0665973	0.191927	0.245827	0.192314	0.124876	0.087428	0.177356	0.141905	0.0329319	0.13522	0.14602
EIF4A3	grey	grey	0.0896158	0.119078	0.0755246	0.0802699	0.101528	0.00959047	0.0526585	0.0835869	0.0959529	0.0799418	0.0748915
EIF4B	ME-CD16 mono3	turquoise	-0.0350909	0.191133	0.160838	0.291297	0.0893681	0.0389075	0.293281	0.0992507	-0.0975605	0.10549	0.204578
EIF4E2	grey	grey	0.13862	0.210136	0.157792	0.188258	0.183352	-0.0488085	0.114759	0.169569	0.128846	0.146353	0.197823
EIF4E3	ME-CD16 mono8	blue	0.156953	0.112513	0.079807	0.0481752	0.122966	0.0558571	0.0818658	0.102618	0.128646	0.0946794	0.0585352
EIF4EBP1	grey	grey	0.0971017	0.140072	0.120784	0.108961	0.121076	0.00406105	0.0890995	0.0989195	0.0832715	0.101725	0.102243
EIF4EBP2	grey	grey	0.0884571	0.163622	0.118887	0.140225	0.11119	0.0130163	0.076797	0.139733	0.0472355	0.146139	0.137686
EIF4ENIF1	ME-CD16 mono9	magenta	0.0129205	0.0409997	0.0400597	0.0369113	0.0355854	0.0111187	0.0120946	0.0276912	0.0142163	0.0411125	0.0355019
EIF4G1	grey	grey	0.212291	0.232591	0.190652	0.131872	0.241471	0.0349563	0.0892149	0.187214	0.235956	0.182311	0.144374
EIF4G2	ME-CD16 mono9	magenta	0.236584	0.275106	0.161458	0.236026	0.20929	-0.0583655	0.148029	0.243258	0.119386	0.364128	0.280813
EIF4G3	ME-CD16 mono5	green	0.0907743	0.138383	0.143302	0.057934	0.165522	0.111107	0.0506677	0.073388	0.159048	0.11863	0.00813376
EIF4H	grey	grey	0.172756	0.186775	0.125647	0.12141	0.154902	-0.00711698	0.161406	0.178839	0.132505	0.170414	0.165163
EIF5	grey	grey	0.175267	0.232691	0.184664	0.199659	0.183372	-0.02273	0.159087	0.184628	0.148881	0.186273	0.170193
EIF5A	grey	grey	0.182249	0.170915	0.132626	0.0789899	0.176406	-0.0185392	0.106352	0.174679	0.142085	0.141203	0.110075
EIF5AL1	ME-CD16 mono1	brown	0.140651	0.0804933	0.0496363	0.0132455	0.0999933	-0.0146941	0.0356954	0.104227	0.0888171	0.0871865	0.0549539
EIF5B	grey	grey	0.0436626	0.146338	0.130705	0.156099	0.120925	0.0272094	0.101352	0.0869846	0.0333226	0.0986434	0.11977
EIF6	grey	grey	0.0686477	0.113778	0.0909391	0.131308	0.0987995	-0.0362626	0.0921953	0.0907357	0.0444227	0.0864638	0.123944
ELAC2	grey	grey	0.0962366	0.151132	0.121346	0.129572	0.115663	0.00470747	0.0625975	0.118604	0.0854673	0.111218	0.119908
ELAVL1	grey	grey	0.0827352	0.100174	0.0701591	0.0744928	0.0955205	0.000860236	0.033855	0.0768835	0.0474235	0.088307	0.092442
ELF1	ME-CD16 mono3	turquoise	0.127567	0.226827	0.210853	0.22629	0.184895	0.0459311	0.117034	0.163836	0.105802	0.113238	0.180435
ELF2	grey	grey	0.0692639	0.156536	0.122852	0.167819	0.122698	-0.0187946	0.0686231	0.0962272	0.041583	0.115407	0.131017
ELF4	grey	grey	0.147364	0.141716	0.0669747	0.0899135	0.133526	-0.0540137	0.0489096	0.131419	0.0921374	0.145608	0.126118
ELK3	ME-CD16 mono3	turquoise	0.121463	0.188606	0.177811	0.143693	0.183884	0.0594222	0.097954	0.116064	0.149009	0.123534	0.0953984
ELK4	ME-CD16 mono5	green	0.0223486	0.100157	0.14338	0.0684863	0.0648373	0.158352	0.0770546	0.0640243	0.0405812	0.0565935	0.0219104
ELL2	grey	grey	0.0744007	0.0671098	0.0573681	0.042649	0.0760918	0.016611	-0.00115116	0.0688361	0.0774408	0.0555029	0.050702
ELMO1	ME-CD16 mono1	brown	0.11517	0.108034	0.114479	0.0427075	0.106056	0.0670757	0.0412199	0.0814301	0.128469	0.0775411	0.0370979
ELMO2	ME-CD16 mono10	black	0.133352	0.192122	0.139785	0.155909	0.174551	-0.0389285	0.068703	0.148599	0.125759	0.147062	0.185173
ELMSAN1	grey	grey	0.0840726	0.14139	0.0878795	0.130118	0.102164	-0.00725073	0.0942977	0.114945	0.0567392	0.122313	0.109614
ELOF1	grey	grey	0.107099	0.116607	0.0870454	0.0872579	0.0949113	0.00484956	0.0265383	0.103564	0.106757	0.0854465	0.0854405
ELOVL1	ME-CD16 mono5	green	0.0832785	0.103477	0.0915298	0.0803955	0.095293	0.0158822	0.0699292	0.088334	0.0868597	0.062849	0.0779782
ELOVL5	ME-CD16 mono8	blue	0.0902177	0.145874	0.125155	0.0989184	0.133408	0.0502426	0.0470757	0.0770221	0.152249	0.109429	0.0740332
ELP2	grey	grey	0.00869155	0.0655041	0.0397919	0.0798796	0.0212257	-0.025031	0.0338264	0.0397147	-0.0034732	0.0325812	0.0570214
ELP3	grey	grey	0.0900445	0.102457	0.108115	0.0498116	0.0998436	0.0511474	0.0384766	0.081734	0.0901623	0.0653411	0.0543461
EMB	ME-CD16 mono8	blue	0.0169554	0.0407176	0.0988076	-0.0475472	0.0525924	0.267712	0.0767717	0.0125787	0.121636	0.0107964	-0.124012
EMC1	grey	grey	0.082585	0.124984	0.105943	0.109644	0.084039	0.0282722	0.0928449	0.089409	0.05209	0.067803	0.108851
EMC10	grey	grey	0.106533	0.107642	0.0556739	0.0611749	0.0916589	-0.0250933	0.0815848	0.0758858	0.069042	0.0903498	0.0785183
EMC3	grey	grey	0.103225	0.124243	0.0799602	0.0813739	0.105134	-0.0109744	0.0858788	0.107039	0.0875335	0.134121	0.102761
EMC4	grey	grey	0.124407	0.146037	0.0888767	0.116791	0.0949016	-0.000811256	0.115738	0.142633	0.069241	0.13322	0.140832
EMC7	ME-CD16 mono1	brown	0.125372	0.119922	0.078713	0.0904859	0.0786143	-0.00553881	0.0771367	0.124952	0.0701424	0.0908472	0.104803
EMC8	grey	grey	0.102555	0.127576	0.0893484	0.0786271	0.11321	-0.0262829	0.0374822	0.0926526	0.104603	0.0969903	0.0957996
EMD	grey	grey	0.0728912	0.088807	0.063492	0.0570658	0.0747697	-0.0203771	0.0799022	0.0646921	0.0760704	0.0534987	0.0744413
EMG1	ME-CD16 mono5	green	0.0300748	0.0765459	0.0896745	0.0556766	0.0622449	0.0460288	0.0686311	0.0263031	0.0497462	0.0416528	0.0313104
EMILIN2	grey	grey	0.257772	0.339662	0.230426	0.273088	0.309432	-0.116465	0.133908	0.231492	0.249043	0.256444	0.28863
EML3	grey	grey	0.0517071	0.0983049	0.0798786	0.0698427	0.0919213	0.0498988	0.0622335	0.0402103	0.0533945	0.076687	0.0567078
EML4	ME-CD16 mono4	pink	0.153809	0.202931	0.16628	0.14978	0.206167	0.0275687	0.108924	0.151636	0.0950413	0.11929	0.163696
EMP3	grey	grey	0.184988	0.232356	0.166783	0.180988	0.212352	-0.0392047	0.116854	0.195117	0.160992	0.196406	0.195194
EMR1	ME-CD16 mono3	turquoise	0.0126139	0.123873	0.0510115	0.224137	0.0423867	-0.124407	0.148222	0.0786891	-0.0900455	0.120391	0.220636
EMR2	ME-CD16 mono3	turquoise	0.0915481	0.22535	0.158258	0.287997	0.135731	-0.129802	0.137819	0.155808	0.00933276	0.140087	0.283302
EMR3	grey	grey	-0.0187243	0.0902363	0.0608931	0.141371	0.0354555	-0.0524877	0.0730452	0.0290104	-0.0501111	0.0503035	0.117968
ENDOD1	grey	grey	0.0362605	0.0613734	0.0639922	0.0478392	0.0356455	0.0281628	0.0451101	0.0143607	0.0443309	0.0372931	0.0365854
ENG	grey	grey	0.0949088	0.15789	0.120619	0.116302	0.144848	-0.0306659	0.118377	0.13511	0.108649	0.100698	0.110592
ENGASE	grey	grey	0.0271582	0.102079	0.0701131	0.11094	0.0768629	0.0208379	0.0497875	0.0445519	0.0273274	0.0626258	0.0845968
ENO1	ME-CD16 mono10	black	0.257198	0.336682	0.248346	0.263399	0.288166	-0.0692993	0.230722	0.264993	0.20244	0.30187	0.324885
ENOPH1	grey	grey	0.0519299	0.084175	0.0826216	0.0696198	0.0665588	0.0213286	0.0733956	0.0867419	0.0457458	0.0491106	0.064021
ENOX2	grey	grey	0.0826246	0.0891439	0.0704749	0.0210594	0.0981083	0.0367687	0.0437422	0.0745884	0.0929308	0.0704274	0.043778
ENSA	grey	grey	0.157014	0.203169	0.180568	0.148742	0.164414	0.0434167	0.140724	0.142647	0.151956	0.156769	0.141344
ENTPD1	ME-CD16 mono8	blue	0.14501	0.192848	0.162573	0.0968244	0.199753	0.0584775	0.118691	0.131771	0.235325	0.134088	0.0827453
ENTPD4	grey	grey	0.0663994	0.134472	0.101321	0.121993	0.0741782	0.0285899	0.126627	0.0934558	0.0161985	0.105689	0.127302
ENY2	ME-CD16 mono9	magenta	0.125238	0.124619	0.0838895	0.103716	0.117696	-0.0409418	0.101464	0.102248	0.0796906	0.141451	0.142572
EP300	grey	grey	0.140979	0.197796	0.161085	0.154296	0.159187	0.00585765	0.0706145	0.107462	0.130278	0.166306	0.160058
EP400	grey	grey	0.0323714	0.132104	0.129297	0.113269	0.112181	0.0404393	0.0756322	0.061156	0.0459207	0.085282	0.0812572
EP400NL	ME-CD16 mono1	brown	0.148957	0.0806081	0.0564991	0.000870107	0.0762356	0.0413819	0.067355	0.0997559	0.103383	0.0802716	0.0545813
EPB41	ME-CD16 mono5	green	0.0255644	0.0952484	0.142826	0.0133611	0.0749243	0.284842	0.0841788	0.02312	0.0978442	0.0558965	-0.067803
EPB41L2	grey	grey	0.145145	0.123568	0.073549	0.0367734	0.165548	-0.0246258	0.0084855	0.0932801	0.211695	0.0824811	0.0531227
EPB41L3	grey	grey	0.229443	0.252152	0.176814	0.163761	0.233187	-0.0744131	0.0915861	0.186209	0.188829	0.185526	0.208071
EPB41L4A-AS1	grey	grey	-0.0209265	0.0517131	0.0784211	0.0543201	0.0241054	0.0602006	0.0582622	0.00723691	0.0107818	0.021952	0.0226385
EPC1	grey	grey	0.0410616	0.125715	0.124543	0.13533	0.0578791	0.0403644	0.105885	0.0912836	0.0258935	0.0615536	0.10321
EPC2	grey	grey	0.0577099	0.0975103	0.081471	0.0930005	0.0758421	0.00819557	0.0917385	0.0593398	0.0243941	0.083942	0.0834696
EPG5	ME-CD16 mono8	blue	0.0959595	0.0447666	0.034332	-0.0136465	0.0478729	0.0188654	-0.0223255	0.0327195	0.068208	0.025229	-0.000862088
EPM2AIP1	grey	grey	0.00388739	0.097642	0.0800059	0.107681	0.0625182	0.0247501	0.0892926	0.0410864	0.0147961	0.0626774	0.0791672
EPN1	grey	grey	0.0782497	0.0996037	0.0845293	0.0504919	0.0833962	-0.00213133	0.0322125	0.0786591	0.0814313	0.104368	0.0674345
EPRS	ME-CD16 mono2	yellow	0.0644657	0.176643	0.207696	0.174011	0.146983	0.0302112	0.127374	0.107875	0.0583488	0.116645	0.129182
EPS15	grey	grey	0.0947514	0.199496	0.181382	0.174665	0.150903	0.0112508	0.117303	0.142525	0.0680781	0.141377	0.156755
EPS15L1	grey	grey	0.0657183	0.108926	0.083102	0.0973034	0.104214	-0.0142742	0.0672062	0.0534211	0.0376933	0.0755137	0.101045
EPS8	grey	grey	0.0441879	0.132265	0.078984	0.135243	0.0745588	-0.00601901	0.0817177	0.106894	0.0234046	0.0684123	0.117742
EPSTI1	ME-CD16 mono1	brown	0.382704	0.188243	0.144522	-0.0137953	0.271313	0.0395863	-0.0570688	0.181937	0.370767	0.169687	0.0595705
ERAP1	ME-CD16 mono2	yellow	0.113858	0.160146	0.197201	0.0872599	0.165316	0.0690748	0.0548385	0.106786	0.126125	0.100935	0.0722397
ERAP2	ME-CD16 mono1	brown	0.310018	0.0962845	-0.00781893	0.0114812	0.0399292	-0.0665483	0.16301	0.220146	0.0285626	0.135858	0.152107
ERBB2IP	ME-CD16 mono3	turquoise	0.117751	0.271966	0.22461	0.279678	0.215225	0.0268722	0.162704	0.203412	0.103375	0.204804	0.221681
ERC1	grey	grey	0.0474362	0.0862965	0.101215	0.0511696	0.085774	0.0250432	-0.0021052	0.042172	0.0587858	0.0527189	0.0353232
ERCC1	grey	grey	0.066506	0.129111	0.0779025	0.14067	0.0906327	-0.0448416	0.111916	0.123391	0.0244958	0.0662811	0.13375
ERCC3	grey	grey	0.106056	0.13944	0.147084	0.0746526	0.145584	0.0495269	0.0629117	0.079608	0.119655	0.0952086	0.0653317
ERCC5	grey	grey	0.0526062	0.128123	0.0937112	0.125559	0.0707932	-0.00250596	0.0790285	0.0751881	0.0593642	0.0736258	0.0982356
ERCC6L2	grey	grey	0.0303845	0.0959388	0.110718	0.0753986	0.0670954	0.081773	0.0644745	0.0656229	0.0498199	0.0342718	0.0364404
ERGIC1	grey	grey	0.10095	0.146783	0.105015	0.127904	0.115414	-0.034839	0.0771811	0.094719	0.0488453	0.120139	0.141936
ERGIC2	grey	grey	0.0660125	0.121765	0.13486	0.0849129	0.109674	0.0854542	0.0767467	0.0868467	0.0843837	0.0639046	0.0579265
ERGIC3	grey	grey	0.110411	0.170585	0.169501	0.147849	0.134467	0.0250182	0.169195	0.130174	0.080278	0.137682	0.130947
ERH	grey	grey	0.0937592	0.153221	0.105851	0.14096	0.124964	-0.0250655	0.111714	0.112689	0.0769408	0.0939952	0.12955
ERICH1	grey	grey	0.0788674	0.177258	0.144256	0.204667	0.113034	-0.0178482	0.105885	0.108161	0.0312023	0.13429	0.197276
ERLEC1	grey	grey	0.0745083	0.151507	0.140486	0.120224	0.145971	0.0497187	0.0890909	0.10457	0.0921556	0.101334	0.0947907
ERLIN1	ME-CD16 mono8	blue	0.101522	0.107958	0.103964	0.0548439	0.122819	0.0168238	0.0342972	0.105182	0.12567	0.0608158	0.050064
ERLIN2	grey	grey	0.0593139	0.0985932	0.0857534	0.0644577	0.0986426	0.0186262	0.0309092	0.0626996	0.0680535	0.0568527	0.0712084
ERN1	ME-CD16 mono1	brown	0.0497104	0.0517647	0.0456753	0.0156044	0.0401274	0.101115	0.0459981	0.0508962	0.038922	0.0197314	0.0152781
ERO1L	grey	grey	0.136681	0.156569	0.102853	0.116545	0.121493	0.00263042	0.105953	0.138348	0.0807573	0.106185	0.13811
ERP29	ME-CD16 mono2	yellow	0.135369	0.227895	0.253893	0.179192	0.197816	0.0706726	0.173702	0.153327	0.137229	0.168002	0.1671
ERP44	grey	grey	0.143837	0.169853	0.140583	0.132663	0.121174	-0.0340998	0.0843694	0.134951	0.100088	0.112326	0.140524
ESCO1	grey	grey	-0.00965773	0.0608873	0.0319867	0.0979714	0.0263601	0.00733075	0.0500816	-0.00115607	0.00390863	0.0194226	0.0499942
ESD	ME-CD16 mono2	yellow	0.102337	0.152729	0.199386	0.118355	0.132594	0.011034	0.0946811	0.119842	0.109522	0.122446	0.0998773
ESF1	grey	grey	0.0860266	0.104503	0.0903383	0.0926129	0.0861758	-3.1252e-05	0.095552	0.0980605	0.0403457	0.059721	0.0969227
ESRRA	grey	grey	0.08287	0.115389	0.106606	0.0698977	0.0829812	0.00814204	0.0567888	0.0647544	0.0837229	0.0654222	0.0656851
ESYT1	ME-CD16 mono5	green	0.0234471	0.133201	0.150154	0.125255	0.0604529	0.122568	0.083578	0.0828657	0.0225304	0.0631703	0.0886724
ESYT2	grey	grey	0.043765	0.174818	0.181682	0.162148	0.136029	0.0928021	0.127762	0.104	0.0497867	0.089221	0.103334
ETF1	grey	grey	0.125646	0.174281	0.112855	0.141852	0.135023	-0.0196399	0.157395	0.130565	0.101037	0.135309	0.154458
ETFA	ME-CD16 mono2	yellow	0.126744	0.168905	0.170385	0.123782	0.165696	0.0262361	0.0984991	0.123552	0.119167	0.104294	0.113672
ETFB	grey	grey	0.0605756	0.11204	0.0691391	0.08584	0.0804415	-0.0137603	0.0540323	0.0944032	0.063402	0.0652688	0.0877524
ETNK1	ME-CD16 mono5	green	0.120942	0.178504	0.180304	0.117115	0.177728	0.0818959	0.0735545	0.138604	0.142997	0.0995042	0.0753224
ETS1	ME-CD16 mono5	green	-0.119137	-0.0264086	0.145436	-0.0876287	-0.0789215	0.611905	0.103951	-0.100397	-0.0198774	-0.0953588	-0.222501
ETS2	ME-CD16 mono1	brown	0.264245	0.178271	0.107109	0.100738	0.199109	-0.086106	0.0229233	0.166079	0.182762	0.14269	0.151877
ETV3	grey	grey	0.042417	0.122239	0.0873208	0.11905	0.0715663	-0.00805182	0.076019	0.0609229	0.0237059	0.134799	0.118991
ETV6	grey	grey	0.175339	0.18589	0.123667	0.129665	0.1956	-0.0440541	0.0650033	0.129788	0.156562	0.153149	0.142386
EVI2A	ME-CD16 mono8	blue	0.175333	0.185293	0.161834	0.0662432	0.220726	0.0733758	0.0802563	0.138038	0.278718	0.135088	0.0441203
EVI2B	ME-CD16 mono3	turquoise	0.140325	0.266011	0.182336	0.300669	0.19789	-0.093129	0.146887	0.17543	0.089351	0.192672	0.264635
EVI5	grey	grey	0.0413834	0.145102	0.107992	0.175651	0.0925943	-0.0691296	0.0842718	0.062704	0.0439933	0.110119	0.124998
EVL	grey	grey	0.0458115	0.143686	0.130813	0.176703	0.0714857	0.0520323	0.0942243	0.0918255	-0.0318282	0.0869947	0.14266
EWSR1	ME-CD16 mono4	pink	0.162755	0.226783	0.184202	0.179077	0.228189	0.0552608	0.145152	0.169576	0.112714	0.164289	0.16457
EXOC1	ME-CD16 mono3	turquoise	0.0690816	0.153422	0.157889	0.162077	0.108419	0.0118814	0.105347	0.116577	0.0613117	0.0979418	0.127206
EXOC2	grey	grey	0.0867787	0.101999	0.0546913	0.0777879	0.103273	-0.0215301	0.050388	0.0801539	0.0556036	0.0625608	0.0917371
EXOC3	grey	grey	0.102234	0.1211	0.0935517	0.101172	0.121239	-0.0274595	0.0407416	0.0986063	0.0941963	0.0900059	0.0904218
EXOC4	grey	grey	0.0189168	0.0602937	0.0625193	0.0435325	0.0594947	0.0191835	0.0534616	0.0112864	0.0368864	0.0547508	0.0155821
EXOC5	grey	grey	0.14195	0.170252	0.132875	0.116094	0.141606	0.0205985	0.0469078	0.109946	0.140933	0.146134	0.104202
EXOC7	grey	grey	0.0890584	0.125917	0.0800204	0.0973542	0.10511	-0.0193352	0.0476657	0.091117	0.0714108	0.101284	0.11635
EXOC8	grey	grey	0.0405574	0.0925879	0.0749396	0.0792834	0.0633744	-0.00504772	0.0558394	0.0636482	0.0294543	0.0457194	0.0717924
EXOSC1	grey	grey	0.0577649	0.102944	0.078867	0.0929369	0.0534523	-0.0184131	0.0432695	0.0534494	0.0521606	0.0629213	0.0745026
EXOSC10	grey	grey	0.0782641	0.164653	0.141035	0.133776	0.101924	0.0089509	0.0879917	0.130255	0.0804976	0.116407	0.114309
EXOSC7	grey	grey	0.0544945	0.0769858	0.052432	0.0675597	0.0512621	-0.0319426	0.0705405	0.0659748	0.0326433	0.0523093	0.0976109
EXOSC8	grey	grey	0.00396351	0.0674664	0.0744141	0.091874	0.0208621	0.00942245	0.0436588	0.0448141	-0.0255338	0.0642106	0.0656921
EXOSC9	grey	grey	0.0344355	0.0383377	0.0371042	0.0215661	0.0574624	0.00610774	0.0109842	0.0388951	0.0382114	0.00277124	0.00725681
EXT1	grey	grey	0.0923379	0.126009	0.0689804	0.09475	0.109977	-0.0424278	0.0508787	0.111323	0.0706799	0.0697101	0.109713
EXT2	grey	grey	0.0527697	0.0759685	0.0645539	0.0274272	0.0582968	0.0568294	0.0182485	0.0672009	0.065785	0.0360922	0.0245609
EXTL3	ME-CD16 mono2	yellow	0.0828432	0.156866	0.17232	0.146028	0.106411	0.00951507	0.0840181	0.106346	0.0731549	0.0722071	0.116532
EZH1	ME-CD16 mono8	blue	0.00642568	0.0693746	0.0888029	0.0690233	0.0603725	0.0395419	0.00393096	0.00120488	0.0424124	0.0107156	0.013045
EZR	ME-CD16 mono3	turquoise	0.138543	0.262584	0.196515	0.275675	0.175556	-0.0242729	0.189102	0.216588	0.087257	0.212213	0.244711
F11R	ME-CD16 mono3	turquoise	-0.0133721	0.0483628	0.0529048	0.0590032	0.0705502	0.019067	-0.0149784	0.0140407	0.0539628	0.00703656	0.0256268
F13A1	ME-CD16 mono8	blue	0.0830636	0.0455477	0.0621837	-0.066691	0.122155	0.0919748	-0.010933	0.0108218	0.231294	0.0428237	-0.102962
F8A2	grey	grey	-0.00331585	0.0804778	0.0638545	0.103662	0.0336353	0.035506	0.0991139	0.0442842	0.00579584	0.0468547	0.0756527
FADS1	ME-CD16 mono7	purple	0.162744	0.162852	0.116587	0.0417662	0.190146	0.016826	0.0572134	0.182405	0.219534	0.124846	0.0557583
FAF1	grey	grey	0.0847583	0.14047	0.121922	0.0867876	0.0832364	0.0792362	0.0972478	0.123612	0.0686898	0.0891439	0.0621438
FAF2	ME-CD16 mono2	yellow	0.0645406	0.102597	0.144498	0.0793825	0.0952145	0.0431181	0.0438725	0.0802305	0.0531832	0.0666435	0.0608694
FAM101B	ME-CD16 mono6	red	0.00238263	0.136705	0.0995964	0.163063	0.0635359	0.0367123	0.210974	0.0795481	0.00392897	0.0895848	0.127128
FAM102B	grey	grey	0.0981577	0.142019	0.104036	0.0929679	0.141555	0.000915032	0.0242939	0.0946098	0.0974205	0.104005	0.0898314
FAM105A	grey	grey	0.149557	0.20691	0.184114	0.129058	0.204618	0.0749737	0.13292	0.137612	0.20342	0.172065	0.106805
FAM105B	grey	grey	0.0965113	0.107715	0.101525	0.0588556	0.0933427	0.0113733	0.0685693	0.105377	0.0481064	0.0710191	0.0700145
FAM107B	grey	grey	0.0654216	0.13924	0.111909	0.135825	0.0939009	0.0554857	0.16316	0.120313	0.00129887	0.1078	0.116799
FAM110A	ME-CD16 mono3	turquoise	-0.0409719	0.0864307	0.0925958	0.181423	0.0398527	-0.0422302	0.0444257	0.0199796	-0.0498739	0.0433604	0.127878
FAM111A	grey	grey	0.120346	0.146358	0.102217	0.129653	0.12667	-0.031102	0.054689	0.0896391	0.0903477	0.106051	0.103962
FAM114A2	grey	grey	0.0324918	0.0878014	0.0772481	0.0967427	0.0894868	-0.0410251	0.0442358	0.0626966	0.0386123	0.0732567	0.0741185
FAM117B	ME-CD16 mono1	brown	0.105846	0.102059	0.0923292	0.110048	0.073399	-0.0127639	0.0646158	0.0708757	0.025565	0.0773041	0.0996055
FAM118A	grey	grey	0.0707209	0.0958472	0.0841347	0.0535773	0.0790368	0.0161071	0.0138739	0.0654426	0.0705969	0.0655901	0.0533269
FAM120A	grey	grey	0.138585	0.271719	0.214609	0.269614	0.202048	-0.0274439	0.184688	0.209776	0.100658	0.16351	0.226365
FAM120AOS	grey	grey	0.06382	0.144264	0.11002	0.12784	0.06745	0.037235	0.109287	0.0968585	0.0360025	0.122926	0.108923
FAM120B	ME-CD16 mono4	pink	0.0575773	0.118248	0.101725	0.105551	0.137392	0.00496941	0.0811452	0.101713	0.0594193	0.0816725	0.0864231
FAM122B	grey	grey	-0.0051806	0.0751027	0.0556622	0.0909934	0.0437569	0.0119305	0.0850108	0.0446743	-0.0121355	0.0270671	0.0609917
FAM126A	grey	grey	0.0609899	0.157373	0.099753	0.18804	0.0931879	-0.0673497	0.125308	0.117751	-0.00570052	0.157628	0.18502
FAM126B	grey	grey	0.0435156	0.051574	0.0714706	0.0366082	0.0294759	0.0345863	0.0324363	0.0170241	0.0420781	0.0328318	0.0174376
FAM129A	ME-CD16 mono8	blue	0.248513	0.108807	0.102181	-0.0544536	0.193183	0.079499	-0.0648716	0.109001	0.321808	0.0949821	-0.0292679
FAM129B	ME-CD16 mono8	blue	0.11757	0.126665	0.107587	0.0497779	0.146692	0.0512157	0.042341	0.0800296	0.172378	0.106782	0.033203
FAM134A	grey	grey	0.0989464	0.149559	0.114171	0.117557	0.118057	0.00364428	0.0886648	0.0977353	0.0723152	0.093061	0.132942
FAM134C	ME-CD16 mono3	turquoise	0.0558467	0.138437	0.127149	0.144483	0.106621	0.0369917	0.0672999	0.0749416	0.0710516	0.0841766	0.101087
FAM136A	ME-CD16 mono1	brown	0.0843804	0.111175	0.103057	0.0847073	0.101657	-0.00701813	0.0862084	0.0918873	0.0728006	0.0822911	0.0778691
FAM13B	grey	grey	0.0472189	0.120779	0.0906581	0.142084	0.0667201	-0.0122303	0.076906	0.0964788	0.0155471	0.065318	0.119967
FAM156B	grey	grey	0.0374708	0.0917993	0.0723508	0.107568	0.05355	-0.020178	0.0636782	0.0790432	0.0125807	0.0914031	0.085051
FAM160B1	grey	grey	0.0456489	0.0556971	0.0449546	0.0521216	0.0425268	0.00934238	0.0130635	0.0375106	0.0113328	0.0184362	0.0588383
FAM168A	grey	grey	0.0673021	0.107104	0.105029	0.0663287	0.085783	0.0315718	0.0576058	0.0810238	0.0592129	0.0951264	0.0575196
FAM168B	grey	grey	-0.00182964	0.0870807	0.0710962	0.0930951	0.0374891	0.0194075	0.0954234	0.0435937	-0.0213283	0.0142098	0.0737258
FAM172A	grey	grey	0.0151233	0.0807074	0.0780745	0.0897731	0.0389119	0.0155743	0.0503892	0.0552832	0.00658288	0.0475701	0.0683695
FAM173A	grey	grey	0.0357218	0.0872386	0.0773346	0.0977758	0.0573016	0.00167365	0.110081	0.0890086	0.00777159	0.0593877	0.0800264
FAM175B	grey	grey	0.0710025	0.11952	0.10513	0.117665	0.0900467	-0.0127409	0.0880084	0.0839733	0.0457605	0.0595667	0.106648
FAM177A1	ME-CD16 mono2	yellow	0.0247345	0.0413924	0.066535	0.0213589	0.0735015	0.0382899	0.0101321	0.0240753	0.0479547	-0.000867142	-0.00270755
FAM178A	ME-CD16 mono4	pink	0.00203054	0.0506948	0.0854208	0.0554112	0.0709204	0.0205619	-0.014959	-0.0239599	0.0517386	0.0254072	-0.00223436
FAM192A	grey	grey	0.112889	0.167756	0.151137	0.123683	0.139451	0.0249095	0.0839721	0.147876	0.109476	0.136247	0.126141
FAM193A	ME-CD16 mono3	turquoise	0.0172374	0.111251	0.112552	0.102504	0.111265	0.028739	0.0596408	0.0602104	0.0630856	0.0602968	0.0617322
FAM193B	grey	grey	-0.00416074	0.0657585	0.076519	0.0626711	0.0574533	0.0449119	0.0149402	0.00216139	0.0436904	0.038196	0.0335266
FAM195A	grey	grey	0.0208295	0.0833942	0.0713325	0.112572	0.0496408	-0.0366976	0.0939839	0.0642763	-0.0177096	0.0598327	0.098165
FAM198B	ME-CD16 mono8	blue	0.165102	0.182288	0.143549	0.0967994	0.191644	0.0129906	0.088885	0.12269	0.266929	0.125502	0.0808235
FAM199X	grey	grey	0.0528474	0.128749	0.0941718	0.136074	0.106761	-0.00237486	0.100204	0.0968075	0.0450671	0.103523	0.105814
FAM204A	grey	grey	0.0656785	0.149207	0.107648	0.155545	0.0894603	-0.0126937	0.139786	0.100181	0.0344898	0.0870173	0.129449
FAM206A	grey	grey	0.0464464	0.0832788	0.065861	0.0788363	0.0697299	-0.0113207	0.0514543	0.0744832	0.0392737	0.0657775	0.0718516
FAM208A	grey	grey	0.122102	0.178159	0.164159	0.137532	0.132947	0.0760089	0.100513	0.126432	0.0927744	0.112035	0.119078
FAM208B	grey	grey	0.0824599	0.124298	0.101714	0.085965	0.103376	0.0638987	0.0353005	0.0810529	0.0592296	0.0951427	0.0628027
FAM20A	ME-CD16 mono8	blue	0.171396	0.116086	0.0831565	0.0358593	0.156171	-0.00390032	0.0149877	0.119188	0.174966	0.103188	0.0777186
FAM20B	grey	grey	0.0644428	0.118427	0.0986507	0.108868	0.0826972	-0.0209236	0.0608728	0.0828672	0.0379635	0.0587027	0.0885797
FAM210B	grey	grey	0.0323609	0.0975956	0.100355	0.101826	0.0482904	0.0102402	0.0998014	0.0691603	-0.000295266	0.0435125	0.0872417
FAM211A-AS1	grey	grey	0.0501628	0.0766339	0.069251	0.0619507	0.0684472	0.0655159	0.106062	0.0596028	0.0506987	0.0588312	0.0324696
FAM212B	ME-CD16 mono3	turquoise	-0.0163174	0.0628848	0.0523427	0.140402	0.0311339	-0.0350538	-0.00422175	0.0242754	-0.0238124	0.00377172	0.0824966
FAM214B	grey	grey	0.0688343	0.152598	0.106693	0.16833	0.0994323	-0.0365456	0.0895544	0.153848	0.0407084	0.10468	0.153793
FAM217B	ME-CD16 mono2	yellow	0.0180927	0.100027	0.149518	0.0890013	0.0594749	0.0877241	0.0677934	0.0227277	0.0443482	0.0319663	0.0258757
FAM21A	grey	grey	0.137183	0.159611	0.140603	0.0997783	0.174671	-0.00202452	0.0789573	0.123528	0.145346	0.120599	0.0974189
FAM21B	grey	grey	0.113473	0.172558	0.1264	0.148357	0.126957	-0.00327993	0.129337	0.12236	0.0828812	0.173277	0.146558
FAM21C	grey	grey	0.142491	0.189623	0.147561	0.149536	0.152996	-0.0214854	0.0802267	0.173719	0.111725	0.134382	0.145526
FAM26F	ME-CD16 mono1	brown	0.289187	0.211478	0.15912	0.0881389	0.235875	-0.0264675	0.0601565	0.166642	0.242745	0.159503	0.153504
FAM32A	grey	grey	0.165116	0.219414	0.15669	0.168408	0.205024	-0.0404282	0.112157	0.173643	0.121181	0.155871	0.187796
FAM35A	ME-CD16 mono6	red	0.0588593	0.0810758	0.0532651	0.0674005	0.0560785	-0.0119848	0.0823144	0.0499825	0.0241855	0.0542114	0.0759438
FAM3A	grey	grey	0.0627054	0.0698088	0.0471834	0.062687	0.0719377	0.0297842	0.0298081	0.0446891	0.0474725	0.0285199	0.0517448
FAM45A	grey	grey	0.0508713	0.171954	0.103532	0.192853	0.139544	-0.0750346	0.105489	0.105107	0.0299172	0.113902	0.171394
FAM46A	grey	grey	0.147943	0.212367	0.157585	0.192928	0.154387	-0.0413856	0.150861	0.181411	0.0813557	0.167138	0.206354
FAM49A	ME-CD16 mono3	turquoise	0.17996	0.282597	0.207811	0.290718	0.239508	-0.0712186	0.155646	0.201203	0.13829	0.190863	0.282189
FAM49B	grey	grey	0.271346	0.290237	0.201826	0.183127	0.285064	0.0218688	0.168521	0.289366	0.241794	0.204698	0.204037
FAM50A	grey	grey	0.0916337	0.15732	0.162598	0.13792	0.145451	-0.00380923	0.100708	0.0971938	0.0883017	0.11364	0.108275
FAM53B	ME-CD16 mono10	black	0.077411	0.141367	0.085094	0.131573	0.109972	-0.0131365	0.0899339	0.139349	0.00487362	0.109921	0.157668
FAM53C	grey	grey	0.061331	0.090424	0.0635845	0.0821121	0.0554307	-0.0122086	0.0349346	0.0510532	0.0495472	0.0557677	0.0800774
FAM60A	grey	grey	0.0523871	0.0861551	0.074518	0.0956177	0.0592107	-0.0122784	0.0753408	0.0473605	0.0285908	0.0579552	0.084407
FAM63B	grey	grey	0.0322212	0.0639395	0.0523989	0.0415933	0.0572438	0.0297404	-0.0169915	0.0591342	0.0674109	0.0280108	0.0267942
FAM65A	grey	grey	0.0698616	0.143019	0.0871568	0.0996647	0.1278	-0.00230654	0.097306	0.0899471	0.0963407	0.125451	0.104896
FAM65B	ME-CD16 mono8	blue	0.190365	0.23636	0.199231	0.184607	0.215169	0.0306061	0.107826	0.18408	0.152392	0.163671	0.178222
FAM76B	grey	grey	0.0887822	0.149264	0.12031	0.148042	0.0797344	-0.00738684	0.0948284	0.082247	0.0322399	0.0966438	0.132846
FAM78A	ME-CD16 mono2	yellow	0.047479	0.115942	0.162613	0.1031	0.0900788	0.0129945	0.0455177	0.0643829	0.0631219	0.10092	0.0807654
FAM89B	grey	grey	0.121754	0.149911	0.101201	0.114814	0.116961	-0.017975	0.0830908	0.13749	0.0734813	0.0908198	0.144723
FAM8A1	grey	grey	0.110426	0.0931848	0.049477	0.0465332	0.0982866	0.0148428	0.0266473	0.0704928	0.117058	0.0790424	0.0350594
FAM91A1	grey	grey	0.101481	0.155967	0.12151	0.135071	0.12227	-0.0448907	0.0619182	0.126384	0.0814718	0.154728	0.138582
FAM96A	grey	grey	0.119798	0.19066	0.170086	0.146163	0.169598	0.0129586	0.131819	0.136429	0.128901	0.140576	0.125971
FAM96B	ME-CD16 mono1	brown	0.184366	0.194749	0.14007	0.131313	0.159138	0.0183721	0.116859	0.177893	0.15733	0.144836	0.1635
FAR1	ME-CD16 mono3	turquoise	0.0955861	0.150931	0.116613	0.12	0.149394	-0.0107303	0.0584531	0.0883724	0.105581	0.0978476	0.0970441
FARP2	grey	grey	0.0838314	0.0818446	0.0733942	0.0683101	0.0783678	-0.00930106	0.0688657	0.0701501	0.0501408	0.0392973	0.0775625
FARSA	ME-CD16 mono5	green	0.078269	0.100631	0.109193	0.0562686	0.0992232	0.0741288	0.0444378	0.0647953	0.0890207	0.0536144	0.0356468
FAS	grey	grey	0.135685	0.141723	0.10477	0.100297	0.110444	0.0187931	0.060629	0.0958584	0.0965651	0.100123	0.0980991
FASTKD5	ME-CD16 mono9	magenta	0.059706	0.0869556	0.0596954	0.0813014	0.076983	-0.0223606	0.0551652	0.0785117	0.0263763	0.119053	0.0975615
FAU	ME-CD16 mono6	red	0.149121	0.163828	0.112006	0.127301	0.104012	0.0288909	0.299194	0.16561	0.0474133	0.148228	0.164158
FBL	ME-CD16 mono6	red	0.00198435	0.0815203	0.0636607	0.0881881	0.0443957	0.0572339	0.163888	0.05407	0.00140707	0.0754175	0.0607584
FBP1	grey	grey	0.198622	0.260616	0.158016	0.223779	0.243175	-0.0586276	0.189771	0.203373	0.149903	0.195823	0.26674
FBRS	grey	grey	0.0658799	0.10609	0.100538	0.0573965	0.0847796	0.0351492	0.0387301	0.0852657	0.0841607	0.0565022	0.0454542
FBXL15	ME-CD16 mono3	turquoise	0.00639282	0.118662	0.112286	0.155232	0.0647805	-0.0197329	0.0620904	0.0795334	0.00780556	0.101667	0.118857
FBXL17	grey	grey	-0.0200613	0.0500066	0.0359714	0.0881537	0.0141607	-0.00133392	0.0698292	0.0446268	-0.03963	-0.00517094	0.0507643
FBXL3	grey	grey	0.0694901	0.12155	0.0933412	0.116863	0.090224	-0.00390709	0.0526248	0.102255	0.0379799	0.059466	0.117381
FBXL5	grey	grey	0.149255	0.208561	0.134165	0.173563	0.162851	-0.0177671	0.0952989	0.161868	0.114406	0.159675	0.17437
FBXO11	ME-CD16 mono4	pink	0.0737635	0.143687	0.114208	0.123074	0.150942	-0.00382991	0.0677135	0.0831584	0.073934	0.079344	0.111716
FBXO18	grey	grey	0.0577204	0.120302	0.0935193	0.0892194	0.100117	0.0298789	0.0577577	0.0887616	0.0617712	0.0783653	0.0754466
FBXO21	grey	grey	0.0715012	0.121115	0.113081	0.0856824	0.0961886	0.0336012	0.0934019	0.113912	0.0808916	0.104785	0.0648373
FBXO25	grey	grey	0.0825049	0.0951794	0.0826966	0.0659038	0.0918726	0.0192886	0.075247	0.113668	0.0565758	0.0736542	0.0719438
FBXO28	grey	grey	0.0155508	0.0578998	0.0483787	0.0408597	0.0392242	0.0440274	0.0304965	0.0367047	0.0380832	0.0244811	0.0169337
FBXO3	ME-CD16 mono2	yellow	0.0179221	0.0544716	0.0993352	0.0305264	0.0606596	0.0726005	0.0469697	0.040303	0.0539053	0.0147444	-0.00422564
FBXO33	grey	grey	0.0408754	0.118244	0.0774459	0.140256	0.0682527	-0.0269566	0.113456	0.092276	0.0318743	0.0867942	0.114685
FBXO34	grey	grey	0.0421305	0.0799243	0.0724365	0.0629901	0.0623239	0.00911253	0.0320182	0.0456633	0.0493217	0.0435718	0.0468413
FBXO38	ME-CD16 mono8	blue	0.111414	0.118714	0.128566	0.0977597	0.12357	-0.00614173	0.0116731	0.0888094	0.112674	0.0950314	0.0791244
FBXO41	grey	grey	0.0205703	0.065193	0.0218726	0.0815014	0.047498	-0.0640511	0.0471964	0.0786846	-0.0174066	0.0272643	0.0787257
FBXO42	grey	grey	0.04621	0.102758	0.0557747	0.101376	0.082143	-0.0313969	0.0669917	0.0978628	0.0303823	0.0741277	0.105222
FBXO45	grey	grey	0.0392865	0.0978087	0.101911	0.0872703	0.068888	0.0203014	0.0674138	0.0646611	0.0382659	0.0560889	0.0650563
FBXO6	ME-CD16 mono1	brown	0.19392	0.101104	0.0516829	0.041759	0.094153	-0.0128971	0.0632942	0.131572	0.0921951	0.114099	0.0942818
FBXO7	grey	grey	0.0748062	0.121371	0.0922143	0.0793281	0.0843338	0.0317	0.0734	0.0666463	0.076992	0.09521	0.0673047
FBXO9	grey	grey	0.0711387	0.108993	0.0888598	0.0940879	0.0691092	-0.00368699	0.0402369	0.0797211	0.0409794	0.0718237	0.10032
FBXW11	grey	grey	0.0871801	0.143444	0.106416	0.135947	0.0841596	-0.00520622	0.0911237	0.115097	0.0526452	0.110909	0.127144
FBXW2	grey	grey	0.0843453	0.0979786	0.101473	0.0740856	0.0938306	0.0225323	0.0358528	0.0754376	0.0727698	0.0545349	0.0655614
FBXW5	grey	grey	0.121727	0.212755	0.148472	0.170357	0.168009	0.029622	0.127312	0.169717	0.108929	0.157021	0.161674
FBXW7	grey	grey	0.0159098	0.116998	0.0999344	0.123285	0.0665955	0.00545093	0.082016	0.0464011	0.00592378	0.0734921	0.0828636
FCER1G	ME-CD16 mono3	turquoise	0.219014	0.333421	0.198612	0.397268	0.266734	-0.184845	0.21816	0.237137	0.132117	0.238857	0.419359
FCF1	grey	grey	0.0906004	0.117858	0.104497	0.070748	0.134122	0.0164182	0.0623973	0.103593	0.0996743	0.074634	0.0660198
FCGR1A	ME-CD16 mono1	brown	0.366009	0.104331	0.0446846	-0.0736511	0.173526	-0.00790024	-0.0259563	0.162849	0.322241	0.12906	0.0223825
FCGR1B	ME-CD16 mono1	brown	0.314605	0.0918806	0.0275778	-0.0579849	0.174178	-0.0198476	-0.00654442	0.153266	0.259622	0.118055	0.0301777
FCGR2A	grey	grey	0.243346	0.265304	0.158167	0.210283	0.250383	-0.0753612	0.0794205	0.207695	0.236178	0.234613	0.214774
FCGR3A	ME-CD16 mono10	black	0.173486	0.313484	0.126185	0.510568	0.169321	-0.399569	0.167087	0.248942	-0.135841	0.240508	0.638115
FCGR3B	grey	grey	0.179148	0.259661	0.161382	0.335938	0.173892	-0.204461	0.107071	0.205976	0.0101293	0.19342	0.404258
FCGRT	ME-CD16 mono10	black	0.239165	0.303379	0.229515	0.243525	0.303371	-0.0726266	0.17562	0.249647	0.247388	0.265023	0.269302
FCHO2	grey	grey	0.0832469	0.165378	0.159611	0.145286	0.157952	-0.00668506	0.0477039	0.0850223	0.111198	0.100138	0.108765
FCHSD2	grey	grey	0.0948558	0.112955	0.0819085	0.0528417	0.140628	0.0568791	0.0782291	0.104649	0.144183	0.117805	0.0334207
FCN1	ME-CD16 mono1	brown	0.366995	0.278683	0.101181	0.186788	0.24963	-0.163146	0.203863	0.300821	0.207074	0.312988	0.31662
FCN2	ME-CD16 mono8	blue	0.181195	0.156747	0.0926128	0.0657607	0.157525	-0.0151612	0.0389982	0.146991	0.18012	0.143689	0.09853
FDFT1	ME-CD16 mono1	brown	0.121642	0.11357	0.0980855	0.0453079	0.122879	0.0341062	0.06108	0.0699775	0.118697	0.0930025	0.0491197
FDX1	grey	grey	0.0415764	0.0442378	0.0566456	0.0414327	0.0311688	0.0247921	0.0535844	0.0176455	0.00928985	0.0153392	0.0556742
FEM1B	grey	grey	0.116398	0.144728	0.145166	0.0812932	0.138993	0.107538	0.0688069	0.109267	0.128437	0.113236	0.0799228
FEM1C	ME-CD16 mono9	magenta	0.0656841	0.0848461	0.0403046	0.0759025	0.0674457	-0.0360416	0.0273273	0.0740319	0.0346992	0.106205	0.0942393
FERMT3	ME-CD16 mono7	purple	0.200392	0.208666	0.166961	0.096894	0.213682	0.0387744	0.0987724	0.246983	0.238093	0.197727	0.109436
FES	ME-CD16 mono4	pink	0.123248	0.155388	0.130759	0.0733247	0.218924	0.0478137	0.0486168	0.0988985	0.238738	0.127031	0.068654
FEZ2	grey	grey	0.0948778	0.102304	0.0848382	0.0615849	0.110805	-0.0242127	0.024994	0.076078	0.0965549	0.0843691	0.067663
FFAR2	ME-CD16 mono8	blue	0.220713	0.115363	0.0904871	0.0125375	0.182413	-0.00470266	-0.0473221	0.122901	0.267899	0.0898091	0.0600873
FGD2	grey	grey	0.21973	0.246431	0.179908	0.179762	0.22094	-0.0659957	0.0839997	0.187913	0.163985	0.177737	0.221215
FGD3	grey	grey	0.0365255	0.127206	0.118657	0.140433	0.0625985	0.0497276	0.0952152	0.0840952	-0.0105247	0.107945	0.129563
FGD4	grey	grey	0.13837	0.209136	0.170014	0.166597	0.202964	-0.0578107	0.0415111	0.139993	0.147708	0.15613	0.169862
FGD5-AS1	grey	grey	0.141521	0.200075	0.114639	0.18795	0.150163	-0.0486881	0.15238	0.168324	0.089409	0.150943	0.188715
FGD6	grey	grey	0.0793036	0.140002	0.104113	0.136225	0.113151	-0.0343989	0.0670043	0.105249	0.0995557	0.0890441	0.10194
FGFR1OP2	ME-CD16 mono2	yellow	0.100139	0.145312	0.176415	0.116001	0.12736	0.0392763	0.0716293	0.10085	0.126078	0.0905091	0.0753106
FGFRL1	grey	grey	0.00394786	0.0407862	0.00124132	0.0711976	-2.42642e-05	-0.0650737	0.0500455	0.0547386	-0.0541534	0.00741428	0.0849264
FGL2	ME-CD16 mono10	black	0.388957	0.397242	0.2331	0.341497	0.36171	-0.20429	0.189694	0.308672	0.207511	0.335736	0.470699
FGR	grey	grey	0.239898	0.282193	0.160436	0.261084	0.220753	-0.131194	0.148167	0.258946	0.136204	0.222226	0.32654
FHOD1	grey	grey	0.0981344	0.114247	0.0864384	0.0654193	0.07186	0.0303422	0.0719416	0.0900577	0.0892813	0.0970055	0.0650519
FIBP	grey	grey	0.119167	0.150451	0.111394	0.126248	0.119676	-0.00816558	0.106601	0.125558	0.105642	0.0986458	0.129292
FIG4	grey	grey	0.0828389	0.149103	0.0817408	0.140231	0.119866	-0.0258515	0.0917168	0.101033	0.0621626	0.107094	0.131774
FIP1L1	grey	grey	0.0791476	0.149359	0.130977	0.120141	0.122942	0.0533545	0.0921271	0.0809857	0.0778713	0.0926146	0.113194
FIS1	grey	grey	0.0457689	0.0924474	0.0877777	0.0912297	0.0639038	0.029688	0.0819622	0.0751527	0.0318268	0.0604286	0.0749779
FKBP15	ME-CD16 mono2	yellow	0.236893	0.299342	0.304895	0.251869	0.255995	-0.0540965	0.145263	0.240572	0.17389	0.213081	0.277232
FKBP1A	grey	grey	0.205118	0.266173	0.181472	0.235105	0.240222	-0.0907633	0.133608	0.185875	0.161791	0.190917	0.257427
FKBP1C	grey	grey	0.163202	0.189323	0.128789	0.156019	0.154496	-0.0503635	0.108549	0.156405	0.103387	0.164332	0.177206
FKBP2	grey	grey	0.118837	0.124154	0.0922948	0.103865	0.110063	0.0129005	0.086681	0.0945462	0.068723	0.098118	0.119936
FKBP3	grey	grey	0.0595278	0.0926961	0.0935567	0.0560488	0.0830178	0.0490399	0.0776013	0.0787046	0.0634713	0.067036	0.0587571
FKBP4	ME-CD16 mono4	pink	0.105309	0.120054	0.125166	0.0691995	0.16136	0.0549047	0.0300475	0.0787763	0.12038	0.0798128	0.0629678
FKBP5	ME-CD16 mono8	blue	0.216539	0.172785	0.17589	0.0118501	0.235935	0.0878167	-0.00998662	0.120778	0.372699	0.0960917	0.00107966
FKBP8	ME-CD16 mono1	brown	0.0660092	0.0231462	0.0251129	0.000367171	0.024719	0.00779479	0.0134432	0.0426465	0.033635	0.0453618	0.0219788
FLI1	grey	grey	0.115724	0.216294	0.175177	0.205358	0.178824	-0.0335586	0.117992	0.16196	0.0977923	0.146802	0.18774
FLII	ME-CD16 mono10	black	0.123849	0.198257	0.105912	0.199823	0.127012	-0.10383	0.115578	0.170258	0.0322084	0.186392	0.252998
FLNA	ME-CD16 mono9	magenta	0.169257	0.235465	0.13837	0.201908	0.155543	-0.02971	0.125608	0.190202	0.0344555	0.317354	0.258517
FLNB	grey	grey	0.0642524	0.0983036	0.067212	0.0509685	0.0689742	0.0552444	0.0495531	0.0919265	0.0685142	0.0518006	0.0529777
FLOT1	ME-CD16 mono8	blue	0.160253	0.0981558	0.0601223	-0.00146222	0.150381	0.0554158	0.000401716	0.0784384	0.22459	0.0813599	0.00193244
FLOT2	grey	grey	0.129734	0.167493	0.123609	0.135363	0.129511	-0.0472093	0.0440507	0.101661	0.0956307	0.158984	0.141061
FLVCR2	grey	grey	0.156664	0.144045	0.120905	0.072586	0.150483	-0.0294261	-0.00148987	0.114633	0.168991	0.121219	0.0863258
FMNL1	ME-CD16 mono1	brown	0.200608	0.176159	0.124854	0.11833	0.149784	-0.0255024	0.0532801	0.167309	0.135802	0.1377	0.144565
FMNL2	grey	grey	0.222257	0.20128	0.146524	0.118503	0.208817	-0.0537483	0.0308055	0.174773	0.182579	0.143953	0.175217
FMNL3	grey	grey	0.101182	0.0873225	0.0736901	0.0343636	0.066773	0.0454592	0.072823	0.0679816	0.0587415	0.0572879	0.0510719
FMR1	grey	grey	0.0784507	0.14672	0.108388	0.128263	0.0983817	0.00291757	0.102774	0.10087	0.0502964	0.0875049	0.115061
FNBP1	grey	grey	0.184494	0.275553	0.239886	0.201983	0.220938	0.0722389	0.167873	0.183945	0.166179	0.18393	0.185937
FNBP4	grey	grey	0.0481416	0.155935	0.136981	0.15753	0.103261	0.0613191	0.129881	0.089201	0.0422848	0.111906	0.119065
FNDC3A	grey	grey	0.132029	0.146161	0.156206	0.0679522	0.157929	0.0577782	0.05491	0.0857186	0.132892	0.126141	0.0662818
FNDC3B	ME-CD16 mono8	blue	0.18082	0.179947	0.142372	0.0746188	0.211754	0.025309	0.00455735	0.114007	0.248586	0.130512	0.0726924
FNIP1	ME-CD16 mono8	blue	0.105227	0.0937833	0.0752642	0.0522402	0.0893155	-0.0249076	0.00884078	0.0628115	0.103865	0.054582	0.0668856
FNIP2	ME-CD16 mono3	turquoise	0.099301	0.186265	0.166858	0.155218	0.146739	-0.000823373	0.0564088	0.0980636	0.113107	0.11289	0.129939
FNTA	grey	grey	0.056135	0.109059	0.0825063	0.0855849	0.102297	-0.00253968	0.0437413	0.0796977	0.100146	0.0547363	0.0622857
FOPNL	ME-CD16 mono2	yellow	0.0679294	0.091381	0.0978198	0.0767901	0.0847989	0.00890175	0.0393628	0.0636769	0.0635946	0.0895959	0.0736987
FOS	ME-CD16 mono1	brown	0.354016	0.183457	0.0851891	0.00444496	0.267445	-0.04166	0.097633	0.237821	0.328357	0.191952	0.104432
FOSB	ME-CD16 mono8	blue	0.0820366	0.0452376	0.0529602	0.00494007	0.0637445	0.0114667	0.0543456	0.0583116	0.121547	0.0349716	-0.00576103
FOSL2	ME-CD16 mono9	magenta	0.135668	0.170021	0.12147	0.126426	0.126817	-0.0212356	0.0874437	0.141923	0.103829	0.209986	0.134869
FOXJ2	ME-CD16 mono1	brown	0.0792317	0.0906455	0.0790184	0.0805046	0.0741159	0.0182096	0.0166713	0.107709	0.0791885	0.0790294	0.0653696
FOXJ3	grey	grey	0.10411	0.1629	0.129952	0.133113	0.124785	0.0417387	0.11959	0.0955475	0.0674596	0.123793	0.112274
FOXK1	grey	grey	0.109617	0.0974264	0.0704647	0.0599576	0.0575527	0.0255025	0.0715198	0.0947782	0.0553418	0.079157	0.0718496
FOXK2	grey	grey	0.0677482	0.10687	0.0864349	0.0615087	0.079362	0.0267687	0.032444	0.0792434	0.0820866	0.069908	0.0642443
FOXN2	grey	grey	0.124285	0.115897	0.0754728	0.0548102	0.120353	0.0132028	0.0484364	0.133576	0.0945975	0.115576	0.0651249
FOXN3	grey	grey	0.136265	0.198679	0.146222	0.170388	0.156061	-0.0118053	0.166313	0.151885	0.0768537	0.131019	0.167916
FOXO1	ME-CD16 mono3	turquoise	-0.0366644	0.0947109	0.0981953	0.180578	0.027485	-0.00448468	0.130467	0.0433718	-0.0663222	0.0351423	0.123794
FOXO3	grey	grey	0.0600921	0.137631	0.126547	0.133819	0.108853	-0.00997125	0.0539881	0.097097	0.0702066	0.0938416	0.120503
FOXO4	grey	grey	0.0646335	0.0995503	0.0701091	0.0931661	0.0501668	0.0232751	0.0766685	0.0843438	0.0200389	0.0741188	0.0707732
FOXP1	grey	grey	-0.0149389	0.119868	0.119745	0.175623	0.0189937	0.0454564	0.180702	0.068824	-0.0617216	0.0598621	0.130587
FPGS	grey	grey	0.0185176	0.0905553	0.0982238	0.0890528	0.0656776	-0.0112306	0.0357064	0.0307192	0.0457086	0.0427189	0.0671411
FPR1	ME-CD16 mono1	brown	0.415022	0.21431	0.143494	0.00576257	0.315537	-0.000482173	-0.0162084	0.228636	0.455178	0.217737	0.0945303
FPR2	ME-CD16 mono8	blue	0.240971	0.148164	0.112054	0.0383973	0.215438	-0.00532368	-0.0231103	0.115682	0.232254	0.14239	0.0972816
FRAT1	ME-CD16 mono4	pink	0.111218	0.198048	0.164315	0.167826	0.2014	-0.0219906	0.0939947	0.118505	0.0972655	0.110313	0.145088
FRAT2	grey	grey	0.10947	0.174237	0.129774	0.135402	0.133903	-0.0132029	0.0615183	0.108271	0.119446	0.123335	0.133836
FRG1	grey	grey	0.052963	0.0522345	0.0542902	0.0194429	0.0420774	0.0591983	0.0492042	0.0569844	0.0538775	0.0301761	0.0277006
FRMD8	ME-CD16 mono2	yellow	0.0455379	0.0729032	0.106214	0.0661838	0.0480833	0.00959234	0.0436886	0.0421318	0.0295138	0.0406508	0.0599223
FRS2	grey	grey	0.104701	0.112332	0.0851967	0.0849005	0.0679069	-0.0206901	0.0722507	0.0937144	0.0465386	0.117647	0.112467
FRY	grey	grey	0.0391718	0.104507	0.0719721	0.134972	0.0518103	-0.0542316	0.0698496	0.0705405	-0.00461567	0.0814829	0.119913
FRYL	grey	grey	0.081091	0.112338	0.101792	0.0870779	0.0892882	0.0826454	0.0590736	0.0816755	0.0309574	0.107235	0.0753581
FTH1	ME-CD16 mono1	brown	0.304359	0.271605	0.156736	0.144372	0.220534	-0.0837454	0.063778	0.219178	0.207191	0.251438	0.231044
FTL	ME-CD16 mono1	brown	0.362756	0.25943	0.103777	0.130129	0.30742	-0.200008	0.0942476	0.269664	0.308312	0.27062	0.297756
FTSJ2	grey	grey	0.101684	0.0838675	0.0745473	0.0347951	0.0845452	0.00201462	0.0365625	0.0778836	0.0935206	0.0775562	0.0583677
FTSJ3	grey	grey	0.0637514	0.162413	0.137591	0.147113	0.14443	0.0417905	0.0942545	0.0951066	0.0825916	0.113376	0.105223
FUBP1	grey	grey	0.0821535	0.153325	0.131507	0.153286	0.117444	0.0490803	0.148424	0.128533	0.0483289	0.121965	0.124211
FUBP3	grey	grey	0.0579991	0.078928	0.0715473	0.0515645	0.0684714	0.0144211	0.0658762	0.0661467	0.0440156	0.0858916	0.0406284
FUCA1	grey	grey	0.0764172	0.118112	0.0872942	0.0770371	0.0971444	0.00695132	0.0627938	0.081304	0.106112	0.0851775	0.0705505
FUCA2	grey	grey	0.157477	0.211612	0.165726	0.131928	0.219218	-0.00522419	0.0961889	0.14633	0.200213	0.175808	0.137631
FUNDC2	grey	grey	0.134293	0.15936	0.116278	0.139747	0.129566	-0.00477967	0.106399	0.112654	0.0866247	0.110406	0.135162
FURIN	ME-CD16 mono1	brown	0.118334	0.101759	0.118042	0.0461973	0.114084	0.0620464	0.0313346	0.0890667	0.136185	0.0900025	0.0399018
FUS	grey	grey	0.165782	0.214835	0.203186	0.129913	0.190315	0.0893801	0.143441	0.168532	0.144953	0.158792	0.135149
FUT11	grey	grey	0.0518263	0.110713	0.124621	0.0765716	0.0750558	0.103534	0.0459802	0.0756189	0.0561127	0.0666986	0.0406985
FUT4	grey	grey	0.136837	0.146253	0.100269	0.0891409	0.127644	-0.010367	0.0714915	0.135794	0.100119	0.148163	0.110729
FXR1	grey	grey	0.12168	0.216826	0.175512	0.211019	0.144666	-0.0143509	0.164816	0.167342	0.0823742	0.167817	0.194317
FXYD5	grey	grey	0.061171	0.0777159	0.0379092	0.0722879	0.0656349	-0.029796	0.0740113	0.0605326	0.0420425	0.0522615	0.0841383
FYB	ME-CD16 mono8	blue	0.261747	0.266677	0.222904	0.226782	0.273448	0.00210167	0.126469	0.226689	0.24368	0.175227	0.223178
FYCO1	grey	grey	0.0531159	0.11518	0.101239	0.0805574	0.0794557	0.0905096	0.0801913	0.0965793	0.0686586	0.0677071	0.0680505
FYN	grey	grey	0.0643615	0.18098	0.147951	0.17561	0.119123	0.0572362	0.164015	0.12539	0.0642547	0.099206	0.143728
FYTTD1	grey	grey	0.0911096	0.150725	0.126235	0.114941	0.103632	-0.000609202	0.0929789	0.0905398	0.101124	0.118321	0.100328
FZD1	grey	grey	0.071943	0.116816	0.0598966	0.125887	0.0683516	-0.0509902	0.083341	0.101029	-0.00415418	0.0914988	0.130425
G0S2	grey	grey	0.0539399	0.0168115	-0.00663736	0.0123068	0.0304715	-0.0643231	0.032231	0.0332502	0.0791645	0.0635693	0.0415027
G3BP1	ME-CD16 mono2	yellow	0.0544044	0.144133	0.230295	0.0960184	0.11944	0.14317	0.0983734	0.0617712	0.0936096	0.0580081	0.0427321
G3BP2	grey	grey	0.138049	0.191445	0.138888	0.148844	0.143898	0.0526895	0.150818	0.161347	0.0921798	0.157534	0.15004
G6PD	ME-CD16 mono8	blue	0.176803	0.183007	0.155503	0.0900312	0.166133	0.0495533	0.0865578	0.146201	0.181624	0.158469	0.109751
GAA	grey	grey	0.148235	0.218817	0.170557	0.187108	0.201649	-0.0416367	0.0981699	0.166382	0.165307	0.14925	0.159512
GAB2	grey	grey	0.104847	0.0906973	0.0625692	0.0667075	0.104469	-0.0381451	0.0213298	0.0643913	0.0700669	0.0811819	0.082643
GAB3	grey	grey	0.0491207	0.12691	0.123805	0.117155	0.0889553	0.0659037	0.091793	0.0559331	0.0444969	0.0705018	0.0887442
GABARAPL1	grey	grey	0.063484	0.0712659	0.0443974	0.0530465	0.0685704	0.0106802	0.029657	0.0621446	0.107125	0.0440529	0.0424432
GABARAPL2	grey	grey	0.0667369	0.103301	0.0754503	0.0673102	0.0984612	0.0253476	0.0909487	0.0668451	0.0598413	0.0675837	0.0567964
GABBR1	grey	grey	0.114827	0.114704	0.0788654	0.0921273	0.0859059	-0.0312394	0.0231695	0.056044	0.0766296	0.0862585	0.0980603
GABPA	grey	grey	0.0800063	0.111018	0.0995258	0.0676426	0.0790925	0.0740532	0.0551144	0.06772	0.0700445	0.0625912	0.0625721
GABPB2	grey	grey	0.012808	0.0743414	0.080061	0.0934651	0.0441495	0.0484697	0.087837	0.0441602	-0.0159776	0.0550568	0.0719329
GADD45B	ME-CD16 mono6	red	0.18613	0.130006	0.0431053	0.116793	0.0786653	-0.0853736	0.204669	0.17999	0.052895	0.150508	0.195263
GADD45GIP1	grey	grey	0.116372	0.128264	0.11906	0.0500459	0.137635	0.0351575	0.0822935	0.11383	0.152608	0.101071	0.0585247
GAK	grey	grey	0.127203	0.186742	0.13765	0.141582	0.162404	-0.00316832	0.0781879	0.133597	0.122244	0.143565	0.132491
GALC	grey	grey	0.115731	0.127168	0.100299	0.08425	0.122048	-0.00420597	0.0411726	0.110444	0.111258	0.0875996	0.101056
GALK1	grey	grey	0.0798432	0.118786	0.0849522	0.0903784	0.107978	0.0052702	0.0603741	0.0911637	0.114582	0.121566	0.0817843
GALNT1	grey	grey	0.144697	0.180418	0.159317	0.114113	0.187373	0.0243399	0.103421	0.118007	0.128094	0.133667	0.129485
GALNT10	grey	grey	0.076867	0.145323	0.116517	0.129696	0.11307	-0.00115474	0.0565496	0.106507	0.043122	0.0814021	0.126698
GALNT11	grey	grey	0.0581313	0.105288	0.123054	0.0786018	0.0829275	0.0559696	0.061121	0.0834082	0.079476	0.0804965	0.049322
GALNT2	grey	grey	0.123062	0.158369	0.0978097	0.10215	0.118851	-0.0285982	0.0997238	0.111912	0.101904	0.135011	0.118601
GALNT6	grey	grey	0.121238	0.130481	0.104975	0.0940952	0.124652	0.0147378	0.0720468	0.0921692	0.0925046	0.0973298	0.0954057
GALNT7	grey	grey	0.088495	0.0918717	0.0931502	0.0599629	0.0920061	-0.000677656	0.0265616	0.0719079	0.115239	0.0846254	0.0418387
GANAB	ME-CD16 mono5	green	0.0660441	0.0676321	0.0434337	0.00731614	0.0599828	0.118511	0.0476065	0.0447979	0.0891349	0.0634185	0.007481
GANC	grey	grey	0.0281655	0.0585757	0.0512877	0.0394182	0.062003	-0.016837	0.0462056	0.0502017	0.0464984	0.0312809	0.042999
GAPDH	ME-CD16 mono1	brown	0.222136	0.171817	0.126706	0.0516393	0.185153	0.0407838	0.0979224	0.172434	0.205456	0.183761	0.0797072
GAPT	grey	grey	0.0627764	0.148444	0.142102	0.150493	0.104257	-0.0141044	0.0757969	0.0799072	0.0497217	0.0860139	0.126828
GAPVD1	grey	grey	0.0892137	0.158413	0.150144	0.132033	0.119364	0.0150092	0.0772859	0.114023	0.0670923	0.113383	0.107394
GARS	grey	grey	0.105954	0.148097	0.107877	0.128454	0.11608	-0.0269726	0.0961868	0.102258	0.0990585	0.0907286	0.106715
GART	grey	grey	0.0680475	0.11227	0.104822	0.0585372	0.10089	0.0261799	0.0310238	0.0519911	0.096972	0.0603731	0.0426781
GAS5	grey	grey	-0.0409124	0.0207367	0.0616228	-0.00148851	-0.0206755	0.140403	0.138231	0.030754	-0.0283107	0.00364632	-0.0273963
GAS7	grey	grey	0.15603	0.202211	0.154464	0.144329	0.18963	-0.0119236	0.0986505	0.146131	0.16085	0.119395	0.134289
GATAD1	grey	grey	0.0541417	0.131526	0.118609	0.138395	0.0764474	-0.0325379	0.0931536	0.0907448	0.0317731	0.0711653	0.12492
GATAD2A	grey	grey	0.123111	0.139147	0.138374	0.0934515	0.106803	0.0462129	0.0520932	0.086001	0.0923766	0.114644	0.10546
GATAD2B	ME-CD16 mono2	yellow	0.0821871	0.108517	0.153986	0.0543462	0.118339	0.0973877	0.0500855	0.0412259	0.124064	0.0824719	0.0340503
GBA	grey	grey	0.098973	0.128026	0.108314	0.07376	0.124969	0.0237409	0.0806885	0.116744	0.126496	0.125411	0.0693058
GBA2	grey	grey	0.0561419	0.115927	0.0915464	0.069712	0.100077	0.0541753	0.0409228	0.0620947	0.0557803	0.11118	0.0785374
GBAS	ME-CD16 mono6	red	0.108737	0.149984	0.099674	0.134042	0.104245	-0.039498	0.16852	0.106835	0.071979	0.145072	0.13311
GBF1	grey	grey	0.0813596	0.126753	0.1064	0.110951	0.0967341	0.00755666	0.0694893	0.0846369	0.0357646	0.0999999	0.0940094
GBP1	ME-CD16 mono1	brown	0.512555	0.216933	0.126067	0.0154985	0.264339	-0.0387912	0.0326982	0.241815	0.325279	0.216784	0.159441
GBP2	ME-CD16 mono1	brown	0.352833	0.209114	0.118598	0.149796	0.1628	-0.0805744	0.167729	0.225738	0.111655	0.205365	0.242133
GBP3	ME-CD16 mono1	brown	0.260229	0.138548	0.0942856	0.0457854	0.154503	-0.0199606	0.0380542	0.141428	0.167608	0.125174	0.105947
GBP4	ME-CD16 mono1	brown	0.467672	0.221719	0.0958936	0.0726105	0.239504	-0.0858935	0.08869	0.248512	0.212056	0.243382	0.225993
GBP5	ME-CD16 mono1	brown	0.390268	0.0661004	0.00113394	-0.0660309	0.0911721	-0.0138595	0.0333982	0.177447	0.130996	0.113974	0.085209
GCA	grey	grey	0.159899	0.128559	0.0822296	0.0609055	0.158374	-0.0350244	0.0243469	0.115857	0.202767	0.10562	0.0704674
GCC1	grey	grey	0.0675503	0.0546715	0.0220949	0.0182971	0.0697306	2.40316e-05	0.00330921	0.0301667	0.0661066	0.0638675	0.0182288
GCC2	grey	grey	0.0765194	0.110216	0.113234	0.0715471	0.0946724	0.0658202	0.0494736	0.0727376	0.107311	0.0600548	0.0494228
GCH1	grey	grey	0.209811	0.195886	0.138273	0.160022	0.189399	-0.0651323	0.0598899	0.158734	0.106742	0.141801	0.191144
GCLC	grey	grey	0.111465	0.119257	0.112795	0.0674733	0.0951679	0.00488188	0.0360904	0.116183	0.0772757	0.102753	0.102798
GCN1L1	grey	grey	0.075088	0.102017	0.0956117	0.0549296	0.109483	0.0635628	0.0303823	0.0660966	0.0852613	0.0527335	0.0414874
GCNT1	grey	grey	0.165936	0.201856	0.16233	0.136376	0.211905	-0.0383388	0.0799555	0.132758	0.159524	0.139978	0.131102
GDAP2	grey	grey	0.109801	0.13299	0.112181	0.0873778	0.114169	-0.0083614	0.0385061	0.109386	0.0953988	0.0780441	0.101642
GDE1	grey	grey	0.10345	0.163723	0.103273	0.145585	0.129698	-0.0299216	0.0806524	0.109138	0.0690559	0.136678	0.154487
GDI1	ME-CD16 mono1	brown	0.144471	0.129678	0.0883339	0.0590762	0.141017	-0.0367122	0.0439822	0.119983	0.104773	0.120557	0.0949864
GDI2	ME-CD16 mono3	turquoise	0.152092	0.305735	0.188274	0.35503	0.233448	-0.120338	0.246618	0.228785	0.0592949	0.239841	0.343264
GFM1	grey	grey	0.079488	0.132768	0.10743	0.110792	0.0967352	0.00482302	0.0715841	0.108562	0.0688611	0.102478	0.0944992
GFOD1	grey	grey	0.00945231	0.0735805	0.0470455	0.101072	0.0352077	-0.0498576	0.0474293	0.0387429	-0.0103967	0.0435673	0.0855959
GFPT1	grey	grey	0.0545228	0.0620271	0.0519564	0.0266776	0.0605083	0.036467	0.0342742	0.0396112	0.064953	0.0556102	0.0332784
GGA1	grey	grey	0.0449503	0.106675	0.120996	0.106626	0.0808069	0.0593471	0.0401772	0.055373	0.0591085	0.0536559	0.057558
GGA2	grey	grey	0.0728257	0.151765	0.132834	0.0973954	0.137675	0.0549361	0.0793692	0.120154	0.0879815	0.0960551	0.0813516
GGA3	grey	grey	0.119359	0.155712	0.121909	0.123671	0.143103	-0.000314868	0.0107304	0.131614	0.0920008	0.104351	0.137384
GGNBP2	grey	grey	0.0749874	0.164303	0.123823	0.178921	0.106069	-0.0369156	0.136165	0.105405	0.0388688	0.110054	0.153384
GGPS1	grey	grey	0.0996455	0.106054	0.0752564	0.0579711	0.0979239	0.000387007	0.0121533	0.0750906	0.095917	0.107901	0.0853182
GHITM	grey	grey	0.136857	0.182165	0.137056	0.105247	0.141497	0.00364959	0.12121	0.155714	0.115086	0.163116	0.130939
GID8	ME-CD16 mono7	purple	0.0780286	0.10653	0.079538	0.113885	0.0703233	-0.00968976	0.0636537	0.136941	0.0511361	0.0911727	0.116794
GIGYF1	grey	grey	0.0547563	0.0854864	0.0535229	0.0622273	0.0608326	0.0019775	0.0264275	0.0564871	0.0576143	0.0346926	0.0539473
GIGYF2	ME-CD16 mono2	yellow	0.0770279	0.14885	0.177431	0.129473	0.121368	0.00793577	0.087029	0.0784726	0.0783053	0.11167	0.103235
GIMAP1	ME-CD16 mono2	yellow	0.094325	0.160274	0.1727	0.105503	0.118088	0.0933058	0.0960415	0.110635	0.121813	0.0892714	0.0812307
GIMAP2	ME-CD16 mono1	brown	0.203308	0.191365	0.136844	0.142863	0.173434	-0.000336262	0.128032	0.156583	0.126493	0.163334	0.165809
GIMAP4	ME-CD16 mono8	blue	0.235312	0.267024	0.276413	0.136231	0.306846	0.113204	0.0408347	0.140198	0.316576	0.154838	0.124007
GIMAP5	ME-CD16 mono8	blue	0.191115	0.157242	0.175469	0.0117024	0.203274	0.172324	0.0479229	0.101719	0.262325	0.128879	0.00952029
GIMAP6	ME-CD16 mono8	blue	0.199345	0.135488	0.130151	0.00857828	0.189297	0.0556858	0.00390382	0.131927	0.241801	0.0940429	0.0462656
GIMAP7	ME-CD16 mono2	yellow	0.14143	0.183755	0.261377	0.0886353	0.200207	0.136681	0.0250524	0.106264	0.188997	0.10978	0.0588955
GIMAP8	ME-CD16 mono3	turquoise	0.15454	0.216268	0.198938	0.179692	0.230438	-0.0229624	0.0257067	0.117144	0.179125	0.128584	0.136065
GINM1	grey	grey	0.0698453	0.130709	0.0788719	0.123258	0.0931018	0.00358827	0.143725	0.0852831	0.0444713	0.127387	0.124956
GIT1	grey	grey	0.0748332	0.0883586	0.0625836	0.0695327	0.0749888	-0.0100086	0.016873	0.0401666	0.0777591	0.0524826	0.0818387
GIT2	grey	grey	0.0755725	0.142479	0.112477	0.115	0.122703	0.0309175	0.0821562	0.08868	0.0707291	0.0853767	0.0921769
GLA	grey	grey	0.0406265	0.100498	0.057629	0.132974	0.0766947	-0.0440131	0.045278	0.0809214	0.0197056	0.0884022	0.120226
GLB1	grey	grey	0.127008	0.17689	0.120715	0.117686	0.17482	-0.0300518	0.0415435	0.103616	0.169439	0.112952	0.102965
GLE1	grey	grey	0.0677925	0.0929741	0.0770007	0.0732409	0.0871545	-0.0172877	0.026643	0.0773272	0.0777555	0.0823669	0.0634789
GLG1	ME-CD16 mono2	yellow	0.152547	0.222403	0.265614	0.152945	0.209944	0.0918886	0.109928	0.162737	0.168917	0.156657	0.130484
GLIPR1	ME-CD16 mono3	turquoise	0.140439	0.231948	0.159644	0.238744	0.173157	-0.0495862	0.136356	0.192083	0.112397	0.189543	0.205291
GLIPR2	grey	grey	0.204177	0.193979	0.13783	0.0817335	0.205829	0.0482791	0.103042	0.190928	0.213925	0.158411	0.110713
GLO1	grey	grey	0.175191	0.184419	0.154787	0.131462	0.158198	0.0120543	0.129149	0.15632	0.109039	0.145351	0.161143
GLOD4	grey	grey	0.0259599	0.108421	0.112634	0.0916238	0.0679207	0.0403833	0.0877153	0.0944166	0.0487457	0.0591854	0.0576321
GLRX	grey	grey	0.224332	0.254578	0.183415	0.142741	0.257455	0.0262631	0.107389	0.177561	0.276943	0.187226	0.16323
GLRX3	grey	grey	0.0436344	0.101074	0.0897931	0.0929909	0.0790026	0.0264302	0.110587	0.0532096	0.0324513	0.0729422	0.0714123
GLRX5	ME-CD16 mono5	green	0.0301319	0.0863486	0.0934583	0.0612798	0.085718	0.0738134	0.0458946	0.0267898	0.0832299	0.0569496	0.0422683
GLS	ME-CD16 mono5	green	0.0978019	0.085808	0.123464	0.035472	0.0811951	0.0962294	0.0315535	0.0701248	0.0731437	0.0837152	0.0133232
GLT1D1	ME-CD16 mono8	blue	0.161681	0.0903301	0.0521801	-0.00404038	0.130489	-0.0128413	-0.0241858	0.0981605	0.223791	0.0863429	0.0320951
GLT8D1	grey	grey	-0.0198211	0.0601379	0.0623518	0.058903	0.0389562	0.0279454	0.080437	-0.0132393	-0.00376487	-0.00795774	0.0355168
GLTP	grey	grey	0.12536	0.186131	0.138091	0.142879	0.156714	-0.0210224	0.141209	0.152275	0.0869854	0.119786	0.155184
GLTSCR1L	grey	grey	0.0763606	0.0973819	0.0815026	0.066848	0.0656057	0.0633311	0.0556844	0.0984947	0.0532636	0.0755988	0.0735989
GLTSCR2	ME-CD16 mono6	red	0.0498076	0.211014	0.154432	0.254305	0.0922031	0.0482885	0.378781	0.176041	-0.0384872	0.161539	0.201445
GLUD1	grey	grey	0.132261	0.239844	0.231803	0.191187	0.18111	0.0271735	0.159776	0.159918	0.092734	0.159878	0.185965
GLUD2	grey	grey	0.0494804	0.124437	0.107083	0.0960857	0.103151	0.0376409	0.0705094	0.098013	0.0739785	0.066278	0.0893367
GLUL	ME-CD16 mono8	blue	0.357433	0.262827	0.205909	0.0878514	0.32795	-0.0402273	-0.0165506	0.205403	0.393101	0.239116	0.179155
GLYR1	grey	grey	0.140657	0.205846	0.176756	0.1497	0.18892	0.0151706	0.10482	0.167336	0.120288	0.139212	0.13911
GM2A	ME-CD16 mono8	blue	0.203405	0.11762	0.101114	-0.0446846	0.181219	0.0354645	-0.0105533	0.100453	0.314888	0.0982143	-0.0104677
GMCL1	grey	grey	0.0743971	0.0875956	0.104876	0.0732197	0.0768668	0.0558247	0.0152758	0.0621199	0.070797	0.044766	0.0629258
GMEB1	grey	grey	0.0595747	0.0991386	0.0816708	0.100621	0.0862762	0.0130472	0.0461052	0.0893914	0.068215	0.0498163	0.0666951
GMFB	grey	grey	0.0495161	0.0796397	0.0936359	0.0628671	0.0798037	0.0215359	0.0215325	0.0319432	0.0801061	0.0616466	0.0486645
GMFG	ME-CD16 mono10	black	0.173682	0.259997	0.160928	0.250623	0.18689	-0.0375994	0.240839	0.219827	0.101703	0.195814	0.284792
[truncated: 4,026 more rows]

## Sheet: CD16_mono_regulons
TF	MotifID	AUC	NES	MotifSimilarityQvalue	OrthologousIdentity	Annotation	Context	TargetGenes	RankAtMax
ARID3A	metacluster_159.3	0.0718419	3.10457	0	1	gene is directly annotated	frozenset({'weight>75.0%', 'hg38_10kbp_up_10kbp_down_full_tx_v10_clust.genes_vs_motifs.rankings', 'activating'})	[('LYRM1', 0.4295605155016005), ('JADE1', 0.7049284237079062), ('VPS54', 0.6228331860020414), ('ANKRD36C', 1.0244007553091448), ('FOXN2', 0.6896367695880383), ('NIPBL', 0.8309487280789248), ('C2', 0.6224879401582424), ('KAT2B', 0.4367217870892137), ('NFKB1', 2.845585534441504), ('GKAP1', 2.0559036226617766), ('ZFR', 0.6698170922087786), ('DENND4C', 1.404572422891731), ('ATP11B', 0.484575545331716…	3693
ATF6B	metacluster_65.12	0.0589899	3.2826	5.74221e-08	1	gene is annotated for similar motif cisbp__M04044 ('ATF6B[gene ID: ENSG00000213676 species: Homo sapiens TF status: direct TF family: bZIP DBDs: bZIP_1]; Atf6[gene ID: ENSMUSG00000026663 species: Mus musculus TF status: inferred TF family: bZIP DBDs: bZIP_1]; Atf6b[gene ID: ENSMUSG00000015461 species: Mus musculus TF status: inferred TF family: bZIP DBDs: bZIP_1]'; q-value = 5.74e-08)	frozenset({'weight>75.0%', 'hg38_10kbp_up_10kbp_down_full_tx_v10_clust.genes_vs_motifs.rankings', 'activating'})	[('ANAPC1', 1.0012371154919364), ('ULK1', 0.5182059861282854), ('AREL1', 1.3815704429801785), ('BCOR', 1.2552319051506975), ('CUEDC1', 2.442858143205461), ('SLC2A1-AS1', 0.7012130045241168), ('STARD13', 0.5081868654462702), ('TEF', 3.723158219016029), ('LIMK1', 1.7298787956310266), ('ZMYM6', 0.94850785597013), ('RDH11', 0.691316846683493), ('RIN1', 0.7262774733893999), ('LHPP', 0.8981076069023702…	1389
BACH2	tfdimers__MD00332	0.0980854	3.56899	2.67557e-12	1	motif similar to tfdimers__MD00162 ('M01721_forward_3_M00983_forward dimer: PUR1 / MAF'; q-value = 2.68e-12) which is directly annotated	frozenset({'weight>75.0%', 'hg38_10kbp_up_10kbp_down_full_tx_v10_clust.genes_vs_motifs.rankings', 'activating'})	[('DCAF8', 1.310008882531543), ('MEF2D', 1.042876283432673), ('SOX2', 1.3652954143846343), ('C19orf66', 0.8794411013431618), ('FUBP1', 0.4403384591570455), ('INPP5B', 0.4772516078258379), ('RNF10', 0.4404184853811518), ('BACH2', 1.0), ('IRAK1BP1', 0.7894591027015786), ('FAM122C', 1.3167772009376917)]	679
CARF	transfac_pro__M07447	0.0679468	3.47668	0	1	gene is directly annotated	frozenset({'weight>75.0%', 'hg38_10kbp_up_10kbp_down_full_tx_v10_clust.genes_vs_motifs.rankings', 'activating'})	[('SLC25A20', 0.6449693845422692), ('BRCA1', 0.6569775285917818), ('C7orf55-LUC7L2', 0.5348830779954534), ('ELMOD2', 1.1880337062776605), ('DIMT1', 0.5094185014460728), ('RAB9A', 1.82354750989742)]	300
CEBPA	tfdimers__MD00476	0.0750947	3.11418	4.64926e-09	1	motif similar to tfdimers__MD00071 ('M01131_forward_5_M00912_forward dimer: SOX10 / C/EBP'; q-value = 4.65e-09) which is directly annotated	frozenset({'weight>75.0%', 'hg38_10kbp_up_10kbp_down_full_tx_v10_clust.genes_vs_motifs.rankings', 'activating'})	[('CBX8', 0.458144019014778), ('JOSD1', 0.9921837793082836), ('STRADA', 0.7663231366721271), ('NTNG2', 1.769295567361854), ('ADM', 0.4993014731886409), ('SAMD4A', 0.5242629364436631), ('ARHGEF7', 3.64298003486519), ('KCTD6', 0.5394451220403415)]	318
CEBPD	tfdimers__MD00305	0.0604091	3.74813	2.83111e-07	1	motif similar to tfdimers__MD00413 ('M00921_forward_14_M00912_forward dimer: GR / C/EBP'; q-value = 2.83e-07) which is directly annotated	frozenset({'weight>75.0%', 'hg38_10kbp_up_10kbp_down_full_tx_v10_clust.genes_vs_motifs.rankings', 'activating'})	[('UGCG', 1.2093099224349404), ('ABR', 0.4162019543897049), ('MT2A', 0.5245374556383697), ('USP10', 0.4897713068743636), ('NACC2', 0.4366103065534993), ('CMIP', 0.4353627636115951), ('FXR2', 0.4937552944242888), ('ARID3B', 1.5630838731029535), ('PUM2', 0.9286497372730488), ('SRRM1', 0.4953773405039676), ('MB21D2', 0.9930861787457176), ('COL18A1', 0.4481879261445221), ('SPCS3', 0.7348684139074031)…	1205
CEBPG	tfdimers__MD00403	0.0557722	3.36336	2.65911e-06	1	gene is annotated for similar motif tfdimers__MD00159 ('M00087_forward_7_M00912_forward dimer: Ik-2 / C/EBP'; q-value = 2.66e-06)	frozenset({'weight>75.0%', 'hg38_10kbp_up_10kbp_down_full_tx_v10_clust.genes_vs_motifs.rankings', 'activating'})	[('CSMD3', 0.8524827902065285), ('NIF3L1', 0.9272037981937952), ('TAF13', 0.7392003091205637), ('ZC2HC1A', 0.4131876659163367), ('TP53RK', 0.9991173683345492), ('CUL2', 0.4882638523644185), ('URM1', 0.6365848110831683), ('SNX14', 0.7709250187918247), ('UBXN2B', 1.0572071746849026), ('XPOT', 0.715774062513166), ('MAPK9', 1.069166204178709), ('PPP2R5E', 0.5036505903526491), ('ALKBH1', 0.46277357049…	1529
CHURC1	metacluster_3.4	0.0688709	3.21474	8.19778e-06	1	motif similar to tfdimers__MD00151 ('M00986_forward_7_M00986_forward dimer: Churchill / Churchill'; q-value = 8.2e-06) which is directly annotated	frozenset({'weight>75.0%', 'hg38_10kbp_up_10kbp_down_full_tx_v10_clust.genes_vs_motifs.rankings', 'activating'})	[('SCMH1', 0.4176905468474712), ('MARCH7', 0.7608464733176141), ('ANKRD11', 1.0391060478120913), ('GKAP1', 0.6708725977488419), ('AHR', 0.6252545613972378), ('ZNF592', 0.9588002702866072), ('ZBTB2', 1.3332340721530782), ('KANK1', 0.4994177437409059), ('UBE2N', 0.9288924710479908), ('ANKRD50', 0.5230262581539895), ('ZDBF2', 0.4772913765214366), ('DLGAP1', 0.6280125375201597), ('MGAT4A', 0.42219086…	4633
CHURC1	tfdimers__MD00391	0.070271	3.33253	4.8095e-07	1	motif similar to tfdimers__MD00151 ('M00986_forward_7_M00986_forward dimer: Churchill / Churchill'; q-value = 4.81e-07) which is directly annotated	frozenset({'weight>75.0%', 'hg38_10kbp_up_10kbp_down_full_tx_v10_clust.genes_vs_motifs.rankings', 'activating'})	[('ZDBF2', 0.4772913765214366), ('ATP1B3', 0.5285121857718379), ('NEK1', 1.033971726155009), ('RB1', 0.5179898072070852), ('IPO11', 0.4648199319663543), ('AHR', 0.6252545613972378), ('CBWD2', 0.6560154991099635), ('ZBTB2', 1.3332340721530782), ('UHRF1BP1L', 0.5723650323549702), ('HOOK1', 0.9411216079300624), ('RGS5', 0.4720748802221947), ('UBR4', 0.6005075055762998), ('DNAJC27', 1.320197625471460…	3050
CHURC1	tfdimers__MD00366	0.0704705	3.34931	5.39552e-09	1	motif similar to tfdimers__MD00151 ('M00986_forward_7_M00986_forward dimer: Churchill / Churchill'; q-value = 5.4e-09) which is directly annotated	frozenset({'weight>75.0%', 'hg38_10kbp_up_10kbp_down_full_tx_v10_clust.genes_vs_motifs.rankings', 'activating'})	[('AHR', 0.6252545613972378), ('GKAP1', 0.6708725977488419), ('DLGAP1', 0.6280125375201597), ('UBE2N', 0.9288924710479908), ('EFCAB2', 0.4137930434578931), ('ZNF592', 0.9588002702866072), ('MARCH7', 0.7608464733176141), ('MTMR3', 2.719410064232604), ('RAD21', 0.9657723630162188), ('ZDBF2', 0.4772913765214366), ('SEC23A', 0.548595629566596), ('ANKRD50', 0.5230262581539895), ('ZBTB2', 1.33323407215…	1422
CLOCK	metacluster_183.4	0.0648218	3.10643	2.3531e-06	1	motif similar to taipale_tf_pairs__ETV2_CLOCK_NNCACGTGNNNNNCCGGAWRY_CAP ('ETV2 [ETS] - CLOCK [bHLH]'; q-value = 2.35e-06) which is directly annotated	frozenset({'weight>75.0%', 'hg38_10kbp_up_10kbp_down_full_tx_v10_clust.genes_vs_motifs.rankings', 'activating'})	[('HDHD2', 0.4177636883117419), ('BLZF1', 1.7918620270620582), ('TRA2A', 1.469686001027676), ('TIMM23', 1.3369151948178133), ('CCAR2', 0.8458504791111097), ('CGGBP1', 0.6880883247884767), ('JMJD1C', 0.8949985401092996), ('FAM20C', 1.7376155045868862), ('DPM3', 0.574877619465924), ('ZFP91', 1.0839983189170483), ('MVB12A', 1.56891205071515), ('WDR83OS', 0.8683059058349492), ('TTC39C', 0.52642074044…	4963
CLOCK	metacluster_191.3	0.0714319	3.71388	2.11478e-07	1	motif similar to taipale_tf_pairs__ETV2_CLOCK_NNCACGTGNNNNNCCGGAWRY_CAP ('ETV2 [ETS] - CLOCK [bHLH]'; q-value = 2.11e-07) which is directly annotated	frozenset({'weight>75.0%', 'hg38_10kbp_up_10kbp_down_full_tx_v10_clust.genes_vs_motifs.rankings', 'activating'})	[('KNDC1', 1.7494796876408925), ('TCAIM', 1.757685793788597), ('ZNF555', 0.4526033846152106), ('JMJD1C', 0.8949985401092996), ('PEX11G', 4.905099611934589), ('HCG18', 0.449725885834999), ('ZFYVE27', 0.9974735993769044), ('TDRD3', 2.3042306294661747), ('ALS2', 2.267305555467329), ('ANAPC5', 0.9138856460561854), ('OPRL1', 1.9895380266337463), ('NXT1', 1.789116118547272), ('TRA2A', 1.469686001027676…	4359
CLOCK	metacluster_166.4	0.0695393	3.53996	8.86e-08	1	motif similar to taipale_tf_pairs__ETV5_CLOCK_NCACGTGNNNNNSCGGAWRN_CAP_repr ('ETV5 [ETS] - CLOCK [bHLH]'; q-value = 8.86e-08) which is directly annotated	frozenset({'weight>75.0%', 'hg38_10kbp_up_10kbp_down_full_tx_v10_clust.genes_vs_motifs.rankings', 'activating'})	[('TIMM23', 1.3369151948178133), ('BLZF1', 1.7918620270620582), ('CLOCK', 1.0), ('CGGBP1', 0.6880883247884767), ('HDHD2', 0.4177636883117419), ('CCAR2', 0.8458504791111097), ('JMJD1C', 0.8949985401092996), ('MVB12A', 1.56891205071515), ('TRA2A', 1.469686001027676), ('AP1G1', 1.1408344933917272), ('WDR83OS', 0.8683059058349492), ('SCML2', 0.5362955946184941), ('MBTD1', 0.8719484330054085), ('DPM3'…	4562
CLOCK	metacluster_138.2	0.0684869	3.44324	7.57056e-08	1	motif similar to taipale_tf_pairs__ERF_CLOCK_CACGTGNNNNNSRGGAARNN_CAP_repr ('ERF [ETS] - CLOCK [bHLH]'; q-value = 7.57e-08) which is directly annotated	frozenset({'weight>75.0%', 'hg38_10kbp_up_10kbp_down_full_tx_v10_clust.genes_vs_motifs.rankings', 'activating'})	[('ADAP1', 0.7640386830398949), ('SCML2', 0.5362955946184941), ('ADAM9', 1.118901224863959), ('SATB1', 0.4251776227242535), ('OPRL1', 1.9895380266337463), ('MBTD1', 0.8719484330054085), ('FAM172A', 1.1461088226565357), ('TDRD3', 2.3042306294661747), ('CGGBP1', 0.6880883247884767), ('JMJD1C', 0.8949985401092996), ('SEC24B', 0.5879140798567013), ('TRA2A', 1.469686001027676), ('ZNF714', 1.8531083234…	2070
CREB3	metacluster_111.4	0.0593468	3.19137	0	1	gene is directly annotated	frozenset({'weight>75.0%', 'hg38_10kbp_up_10kbp_down_full_tx_v10_clust.genes_vs_motifs.rankings', 'activating'})	[('UBE2H', 1.4274268526165277), ('NAPSA', 2.1556902811684786), ('TMEM161A', 1.7985895019232037), ('GTDC1', 0.7936547435781444), ('PDE4A', 2.848455228340926), ('PUS1', 1.8107442732271544), ('DST', 0.9664727122514488), ('TSC22D2', 0.4862042305897689), ('ATF1', 0.8292973565395432), ('CDIP1', 0.6850995890320906), ('RCE1', 2.3437956315828377), ('LRRK2', 1.0167795802515085), ('RRAGB', 1.293712399913019…	2897
CREB3	metacluster_148.1	0.0576399	3.02121	0	1	gene is directly annotated	frozenset({'weight>75.0%', 'hg38_10kbp_up_10kbp_down_full_tx_v10_clust.genes_vs_motifs.rankings', 'activating'})	[('GUF1', 1.4342605116128746), ('TSC22D2', 0.4862042305897689), ('CADPS2', 0.4773252639978911), ('MAK16', 0.7159302658147434), ('UBE2H', 1.4274268526165277), ('GTDC1', 0.7936547435781444), ('PDE4A', 2.848455228340926), ('B3GAT3', 1.0975798437797704), ('RNF11', 0.5787176233171124), ('PTER', 2.018139788336723), ('SASH1', 1.2474996765571051), ('ATF1', 0.8292973565395432), ('ADAP1', 0.791513358832813…	880
CTCFL	transfac_pro__M04845	0.103131	3.48358	3.33756e-07	1	gene is annotated for similar motif cisbp__M07930 ('CTCFL[gene ID: ENSG00000124092 species: Homo sapiens TF status: direct TF family: C2H2 ZF DBDs: zf-C2H2]'; q-value = 3.34e-07)	frozenset({'weight>75.0%', 'hg38_10kbp_up_10kbp_down_full_tx_v10_clust.genes_vs_motifs.rankings', 'activating'})	[('ZBTB7B', 0.4164259244952984), ('FER', 0.8932701969092613), ('CTCFL', 1.0), ('B4GALT5', 0.4584951642185351), ('LINC00969', 0.7577115517477333), ('HBP1', 0.4552050661931738), ('ARHGEF18', 0.5615333507219086), ('ABI1', 0.6316839505533581), ('CSPP1', 0.456929379937763), ('NCALD', 0.5606735123375538), ('NSF', 0.4580470933677177), ('THOC2', 0.9038403185302752), ('UGCG', 1.3850964325608306), ('SENP6'…	3268
DEAF1	jaspar__MA0185.1	0.0609819	3.44624	0	0.269027	gene is orthologous to FBgn0013799 in D. melanogaster (identity = 26%) which is directly annotated for motif	frozenset({'weight>75.0%', 'hg38_10kbp_up_10kbp_down_full_tx_v10_clust.genes_vs_motifs.rankings', 'activating'})	[('CKAP5', 2.62933621882576), ('ARHGEF3', 0.6252935202327607), ('TBKBP1', 0.5645836355253856), ('ZKSCAN8', 2.9661425322986905), ('SETD1B', 1.7654616893243262), ('FOXO1', 0.6518716477526512), ('ITGB7', 1.020383817349155), ('PORCN', 0.4502810101368729), ('INVS', 2.211516977076815), ('LINC00937', 0.7169927607008262), ('DPP9', 0.8271623769020033), ('C19orf66', 1.229853461689105), ('GATC', 0.410507741…	1161
E2F1	metacluster_138.2	0.0718174	3.11576	9.71992e-07	1	gene is annotated for similar motif tfdimers__MD00378 ('M00806_forward_12_M01250_reverse dimer: NF-1 / E2F1'; q-value = 9.72e-07)	frozenset({'weight>75.0%', 'hg38_10kbp_up_10kbp_down_full_tx_v10_clust.genes_vs_motifs.rankings', 'activating'})	[('SETBP1', 1.0636555975475648), ('FAM210B', 1.7648777080567366), ('NEK6', 1.2334656174693126), ('ITFG1', 0.5295608026438262), ('GMEB2', 0.8694447690359637), ('CDYL2', 0.8621498028842233), ('TGIF2', 3.028338567069242), ('CASP7', 0.4351506870526654), ('RHOH', 1.0066628442683418)]	435
E2F1	metacluster_191.3	0.0713934	3.08485	8.42427e-08	1	gene is annotated for similar motif taipale_tf_pairs__E2F1_ELK1_SGCGCNNNNNNNNNNNCGGAAGN_CAP_repr ('E2F1 [E2F] - ELK1 [ETS]'; q-value = 8.42e-08)	frozenset({'weight>75.0%', 'hg38_10kbp_up_10kbp_down_full_tx_v10_clust.genes_vs_motifs.rankings', 'activating'})	[('RNF146', 0.5994433650652101), ('MORF4L2', 0.4175150780840573), ('TMEM261', 0.8419735350407486), ('ADIPOR2', 0.4348313500029215), ('IL6ST', 0.4163415272381197), ('VPS45', 1.2180665604918652), ('RAPGEF6', 1.9885180557557989), ('XRCC4', 1.1267595866318203), ('MFAP3L', 0.9166986451441972), ('OLA1', 0.789142243308538), ('UCHL5', 1.0478535859497335)]	582
EGR3	metacluster_131.6	0.0587323	3.08456	0	0.989664	gene is orthologous to ENSMUSG00000033730 in M. musculus (identity = 98%) which is directly annotated for motif	frozenset({'weight>75.0%', 'hg38_10kbp_up_10kbp_down_full_tx_v10_clust.genes_vs_motifs.rankings', 'activating'})	[('PHRF1', 1.0992833154550492), ('HNRNPA2B1', 0.5419255997443826), ('TK2', 1.6386918740978331), ('SLC35E2B', 0.9961167714454088), ('MCM4', 1.0060818607151116), ('TMEM87B', 0.6068183146020235), ('IGIP', 0.4749218427574537), ('USP36', 0.8136571832535253), ('RNF216', 0.5080500167126869), ('ARL5B', 1.4795724616397563), ('SGTA', 0.6596571572080585), ('FAM47E', 0.5249549895250776), ('SREBF2', 0.6904272…	1256
ELF3	taipale_tf_pairs__ETV2_HES7_RSCGGAANNNNNNCACGTGNN_CAP_repr	0.0847442	4.00051	7.10764e-06	0.876011	gene is orthologous to ENSMUSG00000003051 in M. musculus (identity = 87%) which is annotated for similar motif transfac_pro__M01977 ('V$ESE1_01: ESE-1'; q-value = 7.11e-06)	frozenset({'weight>75.0%', 'hg38_10kbp_up_10kbp_down_full_tx_v10_clust.genes_vs_motifs.rankings', 'activating'})	[('LTBP4', 0.7631092201378672), ('RIN2', 1.3828805636398935), ('PPM1L', 1.2455460230051092), ('SLC30A5', 0.7502221116545941), ('JAM3', 1.1233196089080555)]	283
ELF4	taipale_tf_pairs__ETV2_RFX5_NNNTTCCGSNNNNGCAACNN_CAP_repr	0.0701703	3.46684	1.93412e-07	1	motif similar to transfac_pro__M02056 ('V$ELF4_02: ELF4'; q-value = 1.93e-07) which is directly annotated	frozenset({'weight>75.0%', 'hg38_10kbp_up_10kbp_down_full_tx_v10_clust.genes_vs_motifs.rankings', 'activating'})	[('KANSL1', 0.7958076078709083), ('WASF3', 0.6765114704740348), ('NCOA5', 0.7165644040572612), ('KPNA4', 0.9950781087025518), ('GRHL2', 0.5130449751003099), ('JAK2', 0.4382871004550898), ('SSBP2', 0.573667919159271), ('KLHL42', 1.125824698932392), ('ARID2', 0.518953390922171), ('ZNF16', 0.6197439748940631), ('TMEM229A', 0.5047752410989673), ('SLC23A2', 1.1268430228396262), ('POGZ', 0.504899036625…	586
ELK3	taipale_tf_pairs__ETV2_FOXI1_RSCGGATGTTKW_CAP	0.0605791	3.0582	6.30134e-07	1	gene is annotated for similar motif taipale_tf_pairs__FOXO1_ELK3_RCCGGAWGTKKW_CAP ('FOXO1 [Fox] - ELK3 [ETS]'; q-value = 6.3e-07)	frozenset({'weight>75.0%', 'hg38_10kbp_up_10kbp_down_full_tx_v10_clust.genes_vs_motifs.rankings', 'activating'})	[('HEMK1', 0.8538459533297994), ('B3GAT3', 3.0540091065407946), ('MIPEP', 0.7729124953474968), ('SUV39H1', 0.4297317652922529), ('LDHA', 0.6131247614258867), ('FAM219A', 1.2614474346289948), ('PPP1R15B', 0.422612110801595), ('ZNF689', 1.0532171203043057), ('HPCAL1', 0.5410480541333387), ('DOHH', 0.5540378371003747), ('TMPRSS3', 0.5229706122299693), ('ST3GAL4', 0.5344767654314407), ('RASSF3', 0.60…	1379
ELK3	taipale_tf_pairs__ETV2_FOXO6_RCCGGATGTTKWN_CAP	0.0627147	3.2508	2.37119e-09	1	gene is annotated for similar motif taipale_tf_pairs__FOXO1_ELK3_RCCGGAWGTKKW_CAP ('FOXO1 [Fox] - ELK3 [ETS]'; q-value = 2.37e-09)	frozenset({'weight>75.0%', 'hg38_10kbp_up_10kbp_down_full_tx_v10_clust.genes_vs_motifs.rankings', 'activating'})	[('SETD3', 0.6319787147786975), ('DIP2A', 0.5486925907637556), ('ELK3', 1.0), ('FAM110B', 0.8428678697563972), ('GUCY1B3', 0.50548306783753), ('PRDM2', 0.4538672820922383), ('FOXN2', 1.0036244067651854), ('ATF7IP', 0.5376093646632383), ('ZBTB14', 0.9234592712072474), ('RASSF3', 0.6073889060914555), ('ZFR', 0.4707927359055093), ('MLLT10', 0.9067310039083496), ('KIAA2026', 0.510604221449558), ('DCA…	900
ELK4	taipale_tf_pairs__HOXB2_ELK3_RSCGGAAGTMRTTA_CAP	0.0641486	3.60032	9.21209e-06	1	gene is annotated for similar motif taipale__ELK4_DBD_ACCGGAARTN ('ELK4 monomeric ETS DBD'; q-value = 9.21e-06)	frozenset({'weight>75.0%', 'hg38_10kbp_up_10kbp_down_full_tx_v10_clust.genes_vs_motifs.rankings', 'activating'})	[('AURKAIP1', 0.5503947107183427), ('PICK1', 0.6117941733427674), ('FAM200B', 1.788368618260426), ('ELK4', 1.0), ('BCL2L13', 0.6725934774828566), ('EIF2B1', 0.6607598145284174), ('FBXO33', 0.4180711339382937), ('SOCS7', 0.4677885565726768), ('PDXDC2P', 0.4479511145809294), ('RALGAPB', 0.5559982437314026), ('PIP5K1A', 0.4254845246493766), ('OPRL1', 0.5707185883175919), ('HHAT', 1.4713422299292347)…	768
ELK4	jaspar__MA1933.1	0.0672032	3.89182	8.75801e-06	1	gene is annotated for similar motif transfac_pro__M09607 ('V$ELK4_04: SAP-1'; q-value = 8.76e-06)	frozenset({'weight>75.0%', 'hg38_10kbp_up_10kbp_down_full_tx_v10_clust.genes_vs_motifs.rankings', 'activating'})	[('TIMMDC1', 2.351856611090826), ('HAGHL', 0.8485029539044581), ('NMUR1', 0.5930597556280764), ('ELMO1', 1.464380393407978), ('RAD9A', 1.4571830201353846), ('PAFAH1B2', 2.4145638068329536), ('HLA-F', 0.6895091835632391), ('PDXDC2P', 0.4479511145809294), ('FURIN', 2.1286930479010824), ('TRO', 0.653014786111079), ('TST', 1.6134395609662642), ('TIGD6', 0.4460638256082646), ('FAM200B', 1.788368618260…	1010
ELK4	taipale_tf_pairs__ETV2_HOXA2_NCCGGAAGTMATTA_CAP_repr	0.0608226	3.28293	6.51316e-07	1	gene is annotated for similar motif transfac_pro__M09607 ('V$ELK4_04: SAP-1'; q-value = 6.51e-07)	frozenset({'weight>75.0%', 'hg38_10kbp_up_10kbp_down_full_tx_v10_clust.genes_vs_motifs.rankings', 'activating'})	[('SPRED1', 1.2524832609725722), ('C16orf52', 1.3092554198598647), ('PHF21A', 2.2367244866751257), ('PRRG4', 0.452648647323608), ('KCTD6', 0.6775335855096715), ('LMBRD2', 0.4908630926729479), ('TMOD1', 0.503492376867851), ('PDXDC2P', 0.4479511145809294), ('MSRB3', 0.5053573809112749), ('SLC22A5', 1.3886135928853427), ('CTSO', 0.9454331499939048), ('EZH2', 2.0720332416648737), ('LIN54', 1.46447756…	863
EOMES	taipale_tf_pairs__FOXO1_ELK3_RCCGGAWGTKKW_CAP	0.0688952	3.36825	3.00378e-06	1	gene is annotated for similar motif taipale_tf_pairs__ETV2_EOMES_RCCGGANNNNNNNNNNNACACCTN_CAP_repr ('ETV2 [ETS] - EOMES [Tbox]'; q-value = 3e-06)	frozenset({'weight>75.0%', 'hg38_10kbp_up_10kbp_down_full_tx_v10_clust.genes_vs_motifs.rankings', 'activating'})	[('PRKD3', 1.2452289545600088), ('CNST', 3.739575004477431), ('UBA3', 1.3861549429657662), ('SMAD4', 1.195219659535288), ('TIAM2', 1.7996968679893974), ('GTF2E2', 0.8829456231290432), ('MYLIP', 1.9683744378384576), ('PPP3R1', 0.6850545198381778)]	465
EP300	tfdimers__MD00321	0.0541921	3.27379	8.22434e-10	1	gene is annotated for similar motif tfdimers__MD00459 ('M00074_forward_5_M00033_forward dimer: c-Ets-1(p54) / p300'; q-value = 8.22e-10)	frozenset({'weight>75.0%', 'hg38_10kbp_up_10kbp_down_full_tx_v10_clust.genes_vs_motifs.rankings', 'activating'})	[('TMEM167A', 0.5783449632628965), ('UBE4A', 0.4954552442637281), ('AFTPH', 0.5939265524032363), ('ELK4', 0.4787184760054047), ('NXT2', 1.249788138104461), ('MAP2K2', 0.5452978212916452), ('EDC3', 1.8950877832307615), ('SMCHD1', 0.5239431565203585), ('MAGOH', 0.5025265551479502), ('DDX21', 0.755216117476833), ('CPAMD8', 0.4230330596196613), ('ZNF804A', 3.4873863417536417), ('ILF3-AS1', 0.66353253…	4435
ERF	taipale_tf_pairs__TFAP2C_HES7_NNCRCGYGNNNNNNNSCCNNNGGS_CAP_repr	0.068404	3.13696	6.65685e-06	1	gene is annotated for similar motif taipale_tf_pairs__ERF_HES7_NCCGGAANNNNNNCACGYGNN_CAP_repr ('ERF [ETS] - HES7 [bHLH]'; q-value = 6.66e-06)	frozenset({'weight>75.0%', 'hg38_10kbp_up_10kbp_down_full_tx_v10_clust.genes_vs_motifs.rankings', 'activating'})	[('RIC8B', 1.4733456818846653), ('RBM18', 0.525428853901957), ('TRIM39', 0.6014722039244838), ('CEP85L', 0.8940729500561416), ('UBAC1', 0.6236819519046464), ('ZNF644', 1.2392407367714662), ('RAP2A', 1.9759178190381037), ('CD302', 1.5251490862383446), ('HELZ', 0.7218612629317067), ('GMEB1', 0.4722856302756302), ('ARID5A', 1.5223510108394638), ('TMEM175', 0.6569743209565273), ('DBP', 1.291114308378…	1026
ERG	transfac_pro__M12556	0.126034	3.41991	4.27445e-07	1	gene is annotated for similar motif hocomoco__ERG_HUMAN.H11MO.0.A ('ERG_HUMAN'; q-value = 4.27e-07)	frozenset({'weight>75.0%', 'hg38_10kbp_up_10kbp_down_full_tx_v10_clust.genes_vs_motifs.rankings', 'activating'})	[('FAM13A', 0.6301357548063559), ('CITED2', 0.9323460943439554), ('UBAP1', 2.233542293061213)]	547
ERG	taipale_tf_pairs__ETV2_TCF3_CASSTGNNCCGGAWRYN_CAP_repr	0.131832	3.62541	4.39896e-10	1	gene is annotated for similar motif taipale_cyt_meth__ERG_NACCGGAARYN_eDBD ('ERG [ETS]'; q-value = 4.4e-10)	frozenset({'weight>75.0%', 'hg38_10kbp_up_10kbp_down_full_tx_v10_clust.genes_vs_motifs.rankings', 'activating'})	[('DCUN1D1', 2.3444870791461407), ('UPF3B', 1.6037171013825413), ('TMEM57', 0.6063626140226047)]	359
ETS1	tfdimers__MD00515	0.0546228	3.12839	5.85964e-06	1	gene is annotated for similar motif tfdimers__MD00299 ('M00160_forward_7_M00074_forward dimer: SRY / c-Ets-1(p54)'; q-value = 5.86e-06)	frozenset({'weight>75.0%', 'hg38_10kbp_up_10kbp_down_full_tx_v10_clust.genes_vs_motifs.rankings', 'activating'})	[('GNS', 0.6986144320146905), ('ASH1L', 0.4164412313683187), ('RPS3A', 0.8213850725467696), ('ZAP70', 4.108047501673902), ('SATB1', 1.5417305129426082), ('OPTN', 1.8300501402112717), ('PIK3R1', 1.8338047899719725), ('PPM1K', 0.9043439579032488), ('PTPN18', 0.5467116276625986), ('SLC38A1', 4.103557386750258), ('ARL4C', 3.885805228353863), ('SERPINA1', 0.8522799135806354), ('ARFIP2', 0.652517153415…	767
ETV1	taipale_tf_pairs__HOXD12_ETV4_RSCGGAAGTAATAAAN_CAP	0.128385	3.00351	1.2911e-17	1	gene is annotated for similar motif taipale_tf_pairs__HOXD12_ETV1_RSCGGAAGTAATAAAN_CAP ('HOXD12 [Homeo] - ETV1 [ETS]'; q-value = 1.29e-17)	frozenset({'weight>75.0%', 'hg38_10kbp_up_10kbp_down_full_tx_v10_clust.genes_vs_motifs.rankings', 'activating'})	[('ATXN7L3', 0.4305492551032905), ('EPB41', 1.799118510313706), ('LIMK2', 0.5747022028904081), ('PRUNE2', 0.549971176728719), ('PQLC1', 0.4336054126620176)]	656
ETV3	taipale_tf_pairs__ETS2_RCCGGAAGTG_HT	0.0611496	3.55611	7.02292e-07	1	gene is annotated for similar motif jaspar__MA0763.1 ('ETV3'; q-value = 7.02e-07)	frozenset({'weight>75.0%', 'hg38_10kbp_up_10kbp_down_full_tx_v10_clust.genes_vs_motifs.rankings', 'activating'})	[('ARHGAP24', 1.7292525329511437), ('LSM6', 0.5421029550481304), ('CAPN7', 1.464716310297412), ('EPC2', 0.4582764743269578), ('LEPR', 0.4580310903863516), ('SPIRE1', 0.6037494103301247), ('EPC1', 1.3550882267351227), ('KIAA0922', 0.6437840196121374), ('HERC3', 0.9537715026246816), ('SMARCAD1', 1.367158074461477), ('TTBK2', 0.5755937010050904), ('DCAF6', 0.931491830590338), ('PRCP', 0.425860742382…	3395
ETV3	metacluster_166.2	0.0602191	3.46212	0	1	gene is directly annotated	frozenset({'weight>75.0%', 'hg38_10kbp_up_10kbp_down_full_tx_v10_clust.genes_vs_motifs.rankings', 'activating'})	[('CYB5R4', 1.3234274346660644), ('RAP2C', 1.4433017949043292), ('RALGAPA1', 3.2021081002326626), ('SLC17A5', 0.579010967601615), ('PLEKHG5', 0.8335435731508676), ('RERE', 0.73724245920204), ('CAPN7', 1.464716310297412), ('TUG1', 0.7649614802251828), ('LEPR', 0.4580310903863516), ('EPC1', 1.3550882267351227), ('TBC1D9', 0.4990158896964033), ('USP38', 0.5665982936893035), ('NID1', 0.58135527755653…	1691
ETV3	metacluster_191.3	0.0560006	3.036	0	1	gene is directly annotated	frozenset({'weight>75.0%', 'hg38_10kbp_up_10kbp_down_full_tx_v10_clust.genes_vs_motifs.rankings', 'activating'})	[('HMG20A', 1.0568739434822907), ('EPC1', 1.3550882267351227), ('MCTP1', 0.7868921187954245), ('KPNA3', 0.8327056932957118), ('UBQLN1', 0.6421518217812645), ('ACTR10', 0.5778123601349151), ('C15orf61', 0.6251341112637209), ('CHCHD2', 0.8250493625893088), ('LARP7', 0.4113614141035488), ('LSM6', 0.5421029550481304), ('SPIRE1', 0.6037494103301247), ('RERE', 0.73724245920204), ('TUG1', 0.764961480225…	2907
ETV5	taipale_tf_pairs__ETV2_FOXI1_RSCGGAANNRYMAACAN_CAP	0.104151	3.85741	7.34351e-06	1	motif similar to swissregulon__hs__ETV5 ('hs__ETV5'; q-value = 7.34e-06) which is directly annotated	frozenset({'weight>75.0%', 'hg38_10kbp_up_10kbp_down_full_tx_v10_clust.genes_vs_motifs.rankings', 'activating'})	[('EP400NL', 1.302892309257205), ('C16orf52', 0.4153107129621204), ('INO80D', 0.4980908332899395), ('C20orf194', 0.6323019813802804), ('VOPP1', 0.7865523532017414), ('BTBD7', 0.7831150368614983), ('TRAM2', 1.976800258327996), ('TRIQK', 0.9228320323857728), ('ZMYM3', 0.4699698525472793), ('KREMEN1', 0.4922973573617308), ('FLNB', 1.447166421720783)]	1410
ETV5	taipale_tf_pairs__ELK1_FOXI1_RSCGGAANNRTMAAYAN_CAP_repr	0.0963811	3.44313	2.05572e-06	1	gene is annotated for similar motif transfac_pro__M02069 ('V$ERM_02: Erm'; q-value = 2.06e-06)	frozenset({'weight>75.0%', 'hg38_10kbp_up_10kbp_down_full_tx_v10_clust.genes_vs_motifs.rankings', 'activating'})	[('ASB1', 2.230223851349689), ('INO80D', 0.4980908332899395), ('KREMEN1', 0.4922973573617308), ('C16orf52', 0.4153107129621204), ('VOPP1', 0.7865523532017414), ('SETD7', 1.8914286353576475), ('NRP1', 0.4426038959307229), ('STRN', 0.6396157891259538), ('EP400NL', 1.302892309257205), ('C20orf194', 0.6323019813802804), ('SMAD7', 1.2420440236195496), ('ETV5', 1.0), ('ZFYVE21', 0.4449844059282135), ('…	3190
ETV5	transfac_pro__M01660	0.102275	3.75739	1.33824e-06	1	gene is annotated for similar motif taipale_cyt_meth__ETV5_NRCMGGAAGTN_eDBD_meth ('ETV5 [ETS, CpG-meth]'; q-value = 1.34e-06)	frozenset({'weight>75.0%', 'hg38_10kbp_up_10kbp_down_full_tx_v10_clust.genes_vs_motifs.rankings', 'activating'})	[('ASB1', 2.230223851349689), ('INO80D', 0.4980908332899395), ('KREMEN1', 0.4922973573617308), ('C16orf52', 0.4153107129621204), ('VOPP1', 0.7865523532017414), ('STRN', 0.6396157891259538), ('SETD7', 1.8914286353576475), ('EP400NL', 1.302892309257205), ('NRP1', 0.4426038959307229)]	1074
ETV5	taipale_tf_pairs__HOXB2_ELF1_NYMATTANNNNNNNNGGAAGNN_CAP_repr	0.118065	4.59935	1.69266e-07	1	gene is annotated for similar motif taipale_cyt_meth__ETV5_NRCMGGAAGTN_eDBD_meth ('ETV5 [ETS, CpG-meth]'; q-value = 1.69e-07)	frozenset({'weight>75.0%', 'hg38_10kbp_up_10kbp_down_full_tx_v10_clust.genes_vs_motifs.rankings', 'activating'})	[('ABL1', 3.0473143310767803), ('KREMEN1', 0.4922973573617308), ('STRN', 0.6396157891259538), ('TRAM2', 1.976800258327996), ('INO80D', 0.4980908332899395)]	335
ETV5	metacluster_191.2	0.0970162	3.477	1.51282e-10	1	gene is annotated for similar motif transfac_pro__M12603 ('V$ERM_07: ERM'; q-value = 1.51e-10)	frozenset({'weight>75.0%', 'hg38_10kbp_up_10kbp_down_full_tx_v10_clust.genes_vs_motifs.rankings', 'activating'})	[('NRP1', 0.4426038959307229), ('SOGA1', 1.3819135764106805), ('IL27', 0.4501831480722191), ('MBTPS2', 0.479181351910508), ('VOPP1', 0.7865523532017414), ('RNF111', 1.9256641190406765), ('PFDN4', 1.1065585464604528), ('ZFYVE21', 0.4449844059282135), ('INO80D', 0.4980908332899395), ('ZNF605', 0.6805118676658882)]	1137
ETV5	metacluster_166.2	0.0885081	3.02333	0	1	gene is directly annotated	frozenset({'weight>75.0%', 'hg38_10kbp_up_10kbp_down_full_tx_v10_clust.genes_vs_motifs.rankings', 'activating'})	[('ETV5', 1.0), ('PFDN4', 1.1065585464604528), ('SNX32', 1.0679953061188352), ('C16orf52', 0.4153107129621204), ('TRIQK', 0.9228320323857728), ('SMAD7', 1.2420440236195496), ('C20orf194', 0.6323019813802804), ('FLNB', 1.447166421720783), ('BTBD7', 0.7831150368614983), ('INO80D', 0.4980908332899395), ('ABL1', 3.0473143310767803), ('SETD7', 1.8914286353576475), ('ZFYVE21', 0.4449844059282135), ('KR…	2109
ETV7	taipale_tf_pairs__GCM1_ELK1_RTGCGGGCGGAAGTN_CAP_1	0.103301	3.24908	2.05986e-07	1	motif similar to taipale_tf_pairs__GCM1_ETV7_NTRNGGGCGGAAGNNNTTCCNNN_CAP_repr ('GCM1 [GCM] - ETV7 [ETS]'; q-value = 2.06e-07) which is directly annotated	frozenset({'weight>75.0%', 'hg38_10kbp_up_10kbp_down_full_tx_v10_clust.genes_vs_motifs.rankings', 'activating'})	[('PHLPP2', 1.5252026217835308), ('VAPA', 0.7483912710863052), ('PELI1', 0.8714892264821654), ('RALA', 0.9240801932667636), ('WTAP', 0.4482000461197256), ('DSE', 1.4590361649674792), ('GUCY1A3', 1.5441942178722723), ('ZNF706', 0.4648891560515495), ('ZC3H6', 0.4603743400525191)]	564
ETV7	metacluster_138.2	0.103177	3.24347	8.6351e-08	1	gene is annotated for similar motif taipale_tf_pairs__ETV7_TBX21_NSCGGAARNNNNNTCACACNN_CAP_repr ('ETV7 [ETS] - TBX21 [Tbox]'; q-value = 8.64e-08)	frozenset({'weight>75.0%', 'hg38_10kbp_up_10kbp_down_full_tx_v10_clust.genes_vs_motifs.rankings', 'activating'})	[('GEN1', 0.7537066211143213), ('PHLPP2', 1.5252026217835308), ('RALA', 0.9240801932667636), ('PELI1', 0.8714892264821654), ('NUDT5', 0.75265388575219), ('METTL14', 1.5232379579867297), ('WTAP', 0.4482000461197256), ('URB1', 1.0471729999538577), ('VAPA', 0.7483912710863052), ('DSE', 1.4590361649674792), ('GUCY1A3', 1.5441942178722723), ('ZC2HC1A', 0.9606174540056138), ('CHMP5', 2.8085841972232), …	3880
FLI1	taipale_tf_pairs__MEIS1_ELF1_NTGCCGGAAGTN_CAP_repr	0.0598648	3.15259	8.96635e-06	0.966814	gene is orthologous to ENSMUSG00000016087 in M. musculus (identity = 96%) which is annotated for similar motif transfac_pro__M02038 ('V$FLI1_01: Fli-1'; q-value = 8.97e-06)	frozenset({'weight>75.0%', 'hg38_10kbp_up_10kbp_down_full_tx_v10_clust.genes_vs_motifs.rankings', 'activating'})	[('RAP1B', 0.6628770000511026), ('BACH1', 0.4307231026576694), ('TPTE', 0.533788805209433), ('KIAA1958', 0.6667337749527171), ('TET2', 1.2100351149413588), ('FAM169A', 0.7797823860918636), ('CHL1', 0.667325981718873), ('PUM2', 1.9839398124058327), ('GOLIM4', 0.8028946950881719), ('FARP1', 0.5454328637928524), ('H2AFY2', 0.4603758109741896), ('KLHL29', 1.0599963561487495), ('CELF2', 0.709023855427…	1076
FLI1	tfdimers__MD00431	0.0595029	3.11083	1.64849e-11	1	motif similar to tfdimers__MD00252 ('M00961_forward_9_M01208_reverse dimer: VDR / FLI1'; q-value = 1.65e-11) which is directly annotated	frozenset({'weight>75.0%', 'hg38_10kbp_up_10kbp_down_full_tx_v10_clust.genes_vs_motifs.rankings', 'activating'})	[('CHL1', 0.667325981718873), ('FAM169A', 0.7797823860918636), ('RAP1B', 0.6628770000511026), ('BACH1', 0.4307231026576694), ('TET2', 1.2100351149413588), ('TPTE', 0.533788805209433), ('FARP1', 0.5454328637928524), ('H2AFY2', 0.4603758109741896), ('KIAA1958', 0.6667337749527171), ('ZBTB37', 0.4825501864746133), ('ZFAND5', 0.4431266163180394), ('CSNK2A2', 2.206638717001713), ('CELF2', 0.7090238554…	2079
FLI1	taipale_tf_pairs__ELK1_FOXI1_WGTTKMCGGAWRTN_CAP	0.0585645	3.00256	1.85596e-12	1	gene is annotated for similar motif taipale_tf_pairs__FLI1_FOXI1_TGTTKMCGGAWRNN_CAP ('FLI1 [ETS] - FOXI1 [Fox]'; q-value = 1.86e-12)	frozenset({'weight>75.0%', 'hg38_10kbp_up_10kbp_down_full_tx_v10_clust.genes_vs_motifs.rankings', 'activating'})	[('TPTE', 0.533788805209433), ('TET2', 1.2100351149413588), ('RAP1B', 0.6628770000511026), ('CHL1', 0.667325981718873), ('FAM169A', 0.7797823860918636), ('BACH1', 0.4307231026576694), ('SCAF11', 1.799814456759661), ('KIAA1958', 0.6667337749527171), ('UGT8', 0.8249290561582117), ('FLRT2', 0.4723292499801654), ('H2AFY2', 0.4603758109741896), ('GOLIM4', 0.8028946950881719), ('STT3B', 0.9632535758037…	930
FOXD2	transfac_pro__M01599	0.100591	3.13631	4.43183e-06	0.274747	gene is orthologous to FBgn0004896 in D. melanogaster (identity = 27%) which is annotated for similar motif nitta__fd59A_TCAGTC20NTGA_KG_NWANGTAAACAWW_m1_c2 ('fd59A (fly)'; q-value = 4.43e-06)	frozenset({'weight>75.0%', 'hg38_10kbp_up_10kbp_down_full_tx_v10_clust.genes_vs_motifs.rankings', 'activating'})	[('TSPAN3', 0.8918129328454409), ('TAZ', 0.7341733586344001), ('ZNF808', 0.774188411682543)]	475
FOXD2	metacluster_188.5	0.130222	4.33943	6.52555e-07	0.274747	gene is orthologous to FBgn0004896 in D. melanogaster (identity = 27%) which is annotated for similar motif nitta__fd59A_TCAGTC20NTGA_KG_NWANGTAAACAWW_m1_c2 ('fd59A (fly)'; q-value = 6.53e-07)	frozenset({'weight>75.0%', 'hg38_10kbp_up_10kbp_down_full_tx_v10_clust.genes_vs_motifs.rankings', 'activating'})	[('TSPAN3', 0.8918129328454409), ('TAZ', 0.7341733586344001), ('ZNF808', 0.774188411682543), ('UPF3A', 2.0618994687165872), ('NF1', 1.6110392195027157), ('ITGB5', 4.393616104208813), ('LRRC47', 1.7186636296078297), ('ZNF407', 0.8888979843151996), ('VPS18', 0.6196175853603075)]	4427
FOXD2	metacluster_188.6	0.105613	3.34023	0	1	gene is directly annotated	frozenset({'weight>75.0%', 'hg38_10kbp_up_10kbp_down_full_tx_v10_clust.genes_vs_motifs.rankings', 'activating'})	[('TSPAN3', 0.8918129328454409), ('TAZ', 0.7341733586344001), ('ZNF808', 0.774188411682543)]	496
FOXJ2	metacluster_166.4	0.0657189	3.07693	7.6613e-06	1	motif similar to jaspar__MA1952.1 ('FOXJ2::ELF1'; q-value = 7.66e-06) which is directly annotated	frozenset({'weight>75.0%', 'hg38_10kbp_up_10kbp_down_full_tx_v10_clust.genes_vs_motifs.rankings', 'activating'})	[('TPGS1', 0.5764220834524644), ('NOTCH1', 0.5733212997543168), ('URI1', 0.454461494342812), ('UCK2', 0.8364315056774442), ('NBPF3', 0.7784853392576196), ('ABLIM1', 0.8868906627036149), ('HAAO', 1.1208916075942394), ('FOXJ2', 1.0), ('NSG1', 1.939491496349935), ('ARRDC1', 1.106151884315389)]	594
FOXJ3	metacluster_168.16	0.0608345	3.10992	9.7109e-07	0.94382	motif similar to taipale__Foxj3_DBD_ACGGACACAAT ('Foxj3 putatively multimeric forkhead DBD'; q-value = 9.71e-07) which is annotated for orthologous gene ENSMUSG00000032998 in M. musculus (identity = 94%)	frozenset({'weight>75.0%', 'hg38_10kbp_up_10kbp_down_full_tx_v10_clust.genes_vs_motifs.rankings', 'activating'})	[('GSK3B', 0.4422750263218917), ('DOLPP1', 1.0419697227862346), ('P4HB', 0.4551883315424939), ('IMP3', 0.725486460797073), ('ROGDI', 0.4688430591350592), ('PNRC2', 0.5086972142535948), ('TRPM4', 0.4216395926284439), ('ALKBH6', 0.4655470773593573), ('TMEM243', 0.968853644170812), ('CDKL5', 3.817830240880855), ('NFATC3', 1.0097434912719057), ('SELT', 0.4623127749627027), ('DCP2', 2.3440382144290206…	1902
GABPA	swissregulon__hs__ELK1	0.0665881	3.13587	5.71987e-06	0.960352	gene is orthologous to ENSMUSG00000008976 in M. musculus (identity = 96%) which is annotated for similar motif cisbp__M00157 ('ETV3L[gene ID: ENSG00000253831 species: Homo sapiens TF status: inferred TF family: Ets DBDs: Ets]; Erf[gene ID: ENSMUSG00000040857 species: Mus musculus TF status: inferred TF family: Ets DBDs: Ets]; Gabpa[gene ID: ENSMUSG00000008976 species: Mus musculus TF status: dire…	frozenset({'weight>75.0%', 'hg38_10kbp_up_10kbp_down_full_tx_v10_clust.genes_vs_motifs.rankings', 'activating'})	[('USP44', 0.7874068739266722), ('KTN1', 0.4478884723948174), ('PLEKHF2', 0.9940609843546144), ('UBE2N', 0.7567733110521645), ('ZSWIM6', 0.5519127563468809), ('ZFY', 1.141662889053943), ('G3BP2', 0.5223529229000474), ('MARK1', 0.8381607302827592), ('TSC22D2', 0.4960604352244893), ('GABPA', 1.0), ('HIPK1', 0.7491894788092373), ('GLCE', 0.5174893810119753), ('SAMD3', 1.9609327010846576), ('SLC30A1'…	4316
GABPA	taipale_tf_pairs__HOXB2_ELF1_TAATKRNNNNGGAAGTN_CAP_repr	0.0734576	3.71887	4.92509e-06	1	gene is annotated for similar motif hocomoco__GABPA_HUMAN.H11MO.0.A ('GABPA_HUMAN'; q-value = 4.93e-06)	frozenset({'weight>75.0%', 'hg38_10kbp_up_10kbp_down_full_tx_v10_clust.genes_vs_motifs.rankings', 'activating'})	[('GLCE', 0.5174893810119753), ('DIP2A', 0.5114570316062936), ('SOCS4', 0.440622116230591), ('USP44', 0.7874068739266722), ('SAMD3', 1.9609327010846576), ('TSC22D2', 0.4960604352244893), ('TMEM183A', 2.5966514593400247), ('GGPS1', 2.276165009801457), ('MADD', 0.718997311106051), ('SLC39A8', 0.8209491966406295), ('ZNF14', 1.418447656393811), ('DTX3', 0.657301794406782), ('PPP2CB', 1.26343287969978…	2177
GABPA	metacluster_183.4	0.0757348	3.91214	9.4044e-07	1	gene is annotated for similar motif transfac_pro__M02074 ('V$GABPA_02: GABPalpha'; q-value = 9.4e-07)	frozenset({'weight>75.0%', 'hg38_10kbp_up_10kbp_down_full_tx_v10_clust.genes_vs_motifs.rankings', 'activating'})	[('MARK1', 0.8381607302827592), ('RAB40B', 0.4734947458282161), ('TBPL1', 0.796022760594449), ('ZSWIM6', 0.5519127563468809), ('USP44', 0.7874068739266722), ('KTN1', 0.4478884723948174), ('SUMO1', 0.5105296413326008), ('C8orf37', 0.5162831812999544), ('G3BP2', 0.5223529229000474), ('SOCS4', 0.440622116230591), ('CLASP1', 0.7501756036872926), ('PLEKHF2', 0.9940609843546144), ('APP', 1.953341381527…	2719
GABPA	taipale_tf_pairs__ELK1_EOMES_RGGTGNGANNNNNNNNTNNCACCGGAAGY_CAP	0.0664224	3.12181	2.05884e-07	0.960352	gene is orthologous to ENSMUSG00000008976 in M. musculus (identity = 96%) which is annotated for similar motif cisbp__M01482 ('ETV3L[gene ID: ENSG00000253831 species: Homo sapiens TF status: inferred TF family: Ets DBDs: Ets]; Erf[gene ID: ENSMUSG00000040857 species: Mus musculus TF status: inferred TF family: Ets DBDs: Ets]; Gabpa[gene ID: ENSMUSG00000008976 species: Mus musculus TF status: dire…	frozenset({'weight>75.0%', 'hg38_10kbp_up_10kbp_down_full_tx_v10_clust.genes_vs_motifs.rankings', 'activating'})	[('JARID2', 0.4321477777961902), ('GLCE', 0.5174893810119753), ('SLC30A1', 1.1840943755707425), ('PPM1D', 1.4416299855921857), ('USP44', 0.7874068739266722), ('ZSWIM6', 0.5519127563468809), ('G3BP2', 0.5223529229000474), ('KTN1', 0.4478884723948174), ('GCC2', 1.0021442012782549), ('DTX3', 0.657301794406782), ('CD82', 1.770341900709256), ('PNKD', 0.4474565334821085), ('SIN3A', 0.5836444187215067),…	4740
GABPA	metacluster_138.2	0.0717295	3.57222	0	1	gene is directly annotated	frozenset({'weight>75.0%', 'hg38_10kbp_up_10kbp_down_full_tx_v10_clust.genes_vs_motifs.rankings', 'activating'})	[('ZFAND2A', 0.9059101903052096), ('PLEKHF2', 0.9940609843546144), ('NARFL', 0.5245775023556309), ('AVEN', 0.626792659960494), ('KTN1', 0.4478884723948174), ('TSC22D2', 0.4960604352244893), ('APP', 1.953341381527843), ('UBE2N', 0.7567733110521645), ('NLRC5', 0.4716876749755387), ('RAB40B', 0.4734947458282161), ('ZNF326', 1.9819215592335808), ('GLCE', 0.5174893810119753), ('VASH1', 0.5525060864858…	1161
GABPA	metacluster_35.2	0.0667869	3.15275	0	1	gene is directly annotated	frozenset({'weight>75.0%', 'hg38_10kbp_up_10kbp_down_full_tx_v10_clust.genes_vs_motifs.rankings', 'activating'})	[('KTN1', 0.4478884723948174), ('PLEKHF2', 0.9940609843546144), ('USP44', 0.7874068739266722), ('DIP2A', 0.5114570316062936), ('SAMD3', 1.9609327010846576), ('ZSWIM6', 0.5519127563468809), ('UBE2N', 0.7567733110521645), ('ZFY', 1.141662889053943), ('GLCE', 0.5174893810119753), ('G3BP2', 0.5223529229000474), ('TMEM183A', 2.5966514593400247), ('COA1', 0.6421622066112085), ('UBA3', 1.362424399626324…	1722
GABPB1	metacluster_138.2	0.0825798	3.61516	5.40696e-09	1	gene is annotated for similar motif transfac_pro__M09843 ('V$GABPBETA_01: GABPBETA'; q-value = 5.41e-09)	frozenset({'weight>75.0%', 'hg38_10kbp_up_10kbp_down_full_tx_v10_clust.genes_vs_motifs.rankings', 'activating'})	[('SORBS2', 1.6092067195539028), ('RGS12', 1.7528166057854428), ('KANSL1', 1.4587761610271213), ('MYO6', 0.5826906463341108), ('ATP11B', 1.1325768145768955), ('CNOT6L', 0.5804464076311973), ('GABPB1', 1.0), ('TAPT1-AS1', 0.6577709685554249), ('ABI2', 0.4131299052798316), ('CAPN7', 0.5158835961496152), ('ZNF148', 0.4317632655622919), ('KCNA3', 0.7968094854392165), ('CHAMP1', 0.6466558163974757), (…	1159
GATA3	tfdimers__MD00429	0.0566282	3.027	8.19979e-06	1	motif similar to tfdimers__MD00028 ('M00074_forward_7_M00789_reverse dimer: c-Ets-1(p54) / GATA'; q-value = 8.2e-06) which is directly annotated	frozenset({'weight>75.0%', 'hg38_10kbp_up_10kbp_down_full_tx_v10_clust.genes_vs_motifs.rankings', 'activating'})	[('ATP2A3', 0.8909369240127337), ('SMG6', 1.3443791536822725), ('DHX35', 1.8787076054743523), ('MEI1', 2.1030757266069053), ('NEDD4L', 0.4179505288592437), ('MLEC', 0.5378272308194625), ('C12orf4', 0.8604127586669015), ('CEP135', 0.4763883180689591), ('DHX15', 1.4055275530397855), ('RHBDD1', 0.6268927328516213), ('RRN3', 0.619879267499542), ('ELL2', 0.6275346037887796), ('MTMR4', 0.78470630599774…	861
GATAD1	metacluster_183.2	0.0715134	3.65656	1.65874e-07	1	motif similar to dbtfbs__GATAD1_HepG2_ENCSR108TYQ_merged_N1 ('GATAD1 (human, HepG2, ENCSR108TYQ, merged N1)'; q-value = 1.66e-07) which is directly annotated	frozenset({'weight>75.0%', 'hg38_10kbp_up_10kbp_down_full_tx_v10_clust.genes_vs_motifs.rankings', 'activating'})	[('ZNF652', 1.773274276709738), ('RALGPS2', 1.5488450033909926), ('GOLIM4', 0.4321108883870405), ('XIST', 0.4348845301408013), ('LCOR', 0.657705626849566), ('TRAM1', 0.5468497416351322), ('TAPT1', 1.3635125529183094), ('RASGEF1B', 1.0370642192655577), ('ORMDL1', 0.6998708954912539), ('SNRK', 0.6880348857687104), ('DMTF1', 0.5217394947398037), ('NAAA', 0.4888746517398388), ('METTL15', 0.4976613066…	1234
GFI1B	tfdimers__MD00459	0.081032	3.0822	6.73778e-08	1	motif similar to tfdimers__MD00408 ('M01067_forward_6_M00971_forward dimer: Gfi1 / Ets'; q-value = 6.74e-08) which is directly annotated	frozenset({'weight>75.0%', 'hg38_10kbp_up_10kbp_down_full_tx_v10_clust.genes_vs_motifs.rankings', 'activating'})	[('ERCC5', 1.2318426298352856), ('CCNH', 0.4982816620027445), ('SPRED1', 0.9450964868033984), ('XPOT', 0.4953660925409813), ('PPP3CB', 0.7405262367275359), ('RPS4Y1', 0.6053675760755677), ('GTPBP4', 1.8744323600969703), ('CTDSP1', 0.5630840362890879)]	1562
GMEB1	dbtfbs__GMEB1_K562_ENCSR928KOR_merged_N1	0.0774121	4.54056	0	1	gene is directly annotated	frozenset({'weight>75.0%', 'hg38_10kbp_up_10kbp_down_full_tx_v10_clust.genes_vs_motifs.rankings', 'activating'})	[('ZDHHC11', 0.9004056904725039), ('BMS1P20', 0.7411139809805108), ('TAZ', 1.515469252789167), ('FGD3', 0.5049819567646467), ('GPRIN2', 0.4360101967601358), ('NOTCH3', 0.4275746258128141), ('DUSP7', 1.1517549172612584), ('ANKMY1', 1.337688047358802), ('LHX4', 0.5567533317298691), ('CORO7', 1.0719050096490523), ('HERC6', 1.6498371372587042), ('RHOBTB2', 0.908541890256955), ('ZNF512B', 0.7368669922…	868
HCFC1	metacluster_34.3	0.0675283	3.41256	2.29165e-14	1	gene is annotated for similar motif swissregulon__hs__HCFC1 ('hs__HCFC1'; q-value = 2.29e-14)	frozenset({'weight>75.0%', 'hg38_10kbp_up_10kbp_down_full_tx_v10_clust.genes_vs_motifs.rankings', 'activating'})	[('QSER1', 1.0615127697672535), ('PPARG', 0.5487441122922051), ('INO80D', 0.5187583205202042), ('DLEU1', 1.336800958798611), ('ATXN1', 1.9479372079555264), ('FAM135A', 1.098722840979459), ('UACA', 1.8033046619265436), ('ANO10', 1.4021879628565317), ('SEC24B', 0.4513310910279349), ('PCMTD1', 1.826346434932516), ('B4GALT6', 2.436652589506929), ('ESD', 2.0118807072619265), ('TNPO1', 0.47699484441181…	1288
HIC1	tfdimers__MD00460	0.0702559	3.06096	2.24023e-07	1	motif similar to tfdimers__MD00582 ('M00419_forward_4_M01072_forward dimer: MEIS1 / HIC1'; q-value = 2.24e-07) which is directly annotated	frozenset({'weight>75.0%', 'hg38_10kbp_up_10kbp_down_full_tx_v10_clust.genes_vs_motifs.rankings', 'activating'})	[('YEATS2', 0.6140275945840478), ('NFYC', 0.4377246508637054), ('AMMECR1', 0.6551469840104154), ('PEPD', 1.2452593455438672), ('USP6NL', 0.5922237811627766), ('NBPF1', 1.085672567548393), ('RPUSD1', 1.770804913336351), ('TTF1', 1.1190902839134629), ('INPPL1', 0.6585123578581814), ('TFEB', 0.6626193094896743), ('ANKH', 0.6634040633330287), ('CBFA2T2', 1.043370440109405), ('GFOD1', 0.56648669274323…	1480
HIC1	metacluster_155.32	0.072098	3.18986	0	1	gene is directly annotated	frozenset({'weight>75.0%', 'hg38_10kbp_up_10kbp_down_full_tx_v10_clust.genes_vs_motifs.rankings', 'activating'})	[('MRVI1', 1.604718969913985), ('TFEB', 0.6626193094896743), ('NKIRAS2', 0.8347631056425645), ('HIC1', 1.0), ('PEPD', 1.2452593455438672), ('NBPF1', 1.085672567548393), ('SPIDR', 0.8699080159096576), ('ZDHHC6', 0.5138283608126335), ('CBFA2T2', 1.043370440109405), ('PPA1', 0.4281839448886175), ('ECHDC1', 0.425221857301155), ('HARS', 0.6108475321545924)]	1321
HMGA2	transfac_pro__M01010	0.111654	3.21626	0	1	gene is directly annotated	frozenset({'weight>75.0%', 'hg38_10kbp_up_10kbp_down_full_tx_v10_clust.genes_vs_motifs.rankings', 'activating'})	[('PHLDB1', 0.8172029676227512), ('DNMT3A', 0.6531633351556577), ('PBX3', 0.5720369020928584), ('CPNE3', 2.346267966518345), ('RPS6KA3', 0.5989195032273458), ('SLC5A6', 1.0100135966316812), ('NUP210', 0.6626214028100841), ('SIN3A', 2.8058568745941432), ('ADRM1', 0.6585395598884033), ('PCSK7', 1.2693890919256994), ('PFKP', 0.5137945501459926), ('C6orf48', 0.7442690171351599)]	1750
HNF1B	tfdimers__MD00011	0.14429	3.18703	6.96288e-06	1	motif similar to tfdimers__MD00189 ('M00087_forward_3_M01011_reverse dimer: Ik-2 / HNF1'; q-value = 6.96e-06) which is directly annotated	frozenset({'weight>75.0%', 'hg38_10kbp_up_10kbp_down_full_tx_v10_clust.genes_vs_motifs.rankings', 'activating'})	[('TMTC1', 0.693511963975154), ('HNF1B', 1.0), ('CTDP1', 1.5921751261886143), ('FCHSD2', 0.5017141881479393), ('SMAD1', 1.8660865721504951)]	1219
HNF4A	tfdimers__MD00061	0.112629	3.28287	6.38674e-06	1	gene is annotated for similar motif tfdimers__MD00155 ('M00967_forward_5_M01297_forward dimer: HNF4, COUP / HOXA13'; q-value = 6.39e-06)	frozenset({'weight>75.0%', 'hg38_10kbp_up_10kbp_down_full_tx_v10_clust.genes_vs_motifs.rankings', 'activating'})	[('CHTOP', 0.9494555410996424), ('ANKRD28', 0.4893289014077965), ('USP39', 0.5904731052367429)]	655
HSF1	metacluster_130.1	0.062931	3.67444	0	0.362949	gene is orthologous to FBgn0001222 in D. melanogaster (identity = 36%) which is directly annotated for motif	frozenset({'weight>75.0%', 'hg38_10kbp_up_10kbp_down_full_tx_v10_clust.genes_vs_motifs.rankings', 'activating'})	[('RBFOX3', 1.9771944468374696), ('UTP3', 0.9684935966865276), ('MDM4', 0.5894139072149762), ('COBLL1', 0.4433554957413562), ('C2orf42', 1.2118483880167612), ('CERS5', 0.4964074698393392), ('SECISBP2', 0.5411118074254844), ('ARFIP1', 0.9627679838337208), ('GABPB1-AS1', 1.508744810055738), ('PPP2R5E', 0.4609069241464159), ('LARP4', 0.4914697738730499)]	657
IKZF2	tfdimers__MD00513	0.0763793	3.14417	1.24037e-07	1	gene is annotated for similar motif tfdimers__MD00529 ('M01003_reverse_-2_M00192_forward dimer: Helios A / GR'; q-value = 1.24e-07)	frozenset({'weight>75.0%', 'hg38_10kbp_up_10kbp_down_full_tx_v10_clust.genes_vs_motifs.rankings', 'activating'})	[('RORA', 0.5328669302548965), ('SLK', 0.750955215586684), ('NCK2', 2.320353424710897), ('MEF2A', 0.7187377456984341), ('LRRC8D', 1.095812386359611), ('ZNRF2', 1.1726906402252684), ('PEX2', 2.134644321545243), ('PDE4B', 1.2093380425742968), ('RBM12', 0.5004947215816065), ('DHX30', 0.4653063900281413), ('REEP3', 1.4316693756925314)]	779
IKZF2	tfdimers__MD00260	0.105856	5.11932	0	1	gene is directly annotated	frozenset({'weight>75.0%', 'hg38_10kbp_up_10kbp_down_full_tx_v10_clust.genes_vs_motifs.rankings', 'activating'})	[('RORA', 0.5328669302548965), ('PEX2', 2.134644321545243), ('REEP3', 1.4316693756925314), ('SLK', 0.750955215586684), ('NCK2', 2.320353424710897), ('ZNRF2', 1.1726906402252684), ('RBM12', 0.5004947215816065), ('DHX30', 0.4653063900281413), ('LRRC8D', 1.095812386359611), ('MEF2A', 0.7187377456984341)]	729
IRF1	tfdimers__MD00064	0.0510942	3.37931	3.02448e-06	1	gene is annotated for similar motif transfac_pro__M07216 ('V$IRF1_05: IRF1'; q-value = 3.02e-06)	frozenset({'weight>75.0%', 'hg38_10kbp_up_10kbp_down_full_tx_v10_clust.genes_vs_motifs.rankings', 'activating'})	[('AKAP10', 0.5023385735641698), ('SORT1', 0.9089388849341622), ('NUP107', 0.4882646417650589), ('CD46', 1.0424350260543331), ('AP1M1', 0.72940518271292), ('COX7A2', 1.590114351095233), ('ATP13A1', 0.6751859140792362), ('PRELID2', 0.5849077560413883), ('CDC123', 1.1336103453949748), ('CTSO', 0.4675187282999216), ('GZMB', 0.4837108504347142), ('BLOC1S6', 0.6582252484687983), ('ARPC4', 1.3491115724…	874
IRF1	tfdimers__MD00226	0.0508315	3.33853	4.56571e-07	1	gene is annotated for similar motif tfdimers__MD00026 ('M00773_forward_9_M00747_forward dimer: MYB / IRF-1'; q-value = 4.57e-07)	frozenset({'weight>75.0%', 'hg38_10kbp_up_10kbp_down_full_tx_v10_clust.genes_vs_motifs.rankings', 'activating'})	[('LIMD2', 0.4522339395299364), ('HIC1', 0.8163368936563163), ('MLF1', 3.9573222902744103), ('WDR1', 0.4497146519006637), ('ZNF574', 0.4169527988495701), ('ZNF469', 0.4669066868318057), ('ANKRD62', 0.8024331292880009), ('ZNF629', 1.3060309915281156), ('HES1', 0.4710033003463741), ('TXLNG', 1.2147686297743328), ('EHBP1L1', 0.5142754336458887), ('MTTP', 0.8078312985586128), ('MCL1', 0.5599046643446…	463
IRF3	tfdimers__MD00138	0.0570003	3.00087	0	1	gene is directly annotated	frozenset({'weight>75.0%', 'hg38_10kbp_up_10kbp_down_full_tx_v10_clust.genes_vs_motifs.rankings', 'activating'})	[('RFWD2', 0.5328993042214774), ('ATP13A2', 1.1819257900791988), ('PDZD2', 0.44202820737991), ('LINC00942', 0.5304131724832593), ('RBPMS', 0.9181509948319456), ('RCAN3', 0.6310571125598946), ('FSCN1', 0.9470964564666862), ('FUT10', 1.2824553829532386), ('NTNG2', 1.7226242776751746), ('SDHC', 0.5726193844956974), ('UBAP2', 0.850432798342534), ('TMEM41B', 0.7481872338697483), ('BIN1', 0.54390765546…	1315
IRF4	tfdimers__MD00369	0.0618696	3.43143	2.1465e-07	1	gene is annotated for similar motif tfdimers__MD00150 ('M01883_reverse_6_M01694_forward dimer: IRF-4 / YY2'; q-value = 2.15e-07)	frozenset({'weight>75.0%', 'hg38_10kbp_up_10kbp_down_full_tx_v10_clust.genes_vs_motifs.rankings', 'activating'})	[('RASGEF1A', 0.6728432469368314), ('HS3ST3B1', 1.1733833119599746), ('VARS', 0.5778091550074858), ('TRAF3IP3', 0.4961232949122087), ('WHSC1', 0.815507613409874), ('SEMA4C', 2.517898509978969), ('YIF1A', 0.8142688447868325), ('HINT2', 0.9395119816565924)]	342
IRF7	metacluster_2.9	0.0757855	6.11543	7.6242e-08	1	motif similar to taipale_cyt_meth__IRF7_NNGAAANYGAAANYN_eDBD_meth_repr ('IRF7 [IRF, CpG-meth]'; q-value = 7.62e-08) which is directly annotated	frozenset({'weight>75.0%', 'hg38_10kbp_up_10kbp_down_full_tx_v10_clust.genes_vs_motifs.rankings', 'activating'})	[('TAB2', 0.4249522892114546), ('MIR663A', 0.4434458894201433), ('PRRG4', 0.5255908753710105), ('CTSD', 2.254101974265757), ('UGCG', 0.8027098089845098), ('WDFY1', 0.9189898842951147), ('LRRC58', 0.5445121520820192), ('MET', 1.093243562196192), ('DLEU1', 0.5343533257386065), ('KANSL1L', 1.072823826147332), ('MTHFD2', 0.6757290182827104), ('SNX1', 1.2319098071807069), ('BCL2L13', 0.459824129073410…	717
IRF7	tfdimers__MD00007	0.0539722	3.35107	2.75065e-10	1	gene is annotated for similar motif tfdimers__MD00527 ('M00415_forward_4_M00772_forward dimer: AREB6 / IRF'; q-value = 2.75e-10)	frozenset({'weight>75.0%', 'hg38_10kbp_up_10kbp_down_full_tx_v10_clust.genes_vs_motifs.rankings', 'activating'})	[('PRR7', 1.369265099089634), ('DLEU1', 0.5343533257386065), ('RSAD2', 2.5090220079383454), ('ZMYND11', 0.9068603561786084), ('GRIN3A', 0.418645027020292), ('BMPR1B', 1.5427050503534512), ('ITGB2-AS1', 0.4606903525390184), ('CNDP2', 2.546980016927956), ('ZWINT', 0.7597945860882467), ('KANSL1L', 1.072823826147332), ('CCPG1', 0.6156910065611716), ('AMER3', 0.4894204192209094), ('CTSD', 2.2541019742…	1558
IRF7	metacluster_2.6	0.059009	3.98938	0	1	gene is directly annotated	frozenset({'weight>75.0%', 'hg38_10kbp_up_10kbp_down_full_tx_v10_clust.genes_vs_motifs.rankings', 'activating'})	[('TAB2', 0.4249522892114546), ('BARD1', 0.4651845349806837), ('PPP4R1L', 1.1767943367040905), ('MAEA', 0.6539305640685875), ('ZMYND11', 0.9068603561786084), ('FAM49B', 1.2008901431724297), ('DNM1L', 0.5174937817497406), ('MIR663A', 0.4434458894201433), ('MFF', 0.4359475613104553), ('DLEU1', 0.5343533257386065), ('PRR7', 1.369265099089634), ('DNER', 0.4900630127306493), ('PLSCR1', 1.4492217600284…	880
IRF9	tfdimers__MD00466	0.0757895	3.46395	6.29672e-08	1	gene is annotated for similar motif tfdimers__MD00414 ('M00972_forward_9_M01307_forward dimer: IRF / POU5F1'; q-value = 6.3e-08)	frozenset({'weight>75.0%', 'hg38_10kbp_up_10kbp_down_full_tx_v10_clust.genes_vs_motifs.rankings', 'activating'})	[('RNF20', 1.0225590910382574), ('TMEM65', 0.6523052283308726), ('EML3', 0.718949947428158), ('KCNQ1', 0.8608037170680195), ('PTGS1', 0.4886454064588046), ('ITGA7', 3.236149469724875), ('E2F1', 0.5066969530138471), ('RCOR3', 0.4635671558187661), ('PPM1D', 1.0333794198075748), ('FEZ2', 0.8919039396846417), ('PLK2', 0.5155048670149297), ('SLC46A3', 0.5890665762174374), ('SMC3', 0.5771877605100083),…	1652
JUND	metacluster_111.3	0.054313	3.23268	8.33269e-07	1	motif similar to jaspar__MA1145.1 ('FOSL2::JUND'; q-value = 8.33e-07) which is directly annotated	frozenset({'weight>75.0%', 'hg38_10kbp_up_10kbp_down_full_tx_v10_clust.genes_vs_motifs.rankings', 'activating'})	[('DPH1', 0.860464760615953), ('SEC16A', 0.5057885948526011), ('BMPR1B', 1.3658052393887172), ('C1orf159', 1.463191620725483), ('USP9X', 0.4150736524006871), ('ADAP1', 2.316392535787714), ('GPBP1', 0.632971938486556), ('ERN1', 0.4142870115463467), ('KMT2E', 0.4556184898175509), ('C4orf32', 0.5835785807065745), ('KMT2C', 0.429384930195741), ('CLIP1', 0.4797055191368965), ('PPFIA1', 0.6752588236868…	795
KLF17	dbtfbs__KLF17_HEK293_ENCSR065WUF_merged_N1	0.119816	3.39401	0	1	gene is directly annotated	frozenset({'weight>75.0%', 'hg38_10kbp_up_10kbp_down_full_tx_v10_clust.genes_vs_motifs.rankings', 'activating'})	[('CANT1', 1.661287554120903), ('SOX5', 0.5761802661843245), ('NF1', 0.9018478905562703), ('CSNK1G3', 0.4972594329079812), ('FAH', 0.4876817170392349)]	1000
LEF1	swissregulon__hs__LEF1	0.0697756	3.73142	0	1	gene is directly annotated	frozenset({'weight>75.0%', 'hg38_10kbp_up_10kbp_down_full_tx_v10_clust.genes_vs_motifs.rankings', 'activating'})	[('ADCY3', 0.4908009055646298), ('RB1CC1', 0.4907294746094554), ('DIEXF', 1.7822162060272972), ('PPP2R5C', 1.3971855402474398), ('DIABLO', 0.551012267348212), ('MYC', 1.6476191318841422), ('LINC00116', 0.4965477775822577), ('SERF1A', 0.4239725719115804), ('CCDC66', 0.5825903273581312), ('BCL11B', 0.7433571297664436)]	532
LEF1	transfac_pro__M00805	0.0645706	3.2629	0	1	gene is directly annotated	frozenset({'weight>75.0%', 'hg38_10kbp_up_10kbp_down_full_tx_v10_clust.genes_vs_motifs.rankings', 'activating'})	[('DNMT3A', 3.5055065064040423), ('BCL11B', 0.7433571297664436), ('RAN', 0.437075579396198), ('ITPR3', 0.6628186305865025), ('ZC3H4', 0.4773839236975878), ('DLGAP4', 2.396760687956058), ('TCF3', 2.1749505621661096)]	212
LHX4	metacluster_161.31	0.104727	3.14059	9.78716e-06	1	gene is annotated for similar motif taipale_cyt_meth__LHX4_NTCGTTAN_eDBD_meth_repr ('LHX4 [Znf_LIM_Homeodomain, CpG-meth]'; q-value = 9.79e-06)	frozenset({'weight>75.0%', 'hg38_10kbp_up_10kbp_down_full_tx_v10_clust.genes_vs_motifs.rankings', 'activating'})	[('RAD50', 1.5859333285650496), ('ZNF33A', 0.5447154119823241), ('DENND4A', 0.9843672835139792), ('ADK', 0.6767823220682972), ('DHX9', 0.7752234898623823)]	592
MAZ	tfdimers__MD00391	0.0902485	3.08597	7.86865e-06	1	gene is annotated for similar motif dbtfbs__MAZ_representative_N1 ('MAZ (human, representative N1)'; q-value = 7.87e-06)	frozenset({'weight>75.0%', 'hg38_10kbp_up_10kbp_down_full_tx_v10_clust.genes_vs_motifs.rankings', 'activating'})	[('PHF21A', 1.1737792996933167), ('FER', 0.699550698633933), ('SPRED1', 2.0309950383414206), ('GSE1', 0.5890836475231446), ('FOXJ3', 0.9802364408838604), ('CPNE1', 1.730054217329394), ('UBXN7', 1.070655898257865), ('DCUN1D1', 0.7268665401739758), ('PAXBP1-AS1', 0.7755487816871882), ('FBXO18', 0.9240703667748922), ('RTN1', 0.8612789748322008), ('CCDC82', 0.6206989026967386), ('ADNP2', 0.7718174493…	2563
MAZ	tfdimers__MD00151	0.0907233	3.10978	2.52092e-07	1	gene is annotated for similar motif hocomoco__MAZ_HUMAN.H11MO.0.A ('MAZ_HUMAN'; q-value = 2.52e-07)	frozenset({'weight>75.0%', 'hg38_10kbp_up_10kbp_down_full_tx_v10_clust.genes_vs_motifs.rankings', 'activating'})	[('FER', 0.699550698633933), ('FOXJ3', 0.9802364408838604), ('DCUN1D1', 0.7268665401739758), ('HMGCS1', 0.5057021138050064), ('PAPSS2', 0.9301307929604392), ('SPRED1', 2.0309950383414206), ('PHF21A', 1.1737792996933167), ('ZDHHC13', 0.4856174233139196)]	669
MLX	metacluster_14.13	0.0688895	3.89273	3.60498e-06	1	motif similar to taipale_cyt_meth__MLX_YNCACGTGMYN_FL ('MLX [bHLH]'; q-value = 3.6e-06) which is directly annotated	frozenset({'weight>75.0%', 'hg38_10kbp_up_10kbp_down_full_tx_v10_clust.genes_vs_motifs.rankings', 'activating'})	[('HES4', 1.2766240841411678), ('HOMER1', 1.3038246487162397), ('C3orf14', 1.6890207123871497), ('MAPK1IP1L', 0.5122850497668338), ('PLEKHG2', 1.0066655850482575), ('ESYT2', 0.8522685650373077), ('RPS29', 0.530661036620889), ('DVL2', 1.5248352508486882), ('PPIF', 1.2732595417490988), ('NEK3', 0.5857944504031786), ('SPATA2L', 0.4903431018707795), ('SOCS4', 2.2164574726157795), ('MLXIP', 1.68221809…	938
MLX	metacluster_14.12	0.0693802	3.93851	3.72123e-07	1	motif similar to taipale_cyt_meth__MLX_YNCACGTGMYN_FL ('MLX [bHLH]'; q-value = 3.72e-07) which is directly annotated	frozenset({'weight>75.0%', 'hg38_10kbp_up_10kbp_down_full_tx_v10_clust.genes_vs_motifs.rankings', 'activating'})	[('DVL2', 1.5248352508486882), ('PPRC1', 1.7095587368494876), ('SGTA', 1.9360384084882716), ('SUPV3L1', 0.544191994711134), ('MCOLN1', 1.0389052550927345), ('SLC37A3', 0.6168100560812056), ('MED16', 2.595605398151949), ('MIR181A1HG', 1.9931317288219423), ('RPF2', 0.8345438525486846), ('SPRED1', 0.6982333344435673), ('PPIL3', 0.6514460476611625), ('C16orf72', 0.4402071636184813), ('P2RY1', 0.50894…	1934
MXD4	tfdimers__MD00311	0.0754097	3.47025	3.12964e-07	1	motif similar to tfdimers__MD00262 ('M01034_forward_5_M01034_reverse dimer: Ebox / Ebox'; q-value = 3.13e-07) which is directly annotated	frozenset({'weight>75.0%', 'hg38_10kbp_up_10kbp_down_full_tx_v10_clust.genes_vs_motifs.rankings', 'activating'})	[('CNOT2', 0.5529374261862432), ('CGGBP1', 0.7135173936735483), ('PTPN13', 0.9521571350576618), ('KANSL1', 0.7379767139174749), ('INPP1', 1.6167463364310903), ('XPR1', 0.5922060446739923), ('NCOA5', 1.2243314959039036), ('TOP2B', 0.4250562843917634), ('L3MBTL4', 0.5423175609849477), ('SOCS5', 0.4165257328323533), ('FTCDNL1', 0.5304721968349666), ('SH3GLB1', 0.4232872377696308), ('RAP1A', 0.727155…	2903
MXI1	taipale_tf_pairs__TEAD4_MAX_RCATTCCNNNNNNNCACGTG_CAP_repr	0.0636046	3.12026	6.84286e-06	1	gene is annotated for similar motif cisbp__M07790 ('MXI1[gene ID: ENSG00000119950 species: Homo sapiens TF status: direct TF family: bHLH DBDs: HLH]'; q-value = 6.84e-06)	frozenset({'weight>75.0%', 'hg38_10kbp_up_10kbp_down_full_tx_v10_clust.genes_vs_motifs.rankings', 'activating'})	[('SH3RF3-AS1', 3.0797141920266284), ('TMEM255A', 0.7979905120293914), ('NEURL1B', 0.7210972558036626), ('MXI1', 1.0), ('MUT', 1.3816787617482835), ('NIPSNAP3A', 0.7404546864181136), ('DNAJC6', 0.6841998312374398), ('EGFL7', 0.5571192113539835), ('TMCO6', 1.694821670723394), ('HES4', 0.4715657157770116), ('CBX1', 1.9134017454234944), ('FAM78A', 0.6181022159344238), ('EFCAB14', 0.5869223520628633)…	887
MZF1	tfdimers__MD00348	0.0699272	3.29373	3.11825e-09	1	motif similar to tfdimers__MD00209 ('M00083_forward_6_M00471_forward dimer: MZF1 / TBP'; q-value = 3.12e-09) which is directly annotated	frozenset({'weight>75.0%', 'hg38_10kbp_up_10kbp_down_full_tx_v10_clust.genes_vs_motifs.rankings', 'activating'})	[('PHF5A', 0.9231190849295908), ('BCL2L13', 2.046017900305145), ('CGGBP1', 0.5815131560221505), ('CHM', 1.1319792581552208), ('ARRDC3', 0.6530608096041708), ('PSMD14', 1.142490136806955)]	273
NFE2	metacluster_22.39	0.0618778	3.10958	3.19976e-08	1	motif similar to hocomoco__NFE2_HUMAN.H11MO.0.A ('NFE2_HUMAN'; q-value = 3.2e-08) which is directly annotated	frozenset({'weight>75.0%', 'hg38_10kbp_up_10kbp_down_full_tx_v10_clust.genes_vs_motifs.rankings', 'activating'})	[('CYHR1', 1.8491800251042765), ('C19orf48', 0.7715918697274058), ('MASTL', 1.196283299929401), ('UBE2J2', 0.4634740884056634), ('RNF19A', 0.4369828885843638), ('HRAS', 0.7000523496815155), ('BMF', 0.514529923327437), ('WDFY3-AS2', 1.4061759068751742), ('MUL1', 1.0796241073476334), ('ZNF438', 1.0847656947192583), ('SERPINH1', 0.4753102814160692), ('TTN', 0.4099116160454172), ('DLGAP1-AS1', 0.4956…	894
NFIC	metacluster_138.2	0.0721762	3.23869	9.71992e-07	1	gene is annotated for similar motif tfdimers__MD00378 ('M00806_forward_12_M01250_reverse dimer: NF-1 / E2F1'; q-value = 9.72e-07)	frozenset({'weight>75.0%', 'hg38_10kbp_up_10kbp_down_full_tx_v10_clust.genes_vs_motifs.rankings', 'activating'})	[('ZBTB45', 1.2008759032304073), ('KANSL1L', 1.5323271658281732), ('GRIA2', 4.488819521867752), ('CGGBP1', 0.5001525613383669), ('PPM1L', 0.9520306628371727), ('PRICKLE1', 0.5916624830555631), ('GTDC1', 0.881532337031139), ('KIF1B', 0.4826967982697496), ('KATNBL1', 0.4160905585813368), ('ATAD1', 0.4628340337720949), ('FBXW4', 0.7285667061872964), ('CREBRF', 0.8467457268516461), ('RBM12', 0.474053…	922
NKX2-5	tfdimers__MD00243	0.121012	3.14119	2.46061e-06	1	motif similar to tfdimers__MD00559 ('M01067_reverse_8_M00240_forward dimer: Gfi1 / Nkx2-5'; q-value = 2.46e-06) which is directly annotated	frozenset({'weight>75.0%', 'hg38_10kbp_up_10kbp_down_full_tx_v10_clust.genes_vs_motifs.rankings', 'activating'})	[('TGFBR3', 2.305737528190781), ('HINFP', 0.8627039059417083), ('SLC26A6', 1.3734161925742252)]	413
NR1H3	metacluster_64.14	0.0667538	4.38999	4.61539e-10	0.166287	motif similar to bergman__EcR_usp ('EcR/usp'; q-value = 4.62e-10) which is annotated for orthologous gene FBgn0000546 in D. melanogaster (identity = 16%)	frozenset({'weight>75.0%', 'hg38_10kbp_up_10kbp_down_full_tx_v10_clust.genes_vs_motifs.rankings', 'activating'})	[('MAN1A1', 0.4880977887796229), ('DCUN1D1', 1.1702807980650918), ('ZNF592', 0.5137576733668904), ('EPB41L2', 1.0598554719871411), ('ZCCHC2', 0.5525717849463725), ('RUFY3', 0.6324499072832612), ('ZFYVE16', 0.539680850317632), ('FAM160B1', 0.5064162490228367), ('B4GALT4', 1.2704295910092034), ('VRK2', 0.4154975497153646), ('IRF2BP2', 1.506272537885481), ('SPATS2L', 0.4265236162595311), ('ARHGAP21'…	718
NR2F2	tfdimers__MD00363	0.129774	3.46905	2.97939e-07	1	gene is annotated for similar motif tfdimers__MD00149 ('M00967_forward_-1_M00192_forward dimer: HNF4, COUP / GR'; q-value = 2.98e-07)	frozenset({'weight>75.0%', 'hg38_10kbp_up_10kbp_down_full_tx_v10_clust.genes_vs_motifs.rankings', 'activating'})	[('KBTBD11', 0.6809684842901552), ('NR2F2', 1.0), ('ACSF3', 1.9586699691627163)]	278
NR3C1	tfdimers__MD00410	0.0626895	3.12069	4.52402e-06	1	motif similar to tfdimers__MD00304 ('M00921_forward_5_M01207_forward dimer: GR / ETS2'; q-value = 4.52e-06) which is directly annotated	frozenset({'weight>75.0%', 'hg38_10kbp_up_10kbp_down_full_tx_v10_clust.genes_vs_motifs.rankings', 'activating'})	[('GNB4', 0.6183012749482669), ('KTN1', 0.7584751107000521), ('LINC00567', 0.6533423744845214), ('BRAF', 0.6620533386915581), ('MAP7', 0.656548793174855), ('ZFR', 0.6751766305802294), ('TSNAX', 0.5612462155423927), ('NBEA', 0.6824099592694567), ('SENP6', 0.9644487053295896), ('SCAF11', 1.1453402357308462), ('ZC3H15', 0.8550841363608616), ('DACH1', 0.4190828165475967), ('UBQLN1', 1.500567028475843…	806
NR3C1	metacluster_167.5	0.0676521	3.621	1.32473e-06	1	motif similar to tfdimers__MD00489 ('M00921_forward_5_M00747_forward dimer: GR / IRF-1'; q-value = 1.32e-06) which is directly annotated	frozenset({'weight>75.0%', 'hg38_10kbp_up_10kbp_down_full_tx_v10_clust.genes_vs_motifs.rankings', 'activating'})	[('BRAF', 0.6620533386915581), ('DACH1', 0.4190828165475967), ('NCF4', 0.5225913283689798), ('ZFR', 0.6751766305802294), ('ACTR3', 0.4962137603088192), ('FGD3', 0.6514259693041026), ('KDM2B', 0.4526082117131193), ('NBEA', 0.6824099592694567), ('TRIM46', 0.6387115454043428), ('NR3C1', 1.0), ('PLEKHM3', 0.4249645840572825), ('LINC00662', 0.5660591918060451), ('TPBG', 0.4951156222680729), ('PTMS', 0…	1339
ONECUT2	metacluster_166.4	0.094664	3.43616	2.42427e-12	1	gene is annotated for similar motif taipale_tf_pairs__ETV2_ONECUT2_RCCGGAANNNNNNATCGATN_CAP_repr ('ETV2 [ETS] - ONECUT2 [HomeoCut]'; q-value = 2.42e-12)	frozenset({'weight>75.0%', 'hg38_10kbp_up_10kbp_down_full_tx_v10_clust.genes_vs_motifs.rankings', 'activating'})	[('ONECUT2', 1.0), ('WDR73', 1.3552867268904665), ('RNPEPL1', 0.8396543055988257), ('NAV1', 0.5544035856079812), ('SLC35A5', 2.4513949264577883), ('DNAJC11', 0.5735352343714701)]	919
ONECUT2	metacluster_191.3	0.0993353	3.66484	3.68527e-14	1	gene is annotated for similar motif taipale_tf_pairs__ETV2_ONECUT2_RCCGGAANNNNNNATCGATN_CAP_repr ('ETV2 [ETS] - ONECUT2 [HomeoCut]'; q-value = 3.69e-14)	frozenset({'weight>75.0%', 'hg38_10kbp_up_10kbp_down_full_tx_v10_clust.genes_vs_motifs.rankings', 'activating'})	[('MRPL52', 0.4604132702879413), ('SLC25A36', 0.726018932178853), ('NAV1', 0.5544035856079812), ('THOC7', 2.272005319283151), ('DMAP1', 0.502624704200037), ('DNAJC11', 0.5735352343714701), ('IQCH-AS1', 1.835407994630683), ('ONECUT2', 1.0), ('IMPDH1', 0.548014563370203), ('ZMYND15', 0.8957908384365477)]	2386
ONECUT2	taipale_tf_pairs__E2F3_ONECUT2_NNSGCGCSNNNNATCGAYN_CAP_repr	0.121215	4.73592	0	1	gene is directly annotated	frozenset({'weight>75.0%', 'hg38_10kbp_up_10kbp_down_full_tx_v10_clust.genes_vs_motifs.rankings', 'activating'})	[('TNFRSF10D', 1.0467155247798217), ('ONECUT2', 1.0), ('LSG1', 0.4097768451003629)]	178
POU2F1	tfdimers__MD00189	0.0702699	3.86218	8.27693e-09	1	motif similar to tfdimers__MD00040 ('M00195_forward_8_M01003_reverse dimer: Oct-1 / Helios A'; q-value = 8.28e-09) which is directly annotated	frozenset({'weight>75.0%', 'hg38_10kbp_up_10kbp_down_full_tx_v10_clust.genes_vs_motifs.rankings', 'activating'})	[('MYLK-AS1', 0.5539885821531222), ('TMEM187', 0.4575839238505386), ('CASC5', 1.289285339687494), ('NPM1', 0.4351084016675775), ('C6orf48', 0.4210305359584481), ('ZBED5', 0.7096805531477332), ('DOCK1', 0.6749164376539947), ('CELF1', 0.4105984412087856), ('H2AFZ', 0.4482656900191014), ('RBM4', 1.455369631056107), ('PPP2R2C', 2.3260266428349565), ('PHACTR4', 0.9014571801741408), ('DNAJB5', 0.704769…	971
POU5F1	tfdimers__MD00260	0.133537	4.01084	2.49687e-06	1	gene is annotated for similar motif tfdimers__MD00386 ('M01229_forward_6_M01307_forward dimer: GTF2IRD1-isoform2 / POU5F1'; q-value = 2.5e-06)	frozenset({'weight>75.0%', 'hg38_10kbp_up_10kbp_down_full_tx_v10_clust.genes_vs_motifs.rankings', 'activating'})	[('ZMYM4', 0.566162590898498), ('RHOBTB3', 0.7897207222352398), ('RBM27', 0.5152219309545097), ('NGLY1', 1.2465857750825786)]	976
POU5F1	tfdimers__MD00048	0.121158	3.55114	1.1917e-06	1	gene is annotated for similar motif tfdimers__MD00225 ('M00489_forward_4_M01307_reverse dimer: Nkx6-2 / POU5F1'; q-value = 1.19e-06)	frozenset({'weight>75.0%', 'hg38_10kbp_up_10kbp_down_full_tx_v10_clust.genes_vs_motifs.rankings', 'activating'})	[('SMG7', 0.4204519217736175), ('ZMYM4', 0.566162590898498), ('ATL3', 0.4312472104496013)]	651
RARB	tfdimers__MD00265	0.126798	3.19758	7.25894e-07	1	gene is annotated for similar motif tfdimers__MD00319 ('M00074_forward_7_M00963_reverse dimer: c-Ets-1(p54) / T3R'; q-value = 7.26e-07)	frozenset({'weight>75.0%', 'hg38_10kbp_up_10kbp_down_full_tx_v10_clust.genes_vs_motifs.rankings', 'activating'})	[('RARB', 1.0), ('RGP1', 0.7495914990339326), ('UCK1', 0.7821753668387219), ('TMEM50B', 2.0283065630158488)]	957
RELA	tfdimers__MD00220	0.0636205	3.47971	5.87947e-06	1	gene is annotated for similar motif tfdimers__MD00441 ('M01104_forward_5_M01224_forward dimer: MOVO-B / P50:RELA-P65'; q-value = 5.88e-06)	frozenset({'weight>75.0%', 'hg38_10kbp_up_10kbp_down_full_tx_v10_clust.genes_vs_motifs.rankings', 'activating'})	[('RNF126', 0.4862166199601833), ('ARHGAP29', 2.05047088794885), ('GOLIM4', 0.5135785527327957), ('LATS2', 1.9983828510119632), ('CNIH1', 1.0492125575979263), ('ZFR', 0.517833947530821), ('SLC9B2', 0.5158577903510535), ('STRN', 2.772106998591212), ('NCOA6', 0.4786001394218105), ('TTBK2', 0.6694349781155314), ('COL19A1', 1.4865150842022747), ('L3MBTL3', 0.7628514006377117), ('CASD1', 3.08302729547…	3298
RXRA	tfdimers__MD00333	0.0555814	3.00782	2.32304e-06	1	motif similar to tfdimers__MD00188 ('M01268_reverse_5_M01003_forward dimer: FXR / Helios A'; q-value = 2.32e-06) which is directly annotated	frozenset({'weight>75.0%', 'hg38_10kbp_up_10kbp_down_full_tx_v10_clust.genes_vs_motifs.rankings', 'activating'})	[('ZMYND11', 0.8813721907841563), ('PALLD', 0.674738031474988), ('SERTAD2', 0.4164494096218116), ('EPB41L3', 1.3698171266029904), ('DSE', 0.7978629779532924), ('GREB1L', 0.4169996038926566), ('KIAA1462', 0.6685911279138655), ('CAMTA1', 0.5975857924073551), ('NALCN', 1.8802691222125685), ('TBC1D1', 0.7021241541428691), ('LATS2', 0.7055080265727861), ('ITSN2', 0.8173816547900236), ('BAZ1A', 0.50888…	4321
SOX11	metacluster_114.10	0.0706866	3.04733	1.47654e-06	0.146487	motif similar to nitta__Sox14_TCCAAC20NAAC_KG_NACCGAACAN_m1_c3 ('Sox14 (fly)'; q-value = 1.48e-06) which is annotated for orthologous gene FBgn0005612 in D. melanogaster (identity = 14%)	frozenset({'weight>75.0%', 'hg38_10kbp_up_10kbp_down_full_tx_v10_clust.genes_vs_motifs.rankings', 'activating'})	[('TNK2', 0.8714570216764489), ('ELMO1', 0.492509218411056), ('HMGXB3', 1.531216375016437)]	77
SOX15	taipale_tf_pairs__ETV2_GSC2_RCCGGANNNNNNNNNTAATCCN_CAP_repr	0.101134	3.64976	3.94903e-07	1	gene is annotated for similar motif taipale_tf_pairs__ETV2_SOX15_RSCGGAWNNNNNNNACAATRN_CAP_repr ('ETV2 [ETS] - SOX15 [SOX]'; q-value = 3.95e-07)	frozenset({'weight>75.0%', 'hg38_10kbp_up_10kbp_down_full_tx_v10_clust.genes_vs_motifs.rankings', 'activating'})	[('ESF1', 0.7788742529752498), ('PRR5L', 0.4102300185088613), ('TNFAIP8L2', 0.568217810212101)]	235
SPIB	tfdimers__MD00105	0.0898629	3.04721	2.93822e-06	1	gene is annotated for similar motif tfdimers__MD00044 ('M00971_forward_6_M01797_reverse dimer: Ets / SIRT6'; q-value = 2.94e-06)	frozenset({'weight>75.0%', 'hg38_10kbp_up_10kbp_down_full_tx_v10_clust.genes_vs_motifs.rankings', 'activating'})	[('MTRF1L', 0.7338996446918231), ('JADE1', 0.7665806839676417), ('RALGPS2', 1.4337092287232214), ('RNASEH2B', 0.8835992016425424), ('DPY19L3', 0.73908132821369), ('ZMAT3', 1.358757818010827), ('TAF12', 1.1753231186628827), ('PEX1', 1.544319670023149), ('STAMBP', 0.554527740190057), ('ERCC3', 0.6417762913271864), ('PPIB', 0.7884555923793644), ('RPS26', 0.7190165915716235), ('TAPT1', 0.439520780552…	3406
SREBF2	taipale_tf_pairs__ETS2_RCCGGAAGTG_HT	0.0574005	3.31164	1.99719e-06	1	motif similar to jaspar__MA1933.1 ('ELK1::SREBF2'; q-value = 2e-06) which is directly annotated	frozenset({'weight>75.0%', 'hg38_10kbp_up_10kbp_down_full_tx_v10_clust.genes_vs_motifs.rankings', 'activating'})	[('THOP1', 0.7634546712700571), ('MIR181A1HG', 1.0135272446581318), ('DUSP23', 1.1190913908809397), ('KIF2A', 0.7799736176382999), ('TM2D3', 1.3995727589500977), ('FAM78A', 0.6458622204722672), ('CEP63', 0.7960638853458473), ('ARHGAP6', 0.4979046346416145), ('GTF2H1', 1.53824106394971), ('H2AFV', 0.9655842257054212), ('ACKR3', 0.4271696565763887), ('LCMT1', 2.415306732503981), ('UBE2K', 0.5539834…	966
STAT1	tfdimers__MD00208	0.05238	4.48154	3.44639e-06	1	gene is annotated for similar motif hocomoco__STAT1_HUMAN.H11MO.1.A ('STAT1_HUMAN'; q-value = 3.45e-06)	frozenset({'weight>75.0%', 'hg38_10kbp_up_10kbp_down_full_tx_v10_clust.genes_vs_motifs.rankings', 'activating'})	[('CUL4A', 0.4502846495841577), ('GET4', 0.6803296546253328), ('LY6E', 2.277665270344813), ('MAN1A1', 0.4308021524574009), ('CORO1C', 0.444177336904191), ('HNRNPH2', 0.7779638855807127), ('TEX41', 0.4697166718186191), ('UBAP2', 0.4443467844902475), ('NPIPB4', 0.6716728145220524), ('DPH6', 0.4282335381559519), ('SGCD', 1.2250168042463987), ('GRN', 1.5101752828087862), ('MMRN1', 0.6191548939402005)…	1396
STAT1	tfdimers__MD00138	0.0446798	3.11981	1.28089e-06	1	gene is annotated for similar motif hocomoco__STAT1_HUMAN.H11MO.1.A ('STAT1_HUMAN'; q-value = 1.28e-06)	frozenset({'weight>75.0%', 'hg38_10kbp_up_10kbp_down_full_tx_v10_clust.genes_vs_motifs.rankings', 'activating'})	[('SMURF1', 0.5196834000903325), ('IBA57', 0.6400423622100413), ('FKBP5', 0.9579355429379712), ('FAM49B', 1.9353060936647948), ('NFIL3', 0.6347708268312895), ('STRN', 1.211468787099396), ('ERN1', 0.5049961773769477), ('BSG', 0.6588564290086643), ('PIM1', 4.15595267335353), ('CORO1C', 0.444177336904191), ('CTNNB1', 1.5198394953051944), ('MAN1A1', 0.4308021524574009), ('STOM', 0.9217209191097808), …	531
STAT1	tfdimers__MD00007	0.0654022	6.78444	4.17679e-08	1	motif similar to tfdimers__MD00383 ('M01705_forward_5_M00492_forward dimer: TCF-4 / STAT1'; q-value = 4.18e-08) which is directly annotated	frozenset({'weight>75.0%', 'hg38_10kbp_up_10kbp_down_full_tx_v10_clust.genes_vs_motifs.rankings', 'activating'})	[('ISG15', 0.9016632923411296), ('IFI44L', 1.613430651646653), ('IFIT1', 1.502546668150785), ('IFITM1', 1.1189903431301105), ('OAS2', 2.9186893253726054), ('TCN2', 1.258521793605151), ('CSF3R', 0.6577069811885881), ('IFIT3', 3.313185751745729), ('CMPK2', 0.5368824200614546), ('CLASP2', 1.5817931004150356), ('IFIT2', 0.8043932221827514), ('RNF213', 3.4551523767396515), ('OAS3', 4.551159618522354),…	3718
STAT1	tfdimers__MD00376	0.0448983	3.15844	1.84922e-08	1	motif similar to tfdimers__MD00193 ('M00492_forward_6_M01266_reverse dimer: STAT1 / ELF1'; q-value = 1.85e-08) which is directly annotated	frozenset({'weight>75.0%', 'hg38_10kbp_up_10kbp_down_full_tx_v10_clust.genes_vs_motifs.rankings', 'activating'})	[('CMPK2', 0.5368824200614546), ('ISG15', 0.9016632923411296), ('SECTM1', 1.333980342204908), ('MX1', 2.7293300807866974), ('OAS3', 4.551159618522354), ('TMEM185B', 0.7843594468369771), ('IFITM3', 3.590813282346253), ('APOL6', 5.021491092446761), ('IFITM1', 1.1189903431301105), ('PLSCR1', 2.1052122038190637), ('PML', 1.874155900578522), ('XAF1', 4.142604414363083), ('RNF213', 3.4551523767396515),…	2811
STAT1	metacluster_2.9	0.0593755	5.71865	4.98304e-09	1	gene is annotated for similar motif hocomoco__STAT1_HUMAN.H11MO.1.A ('STAT1_HUMAN'; q-value = 4.98e-09)	frozenset({'weight>75.0%', 'hg38_10kbp_up_10kbp_down_full_tx_v10_clust.genes_vs_motifs.rankings', 'activating'})	[('ISG15', 0.9016632923411296), ('CMPK2', 0.5368824200614546), ('OAS2', 2.9186893253726054), ('IFIT3', 3.313185751745729), ('RNF213', 3.4551523767396515), ('SCARB2', 2.202246758146297), ('PSMA2', 1.5742290997641044), ('OAS3', 4.551159618522354), ('NUB1', 0.5528891431056239), ('SHISA5', 1.297819168600433), ('IL1RN', 0.4585328562469757), ('TAPBP', 0.5121804949772831), ('HLA-A', 1.40749022684713), (…	4221
STAT1	metacluster_2.6	0.0564824	5.20702	0	1	gene is directly annotated	frozenset({'weight>75.0%', 'hg38_10kbp_up_10kbp_down_full_tx_v10_clust.genes_vs_motifs.rankings', 'activating'})	[('SMURF1', 0.5196834000903325), ('IBA57', 0.6400423622100413), ('CORO1C', 0.444177336904191), ('CTNNB1', 1.5198394953051944), ('MAN1A1', 0.4308021524574009), ('NUB1', 0.5528891431056239), ('GPBP1', 0.7678008581375362), ('FAM49B', 1.9353060936647948), ('HTT', 1.8958718774348131), ('FAM89A', 0.4307642558200464), ('VPS26A', 1.3249509155555343), ('CNDP2', 2.7454132757399115), ('STOM', 0.921720919109…	912
STAT2	metacluster_2.8	0.0832983	7.02553	2.0984e-06	1	gene is annotated for similar motif hocomoco__STAT2_HUMAN.H11MO.0.A ('STAT2_HUMAN'; q-value = 2.1e-06)	frozenset({'weight>75.0%', 'hg38_10kbp_up_10kbp_down_full_tx_v10_clust.genes_vs_motifs.rankings', 'activating'})	[('NR3C2', 0.4106459801153234), ('CXXC5', 2.1999022295454678), ('AGRN', 0.7024086534024566), ('FAT1', 0.6767249193974613), ('SYT1', 0.4161249161336015), ('EPB41L3', 0.7083895352997736), ('CD81', 0.6313605618669941), ('NR2F2', 0.4131869052749941), ('FLRT2', 1.9506664636497293), ('GPR155', 0.9294608002630304), ('PLXNB2', 0.430320115447336), ('SOCS6', 0.6370809455849396), ('PPM1B', 0.735351620942013…	1317
STAT2	metacluster_2.9	0.0746292	5.87005	2.93908e-09	1	gene is annotated for similar motif hocomoco__STAT2_HUMAN.H11MO.0.A ('STAT2_HUMAN'; q-value = 2.94e-09)	frozenset({'weight>75.0%', 'hg38_10kbp_up_10kbp_down_full_tx_v10_clust.genes_vs_motifs.rankings', 'activating'})	[('XPO6', 0.5244931435822426), ('MAFK', 0.8794833866751914), ('STAT2', 1.0), ('XPNPEP1', 0.9351988281413272), ('HNRNPD', 0.6130526605239256), ('ISG15', 2.393708817745276), ('DDX60', 1.6476539546933453), ('TGFA', 1.409854565359526), ('RNF213', 2.1553020172809023), ('MX1', 4.672598237007022), ('ANKRD37', 0.5770027497248026), ('WDR5B', 0.7549016803245595), ('NADK', 0.4750995215659338), ('IFITM3', 1.…	4420
STAT2	metacluster_2.6	0.0747956	5.89223	0	1	gene is directly annotated	frozenset({'weight>75.0%', 'hg38_10kbp_up_10kbp_down_full_tx_v10_clust.genes_vs_motifs.rankings', 'activating'})	[('DNMT3A', 0.9244019346083688), ('ISG15', 2.393708817745276), ('IFI44L', 0.8592450651529849), ('LEF1', 0.4527071787806699), ('DDX60', 1.6476539546933453), ('IFIT1', 0.99908378553877), ('IFITM1', 1.105396721428573), ('OAS2', 1.8788868602685824), ('UPP1', 0.504215790034677), ('CD5', 1.2759619451386883), ('FGFRL1', 0.4704551630432506), ('IFIT3', 2.2758745537356986), ('IFIT2', 1.669404629643041), ('…	4457
STAT2	metacluster_2.7	0.0549504	3.24713	0	1	gene is directly annotated	frozenset({'weight>75.0%', 'hg38_10kbp_up_10kbp_down_full_tx_v10_clust.genes_vs_motifs.rankings', 'activating'})	[('DNMT3A', 0.9244019346083688), ('OAS2', 1.8788868602685824), ('IFI44L', 0.8592450651529849), ('ISG15', 2.393708817745276), ('IFIT2', 1.669404629643041), ('RNF213', 2.1553020172809023), ('ACSL1', 1.1281613402386097), ('IFITM1', 1.105396721428573), ('FGFRL1', 0.4704551630432506), ('SHISA5', 0.433785752824686), ('JTB', 0.6104131178927542), ('CD5', 1.2759619451386883), ('CIITA', 0.9670722956569976)…	1911
STAT5A	metacluster_166.4	0.065444	3.32267	1.47376e-06	1	motif similar to dbtfbs__STAT5A_representative_N1 ('STAT5A (human, representative N1)'; q-value = 1.47e-06) which is directly annotated	frozenset({'weight>75.0%', 'hg38_10kbp_up_10kbp_down_full_tx_v10_clust.genes_vs_motifs.rankings', 'activating'})	[('REV1', 0.8836913076539132), ('UGCG', 1.769268948063981), ('RNF13', 0.5488122477313742), ('CHD6', 0.5783593270479206), ('ZBTB25', 0.7188872350434117), ('SLC16A7', 0.9134099033188552), ('CHN1', 0.5970401918948458), ('RNF141', 0.5137693988655813), ('BTBD10', 0.6750328505108049), ('SVIL', 1.0115890140619623), ('C3orf67', 0.4200691572836751), ('NEK7', 2.0874670447392445), ('RCBTB2', 0.6641900022313…	4326
TCF3	jaspar__MA1966.1	0.0594652	3.03382	2.15545e-08	1	gene is annotated for similar motif taipale_tf_pairs__FLI1_TCF3_NCCGGANNCASSTGY_CAP ('FLI1 [ETS] - TCF3 [bHLH]'; q-value = 2.16e-08)	frozenset({'weight>75.0%', 'hg38_10kbp_up_10kbp_down_full_tx_v10_clust.genes_vs_motifs.rankings', 'activating'})	[('PRKCSH', 0.6527406388408781), ('DMTF1', 0.787646612966771), ('ECH1', 1.5630218571587418), ('PUF60', 1.546497215869575), ('NUP93', 0.4796589045010943), ('NEIL2', 0.4521160305826919), ('CRKL', 0.4221383092526575), ('C1orf132', 0.6082711350600705), ('ATP5A1', 0.4669889606156258), ('POLM', 0.7172478142752391), ('RUNX2', 1.6967461080653186), ('CCZ1B', 0.8332455557093249), ('SDCCAG8', 0.454934891613…	944
TCF4	tfdimers__MD00122	0.0814159	3.34871	1.4404e-12	1	gene is annotated for similar motif tfdimers__MD00500 ('M01034_forward_10_M00272_forward dimer: Ebox / p53'; q-value = 1.44e-12)	frozenset({'weight>75.0%', 'hg38_10kbp_up_10kbp_down_full_tx_v10_clust.genes_vs_motifs.rankings', 'activating'})	[('CCSER1', 4.460968400291829), ('GULP1', 0.5873420662878759), ('EPB41L3', 0.4499775119326801), ('HOMER1', 0.768945831150145), ('UPF2', 0.565178676577364), ('ABCA5', 0.791258616712468), ('SMG7', 0.6815137824327298), ('MARCH1', 0.4452425034883004), ('OCLN', 0.4295976942330288), ('LIN7A', 0.7919372903889336), ('CEPT1', 0.9468338937011508), ('LHFPL2', 0.5660407410694435), ('ROBO1', 0.714353020575949…	551
TCF7	tfdimers__MD00388	0.056412	3.11534	0	1	gene is directly annotated	frozenset({'weight>75.0%', 'hg38_10kbp_up_10kbp_down_full_tx_v10_clust.genes_vs_motifs.rankings', 'activating'})	[('SRSF11', 1.596348862859073), ('RGPD1', 0.8078773871643926), ('SEPT1', 0.58520500082373), ('ZAP70', 1.6198207548592618), ('SATB1', 1.633327544695406), ('CYLD', 0.9781648116443784), ('NELL2', 0.6911459623621249), ('TSGA10', 1.3773355083178884), ('IRF2BP2', 0.4362620915975115), ('LINC00493', 0.9502981717256732), ('SERF1A', 0.728435114944949), ('ASH1L-AS1', 0.4603003051574182), ('SLC38A1', 1.86512…	2670
TCF7L1	tfdimers__MD00193	0.100178	3.84825	2.20447e-09	1	gene is annotated for similar motif tfdimers__MD00263 ('M00492_forward_5_M01594_forward dimer: STAT1 / TCF-3'; q-value = 2.2e-09)	frozenset({'weight>75.0%', 'hg38_10kbp_up_10kbp_down_full_tx_v10_clust.genes_vs_motifs.rankings', 'activating'})	[('INO80D', 2.0315998454593824), ('DHX15', 0.6953904378973976), ('DIS3L2', 1.138124456061997), ('LONRF1', 0.479616534754541), ('GLS', 1.6940771254805271), ('NOTCH1', 1.6728574354142554), ('FAM26F', 0.6393058439338789), ('GNG11', 1.316272613811548)]	735
TFAP2C	metacluster_14.6	0.0943843	3.67201	3.73591e-06	1	gene is annotated for similar motif taipale_tf_pairs__TFAP2C_MAX_TNSCCNNNGGSNNNNNNNNNNNNNCACGTGN_CAP_repr ('TFAP2C [AP2] - MAX [bHLH]'; q-value = 3.74e-06)	frozenset({'weight>75.0%', 'hg38_10kbp_up_10kbp_down_full_tx_v10_clust.genes_vs_motifs.rankings', 'activating'})	[('SLC35B2', 0.4215529303280379), ('UBAP2', 0.5569755401014403), ('TRIM3', 1.1392563834067369), ('HMGCS1', 0.7826229038802877), ('MKL2', 0.832985045864725), ('RALGAPB', 0.7057015745387527), ('C12orf43', 0.6861976765100193), ('TFAP2C', 1.0), ('LAPTM4B', 1.5754034592799937)]	1085
THRA	metacluster_4.3	0.0591018	3.14974	3.37235e-06	1	motif similar to tfdimers__MD00121 ('M00160_forward_7_M00963_reverse dimer: SRY / T3R'; q-value = 3.37e-06) which is directly annotated	frozenset({'weight>75.0%', 'hg38_10kbp_up_10kbp_down_full_tx_v10_clust.genes_vs_motifs.rankings', 'activating'})	[('AHCTF1', 0.5354879517693582), ('FAM35A', 0.6756391079844566), ('SYNGAP1', 1.6335868325086027), ('TTLL4', 0.5058927767809288), ('C1orf198', 0.6318475910855654), ('USP53', 0.4982336686225817), ('GXYLT1', 0.7217545962981323), ('HCP5', 1.16997445005093), ('MAPK9', 0.5226770420834072), ('LAMTOR3', 0.4758202037006842), ('PDLIM7', 0.968394639994418), ('TRUB2', 1.2908723963662292), ('ZNF3', 0.87022900…	1064
TIGD1	cisbp__M01204	0.0628856	3.19785	0	1	gene is directly annotated	frozenset({'weight>75.0%', 'hg38_10kbp_up_10kbp_down_full_tx_v10_clust.genes_vs_motifs.rankings', 'activating'})	[('SLC16A7', 0.8552644508243297), ('E2F2', 2.1028079360729643), ('URI1', 0.5791442233685363), ('SPTAN1', 0.5293251376020296), ('TTC38', 1.0120819073883731), ('FCHSD2', 1.0038843531825126), ('VRK3', 2.6236239227960154), ('CARD8', 0.6020083027901756), ('SAP30L', 0.8952903458450062), ('BLCAP', 0.7826284573845245), ('ARRDC3', 0.635253204805845)]	803
VAX1	taipale_tf_pairs__HOXA3_NSTAATTANN_HT	0.134496	3.59449	3.98272e-06	1	motif similar to swissregulon__hs__VAX1 ('hs__VAX1'; q-value = 3.98e-06) which is directly annotated	frozenset({'weight>75.0%', 'hg38_10kbp_up_10kbp_down_full_tx_v10_clust.genes_vs_motifs.rankings', 'activating'})	[('LINC00969', 0.7321694570994728), ('TPRG1L', 2.580199078747896), ('HPCAL1', 0.6194963054133187), ('SACM1L', 1.9609823287164605), ('KLHL5', 0.8333226839927356)]	614
YY1	tfdimers__MD00496	0.0532541	3.01297	2.01622e-07	1	motif similar to tfdimers__MD00058 ('M01035_forward_5_M01888_reverse dimer: YY1 / Smad3'; q-value = 2.02e-07) which is directly annotated	frozenset({'weight>75.0%', 'hg38_10kbp_up_10kbp_down_full_tx_v10_clust.genes_vs_motifs.rankings', 'activating'})	[('PELI1', 1.111055359498477), ('WHSC1L1', 0.5965483059941612), ('OSBPL1A', 1.1983645861872436), ('AFTPH', 0.4198643118600509), ('RAB5C', 0.9936352229103068), ('KCTD20', 1.3064303702841742), ('MARK1', 0.5059707645602652), ('CUL1', 0.6095976710071641), ('AMIGO2', 0.4139827782363779), ('AFF1', 2.007810841901464), ('LSM14A', 0.61019454617971), ('WDFY3-AS2', 0.9210099179251572), ('SCAMP1', 0.88426651…	687
YY1	tfdimers__MD00012	0.0533895	3.02982	0	1	gene is directly annotated	frozenset({'weight>75.0%', 'hg38_10kbp_up_10kbp_down_full_tx_v10_clust.genes_vs_motifs.rankings', 'activating'})	[('KBTBD2', 0.503917256632787), ('GEN1', 0.4212451279173632), ('UTP3', 0.4960549599962472), ('CUL1', 0.6095976710071641), ('IL15', 0.6499774009445115), ('AFTPH', 0.4198643118600509), ('AFF1', 2.007810841901464), ('TIMM23', 0.5062453658938113), ('PELI1', 1.111055359498477), ('ALDH1A2', 0.6488527074800132), ('WHSC1L1', 0.5965483059941612), ('COBLL1', 0.4723744457012141), ('KCTD20', 1.30643037028417…	2062
ZBTB14	metacluster_170.2	0.0718767	3.1699	2.16911e-06	1	motif similar to tfdimers__MD00569 ('M00932_forward_10_M00716_forward dimer: Sp1 / ZF5'; q-value = 2.17e-06) which is directly annotated	frozenset({'weight>75.0%', 'hg38_10kbp_up_10kbp_down_full_tx_v10_clust.genes_vs_motifs.rankings', 'activating'})	[('JAZF1', 0.4143348054488346), ('ZXDC', 1.2500505785370872), ('RIMS3', 0.9141104947583416), ('USP9X', 0.4244377813758928), ('GPBP1', 1.896271281631652), ('STT3B', 1.091539979680886), ('OSER1', 0.4833787911862889), ('DIP2A', 1.3399927486354324), ('ZNF699', 1.4541856407778966), ('MLLT10', 0.6160541380519116), ('SMCO4', 0.9973579993959883), ('PDXDC1', 0.5156961347234245), ('NAA60', 0.82519609596874…	4221
ZBTB24	transfac_pro__M05839	0.0762838	3.20897	0	0.82066	gene is orthologous to ENSMUSG00000019826 in M. musculus (identity = 82%) which is directly annotated for motif	frozenset({'weight>75.0%', 'hg38_10kbp_up_10kbp_down_full_tx_v10_clust.genes_vs_motifs.rankings', 'activating'})	[('ZNF331', 1.9930705861241695), ('CTBP1', 0.4415638816570261), ('RFX3', 1.0375434298369604), ('PDE4D', 0.6698796431949241), ('SLC5A9', 0.4353442028497539), ('DVL1', 0.659768487432424), ('PEX5L', 0.6529217435654865), ('ZNF362', 0.4115070696085198), ('ROCK2', 0.4820192635963748), ('NPIPA7', 1.329825550665047), ('F5', 0.9257379808120954), ('PHLDB2', 0.7441874719317396), ('PHIP', 0.554876585810272)]	882
ZBTB24	transfac_pro__M05663	0.0771089	3.27162	0	1	gene is directly annotated	frozenset({'weight>75.0%', 'hg38_10kbp_up_10kbp_down_full_tx_v10_clust.genes_vs_motifs.rankings', 'activating'})	[('SLC5A9', 0.4353442028497539), ('ROCK2', 0.4820192635963748), ('PDE6B', 0.4125725024205156), ('ACVR1B', 1.0324246255743876), ('ZNF641', 0.545829922658744), ('PEX5L', 0.6529217435654865), ('PGM1', 0.5296846887413534), ('RNF139', 0.5326991468074962), ('CDK14', 0.6042071320432324), ('DVL1', 0.659768487432424), ('FGF23', 0.4273872138137589), ('GRM4', 1.763592054083874), ('PDE4D', 0.6698796431949241…	1097
ZBTB25	taipale_tf_pairs__MEIS1_ELF1_NTGCCGGAAGTN_CAP_repr	0.0921713	3.77625	4.21241e-06	1	gene is annotated for similar motif dbtfbs__ZBTB25_HepG2_ENCSR485OYR_merged_N1 ('ZBTB25 (human, HepG2, ENCSR485OYR, merged N1)'; q-value = 4.21e-06)	frozenset({'weight>75.0%', 'hg38_10kbp_up_10kbp_down_full_tx_v10_clust.genes_vs_motifs.rankings', 'activating'})	[('BACE1', 0.422220214745807), ('GALNT10', 0.6260921661741596), ('ZEB2-AS1', 1.2533321281773324), ('PRDX6', 0.6466568512192187), ('RFX4', 1.2189223241692206), ('TMEM163', 0.4632053062178086)]	882
ZBTB25	taipale_tf_pairs__ETV2_SOX15_RSCGGAANNNNNNNYWTTGT_CAP_repr	0.0792056	3.05747	9.16249e-07	1	motif similar to dbtfbs__ZBTB25_HepG2_ENCSR485OYR_merged_N1 ('ZBTB25 (human, HepG2, ENCSR485OYR, merged N1)'; q-value = 9.16e-07) which is directly annotated	frozenset({'weight>75.0%', 'hg38_10kbp_up_10kbp_down_full_tx_v10_clust.genes_vs_motifs.rankings', 'activating'})	[('TBKBP1', 1.422878165362683), ('RCC1', 0.6002071107723772), ('TTC14', 2.391074106175865), ('PLEKHH2', 0.4219299167648181), ('TNFRSF1A', 0.5824395092506284), ('ZEB2-AS1', 1.2533321281773324)]	773
ZBTB25	taipale_tf_pairs__ETV2_DLX3_RSCGGAANNNNNNNTAATKR_CAP_repr	0.107681	4.63607	8.30781e-07	1	motif similar to dbtfbs__ZBTB25_HepG2_ENCSR485OYR_merged_N1 ('ZBTB25 (human, HepG2, ENCSR485OYR, merged N1)'; q-value = 8.31e-07) which is directly annotated	frozenset({'weight>75.0%', 'hg38_10kbp_up_10kbp_down_full_tx_v10_clust.genes_vs_motifs.rankings', 'activating'})	[('RFX4', 1.2189223241692206), ('TTC14', 2.391074106175865), ('VDAC3', 0.7311315565056856), ('RAB36', 1.6871782501261048)]	364
ZBTB25	taipale_tf_pairs__ETS2_RCCGGAAGTG_HT	0.106844	4.58967	7.30114e-07	1	gene is annotated for similar motif dbtfbs__ZBTB25_HepG2_ENCSR485OYR_merged_N1 ('ZBTB25 (human, HepG2, ENCSR485OYR, merged N1)'; q-value = 7.3e-07)	frozenset({'weight>75.0%', 'hg38_10kbp_up_10kbp_down_full_tx_v10_clust.genes_vs_motifs.rankings', 'activating'})	[('TTC14', 2.391074106175865), ('BRI3BP', 0.4475857456444664), ('GAS5', 1.9768071556720013), ('ZBTB46', 0.8321173465093932), ('TMEM117', 0.5244758815354464), ('CST7', 0.9160608732449292)]	892
ZBTB7A	taipale_tf_pairs__ETV2_SOX15_RSCGGAANNNNNNYWTTGT_CAP_repr	0.0566554	3.52903	7.99702e-06	1	motif similar to jaspar__MA0750.2 ('ZBTB7A'; q-value = 8e-06) which is directly annotated	frozenset({'weight>75.0%', 'hg38_10kbp_up_10kbp_down_full_tx_v10_clust.genes_vs_motifs.rankings', 'activating'})	[('PDE6B', 0.4203699610409784), ('ZBTB45', 0.4373518784273579), ('RAE1', 0.9075923406293332), ('ATP6V1E1', 0.4148763579602528), ('KLF4', 0.9242612364554352), ('PRTG', 0.7271804668865727), ('FAM126A', 0.4468548639360984), ('BTBD3', 0.9625401491398698), ('LYNX1', 1.4805168171139518), ('MAP7', 0.8769830501451162), ('SDC4', 0.6008832078810792), ('MAP4K4', 0.4913062602054194), ('PTPN6', 0.823497871635…	607
ZBTB7A	metacluster_125.3	0.054577	3.2816	2.08875e-07	1	gene is annotated for similar motif tfdimers__MD00148 ('M01100_forward_9_M00986_forward dimer: LRF / Churchill'; q-value = 2.09e-07)	frozenset({'weight>75.0%', 'hg38_10kbp_up_10kbp_down_full_tx_v10_clust.genes_vs_motifs.rankings', 'activating'})	[('SRSF3', 0.6561618054294215), ('TAPT1', 0.8302887083853201), ('SMG7', 0.410011770837643), ('ZNF300', 1.305666804786572), ('ETAA1', 0.4437208194137846), ('NOS1', 1.031851846801631), ('CSNK1A1L', 0.8259918484595298), ('BRD2', 0.6699133965532055), ('AP1G1', 1.0034371541953475), ('C14orf39', 0.4675186318586369), ('OVCH1-AS1', 0.5718337795285473), ('JPX', 1.0797314971805905), ('ZNF680', 0.4649671334…	1294
ZEB1	tfdimers__MD00301	0.0773839	3.16555	1.87447e-06	1	gene is annotated for similar motif tfdimers__MD00357 ('M01250_forward_5_M00415_forward dimer: E2F1 / AREB6'; q-value = 1.87e-06)	frozenset({'weight>75.0%', 'hg38_10kbp_up_10kbp_down_full_tx_v10_clust.genes_vs_motifs.rankings', 'activating'})	[('ATXN2', 0.906881605983875), ('INPP4B', 0.5976005899822241), ('LATS2', 1.0738603736953232), ('FAM20B', 0.6711954386426813), ('MSL1', 0.7164384567430448), ('DENND1B', 2.032468905159384), ('ABCA1', 0.8714637217160459), ('INTS6', 1.3629783746489192), ('STAG1', 0.4364734694164712), ('SRD5A3', 0.718609338614098), ('TUBA1C', 1.2989492145928867), ('BASP1', 0.6790577346354135), ('PEAK1', 0.802382792886…	2127
ZNF154	metacluster_21.1	0.109147	4.18628	0	1	gene is directly annotated	frozenset({'weight>75.0%', 'hg38_10kbp_up_10kbp_down_full_tx_v10_clust.genes_vs_motifs.rankings', 'activating'})	[('ZBTB47', 0.9423941044417726), ('NPIPA7', 1.1656797127402534), ('AAMP', 1.018824533853082)]	326
ZNF154	metacluster_86.4	0.124657	4.91641	0	1	gene is directly annotated	frozenset({'weight>75.0%', 'hg38_10kbp_up_10kbp_down_full_tx_v10_clust.genes_vs_motifs.rankings', 'activating'})	[('HEXIM1', 0.8542476133201038), ('RBM47', 1.4409571120661244), ('ZBTB47', 0.9423941044417726)]	330
ZNF200	taipale_tf_pairs__HOXB2_ELF1_NYMATTANNNNNNNNGGAAGNN_CAP_repr	0.0646028	3.07693	1.46064e-06	1	gene is annotated for similar motif kznf__ZNF200_Schmitges2016_RCADE ('ZNF200 (Schmitges2016: RCADE)'; q-value = 1.46e-06)	frozenset({'weight>75.0%', 'hg38_10kbp_up_10kbp_down_full_tx_v10_clust.genes_vs_motifs.rankings', 'activating'})	[('CLN3', 0.7598502306383277), ('LACTB2', 0.8625142823769358), ('MTHFR', 0.5903567465034774), ('EP400', 1.015245747177961), ('HINFP', 0.488799985970709)]	421
ZNF202	transfac_pro__M05482	0.0720555	3.58364	0	1	gene is directly annotated	frozenset({'weight>75.0%', 'hg38_10kbp_up_10kbp_down_full_tx_v10_clust.genes_vs_motifs.rankings', 'activating'})	[('NDC1', 0.9791610531316745), ('ELP3', 4.319382723880936), ('MRPS18B', 2.25639139932945), ('RARA', 0.6136119468566512), ('CLEC12B', 0.891735224645074), ('PACS1', 0.6669921706110968), ('METTL8', 1.1189617427602547), ('TSC22D4', 0.4836096743928647), ('DDX41', 0.8280361021386231), ('SASH3', 0.606855499953877), ('CRBN', 1.3052325882652551), ('G2E3', 1.2532687334269594), ('PIK3CA', 0.7862213771294877…	3924
ZNF208	transfac_pro__M06049	0.101881	3.11589	0	1	gene is directly annotated	frozenset({'weight>75.0%', 'hg38_10kbp_up_10kbp_down_full_tx_v10_clust.genes_vs_motifs.rankings', 'activating'})	[('WWP2', 0.7530407758120422), ('NANS', 0.7044515304424851), ('NUDT1', 1.2782384576319954), ('ZNF208', 1.0), ('TRAM2', 0.8282821737053055), ('HLX', 0.4672450862876295)]	2105
ZNF257	metacluster_66.3	0.191184	4.93707	0	1	gene is directly annotated	frozenset({'weight>75.0%', 'hg38_10kbp_up_10kbp_down_full_tx_v10_clust.genes_vs_motifs.rankings', 'activating'})	[('ATF7IP', 0.9620023714282964), ('IL6ST', 1.05110022636348), ('SECISBP2L', 0.5164923487385324), ('USP34', 1.9175006927666929), ('FBXW2', 0.8955414627493087), ('ARHGAP12', 0.6379045570093016), ('RAB6A', 1.5479972396081436), ('MAP4K3', 1.3768567892462342), ('CBX5', 2.0140456972011127), ('MGAT4A', 1.12842506318237)]	3081
ZNF273	transfac_pro__M06231	0.0602878	3.08827	0	1	gene is directly annotated	frozenset({'weight>75.0%', 'hg38_10kbp_up_10kbp_down_full_tx_v10_clust.genes_vs_motifs.rankings', 'activating'})	[('SNHG7', 0.8686490455281275), ('P2RX5', 1.7635859874886752), ('STX8', 1.8421933147270584), ('GMEB2', 1.2612083062801485), ('GSE1', 0.4283598845443249), ('PRKAR2B', 2.723141203238631), ('PTOV1', 1.6537157590492912), ('TCTN3', 0.5711904820510736), ('PFDN4', 1.7792512958878608), ('QARS', 0.5063575477390836), ('GABARAPL2', 1.050337987132931), ('VNN2', 0.4316154218603081), ('PHKG2', 0.76042968644541…	3203
ZNF35	kznf__ZNF35_Najafabadi2015_ChIP-seq	0.0843638	3.9834	0	1	gene is directly annotated	frozenset({'weight>75.0%', 'hg38_10kbp_up_10kbp_down_full_tx_v10_clust.genes_vs_motifs.rankings', 'activating'})	[('C1orf174', 1.0055485525726384), ('HECTD4', 0.6535194470562826), ('ZNF322', 0.6388528701160582), ('PRDX6', 1.6739683876585831), ('SLC20A2', 0.6171610468500252), ('ABHD13', 0.7530609820791702), ('RAB3IP', 0.4255438410772623), ('SGMS2', 0.5243419382965925), ('PARP8', 0.4792848280327675), ('PPP3CC', 0.6942661643664706), ('SERF1B', 0.4392041490425974), ('PDE7A', 0.86744650972312), ('HIST1H4H', 0.81…	3273
ZNF367	metacluster_131.8	0.0943679	3.27573	0	0.157143	gene is orthologous to FBgn0013469 in D. melanogaster (identity = 15%) which is directly annotated for motif	frozenset({'weight>75.0%', 'hg38_10kbp_up_10kbp_down_full_tx_v10_clust.genes_vs_motifs.rankings', 'activating'})	[('NDEL1', 1.618654451280514), ('ADAM8', 0.6761792385273191), ('UBQLN2', 1.305571672105244), ('OSBPL9', 0.6572033493756375), ('ZFYVE16', 1.4506319091171311), ('SRSF6', 1.1342432447176147), ('HELZ', 0.4588102412602242), ('GMEB1', 0.6653990847208074)]	557
ZNF385A	hdpi__ZNF385	0.0668147	3.50614	0	1	gene is directly annotated	frozenset({'weight>75.0%', 'hg38_10kbp_up_10kbp_down_full_tx_v10_clust.genes_vs_motifs.rankings', 'activating'})	[('B3GNTL1', 0.6166815146394243), ('GOLGA8N', 0.5616519055217553), ('GAS6', 0.6295019849907048), ('PDE12', 0.5629267810987135), ('LINC01004', 0.8994286454384002), ('GATAD2A', 0.624163197595028), ('ADAP1', 1.535819333754267), ('ZNF385A', 1.0), ('RCAN1', 1.4463637486737335), ('TMEM229B', 0.5339836170519568), ('ANGEL1', 0.7376508096506347), ('SIK3', 0.6680183423290051), ('PAPLN', 0.6837643033174403)…	868
ZNF415	metacluster_155.20	0.0809484	3.07969	2.29331e-21	1	gene is annotated for similar motif kznf__ZNF415_Najafabadi2015_ChIP-seq ('ZNF415 (Najafabadi2015: ChIP-seq)'; q-value = 2.29e-21)	frozenset({'weight>75.0%', 'hg38_10kbp_up_10kbp_down_full_tx_v10_clust.genes_vs_motifs.rankings', 'activating'})	[('PRPF18', 0.9551541973339884), ('FLNB', 0.4996040938678216), ('POGK', 1.1518218970475316), ('DAD1', 0.5553707900753619)]	368
ZNF419	metacluster_144.12	0.0787433	3.41187	0	1	gene is directly annotated	frozenset({'weight>75.0%', 'hg38_10kbp_up_10kbp_down_full_tx_v10_clust.genes_vs_motifs.rankings', 'activating'})	[('LRRCC1', 0.6900462754684087), ('TRMT10C', 0.9305367828790978), ('CTBP1', 0.4306586875438569), ('GNAI3', 0.6142145273900063), ('DFFA', 0.8996781178442276), ('CD69', 1.2930958336852705), ('FAM76B', 1.286532954024033), ('HAT1', 2.373792121121329), ('RTN3', 0.7035423768875115), ('ERLEC1', 2.806960764657449), ('MPP5', 1.3738933612812725), ('CXCL11', 0.6284564957898461), ('IQCG', 1.3728840792989567)…	1616
ZNF501	transfac_pro__M06568	0.0955642	3.46658	0	1	gene is directly annotated	frozenset({'weight>75.0%', 'hg38_10kbp_up_10kbp_down_full_tx_v10_clust.genes_vs_motifs.rankings', 'activating'})	[('FBRS', 0.990027442659954), ('LMNA', 0.8326814793034105), ('UBE2L3', 0.5006940020820633), ('MOB2', 0.4842849510509099)]	527
ZNF606	transfac_pro__M06584	0.0756566	3.29457	0	1	gene is directly annotated	frozenset({'weight>75.0%', 'hg38_10kbp_up_10kbp_down_full_tx_v10_clust.genes_vs_motifs.rankings', 'activating'})	[('SLC39A4', 0.525863252990166), ('ACSL5', 1.1573324241402387), ('ADI1', 2.498552982519605), ('LMF2', 0.8365371899096398), ('ZNF606', 1.0)]	1100
ZNF613	kznf__ZNF613_Imbeault2017_RP_RCADE	0.0838996	3.84504	0	1	gene is directly annotated	frozenset({'weight>75.0%', 'hg38_10kbp_up_10kbp_down_full_tx_v10_clust.genes_vs_motifs.rankings', 'activating'})	[('FAM60A', 0.5589339730012575), ('GSKIP', 1.6635745566852274), ('LLPH', 0.8152495208642587), ('LINC00493', 0.499413947474715), ('FAM210A', 1.3903019467269415), ('ATP11B', 1.5865075751094924), ('UGGT2', 0.6427218862217038), ('ZNF397', 0.6357753551596694)]	638
ZNF76	metacluster_34.4	0.0741784	3.91585	2.18952e-22	1	gene is annotated for similar motif hocomoco__ZNF76_HUMAN.H11MO.0.C ('ZNF76_HUMAN'; q-value = 2.19e-22)	frozenset({'weight>75.0%', 'hg38_10kbp_up_10kbp_down_full_tx_v10_clust.genes_vs_motifs.rankings', 'activating'})	[('ZNF512', 0.5419450883000886), ('ZNF207', 0.8560325423060224), ('NRF1', 1.3351304134301312), ('HDGFRP2', 0.5646678958381688), ('ATAD3B', 0.6531136095475819), ('ZNF554', 0.4328807210230178), ('CDK9', 0.5988032735796717), ('IRGQ', 1.4078885830289385)]	561
ZNF76	hdpi__ZNF76	0.0677622	3.39308	0	1	gene is directly annotated	frozenset({'weight>75.0%', 'hg38_10kbp_up_10kbp_down_full_tx_v10_clust.genes_vs_motifs.rankings', 'activating'})	[('PTPN23', 1.9030275491067767), ('NMI', 0.9017069908259436), ('SUCNR1', 1.0902159621969685), ('FAM13A', 1.8088359696213816), ('ZNF512', 0.5419450883000886), ('INTS10', 0.5779557097367507), ('ARID1B', 0.542346441843548), ('RTN1', 0.6172149387126776)]	625
ARNT	metacluster_14.20	0.0878359	3.66769	7.6043e-06	1	gene is annotated for similar motif transfac_public__M00539 ('V$ARNT_02: Arnt'; q-value = 7.6e-06)	frozenset({'weight>90.0%', 'hg38_10kbp_up_10kbp_down_full_tx_v10_clust.genes_vs_motifs.rankings', 'activating'})	[('SLC1A6', 3.0138507057725588), ('NEIL1', 3.740110076741434), ('TANGO2', 2.2707252513652474), ('KPNA5', 1.4456382087849686), ('SLC41A1', 2.7405891810261505), ('TMEM255B', 1.3383003494779924), ('EGR3', 2.0472472663436148)]	666
ATF1	dbtfbs__GMEB1_K562_ENCSR928KOR_merged_N1	0.0778988	3.68232	3.4931e-06	1	gene is annotated for similar motif homer__GATGACGTCA_Atf1 ('Atf1(bZIP)/K562-ATF1-ChIP-Seq(GSE31477)/Homer'; q-value = 3.49e-06)	frozenset({'weight>90.0%', 'hg38_10kbp_up_10kbp_down_full_tx_v10_clust.genes_vs_motifs.rankings', 'activating'})	[('LEO1', 1.3912521237648556), ('RIC8B', 1.6733211392041136), ('CPSF6', 1.3307864245443382), ('DBT', 1.510600125102343), ('NOL10', 1.8689943372442064), ('CASP10', 0.8882414848604421), ('TMEM173', 1.6473124104991892)]	455
ATF1	tfdimers__MD00147	0.077428	3.64861	9.46498e-07	1	motif similar to tfdimers__MD00218 ('M01266_reverse_5_M00801_forward dimer: ELF1 / CREB'; q-value = 9.46e-07) which is directly annotated	frozenset({'weight>90.0%', 'hg38_10kbp_up_10kbp_down_full_tx_v10_clust.genes_vs_motifs.rankings', 'activating'})	[('ESYT2', 0.9496570576491462), ('RIC8B', 1.6733211392041136), ('CPSF6', 1.3307864245443382), ('WDR33', 1.42119660292696), ('NOL10', 1.8689943372442064), ('ATF1', 1.0), ('ORC5', 1.0190128722905505), ('GTF2IRD2', 1.1653133593345648), ('TMEM86A', 2.734428247830833), ('MCM8', 2.372066246438484), ('JPX', 1.050040432867058), ('SPRYD3', 1.635787771807688), ('LAX1', 1.0022688136414375), ('DPP6', 1.33227…	3712
ATF4	tfdimers__MD00290	0.064403	3.10937	7.95477e-07	1	motif similar to tfdimers__MD00218 ('M01266_reverse_5_M00801_forward dimer: ELF1 / CREB'; q-value = 7.95e-07) which is directly annotated	frozenset({'weight>90.0%', 'hg38_10kbp_up_10kbp_down_full_tx_v10_clust.genes_vs_motifs.rankings', 'activating'})	[('GRASP', 1.1440912987280516), ('C3orf18', 0.9040948825206108), ('ASIC4', 1.0549450579272168), ('PSTPIP2', 1.8937596126959344), ('SEPT9', 1.6571442121857878), ('CEACAM3', 1.017630830095849), ('PREP', 1.243531220827356), ('GNAS', 1.5078844676179646), ('DNAJC13', 1.6761504265204068)]	500
ATF5	metacluster_160.15	0.0914811	3.19203	0	1	gene is directly annotated	frozenset({'weight>90.0%', 'hg38_10kbp_up_10kbp_down_full_tx_v10_clust.genes_vs_motifs.rankings', 'activating'})	[('CNN2', 1.255288518031901), ('TNNT1', 1.4563786230038331), ('GLT1D1', 2.0399535646222398), ('PLBD2', 1.377077294086597), ('RREB1', 1.8441816390954835), ('GPER1', 0.8769806283934155), ('SLC25A35', 1.2927372483221278), ('PDE8A', 1.2974336664221924), ('ATF5', 1.0), ('MXD1', 0.873500117303329), ('HGS', 1.157480936855214), ('FES', 1.6256059853601357), ('RGS14', 1.4860329728545878), ('TTYH3', 1.88966…	3189
BACH2	tfdimers__MD00537	0.12581	3.09279	1.82229e-07	1	motif similar to tfdimers__MD00162 ('M01721_forward_3_M00983_forward dimer: PUR1 / MAF'; q-value = 1.82e-07) which is directly annotated	frozenset({'weight>90.0%', 'hg38_10kbp_up_10kbp_down_full_tx_v10_clust.genes_vs_motifs.rankings', 'activating'})	[('DCAF8', 1.310008882531543), ('MEF2D', 1.042876283432673), ('SOX2', 1.3652954143846343), ('C19orf66', 0.8794411013431618), ('BACH2', 1.0), ('FAM122C', 1.3167772009376917)]	679
CEBPA	tfdimers__MD00090	0.106124	3.89331	1.4949e-07	1	gene is annotated for similar motif tfdimers__MD00071 ('M01131_forward_5_M00912_forward dimer: SOX10 / C/EBP'; q-value = 1.49e-07)	frozenset({'weight>90.0%', 'hg38_10kbp_up_10kbp_down_full_tx_v10_clust.genes_vs_motifs.rankings', 'activating'})	[('DGCR6L', 1.1832379125875865), ('CNOT11', 0.8778454328819997), ('TRMT10C', 1.178707762249411), ('MED27', 1.7643242726158028), ('ESF1', 1.2968214884325633)]	367
CEBPA	tfdimers__MD00476	0.102716	3.72825	4.64926e-09	1	motif similar to tfdimers__MD00071 ('M01131_forward_5_M00912_forward dimer: SOX10 / C/EBP'; q-value = 4.65e-09) which is directly annotated	frozenset({'weight>90.0%', 'hg38_10kbp_up_10kbp_down_full_tx_v10_clust.genes_vs_motifs.rankings', 'activating'})	[('YTHDF1', 1.852931210728132), ('EXOC2', 1.3807188422646552), ('JOSD1', 0.9921837793082836), ('RAB37', 1.2934681056997377), ('IFT88', 0.90841359174095)]	837
CHURC1	tfdimers__MD00496	0.0754314	3.34195	1.74938e-06	1	motif similar to tfdimers__MD00164 ('M00986_reverse_-3_M00192_forward dimer: Churchill / GR'; q-value = 1.75e-06) which is directly annotated	frozenset({'weight>90.0%', 'hg38_10kbp_up_10kbp_down_full_tx_v10_clust.genes_vs_motifs.rankings', 'activating'})	[('MTA1', 1.0656306576896295), ('SEC22B', 1.3607017931290175), ('VLDLR', 0.9334143586511552), ('TRAPPC9', 1.097737616906898), ('TRRAP', 1.5973052617887098), ('ABLIM2', 1.3528255882611082), ('HOOK1', 0.9411216079300624)]	496
CLOCK	metacluster_191.3	0.0820614	3.33024	2.11478e-07	1	motif similar to taipale_tf_pairs__ETV2_CLOCK_NNCACGTGNNNNNCCGGAWRY_CAP ('ETV2 [ETS] - CLOCK [bHLH]'; q-value = 2.11e-07) which is directly annotated	frozenset({'weight>90.0%', 'hg38_10kbp_up_10kbp_down_full_tx_v10_clust.genes_vs_motifs.rankings', 'activating'})	[('KNDC1', 1.7494796876408925), ('FAM20C', 1.7376155045868862), ('JMJD1C', 0.8949985401092996), ('PTDSS2', 1.233428522910623), ('ASCC3', 0.9782866539142318), ('RPA2', 1.083748998922417), ('TRA2A', 1.469686001027676), ('ABCE1', 0.8725973946602567), ('ADAM9', 1.118901224863959), ('ZFP91', 1.0839983189170483)]	822
CLOCK	metacluster_138.2	0.0820696	3.33078	7.57056e-08	1	motif similar to taipale_tf_pairs__ERF_CLOCK_CACGTGNNNNNSRGGAARNN_CAP_repr ('ERF [ETS] - CLOCK [bHLH]'; q-value = 7.57e-08) which is directly annotated	frozenset({'weight>90.0%', 'hg38_10kbp_up_10kbp_down_full_tx_v10_clust.genes_vs_motifs.rankings', 'activating'})	[('BLZF1', 1.7918620270620582), ('TRA2A', 1.469686001027676), ('TIMM23', 1.3369151948178133), ('JMJD1C', 0.8949985401092996), ('FAM20C', 1.7376155045868862), ('ZFP91', 1.0839983189170483), ('MVB12A', 1.56891205071515), ('WDR83OS', 0.8683059058349492), ('TRPS1', 2.042023631235951), ('CENPJ', 0.9371398829344486), ('B4GALT6', 2.7045536620478376), ('FAM172A', 1.1461088226565357), ('OPRL1', 1.98953802…	3653
CREB3	metacluster_111.3	0.068702	3.21413	1.02022e-07	1	gene is annotated for similar motif taipale__CREB3_full_NNRTGACGTCAYCN ('CREB3 dimeric bZIP full'; q-value = 1.02e-07)	frozenset({'weight>90.0%', 'hg38_10kbp_up_10kbp_down_full_tx_v10_clust.genes_vs_motifs.rankings', 'activating'})	[('UBE2H', 1.4274268526165277), ('NAPSA', 2.1556902811684786), ('TMEM161A', 1.7985895019232037), ('PDE4A', 2.848455228340926), ('PUS1', 1.8107442732271544), ('DST', 0.9664727122514488), ('RCE1', 2.3437956315828377), ('LRRK2', 1.0167795802515085), ('RRAGB', 1.2937123999130198), ('MBIP', 1.6548724013126854), ('CREB3', 1.0), ('TFRC', 1.1155907346264542), ('SENP2', 2.282836885652323), ('RELB', 0.9030…	2833
CREB3	taipale_tf_pairs__JUN_ATGACGTCAT_HT	0.0662706	3.03331	6.60846e-08	1	motif similar to taipale__CREB3_full_NNRTGACGTCAYCN ('CREB3 dimeric bZIP full'; q-value = 6.61e-08) which is directly annotated	frozenset({'weight>90.0%', 'hg38_10kbp_up_10kbp_down_full_tx_v10_clust.genes_vs_motifs.rankings', 'activating'})	[('GUF1', 1.4342605116128746), ('UBE2H', 1.4274268526165277), ('PDE4A', 2.848455228340926), ('B3GAT3', 1.0975798437797704), ('PTER', 2.018139788336723), ('SASH1', 1.2474996765571051), ('LSM12', 2.337159194445117), ('C12orf29', 1.1298931085698258), ('REV1', 2.846136216285572), ('SLC25A24', 0.9451183879653604), ('FPGS', 3.469737033846169), ('LRRC57', 1.0917020436428049), ('BPGM', 1.5664902209804707…	3610
CREB3	metacluster_111.4	0.0747681	3.66525	0	1	gene is directly annotated	frozenset({'weight>90.0%', 'hg38_10kbp_up_10kbp_down_full_tx_v10_clust.genes_vs_motifs.rankings', 'activating'})	[('PDE4A', 2.848455228340926), ('LRFN1', 0.9813525949202152), ('GALNT3', 1.3254219462803), ('LRRK2', 1.0167795802515085), ('CARS2', 1.3928242142919327), ('ITFG2', 2.2309027439507894), ('SPHKAP', 0.9564220880736248), ('DUT', 1.2598730879650393), ('C12orf29', 1.1298931085698258), ('UBE2H', 1.4274268526165277), ('BPGM', 1.5664902209804707), ('USP33', 1.5273319892848785)]	1262
CREB3	metacluster_148.1	0.0772908	3.85286	0	1	gene is directly annotated	frozenset({'weight>90.0%', 'hg38_10kbp_up_10kbp_down_full_tx_v10_clust.genes_vs_motifs.rankings', 'activating'})	[('REV1', 2.846136216285572), ('CCDC126', 1.4098161820525794), ('USP33', 1.5273319892848785), ('ZBTB7C', 2.6207522551701263), ('MAP2K5', 1.5479039564130548), ('SYCP2', 1.0402289879546898), ('GALNT3', 1.3254219462803), ('PTER', 2.018139788336723), ('DST', 0.9664727122514488), ('YAF2', 0.8516866998255955), ('CARS2', 1.3928242142919327), ('AGPAT5', 1.0494482965552383)]	1130
DEAF1	jaspar__MA0185.1	0.101442	4.88283	0	0.269027	gene is orthologous to FBgn0013799 in D. melanogaster (identity = 26%) which is directly annotated for motif	frozenset({'weight>90.0%', 'hg38_10kbp_up_10kbp_down_full_tx_v10_clust.genes_vs_motifs.rankings', 'activating'})	[('IRF3', 0.8651935730176933), ('GOLGB1', 0.9998551122358512), ('MRPL45', 1.591352007373053), ('PSTPIP1', 1.019649980710008), ('INVS', 2.211516977076815), ('ITGB7', 1.020383817349155), ('TRAK1', 1.2484796663954685), ('SETD1B', 1.7654616893243262), ('ARHGEF9', 0.8652076756101967), ('TBX21', 0.8702599915696281), ('RNF217', 1.5208208438987487), ('HAX1', 2.0537276894741265)]	1512
DEAF1	transfac_pro__M01238	0.078297	3.37168	0	0.269027	gene is orthologous to FBgn0013799 in D. melanogaster (identity = 26%) which is directly annotated for motif	frozenset({'weight>90.0%', 'hg38_10kbp_up_10kbp_down_full_tx_v10_clust.genes_vs_motifs.rankings', 'activating'})	[('GOLGB1', 0.9998551122358512), ('ZZZ3', 1.987563511163679), ('DEAF1', 1.0), ('P2RY1', 1.0472909792693754), ('ZNF512B', 0.9283065339541232), ('RELB', 1.800331607071464), ('RNASEH2A', 0.9706319908612192), ('PPTC7', 1.233365310996852)]	871
E2F1	tfdimers__MD00005	0.089669	3.07945	1.4831e-06	1	gene is annotated for similar motif tfdimers__MD00513 ('M00378_forward_9_M01250_reverse dimer: Pax-4 / E2F1'; q-value = 1.48e-06)	frozenset({'weight>90.0%', 'hg38_10kbp_up_10kbp_down_full_tx_v10_clust.genes_vs_motifs.rankings', 'activating'})	[('SETBP1', 1.0636555975475648), ('FAM210B', 1.7648777080567366), ('NEK6', 1.2334656174693126), ('GMEB2', 0.8694447690359637), ('CDYL2', 0.8621498028842233), ('TGIF2', 3.028338567069242), ('RHOH', 1.0066628442683418)]	435
EGR2	tfdimers__MD00560	0.0813415	3.17218	1.04281e-06	1	gene is annotated for similar motif hocomoco__EGR2_HUMAN.H11MO.0.A ('EGR2_HUMAN'; q-value = 1.04e-06)	frozenset({'weight>90.0%', 'hg38_10kbp_up_10kbp_down_full_tx_v10_clust.genes_vs_motifs.rankings', 'activating'})	[('AAED1', 1.5632533907768107), ('INPP5F', 1.1881115920560177), ('BRE', 4.053667606012575), ('MYH11', 1.0384954133992728), ('XPNPEP3', 1.129613616704862), ('GPBP1', 0.9636128543956698), ('BAZ1B', 0.8696880556852157), ('NTAN1', 0.8522389506174335), ('ZNF516', 0.8963086879231126)]	1218
ELF4	tfdimers__MD00571	0.0829305	3.17522	5.33175e-11	1	motif similar to tfdimers__MD00018 ('M00971_forward_8_M00980_forward dimer: Ets / TBP'; q-value = 5.33e-11) which is directly annotated	frozenset({'weight>90.0%', 'hg38_10kbp_up_10kbp_down_full_tx_v10_clust.genes_vs_motifs.rankings', 'activating'})	[('UPF3B', 1.824766574382498), ('SYK', 1.0234238500819317), ('NUP35', 4.966585928750403), ('KLHL42', 1.125824698932392), ('CARD14', 1.250273868399749), ('PEF1', 0.9056729411520572), ('CAMLG', 1.1194511583706828), ('KRT7', 1.3204312059985854), ('PPIP5K1', 1.9152091492890195), ('PPP6R2', 1.0488962350151414), ('ARMC8', 1.004449500470238), ('MITD1', 1.2067909147500584), ('SLC23A2', 1.1268430228396262…	2002
ELK1	taipale_tf_pairs__ETV5_EOMES_RNGTGNNNNNNNNNNNNNRCRCCGGAWSN_CAP	0.132586	3.05967	6.97687e-29	1	motif similar to taipale_tf_pairs__ELK1_EOMES_RGGTGNGANNNNNNNNTNNCACCGGAAGY_CAP ('ELK1 [ETS] - EOMES [Tbox]'; q-value = 6.98e-29) which is directly annotated	frozenset({'weight>90.0%', 'hg38_10kbp_up_10kbp_down_full_tx_v10_clust.genes_vs_motifs.rankings', 'activating'})	[('LIN7A', 1.1492008768891884), ('ABCA5', 1.1853908941778102), ('MAN1A1', 1.5538774245195983), ('CDK19', 1.3605943056893623), ('TRPM4', 2.094345439703963), ('H2AFV', 1.739923962735632), ('SLC39A10', 1.2442307130944474), ('GPSM2', 1.1110171511295817), ('TCF4', 1.6901643126970776), ('PDIA4', 1.3617929665607194)]	1010
ELK3	taipale_tf_pairs__ETV5_FOXO1_RNCGGATGTTKWN_CAP	0.101419	3.84899	1.97227e-06	1	gene is annotated for similar motif taipale_tf_pairs__FOXO1_ELK3_RCCGGAWGTKKW_CAP ('FOXO1 [Fox] - ELK3 [ETS]'; q-value = 1.97e-06)	frozenset({'weight>90.0%', 'hg38_10kbp_up_10kbp_down_full_tx_v10_clust.genes_vs_motifs.rankings', 'activating'})	[('DCAF5', 0.952053987454161), ('ELK3', 1.0), ('FOXN2', 1.0036244067651854), ('GRIN2D', 0.96895583493014), ('MLLT10', 0.9067310039083496), ('FAM153C', 1.4437602760831454)]	481
ELK3	taipale_tf_pairs__ETS2_RCCGGAAGTG_HT	0.0852401	3.01853	4.18693e-08	1	gene is annotated for similar motif taipale_cyt_meth__ELK3_NACCGGAAGTN_eDBD ('ELK3 [ETS]'; q-value = 4.19e-08)	frozenset({'weight>90.0%', 'hg38_10kbp_up_10kbp_down_full_tx_v10_clust.genes_vs_motifs.rankings', 'activating'})	[('DCAF5', 0.952053987454161), ('GRIN2D', 0.96895583493014), ('ELK3', 1.0), ('HOXB3', 2.070739726685453), ('FOXN2', 1.0036244067651854), ('MLLT10', 0.9067310039083496)]	613
ELK3	taipale_tf_pairs__FOXO1_ETV1_RCCGGAWGTKKN_CAP	0.0851704	3.01496	7.95152e-13	1	motif similar to taipale_tf_pairs__FOXO1_ELK3_RCCGGAWGTKKW_CAP ('FOXO1 [Fox] - ELK3 [ETS]'; q-value = 7.95e-13) which is directly annotated	frozenset({'weight>90.0%', 'hg38_10kbp_up_10kbp_down_full_tx_v10_clust.genes_vs_motifs.rankings', 'activating'})	[('HOXB3', 2.070739726685453), ('GRIN2D', 0.96895583493014), ('DCAF5', 0.952053987454161), ('TRAM2', 1.3579917981179606), ('SECISBP2L', 0.96473195305628), ('AGPAT4', 0.9660815863088), ('MLLT10', 0.9067310039083496), ('ELK3', 1.0)]	851
ELK4	taipale_tf_pairs__ETV5_HOXB13_NNCGGANGNNNTWAA_CAP	0.0850522	3.12244	5.9607e-06	1	gene is annotated for similar motif taipale_cyt_meth__ELK4_NRCCGGAWGTN_FL ('ELK4 [ETS]'; q-value = 5.96e-06)	frozenset({'weight>90.0%', 'hg38_10kbp_up_10kbp_down_full_tx_v10_clust.genes_vs_motifs.rankings', 'activating'})	[('NGLY1', 2.299878197649975), ('TMA16', 1.5364783793341334), ('CTSO', 0.9454331499939048), ('RNGTT', 1.4985559024361734), ('ISCA1', 0.9583148613442732), ('C16orf52', 1.3092554198598647)]	436
ELK4	metacluster_191.2	0.0831399	3.02066	0	1	gene is directly annotated	frozenset({'weight>90.0%', 'hg38_10kbp_up_10kbp_down_full_tx_v10_clust.genes_vs_motifs.rankings', 'activating'})	[('RAD9A', 1.4571830201353846), ('IDUA', 1.0887431884107297), ('SPRED1', 1.2524832609725722), ('UBE2O', 1.4867159081363748), ('FURIN', 2.1286930479010824), ('ZNF507', 2.205152822591548), ('NGLY1', 2.299878197649975)]	974
EOMES	taipale_tf_pairs__MYBL1_EOMES_RSGTGNNNAACGK_CAP_repr	0.0846472	3.47414	0	1	gene is directly annotated	frozenset({'weight>90.0%', 'hg38_10kbp_up_10kbp_down_full_tx_v10_clust.genes_vs_motifs.rankings', 'activating'})	[('TIAM2', 1.7996968679893974), ('NPC1', 0.9133516175793126), ('CYBRD1', 1.9699186657640817), ('RCOR3', 1.9040361388503773), ('YIPF3', 0.9621915974350324), ('TTC37', 0.9045185914637104), ('POLG', 0.8895947497066894)]	1209
ERF	taipale_tf_pairs__TFAP2C_HES7_NNCRCGYGNNNNNNNSCCNNNGGS_CAP_repr	0.0895379	3.30285	6.65685e-06	1	gene is annotated for similar motif taipale_tf_pairs__ERF_HES7_NCCGGAANNNNNNCACGYGNN_CAP_repr ('ERF [ETS] - HES7 [bHLH]'; q-value = 6.66e-06)	frozenset({'weight>90.0%', 'hg38_10kbp_up_10kbp_down_full_tx_v10_clust.genes_vs_motifs.rankings', 'activating'})	[('WWC2', 0.8946590920970257), ('PAXBP1-AS1', 1.148790506918827), ('RIC8B', 1.4733456818846653), ('ZNF462', 1.6888740707995125), ('CLK2', 0.9008000098076384), ('ERF', 1.0), ('ZNF644', 1.2392407367714662), ('SSBP2', 1.2628328726392093), ('SRSF1', 1.606350632169023), ('LY75', 2.463654163139146), ('FADS2', 0.9427752370427012), ('CD302', 1.5251490862383446), ('SLC12A2', 1.937252643207638), ('COA6', 1…	1805
ESRRA	transfac_pro__M01841	0.0798518	3.01474	0	1	gene is directly annotated	frozenset({'weight>90.0%', 'hg38_10kbp_up_10kbp_down_full_tx_v10_clust.genes_vs_motifs.rankings', 'activating'})	[('DPP6', 1.451494050964787), ('ELK3', 1.4520937454223497), ('PDCD10', 1.2602456317394075), ('PAFAH1B1', 0.862335829940274), ('ANKRD50', 1.3645100268164876), ('PPM1B', 1.4446076966723065), ('AP4S1', 1.7129630481036773)]	484
ETS1	taipale_tf_pairs__ETV7_TBX21_NSCGGAARNNNNNTCACACNN_CAP_repr	0.0656656	3.72635	7.57116e-06	1	motif similar to taipale__ETS1_full_ACCGGAARYN ('ETS1 monomeric ETS full'; q-value = 7.57e-06) which is directly annotated	frozenset({'weight>90.0%', 'hg38_10kbp_up_10kbp_down_full_tx_v10_clust.genes_vs_motifs.rankings', 'activating'})	[('ZAP70', 4.108047501673902), ('SATB1', 1.5417305129426082), ('OPTN', 1.8300501402112717), ('PIK3R1', 1.8338047899719725), ('PPM1K', 0.9043439579032488), ('SLC38A1', 4.103557386750258), ('ARL4C', 3.885805228353863), ('SERPINA1', 0.8522799135806354), ('ADD3', 1.032334681647607), ('MPRIP', 2.2400501816661844), ('PLRG1', 1.913252654084749), ('SORL1', 1.4002615908867255), ('RACGAP1', 1.1411149965143…	2884
ETS1	tfdimers__MD00055	0.0582539	3.01594	1.02959e-06	1	gene is annotated for similar motif tfdimers__MD00028 ('M00074_forward_7_M00789_reverse dimer: c-Ets-1(p54) / GATA'; q-value = 1.03e-06)	frozenset({'weight>90.0%', 'hg38_10kbp_up_10kbp_down_full_tx_v10_clust.genes_vs_motifs.rankings', 'activating'})	[('LEF1', 1.0229216631781086), ('SATB1', 1.5417305129426082), ('ZAP70', 4.108047501673902), ('SGSH', 3.661752494717432), ('MTRNR2L6', 2.593726242482589), ('BSDC1', 1.0983552486025454), ('MYO1F', 0.9558689269010194), ('PLRG1', 1.913252654084749), ('GNLY', 4.468867704580381), ('BCL11B', 1.1059742139410471), ('TCF7', 5.976133907463437), ('NFATC2', 2.592536365564392), ('ETS1', 1.0), ('DIS3', 1.245251…	3329
ETS1	taipale_tf_pairs__ETV2_SOX15_RSCGGAANNNNNNNYWTTGT_CAP_repr	0.0592809	3.11438	1.26631e-08	1	gene is annotated for similar motif transfac_pro__M02063 ('V$CETS1_02: c-ets-1 (ets1)'; q-value = 1.27e-08)	frozenset({'weight>90.0%', 'hg38_10kbp_up_10kbp_down_full_tx_v10_clust.genes_vs_motifs.rankings', 'activating'})	[('SOD2', 1.0365509951678626), ('GPR183', 1.5170508648302623), ('EAF1', 1.6548692504137346), ('LAMTOR1', 1.7571449286119982), ('EPB41', 1.46588658604652), ('KLF16', 1.74691537221907), ('TFG', 1.6053953749012522), ('MCRS1', 1.171733194810514), ('ZAP70', 4.108047501673902), ('SLC25A29', 4.322531087412662), ('TNFRSF1B', 0.903025097862498), ('ST14', 1.1259355292520106), ('TCF7', 5.976133907463437), (…	810
ETV5	taipale_tf_pairs__ETV2_FOXI1_RSCGGAANNRYMAACAN_CAP	0.113334	3.15844	7.34351e-06	1	motif similar to swissregulon__hs__ETV5 ('hs__ETV5'; q-value = 7.34e-06) which is directly annotated	frozenset({'weight>90.0%', 'hg38_10kbp_up_10kbp_down_full_tx_v10_clust.genes_vs_motifs.rankings', 'activating'})	[('ASB1', 2.230223851349689), ('ZNF226', 1.877086162183164), ('RNF111', 1.9256641190406765)]	225
ETV5	taipale_tf_pairs__TEAD4_EOMES_NGYGNNAMATWCYNNTMRCRCN_CAP_repr	0.116356	3.26872	2.36307e-06	1	motif similar to taipale_tf_pairs__ETV5_EOMES_RNGTGNNNNNNNNNNNNNRCRCCGGAWSN_CAP ('ETV5 [ETS] - EOMES [Tbox]'; q-value = 2.36e-06) which is directly annotated	frozenset({'weight>90.0%', 'hg38_10kbp_up_10kbp_down_full_tx_v10_clust.genes_vs_motifs.rankings', 'activating'})	[('ZNF226', 1.877086162183164), ('SOGA1', 1.3819135764106805), ('ABL1', 3.0473143310767803), ('SNX32', 1.0679953061188352), ('SMAD7', 1.2420440236195496)]	850
ETV5	jaspar__MA1708.1	0.11555	3.23931	2.27225e-06	1	gene is annotated for similar motif taipale_cyt_meth__ETV5_NRCMGGAAGTN_eDBD_meth ('ETV5 [ETS, CpG-meth]'; q-value = 2.27e-06)	frozenset({'weight>90.0%', 'hg38_10kbp_up_10kbp_down_full_tx_v10_clust.genes_vs_motifs.rankings', 'activating'})	[('ASB1', 2.230223851349689), ('TRAM2', 1.976800258327996), ('TRIQK', 0.9228320323857728), ('ZNF226', 1.877086162183164)]	537
ETV5	transfac_pro__M01660	0.173056	5.33816	1.33824e-06	1	gene is annotated for similar motif taipale_cyt_meth__ETV5_NRCMGGAAGTN_eDBD_meth ('ETV5 [ETS, CpG-meth]'; q-value = 1.34e-06)	frozenset({'weight>90.0%', 'hg38_10kbp_up_10kbp_down_full_tx_v10_clust.genes_vs_motifs.rankings', 'activating'})	[('ETV5', 1.0), ('ASB1', 2.230223851349689), ('FLNB', 1.447166421720783), ('PFDN4', 1.1065585464604528), ('SETD7', 1.8914286353576475)]	954
ETV5	taipale_tf_pairs__HOXB2_ELF1_NYMATTANNNNNNNNGGAAGNN_CAP_repr	0.14714	4.39227	1.69266e-07	1	gene is annotated for similar motif taipale_cyt_meth__ETV5_NRCMGGAAGTN_eDBD_meth ('ETV5 [ETS, CpG-meth]'; q-value = 1.69e-07)	frozenset({'weight>90.0%', 'hg38_10kbp_up_10kbp_down_full_tx_v10_clust.genes_vs_motifs.rankings', 'activating'})	[('ASB1', 2.230223851349689), ('FLNB', 1.447166421720783), ('SETD7', 1.8914286353576475), ('ETV5', 1.0), ('SOGA1', 1.3819135764106805), ('ABL1', 3.0473143310767803), ('PFDN4', 1.1065585464604528)]	2120
ETV5	taipale_tf_pairs__ETS2_RCCGGAAGTG_HT	0.125386	3.59831	8.3836e-09	1	gene is annotated for similar motif transfac_pro__M12603 ('V$ERM_07: ERM'; q-value = 8.38e-09)	frozenset({'weight>90.0%', 'hg38_10kbp_up_10kbp_down_full_tx_v10_clust.genes_vs_motifs.rankings', 'activating'})	[('ASB1', 2.230223851349689), ('EP400NL', 1.302892309257205), ('ETV5', 1.0)]	354
ETV5	metacluster_191.2	0.12176	3.46598	1.51282e-10	1	gene is annotated for similar motif transfac_pro__M12603 ('V$ERM_07: ERM'; q-value = 1.51e-10)	frozenset({'weight>90.0%', 'hg38_10kbp_up_10kbp_down_full_tx_v10_clust.genes_vs_motifs.rankings', 'activating'})	[('SMAD7', 1.2420440236195496), ('ASB1', 2.230223851349689), ('ARFGAP2', 0.9875047958856776), ('TRAM2', 1.976800258327996), ('ZNF226', 1.877086162183164), ('PFDN4', 1.1065585464604528), ('KIAA0141', 0.9753772798400608), ('ETV5', 1.0)]	2197
ETV5	taipale_tf_pairs__ETV2_HOXA2_NCCGGAAGTMATTA_CAP_repr	0.111656	3.09718	2.93419e-11	1	motif similar to jaspar__MA1948.1 ('ETV5::HOXA2'; q-value = 2.93e-11) which is directly annotated	frozenset({'weight>90.0%', 'hg38_10kbp_up_10kbp_down_full_tx_v10_clust.genes_vs_motifs.rankings', 'activating'})	[('ZNF226', 1.877086162183164), ('KIAA0141', 0.9753772798400608), ('GTF2H3', 0.931058086515472)]	461
ETV5	metacluster_166.2	0.132167	3.84581	0	1	gene is directly annotated	frozenset({'weight>90.0%', 'hg38_10kbp_up_10kbp_down_full_tx_v10_clust.genes_vs_motifs.rankings', 'activating'})	[('ABL1', 3.0473143310767803), ('ASB1', 2.230223851349689), ('FUCA1', 1.6149439962438843), ('PFDN4', 1.1065585464604528)]	773
ETV5	metacluster_166.4	0.127065	3.65957	0	1	gene is directly annotated	frozenset({'weight>90.0%', 'hg38_10kbp_up_10kbp_down_full_tx_v10_clust.genes_vs_motifs.rankings', 'activating'})	[('ASB1', 2.230223851349689), ('SOGA1', 1.3819135764106805), ('ZNF226', 1.877086162183164), ('EP400NL', 1.302892309257205), ('SMAD7', 1.2420440236195496)]	1147
ETV7	metacluster_191.2	0.129643	3.42164	1.38338e-06	1	gene is annotated for similar motif taipale_tf_pairs__ETV7_TBX21_NSCGGAARNNNNNTCACACNN_CAP_repr ('ETV7 [ETS] - TBX21 [Tbox]'; q-value = 1.38e-06)	frozenset({'weight>90.0%', 'hg38_10kbp_up_10kbp_down_full_tx_v10_clust.genes_vs_motifs.rankings', 'activating'})	[('PHLPP2', 1.5252026217835308), ('RALA', 0.9240801932667636), ('PELI1', 0.8714892264821654), ('METTL14', 1.5232379579867297), ('URB1', 1.0471729999538577), ('DSE', 1.4590361649674792), ('GUCY1A3', 1.5441942178722723), ('ZC2HC1A', 0.9606174540056138), ('CHMP5', 2.8085841972232), ('UBOX5', 2.566969996844233), ('RNF14', 2.18922553433676), ('BLOC1S6', 0.8657880572214385), ('PPP2CB', 0.92343761749084…	3835
ETV7	metacluster_138.2	0.125662	3.28008	8.6351e-08	1	gene is annotated for similar motif taipale_tf_pairs__ETV7_TBX21_NSCGGAARNNNNNTCACACNN_CAP_repr ('ETV7 [ETS] - TBX21 [Tbox]'; q-value = 8.64e-08)	frozenset({'weight>90.0%', 'hg38_10kbp_up_10kbp_down_full_tx_v10_clust.genes_vs_motifs.rankings', 'activating'})	[('RALA', 0.9240801932667636), ('PHLPP2', 1.5252026217835308), ('GUCY1A3', 1.5441942178722723), ('DSE', 1.4590361649674792), ('PELI1', 0.8714892264821654), ('ZC2HC1A', 0.9606174540056138), ('POM121C', 1.4912926940929243), ('AIG1', 2.1010300976207703), ('PPP2CB', 0.9234376174908476), ('METTL14', 1.5232379579867297), ('RNF14', 2.18922553433676)]	1555
FLI1	taipale_tf_pairs__MEIS1_ELF1_NTGCCGGAAGTN_CAP_repr	0.0762844	3.6882	8.96635e-06	0.966814	gene is orthologous to ENSMUSG00000016087 in M. musculus (identity = 96%) which is annotated for similar motif transfac_pro__M02038 ('V$FLI1_01: Fli-1'; q-value = 8.97e-06)	frozenset({'weight>90.0%', 'hg38_10kbp_up_10kbp_down_full_tx_v10_clust.genes_vs_motifs.rankings', 'activating'})	[('ATP2A3', 1.1243283264022197), ('CBX5', 0.879751044579396), ('NRF1', 3.86006067161146), ('MTRNR2L6', 0.8865540831618761), ('PUM2', 1.9839398124058327), ('TET2', 1.2100351149413588), ('C15orf61', 1.424890541447516), ('EFCAB14', 1.1533162451696022), ('TPCN1', 2.707953364012728), ('KLHL29', 1.0599963561487495), ('GPR174', 0.8515985521599725), ('ABR', 0.929976822124502), ('HYOU1', 1.466659839950548…	822
FOS	metacluster_111.3	0.0636157	3.24918	2.45697e-06	1	gene is annotated for similar motif jaspar__MA1951.1 ('FOS'; q-value = 2.46e-06)	frozenset({'weight>90.0%', 'hg38_10kbp_up_10kbp_down_full_tx_v10_clust.genes_vs_motifs.rankings', 'activating'})	[('KLF10', 0.9071036181162456), ('CSF3R', 3.2993454273771525), ('GADD45B', 2.420905454684297), ('IMPA2', 2.600735204556221), ('ATF3', 0.9718049613069124), ('PFKFB3', 1.1106339791307618), ('MAP3K3', 1.4170449109408765), ('PRKAG2', 1.0632287284299562), ('NFIL3', 2.218860971823501), ('HLA-DRB5', 4.3010413601882655), ('ZG16B', 2.1435021125487173), ('FCN1', 3.618589129643367), ('NFKBIA', 3.31956345047…	632
FOS	metacluster_148.1	0.0666442	3.55684	0	1	gene is directly annotated	frozenset({'weight>90.0%', 'hg38_10kbp_up_10kbp_down_full_tx_v10_clust.genes_vs_motifs.rankings', 'activating'})	[('KLF10', 0.9071036181162456), ('NR4A2', 1.918666704599444), ('ZNF775', 0.8494299802339185), ('NFIL3', 2.218860971823501), ('BUB3', 1.6337456191630966), ('EMILIN1', 0.9046215714351608), ('TLK2', 1.0462991083849833), ('EFHD2', 1.7283788840601049), ('RNF214', 2.045331655076628), ('IMPA2', 2.600735204556221), ('FOS', 1.0), ('FOSB', 2.3828768996311096), ('RCAN1', 2.184591455560238), ('PNRC1', 1.9720…	962
FOSL2	tfdimers__MD00243	0.0744305	3.4071	5.62974e-09	1	motif similar to tfdimers__MD00165 ('M01712_reverse_5_M00925_forward dimer: CRX / AP-1'; q-value = 5.63e-09) which is directly annotated	frozenset({'weight>90.0%', 'hg38_10kbp_up_10kbp_down_full_tx_v10_clust.genes_vs_motifs.rankings', 'activating'})	[('WDR89', 1.901396492455933), ('MDN1', 0.8500256029257898), ('SRSF1', 1.1775146418728817), ('CCDC66', 1.7745298186276597), ('NIPA2', 1.7268871488050213), ('OCIAD1', 1.6185777029989925), ('RAB28', 1.2703232644374225), ('CLK4', 1.181945220273262), ('NEMF', 1.356953764851237), ('WBP4', 0.8830536693848159), ('VDAC1', 0.9485800136191048), ('AXL', 0.8938653389347669), ('SCAF1', 1.3278770490726557), ('…	1811
[truncated: 2,453 more rows]

## Sheet: README
Table 1. Coexpression Analyisis using pseudobulk+CEMiTool (Monocytes CD16+ from Blood of COVID-19)
Gene	The official symbol of the gene.
[truncated: 27 more rows]
